# Supplementary material for: Drug mechanism‐of‐action discovery through the integration of pharmacological and CRISPR screens
Source: Mol Syst Biol. 2020 Jul 6;16(7):e9405. doi: 10.15252/msb.20199405 (PMC7336273; doi:10.15252/msb.20199405)
Supplement: Supplementary file 2 — Dataset EV1 [file MSB-16-e9405-s002.xlsx]

## Sheet: Description
Dataset EV1. Annotated list of the cancer cell lines used in this study.

## Sheet: Dataset EV1
model_id	model_name	growth_properties	tissue	tissue_status	cancer_type	cancer_type_detail	gender	ethnicity	BROAD_ID	suppliers	growth	institute
SIDM00954	COLO-824	Adherent	Breast	Metastasis	Breast Carcinoma	Breast Carcinoma	Female	Unknown	ACH-001820	DSMZ:ACC-200	0.401351	Sanger
SIDM00049	DiFi	Unknown	Large Intestine	Metastasis	Colorectal Carcinoma	Colorectal Carcinoma	Female	Unknown	ACH-002233	Unknown:Unknown	0.710123	Sanger
SIDM01043	ESS-1	Adherent	Endometrium	Tumour	Other Solid Carcinomas	Endometrial Stromal Sarcoma	Female	White	ACH-000913	DSMZ:ACC-461	0.974896	Sanger
SIDM00222	MPP-89	Adherent	Lung	Tumour	Mesothelioma	Pleural Epithelioid Mesothelioma	Male	Unknown	ACH-000319	ICLC:HTL00012	0.621115	Broad
SIDM00534	HT-115	Adherent	Large Intestine	Tumour	Colorectal Carcinoma	Colon Carcinoma	Unknown	Unknown	ACH-000986	ECACC:85061104	0.971569	Broad
SIDM00574	no-10	Adherent	Central Nervous System	Tumour	Glioblastoma	Glioblastoma	Male	Unknown	ACH-001605	JCRB:IFO50368		Sanger
SIDM00351	SAS	Unknown	Head and Neck	Tumour	Oral Cavity Carcinoma	Tongue Squamous Cell Carcinoma	Unknown	Unknown	ACH-002029	JCRB:JCRB0260	1.38453	Sanger
SIDM00578	NB1	Unknown	Peripheral Nervous System	Metastasis	Neuroblastoma	Neuroblastoma	Male	Unknown	ACH-000804	JCRB:JCRB0621	0.472269	Broad
SIDM00885	HCC1187	Semi-Adherent	Breast	Tumour	Breast Carcinoma	Ductal Breast Carcinoma	Female	White	ACH-000111	ATCC:CRL-2322	-0.0615843	Sanger
SIDM00540	DOK	Adherent	Head and Neck	Tumour	Oral Cavity Carcinoma	Oral Dysplasia	Male	White	ACH-002234	ECACC:94122104	0.67689	Sanger
SIDM00616	JHH-4	Adherent	Liver	Tumour	Hepatocellular Carcinoma	Hepatocellular Carcinoma	Male	East Asian	ACH-000476	JCRB:JCRB0435	0.81648	Broad
SIDM00382	SF126	Unknown	Central Nervous System	Tumour	Glioblastoma	Glioblastoma	Unknown	Unknown	ACH-000609	JCRB:IFO50286		Sanger
SIDM01060	IGR-1	Adherent	Skin	Metastasis	Melanoma	Melanoma	Male	Unknown	ACH-000882	DSMZ:ACC-236	1.16535	Broad
SIDM00411	YAPC	Adherent	Pancreas	Metastasis	Pancreatic Carcinoma	Pancreatic Carcinoma	Male	East Asian	ACH-000332	DSMZ:ACC-382	0.524985	Broad
SIDM00716	NCI-H2170	Adherent	Lung	Tumour	Squamous Cell Lung Carcinoma	Squamous Cell Lung Carcinoma	Male	Unknown	ACH-000481	ATCC:CRL-5928	0.886843	Sanger
SIDM00122	BT-549	Adherent	Breast	Tumour	Breast Carcinoma	Invasive Ductal Carcinoma not Otherwise Specified	Female	White	ACH-000288	NCI:BT-549	0.337898	Broad
SIDM01135	PANC-10-05	Adherent	Pancreas	Tumour	Pancreatic Carcinoma	Pancreatic Ductal Adenocarcinoma	Male	White	ACH-000060	ATCC:CRL-2547	0.854055	Sanger
SIDM00839	LoVo	Adherent	Large Intestine	Metastasis	Colorectal Carcinoma	Colon Adenocarcinoma	Male	White	ACH-000950	JCRB:IFO50067	1.16712	Sanger
SIDM00237	PC-14	Adherent	Lung	Tumour	Lung Adenocarcinoma	Lung Adenocarcinoma	Unknown	East Asian	ACH-000030	RIKEN:RCB0446	1.06344	Sanger
SIDM00210	A2780	Adherent	Ovary	Tumour	Ovarian Carcinoma	Ovarian Endometrioid Adenocarcinoma	Female	Unknown	ACH-000657	ICLC:HTL98008	1.62101	Sanger
SIDM00017	NCI-H2286	Unknown	Lung	Tumour	Squamous Cell Lung Carcinoma	Squamous Cell Lung Carcinoma	Female	White	ACH-000912	ATCC:CRL-5938		Broad
SIDM00580	NOMO-1	Unknown	Haematopoietic and Lymphoid	Tumour	Acute Myeloid Leukemia	Adult Acute Differentiated Monocytic Leukemia	Female	Unknown	ACH-000168	JCRB:IFO50474	0.687842	Broad
SIDM00207	D-542MG	Unknown	Central Nervous System	Tumour	Glioblastoma	Glioblastoma	Unknown	Unknown	ACH-002230			Sanger
SIDM01051	EFO-27	Adherent	Ovary	Metastasis	Ovarian Carcinoma	Ovarian Mucinous Adenocarcinoma	Female	Unknown	ACH-000936	DSMZ:ACC-191	1.04925	Sanger
SIDM00989	BFTC-905	Adherent	Bladder	Tumour	Bladder Carcinoma	Bladder Carcinoma	Female	East Asian	ACH-000802	DSMZ:ACC-361	1.39473	Broad
SIDM00884	HCC1395	Adherent	Breast	Tumour	Breast Carcinoma	Ductal Breast Carcinoma	Female	White	ACH-000699	ATCC:CRL-2324	0.300697	Sanger
SIDM00548	LK-2	Adherent	Lung	Tumour	Squamous Cell Lung Carcinoma	Squamous Cell Lung Carcinoma	Male	Unknown	ACH-000769	JCRB:JCRB0829	0.649313	Sanger
SIDM00742	NCI-H1693	Adherent	Lung	Metastasis	Lung Adenocarcinoma	Lung Adenocarcinoma	Female	White	ACH-000021	ATCC:CRL-5887	0.471544	Broad
SIDM01128	NCI-H526	Suspension	Lung	Metastasis	Small Cell Lung Carcinoma	Small Cell Lung Carcinoma	Male	White	ACH-000767	ATCC:CRL-5811	0.0603639	Broad
SIDM00585	HuH-7	Unknown	Liver	Tumour	Hepatocellular Carcinoma	Hepatocellular Carcinoma	Male	East Asian	ACH-000480	JCRB:JCRB0403	0.333433	Broad
SIDM00511	COR-L279	Suspension	Lung	Metastasis	Small Cell Lung Carcinoma	Small Cell Lung Carcinoma	Male	Unknown	ACH-000257	ECACC:96020724	0.774557	Broad
SIDM00095	SNB75	Unknown	Central Nervous System	Tumour	Glioblastoma	Glioblastoma	Female	Unknown	ACH-000504	NCI:SNB-75		Sanger
SIDM00575	NMC-G1	Unknown	Central Nervous System	Tumour	Glioma	Astrocytoma	Unknown	Unknown	ACH-000200	JCRB:IFO50467	0.336186	Sanger
SIDM00586	huH-1	Unknown	Liver	Tumour	Hepatocellular Carcinoma	Hepatocellular Carcinoma	Male	East Asian	ACH-000475	JCRB:JCRB0199	1.06754	Broad
SIDM01080	SCC-9	Adherent	Head and Neck	Tumour	Oral Cavity Carcinoma	Tongue Squamous Cell Carcinoma	Male	Unknown	ACH-000181	ATCC:CRL-1629	0.371342	Sanger
SIDM01186	UACC-893	Adherent	Breast	Tumour	Breast Carcinoma	Invasive Ductal Carcinoma not Otherwise Specified	Female	White	ACH-000554	ATCC:CRL-1902	0.241877	Sanger
SIDM00571	KP-3	Adherent	Pancreas	Metastasis	Pancreatic Carcinoma	Pancreatic Adenosquamous Carcinoma	Male	East Asian	ACH-000108	JCRB:JCRB0178.0	0.710959	Sanger
SIDM01103	SK-MES-1	Adherent	Lung	Metastasis	Squamous Cell Lung Carcinoma	Squamous Cell Lung Carcinoma	Male	White	ACH-000665	ATCC:HTB-58	0.700774	Sanger
SIDM00591	HO-1-u-1	Unknown	Head and Neck	Tumour	Oral Cavity Carcinoma	Oral Cavity Squamous Cell Carcinoma	Male	Unknown	ACH-002045	JCRB:JCRB0828	1.31798	Sanger
SIDM00369	TE-1	Unknown	Esophagus	Tumour	Esophageal Squamous Cell Carcinoma	Esophageal Squamous Cell Carcinoma	Male	Unknown	ACH-000647	JCRB:RCB1894	0.344116	Broad
SIDM01031	KYSE-150	Adherent	Esophagus	Tumour	Esophageal Squamous Cell Carcinoma	Esophageal Squamous Cell Carcinoma	Female	Unknown	ACH-000855	DSMZ:ACC-375	1.74327	Sanger
SIDM00842	COLO-320-HSR	Semi-Adherent	Large Intestine	Tumour	Colorectal Carcinoma	Colon Adenocarcinoma	Female	White		ATCC:CCL-220.1	1.25901	Sanger
SIDM01171	T98G	Adherent	Central Nervous System	Tumour	Glioblastoma	Glioblastoma	Male	White	ACH-000571	ATCC:CRL-1690	1.24079	Sanger
SIDM00156	NB7	Unknown	Peripheral Nervous System	Metastasis	Neuroblastoma	Neuroblastoma	Male	Unknown	ACH-002285		0.795975	Sanger
SIDM00753	NCI-H2023	Adherent	Lung	Metastasis	Non-Small Cell Lung Carcinoma	Non-Small Cell Lung Carcinoma	Male	White	ACH-000781	ATCC:CRL-5912	1.41317	Sanger
SIDM00097	T47D	Adherent	Breast	Metastasis	Breast Carcinoma	Invasive Ductal Carcinoma not Otherwise Specified	Female	Unknown	ACH-000147	NCI:T-47D	0.602699	Sanger
SIDM01172	THP-1	Suspension	Haematopoietic and Lymphoid	Tumour	Acute Myeloid Leukemia	Childhood Acute Differentiated Monocytic Leukemia	Male	Unknown	ACH-000146	ATCC:TIB-202		Broad
SIDM00335	MFE-280	Adherent	Endometrium	Tumour	Endometrial Carcinoma	Endometrial Adenocarcinoma	Female	Unknown	ACH-000192	DSMZ:ACC-410	0.539972	Sanger
SIDM00782	T84	Adherent	Large Intestine	Metastasis	Colorectal Carcinoma	Colon Adenocarcinoma	Male	Unknown	ACH-000381	ATCC:CCL-248	1.01337	Sanger
SIDM01030	KYSE-180	Adherent	Esophagus	Tumour	Esophageal Squamous Cell Carcinoma	Esophageal Squamous Cell Carcinoma	Male	East Asian	ACH-000693	DSMZ:ACC-379	1.38678	Broad
SIDM00270	PCI-15A	Unknown	Head and Neck	Unknown	Head and Neck Carcinoma	Pyriform Fossa Squamous Cell Carcinoma	Unknown	Unknown	ACH-002294			Sanger
SIDM01099	SK-N-FI	Adherent	Peripheral Nervous System	Metastasis	Neuroblastoma	Neuroblastoma	Male	White	ACH-000341	ATCC:CRL-2142	0.554125	Sanger
SIDM00091	OVCAR-5	Unknown	Ovary	Unknown	Ovarian Carcinoma	High Grade Ovarian Serous Adenocarcinoma	Unknown	Unknown	ACH-001151	NCI:OVCAR-5	1.15674	Sanger
SIDM00587	HuCCT1	Unknown	Biliary Tract	Tumour	Biliary Tract Carcinoma	Intrahepatic Cholangiocarcinoma	Unknown	Unknown	ACH-000976	JCRB:JCRB0425	0.952302	Broad
SIDM00155	PCI-38	Unknown	Head and Neck	Unknown	Head and Neck Carcinoma	Head and Neck Squamous Cell Carcinoma	Unknown	Unknown	ACH-002296			Sanger
SIDM00596	HEC-1	Adherent	Endometrium	Tumour	Endometrial Carcinoma	Endometrial Adenocarcinoma	Female	East Asian	ACH-001517	JCRB:JCRB0042	0.534649	Sanger
SIDM00392	SK-MEL-30	Adherent	Skin	Metastasis	Melanoma	Cutaneous Melanoma	Male	White	ACH-000810	DSMZ:ACC-151		Broad
SIDM00133	HOP-62	Unknown	Lung	Tumour	Lung Adenocarcinoma	Lung Adenocarcinoma	Female	Unknown	ACH-000861	NCI:HOP-62	0.804524	Sanger
SIDM00919	Caov-3	Adherent	Ovary	Tumour	Ovarian Carcinoma	High Grade Ovarian Serous Adenocarcinoma	Female	White	ACH-000713	ATCC:HTB-75	0.694896	Broad
SIDM00941	CAKI-1	Adherent	Kidney	Metastasis	Kidney Carcinoma	Conventional Clear Cell Renal Cell Carcinoma	Male	White	ACH-000433	NCI:CAKI-1		Broad
SIDM01005	KASUMI-1	Suspension	Haematopoietic and Lymphoid	Tumour	Acute Myeloid Leukemia	Childhood Acute Myeloid Leukemia with Maturation	Male	East Asian	ACH-000263	DSMZ:ACC-220	0.0836845	Broad
SIDM00290	HGC-27	Adherent	Stomach	Metastasis	Gastric Carcinoma	Gastric Carcinoma	Unknown	East Asian	ACH-000847	RIKEN:RCB0500	1.38715	Sanger
SIDM01077	VCaP	Adherent	Prostate	Metastasis	Prostate Carcinoma	Prostate Carcinoma	Male	White	ACH-000115	ATCC:CRL-2876	0.578586	Broad
SIDM01052	EFO-21	Adherent	Ovary	Metastasis	Ovarian Carcinoma	Ovarian Cystadenocarcinoma	Female	White	ACH-000308	DSMZ:ACC-235	0.390511	Sanger
SIDM01136	PANC-08-13	Adherent	Pancreas	Tumour	Pancreatic Carcinoma	Pancreatic Ductal Adenocarcinoma	Male	White	ACH-000417	ATCC:CRL-2551	0.33536	Sanger
SIDM00920	CAMA-1	Adherent	Breast	Metastasis	Breast Carcinoma	Breast Adenocarcinoma	Female	White	ACH-000783	ATCC:HTB-21	0.325608	Broad
SIDM00763	NCI-H1915	Adherent	Lung	Metastasis	Non-Small Cell Lung Carcinoma	Non-Small Cell Lung Carcinoma	Female	White	ACH-000434	ATCC:CRL-5904	0.846697	Sanger
SIDM00373	SNG-M	Unknown	Endometrium	Metastasis	Endometrial Carcinoma	Endometrial Adenocarcinoma	Female	Unknown	ACH-000974	JCRB:IFO50313	0.906904	Sanger
SIDM00078	BICR31	Adherent	Head and Neck	Tumour	Oral Cavity Carcinoma	Tongue Squamous Cell Carcinoma	Male	White	ACH-000228	ECACC:04072107		Broad
SIDM00358	RERF-GC-1B	Unknown	Stomach	Metastasis	Gastric Carcinoma	Gastric Adenocarcinoma	Male	East Asian	ACH-000144	JCRB:JCRB1009	0.351332	Sanger
SIDM00499	22RV1	Adherent	Prostate	Tumour	Prostate Carcinoma	Prostate Carcinoma	Male	Unknown	ACH-000956	DSMZ:ACC-438	0.789577	Sanger
SIDM00988	BFTC-909	Adherent	Kidney	Tumour	Kidney Carcinoma	Renal Cell Carcinoma	Male	Unknown	ACH-000792	DSMZ:ACC-367	1.16646	Broad
SIDM00541	HT55	Adherent	Large Intestine	Tumour	Colorectal Carcinoma	Colon Carcinoma	Unknown	Unknown	ACH-000926	ECACC:85061105	1.31925	Sanger
SIDM01072	HCC-15	Adherent	Lung	Tumour	Squamous Cell Lung Carcinoma	Squamous Cell Lung Carcinoma	Male	Unknown	ACH-000878	DSMZ:ACC-496	0.466927	Sanger
SIDM00344	LCLC-97TM1	Adherent	Lung	Tumour	Non-Small Cell Lung Carcinoma	Large Cell Lung Carcinoma	Male	White	ACH-000596	DSMZ:ACC-388	0.996172	Sanger
SIDM00254	NB5	Unknown	Peripheral Nervous System	Metastasis	Neuroblastoma	Neuroblastoma	Female	Unknown	ACH-002283			Sanger
SIDM00457	OPM-2	Suspension	Haematopoietic and Lymphoid	Tumour	Plasma Cell Myeloma	Plasma Cell Myeloma	Female	Unknown	ACH-000024	DSMZ:ACC-50	0.574487	Sanger
SIDM00997	8305C	Adherent	Thyroid	Tumour	Thyroid Gland Carcinoma	Anaplastic Thyroid Carcinoma	Female	Unknown	ACH-001306	JCRB:JCRB0824	0.485044	Broad
SIDM00612	KINGS-1	Unknown	Central Nervous System	Tumour	Glioma	Anaplastic Astrocytoma	Male	Unknown	ACH-002257	JCRB:IFO50435	0.86158	Sanger
SIDM00882	HCC1419	Adherent	Breast	Tumour	Breast Carcinoma	Ductal Breast Carcinoma	Female	Other	ACH-000277	ATCC:CRL-2326	0.158888	Broad
SIDM00255	NB17	Unknown	Peripheral Nervous System	Metastasis	Neuroblastoma	Neuroblastoma	Female	Unknown	ACH-002282			Sanger
SIDM00660	LS-411N	Adherent	Large Intestine	Tumour	Colorectal Carcinoma	Cecum Adenocarcinoma	Male	White	ACH-000985	ATCC:CRL-2159	1.45055	Sanger
SIDM00035	S-117	Unknown	Thyroid	Tumour	Thyroid Gland Carcinoma	Thyroid Gland Sarcoma	Female	Unknown	ACH-000037	DSMZ:ACC266		Broad
SIDM00205	EW-1	Unknown	Bone	Metastasis	Ewing's Sarcoma	Ewing s Sarcoma	Male	Unknown	ACH-002110		1.10783	Sanger
SIDM00852	H4	Adherent	Central Nervous System	Tumour	Glioma	Astrocytoma	Male	White	ACH-000389	ATCC:HTB-148	1.34239	Broad
SIDM01042	EVSA-T	Adherent	Breast	Metastasis	Breast Carcinoma	Breast Carcinoma	Female	Unknown	ACH-001065	DSMZ:ACC-433	0.900234	Sanger
SIDM00819	RCC-FG2	Adherent	Kidney	Tumour	Kidney Carcinoma	Conventional Clear Cell Renal Cell Carcinoma	Male	White	ACH-002189	CLS:RCC-FG2		Sanger
SIDM00040	TMK-1	Unknown	Stomach	Unknown	Gastric Carcinoma	Gastric Adenocarcinoma	Unknown	Unknown	ACH-002202	Unknown:Unknown		Sanger
SIDM00447	REH	Suspension	Haematopoietic and Lymphoid	Tumour	B-Lymphoblastic Leukemia	Childhood Precursor B Lymphoblastic Leukemia	Female	Arabic	ACH-000960	DSMZ:ACC-22	0.553974	Broad
SIDM01189	U-87-MG	Adherent	Central Nervous System	Tumour	Glioblastoma	Glioblastoma	Male	Unknown	ACH-000075	ATCC:HTB-14	0.767796	Sanger
SIDM00898	AU565	Adherent	Breast	Metastasis	Breast Carcinoma	Breast Adenocarcinoma	Female	White	ACH-000248	ATCC:CRL-2351	0.519057	Sanger
SIDM00589	HSC-3	Unknown	Head and Neck	Tumour	Oral Cavity Carcinoma	Tongue Squamous Cell Carcinoma	Male	Unknown	ACH-000778	JCRB:JCRB0623	1.33118	Sanger
SIDM00903	A549	Adherent	Lung	Tumour	Lung Adenocarcinoma	Lung Adenocarcinoma	Male	White	ACH-000681	NCI:A549	2.08718	Sanger
SIDM01165	SW1990	Adherent	Pancreas	Metastasis	Pancreatic Carcinoma	Pancreatic Adenocarcinoma	Male	White	ACH-000155	ATCC:CRL-2172	0.618778	Sanger
SIDM01124	NCI-H650	Suspension	Lung	Tumour	Lung Adenocarcinoma	Lung Adenocarcinoma	Male	Unknown	ACH-000945	ATCC:CRL-5835	0.689135	Sanger
SIDM00312	L-363	Suspension	Haematopoietic and Lymphoid	Tumour	Plasma Cell Myeloma	Plasma Cell Myeloma	Female	Unknown	ACH-000183	DSMZ:ACC-49	1.03631	Sanger
SIDM00193	SNU-81	Adherent	Large Intestine	Tumour	Colorectal Carcinoma	Colon Adenocarcinoma	Male	East Asian	ACH-000991	KCLB:81	0.437025	Sanger
SIDM00259	NB10	Unknown	Peripheral Nervous System	Metastasis	Neuroblastoma	Neuroblastoma	Male	Unknown	ACH-002278		0.841936	Sanger
SIDM01041	FLO-1	Adherent	Esophagus	Tumour	Esophageal Adenocarcinoma	Esophageal Adenocarcinoma	Male	White	ACH-001500	DSMZ:ACC--698	1.08688	Sanger
SIDM00783	HCT-116	Adherent	Large Intestine	Tumour	Colorectal Carcinoma	Colon Carcinoma	Male	Unknown	ACH-000971	NCI:HCT-116	1.63379	Sanger
SIDM00899	AsPC-1	Adherent	Pancreas	Metastasis	Pancreatic Carcinoma	Pancreatic Ductal Adenocarcinoma	Female	White	ACH-000222	ATCC:CRL-1682	0.345107	Sanger
SIDM00182	LB771-HNC	Unknown	Head and Neck	Unknown	Head and Neck Carcinoma	Head and Neck Squamous Cell Carcinoma	Unknown	Unknown	ACH-002265		0.32456	Sanger
SIDM00866	HCC1143	Adherent	Breast	Tumour	Breast Carcinoma	Ductal Breast Carcinoma	Female	White	ACH-000374	ATCC:CRL-2321	0.368199	Sanger
SIDM00944	CL-11	Adherent	Large Intestine	Tumour	Colorectal Carcinoma	Colon Adenocarcinoma	Unknown	Unknown	ACH-000249	DSMZ:ACC-467	0.650547	Sanger
SIDM00077	BICR10	Adherent	Head and Neck	Tumour	Oral Cavity Carcinoma	Oral Cavity Squamous Cell Carcinoma	Female	White	ACH-001331	ECACC:04072103	0.86977	Sanger
SIDM00673	HCC70	Adherent	Breast	Tumour	Breast Carcinoma	Ductal Breast Carcinoma	Female	Black	ACH-000668	ATCC:CRL-2315	0.274662	Sanger
SIDM00771	NCI-H1792	Adherent	Lung	Metastasis	Lung Adenocarcinoma	Lung Adenocarcinoma	Male	White	ACH-000496	ATCC:CRL-5895	1.26833	Broad
SIDM00148	MCF7	Adherent	Breast	Metastasis	Breast Carcinoma	Invasive Ductal Carcinoma not Otherwise Specified	Female	White	ACH-000019	NCI:MCF7	0.825461	Sanger
SIDM00649	NCI-H1299	Adherent	Lung	Metastasis	Non-Small Cell Lung Carcinoma	Large Cell Lung Carcinoma	Male	White	ACH-000510	ATCC:CRL-5803	1.49112	Sanger
SIDM00910	CHP-212	Adherent	Peripheral Nervous System	Tumour	Neuroblastoma	Neuroblastoma	Unknown	Unknown	ACH-000120	ATCC:CRL-2273	0.770181	Sanger
SIDM00383	SCH	Unknown	Stomach	Tumour	Gastric Carcinoma	Gastric Choriocarcinoma	Male	Unknown	ACH-002198	JCRB:JCRB0251		Sanger
SIDM01155	SW1088	Adherent	Central Nervous System	Tumour	Glioma	Astrocytoma	Male	White	ACH-000437	ATCC:HTB-12	0.569745	Sanger
SIDM01050	EGI-1	Adherent	Biliary Tract	Tumour	Biliary Tract Carcinoma	Cholangiocarcinoma	Male	White	ACH-001494	DSMZ:ACC-385	0.537953	Sanger
SIDM00957	COLO-678	Adherent	Large Intestine	Metastasis	Colorectal Carcinoma	Colon Carcinoma	Male	Unknown	ACH-000350	DSMZ:ACC-194	0.322981	Sanger
SIDM00629	MDA-MB-436	Adherent	Breast	Metastasis	Breast Carcinoma	Invasive Ductal Carcinoma not Otherwise Specified	Female	White	ACH-000573	ATCC:HTB-130	0.740027	Sanger
SIDM00074	BL-70	Unknown	Haematopoietic and Lymphoid	Unknown	Burkitt's Lymphoma	Burkitt s Lymphoma	Male	White	ACH-000402	DSMZ:ACC233		Broad
SIDM01170	TOV-112D	Adherent	Ovary	Tumour	Ovarian Carcinoma	Ovarian Endometrioid Adenocarcinoma	Female	Unknown	ACH-000048	ATCC:CRL-11731	1.29301	Sanger
SIDM00504	MOG-G-UVW	Adherent	Central Nervous System	Tumour	Glioma	Anaplastic Astrocytoma	Unknown	Unknown	ACH-001126	ECACC:86022703	1.90101	Sanger
SIDM00887	Daoy	Adherent	Central Nervous System	Tumour	Other Solid Carcinomas	Medulloblastoma	Male	White	ACH-000211	ATCC:HTB-186	1.08248	Broad
SIDM00130	CFPAC-1	Adherent	Pancreas	Metastasis	Pancreatic Carcinoma	Pancreatic Ductal Adenocarcinoma	Male	White	ACH-000138	ECACC:91112501	0.801656	Broad
SIDM00746	NCI-H1648	Adherent	Lung	Metastasis	Lung Adenocarcinoma	Lung Adenocarcinoma	Male	Black	ACH-000766	ATCC:CRL-5882	0.238505	Broad
SIDM00341	LOU-NH91	Adherent	Lung	Tumour	Squamous Cell Lung Carcinoma	Squamous Cell Lung Carcinoma	Female	Unknown	ACH-000176	DSMZ:ACC-393	0.681232	Sanger
SIDM00539	ESO26	Suspension	Esophagus	Tumour	Esophageal Adenocarcinoma	Esophageal Adenocarcinoma	Male	White	ACH-001496	ECACC:11012009	0.167573	Sanger
SIDM00209	D-423MG	Unknown	Central Nervous System	Tumour	Glioblastoma	Glioblastoma	Unknown	Unknown	ACH-002228			Sanger
SIDM00517	NCI-H3118	Unknown	Head and Neck	Unknown	Head and Neck Carcinoma	Parotid Gland Mucoepidermoid Carcinoma	Unknown	Unknown		NCI-Navy Medical Oncology Branch:NCI-H3118	0.954647	Sanger
SIDM00564	OVISE	Adherent	Ovary	Metastasis	Ovarian Carcinoma	Ovarian Clear Cell Adenocarcinoma	Female	East Asian	ACH-000527	JCRB:JCRB1043	0.483636	Sanger
SIDM00858	G-292-Clone-A141B1	Adherent	Bone	Tumour	Osteosarcoma	Osteosarcoma	Female	White	ACH-000082	ATCC:CRL-1423	0.419619	Broad
SIDM00815	UWB1.289	Unknown	Ovary	Tumour	Ovarian Carcinoma	Ovarian Carcinoma	Female	Unknown	ACH-001418	ATCC:CRL-2945		Sanger
SIDM00239	OS-RC-2	Adherent	Kidney	Tumour	Kidney Carcinoma	Renal Cell Carcinoma	Male	East Asian	ACH-000159	RIKEN:RCB0735	0.481178	Broad
SIDM00503	FU97	Adherent	Stomach	Tumour	Gastric Carcinoma	Gastric Adenocarcinoma	Female	East Asian	ACH-000633	JCRB:JCRB1074	0.293266	Broad
SIDM00702	NCI-H2122	Adherent	Lung	Metastasis	Lung Adenocarcinoma	Lung Adenocarcinoma	Female	White	ACH-000311	ATCC:CRL-5985	1.47926	Broad
SIDM00371	SUIT-2	Unknown	Pancreas	Metastasis	Pancreatic Carcinoma	Pancreatic Ductal Adenocarcinoma	Male	East Asian	ACH-000652	JCRB:JCRB1094	1.05435	Sanger
SIDM00144	NCI-H460	Adherent	Lung	Metastasis	Non-Small Cell Lung Carcinoma	Large Cell Lung Carcinoma	Male	Unknown	ACH-000463	NCI:NCI-H460		Broad
SIDM00718	NCI-H358	Adherent	Lung	Tumour	Lung Adenocarcinoma	Bronchiolo-Alveolar Lung Carcinoma	Male	Unknown	ACH-000860	ATCC:CRL-5807	0.619641	Sanger
SIDM01112	SJSA-1	Adherent	Bone	Tumour	Osteosarcoma	Osteosarcoma	Male	Black	ACH-000748	ATCC:CRL-2098	1.16211	Sanger
SIDM00776	LS-123	Adherent	Large Intestine	Tumour	Colorectal Carcinoma	Colon Adenocarcinoma	Female	White	ACH-000501	ATCC:CCL-255	0.838137	Sanger
SIDM00695	HT-144	Adherent	Skin	Tumour	Melanoma	Melanoma	Male	White	ACH-000322	ATCC:HTB-63	0.619611	Broad
SIDM00664	Hs-766T	Adherent	Pancreas	Metastasis	Pancreatic Carcinoma	Pancreatic Adenocarcinoma	Male	White	ACH-000178	ATCC:HTB-134	0.861409	Broad
SIDM00334	MFE-296	Adherent	Endometrium	Tumour	Endometrial Carcinoma	Endometrial Adenocarcinoma	Female	White	ACH-000879	DSMZ:ACC-419	0.236523	Sanger
SIDM01055	GAMG	Adherent	Central Nervous System	Tumour	Glioblastoma	Glioblastoma	Female	Unknown	ACH-000098	DSMZ:ACC-242	0.999084	Sanger
SIDM00687	KATOIII	Semi-Adherent	Stomach	Metastasis	Gastric Carcinoma	Signet Ring Cell Gastric Adenocarcinoma	Male	Unknown	ACH-000793	ATCC:HTB-103	0.872282	Sanger
SIDM00947	DK-MG	Adherent	Central Nervous System	Tumour	Glioblastoma	Glioblastoma	Female	Unknown	ACH-000244	DSMZ:ACC-277	0.422073	Sanger
SIDM00139	NCI-H226	Adherent	Lung	Metastasis	Mesothelioma	Pleural Epithelioid Mesothelioma	Male	Unknown	ACH-000367	NCI:NCI-H226	0.291197	Sanger
SIDM00572	NUGC-3	Unknown	Stomach	Metastasis	Gastric Carcinoma	Gastric Adenocarcinoma	Male	Unknown	ACH-000911	JCRB:JCRB0822	1.254	Sanger
SIDM00348	TE-11	Unknown	Esophagus	Tumour	Esophageal Squamous Cell Carcinoma	Esophageal Squamous Cell Carcinoma	Male	Unknown	ACH-000488	JCRB:RCB2100		Broad
SIDM00140	COLO-792	Adherent	Skin	Metastasis	Melanoma	Melanoma	Male	Unknown	ACH-000968	ECACC:93052616	0.657985	Broad
SIDM00208	D-502MG	Unknown	Central Nervous System	Tumour	Glioblastoma	Glioblastoma	Unknown	Unknown	ACH-002229			Sanger
SIDM01188	SU8686	Adherent	Pancreas	Metastasis	Pancreatic Carcinoma	Pancreatic Adenocarcinoma	Female	White	ACH-000114	ATCC:CRL-1837	0.608362	Sanger
SIDM00225	IST-MEL1	Adherent	Skin	Tumour	Melanoma	Melanoma	Male	White	ACH-002143	ICLC:HTL01006	1.27162	Sanger
SIDM00665	Hs-746T	Adherent	Stomach	Metastasis	Gastric Carcinoma	Gastric Adenocarcinoma	Male	White	ACH-000616	ATCC:HTB-135	0.527985	Broad
SIDM00666	Hs-683	Adherent	Central Nervous System	Tumour	Glioma	Oligodendroglioma	Male	White	ACH-000067	ATCC:HTB-138		Sanger
SIDM00628	MDA-MB-468	Adherent	Breast	Metastasis	Breast Carcinoma	Breast Adenocarcinoma	Female	Black	ACH-000849	ATCC:HTB-132	0.653952	Sanger
SIDM00105	OVCAR-3	Adherent	Ovary	Metastasis	Ovarian Carcinoma	High Grade Ovarian Serous Adenocarcinoma	Female	White	ACH-000001	NCI:OVCAR-3	0.754242	Sanger
SIDM00135	Hs-578-T	Adherent	Breast	Tumour	Breast Carcinoma	Invasive Ductal Carcinoma not Otherwise Specified	Female	White	ACH-000148	NCI:HS 578T	0.845497	Sanger
SIDM00690	JHU-029	Adherent	Head and Neck	Tumour	Head and Neck Carcinoma	Laryngeal Squamous Cell Carcinoma	Unknown	Unknown	ACH-002251	ATCC:CRL-2723		Sanger
SIDM00146	MDA-MB-231	Adherent	Breast	Metastasis	Breast Carcinoma	Breast Adenocarcinoma	Female	White	ACH-000768	NCI:MDA-MB-231	1.27328	Sanger
SIDM01163	SW1573	Adherent	Lung	Tumour	Lung Adenocarcinoma	Bronchiolo-Alveolar Lung Carcinoma	Female	White	ACH-000677	ATCC:CRL-2170	0.471751	Sanger
SIDM01009	KELLY	Adherent	Peripheral Nervous System	Tumour	Neuroblastoma	Neuroblastoma	Unknown	Unknown	ACH-000259	DSMZ:ACC-355	0.953152	Broad
SIDM00425	OVTOKO	Unknown	Ovary	Metastasis	Ovarian Carcinoma	Ovarian Clear Cell Adenocarcinoma	Female	East Asian	ACH-000663	JCRB:JCRB1048	0.908856	Broad
SIDM01191	U-2-OS	Adherent	Bone	Tumour	Osteosarcoma	Osteosarcoma	Female	White	ACH-000364	ATCC:HTB-96	0.66409	Broad
SIDM00083	SF539	Unknown	Central Nervous System	Tumour	Glioblastoma	Gliosarcoma	Female	Unknown	ACH-000273	NCI:SF-539	1.26284	Sanger
SIDM00353	RKN	Unknown	Soft Tissue	Tumour	Other Solid Carcinomas	Ovarian Leiomyosarcoma	Female	East Asian	ACH-000505	JCRB:JCRB0176	0.475582	Sanger
SIDM00582	KP-2	Adherent	Pancreas	Tumour	Pancreatic Carcinoma	Pancreatic Carcinoma	Female	East Asian	ACH-000281	JCRB:JCRB0181	0.605226	Broad
SIDM00529	MDA-MB-157	Adherent	Breast	Metastasis	Breast Carcinoma	Breast Carcinoma	Female	Black	ACH-000621	ECACC:92020422	0.160598	Broad
SIDM00965	NCI-H446	Semi-Adherent	Lung	Metastasis	Small Cell Lung Carcinoma	Small Cell Lung Carcinoma	Male	White	ACH-000800	ATCC:HTB-171	0.923538	Broad
SIDM00238	OVK-18	Adherent	Ovary	Metastasis	Ovarian Carcinoma	Ovarian Endometrioid Adenocarcinoma	Female	Unknown	ACH-000947	RIKEN:RCB1903		Sanger
SIDM00530	KYAE-1	Adherent	Esophagus	Tumour	Esophageal Adenocarcinoma	Esophageal Adenocarcinoma	Male	Unknown	ACH-001544	ECACC:11012002	0.0385244	Sanger
SIDM00501	BICR78	Adherent	Head and Neck	Tumour	Oral Cavity Carcinoma	Oral Cavity Squamous Cell Carcinoma	Male	White	ACH-001332	ECACC:04072111	0.447146	Sanger
SIDM00537	GP5d	Adherent	Large Intestine	Tumour	Colorectal Carcinoma	Colon Adenocarcinoma	Female	White	ACH-001345	ECACC:95090715	1.06393	Sanger
SIDM00117	NCI-H322M	Unknown	Lung	Tumour	Lung Adenocarcinoma	Bronchiolo-Alveolar Lung Carcinoma	Male	Unknown	ACH-000837	NCI:NCI-H322M	1.17538	Sanger
SIDM00826	COLO-205	Semi-Adherent	Large Intestine	Metastasis	Colorectal Carcinoma	Colon Adenocarcinoma	Male	White	ACH-001039	ECACC:87061208	1.03175	Sanger
SIDM00486	EBC-1	Unknown	Lung	Tumour	Squamous Cell Lung Carcinoma	Squamous Cell Lung Carcinoma	Male	Unknown	ACH-000563	JCRB:JCRB0820	0.627224	Sanger
SIDM00201	EW-7	Unknown	Bone	Metastasis	Ewing's Sarcoma	Ewing s Sarcoma	Female	Unknown	ACH-002119		0.929226	Sanger
SIDM00352	RMG-I	Unknown	Ovary	Tumour	Ovarian Carcinoma	Ovarian Clear Cell Adenocarcinoma	Female	East Asian	ACH-000719	JCRB:IFO50315	0.492011	Sanger
SIDM01001	DU-4475	Suspension	Breast	Metastasis	Breast Carcinoma	Breast Carcinoma	Female	Unknown	ACH-000258	DSMZ:ACC-427	0.531075	Broad
SIDM01229	BE2-M17	Adherent	Peripheral Nervous System	Tumour	Neuroblastoma	Neuroblastoma	Male	Unknown	ACH-002217	ATCC:CRL-2267	1.06259	Sanger
SIDM00669	HPAF-II	Adherent	Pancreas	Metastasis	Pancreatic Carcinoma	Pancreatic Ductal Adenocarcinoma	Male	White	ACH-000094	ATCC:CRL-1997	0.705791	Sanger
SIDM01087	RPMI-7951	Adherent	Skin	Metastasis	Melanoma	Melanoma	Female	White	ACH-000348	ATCC:HTB-66	1.3276	Broad
SIDM01141	OV-90	Adherent	Ovary	Metastasis	Ovarian Carcinoma	Ovarian Adenocarcinoma	Female	Unknown	ACH-000291	ATCC:CRL-11732	0.606568	Sanger
SIDM00930	CAL-72	Adherent	Bone	Tumour	Osteosarcoma	Osteosarcoma	Male	Unknown	ACH-001715	DSMZ:ACC-439	0.80707	Sanger
SIDM00834	SW1463	Adherent	Large Intestine	Tumour	Colorectal Carcinoma	Rectal Adenocarcinoma	Female	White	ACH-000470	ATCC:CCL-234	1.00304	Broad
SIDM00469	PSN1	Adherent	Pancreas	Tumour	Pancreatic Carcinoma	Pancreatic Adenocarcinoma	Unknown	Unknown	ACH-000320	ECACC:94060601	0.904226	Sanger
SIDM00336	MEL-JUSO	Adherent	Skin	Tumour	Melanoma	Cutaneous Melanoma	Female	Unknown	ACH-000881	DSMZ:ACC-74	0.715922	Broad
SIDM00967	OVCA420	Adherent	Ovary	Tumour	Ovarian Carcinoma	Ovarian Serous Adenocarcinoma	Female	Unknown	ACH-002181		0.866429	Sanger
SIDM01220	LNZTA3WT4	Adherent	Central Nervous System	Tumour	Glioma	Astrocytoma	Male	Unknown	ACH-002269	ATCC:CRL-11543	1.5988	Sanger
SIDM01138	PANC-03-27	Adherent	Pancreas	Tumour	Pancreatic Carcinoma	Pancreatic Adenocarcinoma	Female	White	ACH-000139	ATCC:CRL-2549	0.466385	Sanger
SIDM00151	IGROV-1	Unknown	Ovary	Tumour	Ovarian Carcinoma	Ovarian Endometrioid Adenocarcinoma	Female	Unknown	ACH-000966	NCI:IGR-OV1	1.03086	Sanger
SIDM00087	RPMI-8226	Suspension	Haematopoietic and Lymphoid	Tumour	Plasma Cell Myeloma	Plasma Cell Myeloma	Male	Unknown	ACH-000817	NCI:RPMI-8226	0.89542	Sanger
SIDM00528	MDA-MB-361	Adherent	Breast	Metastasis	Breast Carcinoma	Breast Adenocarcinoma	Female	White	ACH-000934	ECACC:92020423	0.317328	Sanger
SIDM00406	SU-DHL-5	Suspension	Haematopoietic and Lymphoid	Tumour	B-Cell Non-Hodgkin's Lymphoma	Diffuse Large B-Cell Lymphoma	Female	Unknown	ACH-000660	DSMZ:ACC-571	1.27332	Sanger
SIDM00608	KMS-11	Unknown	Haematopoietic and Lymphoid	Metastasis	Plasma Cell Myeloma	Plasma Cell Myeloma	Female	East Asian	ACH-000714	JCRB:JCRB1179		Sanger
SIDM00889	C-33-A	Adherent	Cervix	Tumour	Cervical Carcinoma	Cervical Squamous Cell Carcinoma	Female	White	ACH-001333	ATCC:HTB-31	1.50008	Broad
SIDM00881	HCC1428	Adherent	Breast	Metastasis	Breast Carcinoma	Breast Adenocarcinoma	Female	White	ACH-000352	ATCC:CRL-2327	0.226732	Broad
SIDM00118	HCC2998	Unknown	Large Intestine	Tumour	Colorectal Carcinoma	Colon Adenocarcinoma	Unknown	Unknown	ACH-001081	NCI:HCC-2998	1.12585	Sanger
SIDM00402	RT-112	Unknown	Bladder	Tumour	Bladder Carcinoma	Bladder Carcinoma	Female	Unknown	ACH-000473	DSMZ:ACC-418	1.13663	Broad
SIDM00345	LCLC-103H	Adherent	Lung	Metastasis	Non-Small Cell Lung Carcinoma	Large Cell Lung Carcinoma	Male	White	ACH-000627	DSMZ:ACC-384	0.810759	Broad
SIDM01130	NCI-H520	Adherent	Lung	Tumour	Squamous Cell Lung Carcinoma	Squamous Cell Lung Carcinoma	Male	Unknown	ACH-000395	ATCC:HTB-182	1.36307	Sanger
SIDM00799	A172	Adherent	Central Nervous System	Tumour	Glioblastoma	Glioblastoma	Male	Unknown	ACH-000558	ATCC:CRL-1620	1.28861	Sanger
SIDM00551	KYSE-220	Adherent	Esophagus	Tumour	Esophageal Squamous Cell Carcinoma	Esophageal Squamous Cell Carcinoma	Male	East Asian	ACH-002263	JCRB:JCRB1086	1.45573	Sanger
SIDM00318	VMRC-RCW	Unknown	Kidney	Unknown	Kidney Carcinoma	Renal Cell Carcinoma	Male	Unknown	ACH-000484	JCRB:JCRB0813		Broad
SIDM00196	EW-22	Unknown	Bone	Unknown	Ewing's Sarcoma	Ewing s Sarcoma	Unknown	Unknown	ACH-002116		0.830683	Sanger
SIDM00212	CAS-1	Adherent	Central Nervous System	Tumour	Glioblastoma	Glioblastoma	Male	Unknown	ACH-000464	ICLC:HTL97009	0.402474	Sanger
SIDM00936	CAL-29	Adherent	Bladder	Tumour	Bladder Carcinoma	Bladder Carcinoma	Female	Unknown	ACH-000142	DSMZ:ACC-515	1.22987	Broad
SIDM00538	ESO51	Suspension	Esophagus	Tumour	Esophageal Adenocarcinoma	Esophageal Adenocarcinoma	Male	White	ACH-001497	ECACC:11012010	0.538864	Sanger
SIDM00465	OVMIU	Unknown	Ovary	Tumour	Ovarian Carcinoma	High Grade Ovarian Serous Adenocarcinoma	Female	East Asian	ACH-002183	JCRB:JCRB1049	0.764931	Sanger
SIDM00387	MHH-NB-11	Adherent	Peripheral Nervous System	Metastasis	Neuroblastoma	Neuroblastoma	Male	White	ACH-000078	DSMZ:ACC-157		Broad
SIDM01044	EPLC-272H	Adherent	Lung	Tumour	Other Solid Carcinomas	Lung Mucoepidermoid Carcinoma	Male	White	ACH-000585	DSMZ:ACC-383	0.887951	Sanger
SIDM00973	WM793B	Adherent	Skin	Metastasis	Melanoma	Melanoma	Male	Unknown	ACH-000827	ATCC:CRL-2806	1.72769	Broad
SIDM00755	NCI-H1793	Adherent	Lung	Tumour	Lung Adenocarcinoma	Lung Adenocarcinoma	Female	Unknown	ACH-000888	ATCC:CRL-5896	0.679082	Broad
SIDM00680	LS-180	Adherent	Large Intestine	Tumour	Colorectal Carcinoma	Colon Adenocarcinoma	Female	White	ACH-000957	ATCC:CL-187	1.34241	Sanger
SIDM01219	LU-99A	Unknown	Lung	Tumour	Non-Small Cell Lung Carcinoma	Giant Cell Lung Carcinoma	Male	East Asian		JCRB:JCRB0044	0.831611	Sanger
SIDM00686	KLE	Adherent	Endometrium	Tumour	Endometrial Carcinoma	Endometrial Adenocarcinoma	Female	White	ACH-000293	ATCC:CRL-1622	0.582158	Sanger
SIDM00677	LS-513	Adherent	Large Intestine	Tumour	Colorectal Carcinoma	Cecum Adenocarcinoma	Male	White	ACH-000007	ATCC:CRL-2134	1.20427	Sanger
SIDM01028	KYSE-410	Adherent	Esophagus	Tumour	Esophageal Squamous Cell Carcinoma	Esophageal Squamous Cell Carcinoma	Male	East Asian	ACH-000809	DSMZ:ACC-381	1.08388	Sanger
SIDM01010	KARPAS-299	Suspension	Haematopoietic and Lymphoid	Tumour	T-Cell Non-Hodgkin's Lymphoma	Anaplastic Large Cell Lymphoma	Male	Unknown	ACH-000053	ECACC:6072604	1.34275	Broad
SIDM00451	PF-382	Suspension	Haematopoietic and Lymphoid	Metastasis	T-Lymphoblastic Leukemia	Childhood Precursor T Lymphoblastic Leukemia	Female	Unknown	ACH-000937	DSMZ:ACC-38	0.996317	Broad
SIDM00980	23132-87	Adherent	Stomach	Tumour	Gastric Carcinoma	Gastric Adenocarcinoma	Male	Unknown	ACH-000948	DSMZ:ACC-201	0.739561	Sanger
SIDM01056	EFM-19	Adherent	Breast	Metastasis	Breast Carcinoma	Ductal Breast Carcinoma	Female	White	ACH-000330	DSMZ:ACC-231	0.129213	Broad
SIDM00841	SW620	Adherent	Large Intestine	Metastasis	Colorectal Carcinoma	Colon Adenocarcinoma	Male	White	ACH-000651	ATCC:CCL-227	1.55267	Sanger
SIDM01154	SUP-T1	Suspension	Haematopoietic and Lymphoid	Metastasis	T-Lymphoblastic Leukemia	Childhood Precursor T Lymphoblastic Lymphoma	Male	White	ACH-000953	ATCC:CRL-1942	1.1893	Broad
SIDM00480	OAW-42	Adherent	Ovary	Metastasis	Ovarian Carcinoma	Ovarian Cystadenocarcinoma	Female	Unknown	ACH-000704	ECACC:85073102	0.499449	Sanger
SIDM00982	42-MG-BA	Adherent	Central Nervous System	Tumour	Glioblastoma	Glioblastoma	Male	Unknown	ACH-000323	DSMZ:ACC-431	1.29593	Sanger
SIDM00748	NCI-H1581	Semi-Adherent	Lung	Tumour	Non-Small Cell Lung Carcinoma	Large Cell Lung Carcinoma	Male	White	ACH-000015	ATCC:CRL-5878	0.976796	Broad
SIDM01194	SNU-449	Adherent	Liver	Tumour	Hepatocellular Carcinoma	Hepatocellular Carcinoma	Male	East Asian	ACH-000420	ATCC:CRL-2234	0.845211	Broad
SIDM01139	PANC-02-03	Adherent	Pancreas	Tumour	Pancreatic Carcinoma	Pancreatic Adenocarcinoma	Female	White	ACH-000042	ATCC:CRL-2553	0.761963	Sanger
SIDM00007	MCC13	Unknown	Skin	Metastasis	Other Solid Carcinomas	Merkel Cell Carcinoma	Female	Unknown	ACH-001550	ECACC:10092302		Broad
SIDM00531	HuP-T4	Adherent	Pancreas	Metastasis	Pancreatic Carcinoma	Pancreatic Adenocarcinoma	Male	East Asian	ACH-000213	ECACC:93121056	0.156201	Sanger
SIDM01190	TCCSUP	Adherent	Bladder	Tumour	Bladder Carcinoma	Bladder Carcinoma	Female	Unknown	ACH-000720	ATCC:HTB-5	0.502527	Broad
SIDM00198	EW-16	Unknown	Bone	Unknown	Ewing's Sarcoma	Ewing s Sarcoma	Unknown	Unknown	ACH-002114		0.767468	Sanger
SIDM00446	OCI-AML2	Suspension	Haematopoietic and Lymphoid	Tumour	Acute Myeloid Leukemia	Adult Acute Myeloid Leukemia	Male	Unknown	ACH-000113	DSMZ:ACC-99	1.18241	Sanger
SIDM00339	LXF-289	Adherent	Lung	Tumour	Lung Adenocarcinoma	Lung Adenocarcinoma	Male	Unknown	ACH-000787	DSMZ:ACC-265	1.12723	Sanger
SIDM00340	LP-1	Suspension	Haematopoietic and Lymphoid	Tumour	Plasma Cell Myeloma	Plasma Cell Myeloma	Female	Unknown	ACH-000204	DSMZ:ACC-41		Sanger
SIDM00333	MFE-319	Adherent	Endometrium	Tumour	Endometrial Carcinoma	Adenosquamous Endometrial Carcinoma	Female	Unknown	ACH-000988	DSMZ:ACC-423	0.367534	Broad
SIDM00264	ES4	Unknown	Bone	Tumour	Ewing's Sarcoma	Ewing s Sarcoma	Male	Unknown	ACH-002105		0.553719	Sanger
SIDM01036	JJN-3	Suspension	Haematopoietic and Lymphoid	Tumour	Plasma Cell Myeloma	Plasma Cell Myeloma	Female	Unknown	ACH-000653	DSMZ:ACC-541	0.677114	Broad
SIDM00956	COLO-680N	Adherent	Esophagus	Tumour	Esophageal Squamous Cell Carcinoma	Esophageal Squamous Cell Carcinoma	Female	Black	ACH-000717	DSMZ:ACC-182	0.754248	Sanger
SIDM00473	PE-CA-PJ15	Adherent	Head and Neck	Tumour	Oral Cavity Carcinoma	Tongue Squamous Cell Carcinoma	Male	Unknown	ACH-000619	ECACC:96121230		Sanger
SIDM00590	HSC-2	Adherent	Head and Neck	Tumour	Oral Cavity Carcinoma	Oral Cavity Squamous Cell Carcinoma	Male	Unknown	ACH-000472	JCRB:JCRB0622	1.43192	Broad
SIDM00119	EKVX	Adherent	Lung	Tumour	Non-Small Cell Lung Carcinoma	Non-Small Cell Lung Carcinoma	Male	Unknown	ACH-000706	NCI:EKVX	0.422195	Broad
SIDM00872	HCC1954	Adherent	Breast	Tumour	Breast Carcinoma	Ductal Breast Carcinoma	Female	South Asian	ACH-000859	ATCC:CRL-2338	0.406386	Sanger
SIDM01070	HCC-366	Adherent	Lung	Tumour	Other Solid Carcinomas	Adenosquamous Lung Carcinoma	Female	Unknown	ACH-000840	DSMZ:ACC-492		Broad
SIDM00082	SK-MEL-2	Adherent	Skin	Metastasis	Melanoma	Melanoma	Male	White	ACH-001190	NCI:SK-MEL-2	-0.16309	Sanger
SIDM00493	NCI-H292	Adherent	Lung	Metastasis	Other Solid Carcinomas	Lung Mucoepidermoid Carcinoma	Female	Unknown	ACH-001075	ECACC:91091815		Broad
SIDM00505	MIA-PaCa-2	Semi-Adherent	Pancreas	Tumour	Pancreatic Carcinoma	Pancreatic Ductal Adenocarcinoma	Male	White	ACH-000601	ECACC:85062806	1.17952	Sanger
SIDM00315	YKG-1	Adherent	Central Nervous System	Tumour	Glioblastoma	Glioblastoma	Female	Unknown	ACH-000570	JCRB:JCRB0746		Broad
SIDM00581	GB-1	Unknown	Central Nervous System	Tumour	Glioblastoma	Glioblastoma	Male	Unknown	ACH-000738	JCRB:IFO50489	0.782608	Sanger
SIDM00044	PCI-30	Unknown	Head and Neck	Unknown	Head and Neck Carcinoma	Head and Neck Squamous Cell Carcinoma	Unknown	Unknown	ACH-002295	Unknown:Unknown	0.809775	Sanger
SIDM00983	647-V	Adherent	Bladder	Tumour	Bladder Carcinoma	Bladder Carcinoma	Male	Unknown	ACH-000896	DSMZ:ACC-414	0.86806	Broad
SIDM00399	SCC90	Adherent	Head and Neck	Metastasis	Head and Neck Carcinoma	Head and Neck Squamous Cell Carcinoma	Male	White	ACH-002315	DSMZ:ACC-670	0.0196863	Sanger
SIDM00136	HT-29	Adherent	Large Intestine	Tumour	Colorectal Carcinoma	Rectosigmoid Adenocarcinoma	Female	White	ACH-000552	NCI:HT-29	1.7461	Sanger
SIDM01182	UM-UC-3	Adherent	Bladder	Tumour	Bladder Carcinoma	Bladder Carcinoma	Male	Unknown	ACH-000522	ATCC:CRL-1749	0.803139	Broad
SIDM00325	TE-9	Unknown	Esophagus	Metastasis	Esophageal Squamous Cell Carcinoma	Esophageal Squamous Cell Carcinoma	Male	Unknown	ACH-000694	JCRB:RCB1988	0.527294	Sanger
SIDM00577	NH-12	Unknown	Peripheral Nervous System	Tumour	Neuroblastoma	Neuroblastoma	Male	Unknown	ACH-001603	JCRB:JCRB0833	0.389376	Sanger
SIDM00015	KYSE-30	Unknown	Esophagus	Tumour	Esophageal Squamous Cell Carcinoma	Esophageal Squamous Cell Carcinoma	Male	East Asian	ACH-000777	DSMZ:ACC-351		Broad
SIDM00611	KMRC-1	Adherent	Kidney	Tumour	Kidney Carcinoma	Conventional Clear Cell Renal Cell Carcinoma	Male	East Asian	ACH-000684	JCRB:JCRB1010	0.521501	Broad
SIDM00320	VMRC-LCD	Unknown	Lung	Unknown	Lung Adenocarcinoma	Lung Adenocarcinoma	Male	Unknown	ACH-001233	JCRB:JCRB0814	0.638914	Sanger
SIDM00253	NB6	Unknown	Peripheral Nervous System	Metastasis	Neuroblastoma	Neuroblastoma	Male	Unknown	ACH-002284			Sanger
SIDM01150	NCI-H838	Adherent	Lung	Metastasis	Lung Adenocarcinoma	Lung Adenocarcinoma	Male	White	ACH-000416	ATCC:CRL-5844		Broad
SIDM01146	SNU-1	Suspension	Stomach	Tumour	Gastric Carcinoma	Gastric Carcinoma	Male	East Asian	ACH-000932	ATCC:CRL-5971	1.45138	Sanger
SIDM00120	DU-145	Adherent	Prostate	Metastasis	Prostate Carcinoma	Prostate Carcinoma	Male	White	ACH-000979	NCI:DU-145	0.476503	Sanger
SIDM00111	U251	Adherent	Central Nervous System	Tumour	Glioma	Astrocytoma	Unknown	Unknown	ACH-000232	NCI:U-251	1.25212	Sanger
SIDM00444	OACM5-1	Semi-Adherent	Esophagus	Metastasis	Esophageal Adenocarcinoma	Esophageal Adenocarcinoma	Male	White	ACH-001368	DSMZ:ACC-696	0.951293	Sanger
SIDM01181	SNU-398	Semi-Adherent	Liver	Tumour	Hepatocellular Carcinoma	Hepatocellular Carcinoma	Male	East Asian	ACH-000221	ATCC:CRL-2233	0.661402	Broad
SIDM00115	PCI-6A	Unknown	Head and Neck	Unknown	Head and Neck Carcinoma	Head and Neck Squamous Cell Carcinoma	Unknown	Unknown	ACH-002298			Sanger
SIDM00684	LN-229	Adherent	Central Nervous System	Tumour	Glioblastoma	Glioblastoma	Female	White	ACH-000595	ATCC:CRL-2611	0.528937	Sanger
SIDM00986	BHY	Adherent	Head and Neck	Tumour	Oral Cavity Carcinoma	Head and Neck Squamous Cell Carcinoma	Male	East Asian	ACH-000548	DSMZ:ACC-404		Sanger
SIDM00395	SIMA	Adherent	Peripheral Nervous System	Metastasis	Neuroblastoma	Neuroblastoma	Male	Other	ACH-000099	DSMZ:ACC-164	0.453665	Broad
SIDM00474	OV-7	Adherent	Ovary	Tumour	Ovarian Carcinoma	Ovarian Carcinoma	Female	Unknown	ACH-000688	ECACC:96020764		Broad
SIDM00651	NCI-H1155	Suspension	Lung	Metastasis	Non-Small Cell Lung Carcinoma	Large Cell Lung Carcinoma	Male	White	ACH-000980	ATCC:CRL-5818	1.11676	Sanger
SIDM00142	COLO-684	Suspension	Endometrium	Tumour	Endometrial Carcinoma	Endometrial Adenocarcinoma	Female	Unknown	ACH-000864	ECACC:87061203	0.758292	Sanger
SIDM00321	TYK-nu	Unknown	Ovary	Tumour	Ovarian Carcinoma	High Grade Ovarian Serous Adenocarcinoma	Unknown	Unknown	ACH-000430	JCRB:JCRB0234.0	0.98762	Sanger
SIDM00260	MKN28	Adherent	Stomach	Metastasis	Gastric Carcinoma	Gastric Tubular Adenocarcinoma	Male	East Asian	ACH-002161	RIKEN:RCB1000	1.13893	Sanger
SIDM00428	NB4	Suspension	Haematopoietic and Lymphoid	Tumour	Acute Myeloid Leukemia	Acute Promyelocytic Leukemia	Female	Unknown	ACH-000294	DSMZ:ACC--207		Broad
SIDM00921	Calu-6	Adherent	Lung	Tumour	Non-Small Cell Lung Carcinoma	Non-Small Cell Lung Carcinoma	Female	White	ACH-000264	ATCC:HTB-56	0.94557	Broad
SIDM00886	DB	Suspension	Haematopoietic and Lymphoid	Tumour	B-Cell Non-Hodgkin's Lymphoma	Diffuse Large B-Cell Lymphoma	Male	White	ACH-000334	ATCC:CRL-2289	1.10521	Broad
SIDM00750	NCI-H1568	Adherent	Lung	Metastasis	Lung Adenocarcinoma	Lung Adenocarcinoma	Female	White	ACH-000869	ATCC:CRL-5876	0.322557	Sanger
SIDM00942	CAL-33	Adherent	Head and Neck	Tumour	Oral Cavity Carcinoma	Tongue Squamous Cell Carcinoma	Male	Unknown	ACH-000518	DSMZ:ACC-447	0.659548	Sanger
SIDM00415	ROS-50	Suspension	Haematopoietic and Lymphoid	Tumour	B-Cell Non-Hodgkin's Lymphoma	Diffuse Large B-Cell Lymphoma	Male	Unknown	ACH-001639	DSMZ:ACC-557		Sanger
SIDM01067	HCC-827	Adherent	Lung	Tumour	Lung Adenocarcinoma	Lung Adenocarcinoma	Female	Unknown	ACH-000012	DSMZ:ACC-566	0.771623	Broad
SIDM00657	MV-4-11	Suspension	Haematopoietic and Lymphoid	Tumour	Acute Myeloid Leukemia	Childhood Acute Differentiated Monocytic Leukemia	Male	Unknown	ACH-000045	ATCC:CRL-9591	1.4066	Broad
SIDM00250	TE-4	Adherent	Esophagus	Metastasis	Esophageal Squamous Cell Carcinoma	Esophageal Squamous Cell Carcinoma	Unknown	Unknown	ACH-000917	RIKEN:RCB2097	0.534339	Sanger
SIDM00934	CAPAN-1	Adherent	Pancreas	Metastasis	Pancreatic Carcinoma	Pancreatic Ductal Adenocarcinoma	Male	White	ACH-000354	DSMZ:ACC-244	0.595023	Sanger
SIDM00027	SK-NEP-1	Unknown	Kidney	Metastasis	Kidney Carcinoma	Renal Cell Carcinoma	Female	White	ACH-001192	ATCC:HTB-48		Broad
SIDM00613	KALS-1	Unknown	Central Nervous System	Tumour	Glioblastoma	Glioblastoma	Female	Unknown	ACH-000231	JCRB:IFO50434	0.605619	Broad
SIDM00008	MCAS	Unknown	Ovary	Unknown	Ovarian Carcinoma	Ovarian Cystadenocarcinoma	Unknown	Unknown	ACH-000796	JCRB:JCRB0240		Sanger
SIDM01097	SK-PN-DW	Adherent	Central Nervous System	Tumour	Other Solid Carcinomas	Neuroectodermal Tumor	Male	White	ACH-001193	ATCC:CRL-2139	1.1928	Sanger
SIDM00498	SNU-C5	Adherent	Large Intestine	Tumour	Colorectal Carcinoma	Cecum Adenocarcinoma	Female	East Asian	ACH-000970	KCLB:0000C5	1.10513	Sanger
SIDM00405	SU-DHL-4	Suspension	Haematopoietic and Lymphoid	Metastasis	B-Cell Non-Hodgkin's Lymphoma	Diffuse Large B-Cell Lymphoma	Male	Unknown	ACH-000365	DSMZ:ACC-495		Broad
SIDM00052	HCE-4	Unknown	Esophagus	Tumour	Esophageal Squamous Cell Carcinoma	Esophageal Squamous Cell Carcinoma	Unknown	Unknown	ACH-002243			Sanger
SIDM00150	KM12	Unknown	Large Intestine	Tumour	Colorectal Carcinoma	Colon Carcinoma	Unknown	Unknown	ACH-000969	NCI:KM-12	1.44613	Sanger
SIDM00796	A253	Adherent	Head and Neck	Tumour	Head and Neck Carcinoma	Salivary Gland Squamous Cell Carcinoma	Male	White	ACH-000740	ATCC:HTB-41	0.953294	Sanger
SIDM01008	KARPAS-422	Suspension	Haematopoietic and Lymphoid	Metastasis	B-Cell Non-Hodgkin's Lymphoma	Diffuse Large B-Cell Lymphoma	Female	Unknown	ACH-000315	ECACC:6101702	1.40752	Broad
SIDM00768	NCI-H1869	Adherent	Lung	Metastasis	Non-Small Cell Lung Carcinoma	Non-Small Cell Lung Carcinoma	Male	White	ACH-000894	ATCC:CRL-5900	0.137002	Sanger
SIDM01033	KU-19-19	Adherent	Bladder	Tumour	Bladder Carcinoma	Bladder Carcinoma	Female	Unknown	ACH-000486	DSMZ:ACC-395	1.53507	Broad
SIDM00363	P31-FUJ	Unknown	Haematopoietic and Lymphoid	Tumour	Acute Myeloid Leukemia	Acute Myeloid Leukemia	Unknown	East Asian	ACH-000770	JCRB:JCRB0091	0.760657	Broad
SIDM00833	SW837	Adherent	Large Intestine	Tumour	Colorectal Carcinoma	Rectal Adenocarcinoma	Male	White	ACH-000421	ATCC:CCL-235	0.647367	Sanger
SIDM00588	HSC-4	Adherent	Head and Neck	Tumour	Oral Cavity Carcinoma	Tongue Squamous Cell Carcinoma	Male	East Asian	ACH-000546	JCRB:JCRB0624	0.310365	Sanger
SIDM00244	NB69	Adherent	Peripheral Nervous System	Tumour	Neuroblastoma	Neuroblastoma	Male	Unknown	ACH-002083	RIKEN:RCB0480	0.778472	Sanger
SIDM00759	NCI-H1975	Adherent	Lung	Tumour	Lung Adenocarcinoma	Lung Adenocarcinoma	Female	Unknown	ACH-000587	ATCC:CRL-5908	0.947864	Sanger
SIDM00220	OC-314	Adherent	Ovary	Metastasis	Ovarian Carcinoma	Ovarian Serous Adenocarcinoma	Female	Unknown	ACH-000962	ICLC:HTL98015	1.6087	Sanger
SIDM00929	CAL-78	Adherent	Bone	Tumour	Chondrosarcoma	Chondrosarcoma	Male	Unknown	ACH-000516	DSMZ:ACC-449	0.297983	Broad
SIDM01151	SNU-182	Adherent	Liver	Tumour	Hepatocellular Carcinoma	Hepatocellular Carcinoma	Male	East Asian	ACH-000483	ATCC:CRL-2235	0.357296	Broad
SIDM00685	LN-18	Adherent	Central Nervous System	Tumour	Glioblastoma	Glioblastoma	Male	White	ACH-000819	ATCC:CRL-2610	1.26976	Broad
SIDM00923	Ca-Ski	Adherent	Cervix	Metastasis	Cervical Carcinoma	Human Papilloma Virus-Related Cervical Squamous Cell Carcinoma	Female	White	ACH-001336	ATCC:CRL-1550	0.92014	Broad
SIDM00831	Detroit562	Adherent	Head and Neck	Metastasis	Head and Neck Carcinoma	Pharyngeal Squamous Cell Carcinoma	Female	White	ACH-000207	ATCC:CCL-138	1.3459	Sanger
SIDM00386	MHH-ES-1	Adherent	Bone	Metastasis	Ewing's Sarcoma	Ewing s Sarcoma	Male	Other	ACH-000391	DSMZ:ACC-167	0.843702	Sanger
SIDM00547	LU-65	Unknown	Lung	Tumour	Non-Small Cell Lung Carcinoma	Giant Cell Lung Carcinoma	Male	East Asian	ACH-000438	JCRB:JCRB0079	1.29195	Sanger
SIDM00326	TE-8	Unknown	Esophagus	Tumour	Esophageal Squamous Cell Carcinoma	Esophageal Squamous Cell Carcinoma	Unknown	Unknown	ACH-000452	JCRB:RCB2098	1.10853	Sanger
SIDM00127	JHU-022	Unknown	Head and Neck	Unknown	Oral Cavity Carcinoma	Oral Cavity Squamous Cell Carcinoma	Unknown	Unknown	ACH-002250		0.943072	Sanger
SIDM00401	RVH-421	Adherent	Skin	Metastasis	Melanoma	Melanoma	Male	Other	ACH-000614	DSMZ:ACC-127	-0.0274334	Broad
SIDM00797	A2058	Adherent	Skin	Metastasis	Melanoma	Amelanotic Melanoma	Male	White	ACH-000788	ATCC:CRL-11147	0.890751	Sanger
SIDM00743	NCI-H1666	Semi-Adherent	Lung	Metastasis	Lung Adenocarcinoma	Bronchiolo-Alveolar Lung Carcinoma	Female	White	ACH-000448	ATCC:CRL-5885	0.441069	Broad
SIDM00375	SKN-3	Unknown	Head and Neck	Unknown	Head and Neck Carcinoma	Head and Neck Squamous Cell Carcinoma	Unknown	Unknown	ACH-002305	JCRB:JCRB1039	0.761401	Sanger
SIDM00349	TE-10	Unknown	Esophagus	Tumour	Esophageal Squamous Cell Carcinoma	Esophageal Squamous Cell Carcinoma	Male	Unknown	ACH-000318	JCRB:RCB2099	1.05149	Sanger
SIDM01168	SW626	Adherent	Large Intestine	Metastasis	Colorectal Carcinoma	Colon Adenocarcinoma	Female	White	ACH-001399	ATCC:HTB-78	0.983471	Sanger
SIDM00462	OCI-AML3	Suspension	Haematopoietic and Lymphoid	Tumour	Acute Myeloid Leukemia	Adult Acute Myeloid Leukemia	Male	Unknown	ACH-000336	DSMZ:ACC-582	0.755234	Sanger
SIDM00565	OSC-20	Unknown	Head and Neck	Metastasis	Oral Cavity Carcinoma	Oral Cavity Squamous Cell Carcinoma	Female	East Asian	ACH-001626	JCRB:JCRB0197	0.672436	Sanger
SIDM00598	HARA	Unknown	Lung	Tumour	Squamous Cell Lung Carcinoma	Squamous Cell Lung Carcinoma	Male	East Asian	ACH-000843	JCRB:JCRB1080.0	1.43038	Sanger
SIDM01265	MM1S	Semi-Adherent	Haematopoietic and Lymphoid	Tumour	Plasma Cell Myeloma	Plasma Cell Myeloma	Female	Black	ACH-000763	ATCC:CRL-2974	0.460603	Broad
SIDM00740	NCI-H1703	Adherent	Lung	Tumour	Squamous Cell Lung Carcinoma	Squamous Cell Lung Carcinoma	Male	White	ACH-000747	ATCC:CRL-5889	0.784806	Broad
SIDM00460	OCI-LY-19	Suspension	Haematopoietic and Lymphoid	Tumour	B-Cell Non-Hodgkin's Lymphoma	Diffuse Large B-Cell Lymphoma	Female	Unknown	ACH-000124	DSMZ:ACC-528		Sanger
SIDM00494	ABC-1	Unknown	Lung	Metastasis	Lung Adenocarcinoma	Lung Adenocarcinoma	Male	Unknown	ACH-000528	JCRB:JCRB0815		Broad
SIDM01024	KYSE-70	Adherent	Esophagus	Tumour	Esophageal Squamous Cell Carcinoma	Esophageal Squamous Cell Carcinoma	Male	East Asian	ACH-000784	DSMZ:ACC-363	0.687182	Sanger
SIDM00300	LC-1-sq	Adherent	Lung	Tumour	Squamous Cell Lung Carcinoma	Squamous Cell Lung Carcinoma	Male	East Asian	ACH-002156	RIKEN:RCB0455	0.21619	Sanger
SIDM01106	SK-MEL-24	Adherent	Skin	Metastasis	Melanoma	Melanoma	Male	White	ACH-000822	ATCC:HTB-71	0.574913	Broad
SIDM00042	PL4	Unknown	Pancreas	Unknown	Pancreatic Carcinoma	Pancreatic Ductal Adenocarcinoma	Unknown	Unknown	ACH-002186	Unknown:Unknown	0.968381	Sanger
SIDM01090	RKO	Adherent	Large Intestine	Tumour	Colorectal Carcinoma	Colon Carcinoma	Unknown	Unknown	ACH-000943	ATCC:CRL-2577	1.61969	Sanger
SIDM00277	EoL-1-cell	Suspension	Haematopoietic and Lymphoid	Tumour	Acute Myeloid Leukemia	Chronic Eosinophilic Leukemia	Male	East Asian	ACH-000198	RIKEN:RCB0641	1.04916	Broad
SIDM00789	HCT-15	Adherent	Large Intestine	Tumour	Colorectal Carcinoma	Colon Adenocarcinoma	Male	Unknown	ACH-000997	NCI:HCT-15	1.87364	Sanger
SIDM01026	KYSE-510	Adherent	Esophagus	Tumour	Esophageal Squamous Cell Carcinoma	Esophageal Squamous Cell Carcinoma	Female	East Asian	ACH-000824	DSMZ:ACC-374	1.59267	Sanger
SIDM00138	NCI-H23	Adherent	Lung	Tumour	Lung Adenocarcinoma	Lung Adenocarcinoma	Male	Black	ACH-000900	NCI:NCI-H23	0.530999	Sanger
SIDM00828	HT-1080	Adherent	Soft Tissue	Tumour	Other Solid Carcinomas	Fibrosarcoma	Male	White	ACH-000054	ATCC:CCL-121	0.655901	Broad
SIDM00128	JHU-011	Unknown	Head and Neck	Unknown	Head and Neck Carcinoma	Laryngeal Squamous Cell Carcinoma	Unknown	Unknown	ACH-002249			Sanger
SIDM00607	KNS-42	Unknown	Central Nervous System	Tumour	Glioblastoma	Glioblastoma	Male	Unknown	ACH-000622	JCRB:IFO50356		Sanger
SIDM01145	SNU-16	Suspension	Stomach	Metastasis	Gastric Carcinoma	Gastric Carcinoma	Female	East Asian	ACH-000581	ATCC:CRL-5974	1.14246	Sanger
SIDM00874	HCC1937	Semi-Adherent	Breast	Tumour	Breast Carcinoma	Ductal Breast Carcinoma	Female	White	ACH-000223	ATCC:CRL-2336	0.50677	Sanger
SIDM00389	SU-DHL-10	Suspension	Haematopoietic and Lymphoid	Metastasis	B-Cell Non-Hodgkin's Lymphoma	Diffuse Large B-Cell Lymphoma	Male	Unknown	ACH-000271	DSMZ:ACC-576	1.40174	Sanger
SIDM00485	BICR22	Adherent	Head and Neck	Metastasis	Oral Cavity Carcinoma	Tongue Squamous Cell Carcinoma	Male	White	ACH-000794	ECACC:04072106	0.923118	Sanger
SIDM00157	KP-N-YS	Unknown	Peripheral Nervous System	Unknown	Neuroblastoma	Neuroblastoma	Male	Unknown	ACH-002261			Sanger
SIDM00853	GCT	Adherent	Soft Tissue	Metastasis	Other Solid Carcinomas	Malignant Fibrous Histiocytoma	Male	Unknown	ACH-000835	ATCC:TIB-223	0.626654	Broad
SIDM01193	U-118-MG	Adherent	Central Nervous System	Tumour	Glioma	Astrocytoma	Male	White	ACH-000040	ATCC:HTB-15	0.901189	Broad
SIDM00573	no-11	Unknown	Central Nervous System	Tumour	Glioblastoma	Glioblastoma	Female	Unknown	ACH-001606	JCRB:IFO50369		Sanger
SIDM00870	HCC202	Semi-Adherent	Breast	Tumour	Breast Carcinoma	Ductal Breast Carcinoma	Female	White	ACH-000725	ATCC:CRL-2316	0.0195954	Broad
SIDM00713	NCI-H2052	Adherent	Lung	Metastasis	Mesothelioma	Pleural Sarcomatoid Mesothelioma	Male	White	ACH-000153	ATCC:CRL-5915	0.642286	Broad
SIDM01029	KYSE-270	Adherent	Esophagus	Tumour	Esophageal Squamous Cell Carcinoma	Esophageal Squamous Cell Carcinoma	Male	East Asian	ACH-000873	DSMZ:ACC-380	1.07993	Sanger
SIDM00359	RCM-1	Unknown	Large Intestine	Unknown	Colorectal Carcinoma	Rectal Adenocarcinoma	Unknown	Unknown	ACH-000565	JCRB:JCRB0256	0.931218	Sanger
SIDM00241	OCUB-M	Adherent	Breast	Metastasis	Breast Carcinoma	Breast Carcinoma	Female	East Asian	ACH-002179	RIKEN:RCB0881	0.426457	Sanger
SIDM00715	NCI-H2030	Adherent	Lung	Metastasis	Lung Adenocarcinoma	Lung Adenocarcinoma	Male	Unknown	ACH-000521	ATCC:CRL-5914		Broad
SIDM00609	KMRC-20	Adherent	Kidney	Tumour	Kidney Carcinoma	Conventional Clear Cell Renal Cell Carcinoma	Unknown	East Asian	ACH-000250	JCRB:JCRB1071	0.906946	Broad
SIDM00303	JHOS-4	Adherent	Ovary	Tumour	Ovarian Carcinoma	High Grade Ovarian Serous Adenocarcinoma	Female	East Asian	ACH-000584	RIKEN:RCB1678		Sanger
SIDM00274	GCIY	Adherent	Stomach	Tumour	Gastric Carcinoma	Gastric Adenocarcinoma	Female	East Asian	ACH-000047	RIKEN:RCB0555	0.863627	Broad
SIDM00933	CAL-51	Adherent	Breast	Metastasis	Breast Carcinoma	Breast Carcinoma	Female	Unknown	ACH-000856	DSMZ:ACC-302	1.45325	Sanger
SIDM00324	TGW	Unknown	Peripheral Nervous System	Tumour	Neuroblastoma	Adrenal Neuroblastoma	Unknown	Unknown	ACH-001674	JCRB:JCRB0618	1.19849	Sanger
SIDM00477	OE33	Adherent	Esophagus	Tumour	Esophageal Adenocarcinoma	Barrett s Adenocarcinoma	Female	White	ACH-000383	ECACC:96070808	0.825235	Sanger
SIDM00708	NCI-H2087	Adherent	Lung	Metastasis	Lung Adenocarcinoma	Lung Adenocarcinoma	Male	White	ACH-000841	ATCC:CRL-5922	0.704281	Sanger
SIDM00263	ES5	Unknown	Bone	Tumour	Ewing's Sarcoma	Ewing s Sarcoma	Male	Unknown	ACH-002106		0.140851	Sanger
SIDM00810	A427	Adherent	Lung	Tumour	Lung Adenocarcinoma	Lung Adenocarcinoma	Male	White	ACH-000757	ATCC:HTB-53		Broad
SIDM00734	NCI-H1437	Adherent	Lung	Metastasis	Lung Adenocarcinoma	Lung Adenocarcinoma	Male	White	ACH-000589	ATCC:CRL-5872		Broad
SIDM00949	DEL	Suspension	Haematopoietic and Lymphoid	Metastasis	T-Cell Non-Hodgkin's Lymphoma	Anaplastic Large Cell Lymphoma	Male	Unknown	ACH-000233	DSMZ:ACC-338	1.74815	Broad
SIDM01027	KYSE-450	Adherent	Esophagus	Tumour	Esophageal Squamous Cell Carcinoma	Esophageal Squamous Cell Carcinoma	Male	East Asian	ACH-000865	DSMZ:ACC-387	1.21144	Sanger
SIDM00131	CCF-STTG1	Adherent	Central Nervous System	Tumour	Glioma	Astrocytoma	Female	White	ACH-000329	ECACC:90021502		Broad
SIDM00993	AMO-1	Suspension	Haematopoietic and Lymphoid	Metastasis	Plasma Cell Myeloma	Plasma Cell Myeloma	Female	Unknown	ACH-000838	DSMZ:ACC-538	1.58796	Broad
SIDM00379	SK-MG-1	Unknown	Central Nervous System	Unknown	Glioma	Astrocytoma	Unknown	Unknown	ACH-002304	JCRB:IFO50344	0.89899	Sanger
SIDM00995	A431	Adherent	Vulva	Tumour	Other Solid Carcinomas	Vulvar Squamous Cell Carcinoma	Female	Unknown	ACH-001328	DSMZ:ACC-91		Broad
SIDM00483	SK-GT-4	Adherent	Esophagus	Tumour	Esophageal Adenocarcinoma	Esophageal Adenocarcinoma	Male	White	ACH-001654	ECACC:11012007	0.888385	Sanger
SIDM00604	KON	Adherent	Head and Neck	Tumour	Oral Cavity Carcinoma	Oral Cavity Squamous Cell Carcinoma	Male	East Asian	ACH-001542	JCRB:JCRB0194		Sanger
SIDM00900	ARH-77	Suspension	Haematopoietic and Lymphoid	Transformed	Non-Cancerous	Non Cancerous	Female	White	ACH-002210	ATCC:CRL-1621	1.13651	Sanger
SIDM00322	T-T	Unknown	Esophagus	Tumour	Esophageal Squamous Cell Carcinoma	Esophageal Squamous Cell Carcinoma	Male	Unknown	ACH-000561	JCRB:JCRB0262	0.996261	Sanger
SIDM00837	SW48	Adherent	Large Intestine	Tumour	Colorectal Carcinoma	Colon Adenocarcinoma	Female	White	ACH-000958	ATCC:CCL-231	0.849425	Sanger
SIDM01100	SK-N-DZ	Adherent	Peripheral Nervous System	Metastasis	Neuroblastoma	Neuroblastoma	Female	White	ACH-000366	ATCC:CRL-2149	1.07046	Sanger
SIDM00332	MFM-223	Adherent	Breast	Metastasis	Breast Carcinoma	Breast Carcinoma	Female	Unknown	ACH-001819	DSMZ:ACC-422	0.415794	Sanger
SIDM00187	LB1047-RCC	Unknown	Kidney	Unknown	Kidney Carcinoma	Renal Cell Carcinoma	Unknown	Unknown	ACH-002150			Sanger
SIDM00567	ONS-76	Adherent	Central Nervous System	Tumour	Other Solid Carcinomas	Medulloblastoma	Female	Unknown	ACH-000776	JCRB:IFO50355	1.64591	Broad
SIDM00554	KURAMOCHI	Unknown	Ovary	Metastasis	Ovarian Carcinoma	High Grade Ovarian Serous Adenocarcinoma	Female	East Asian	ACH-000524	JCRB:JCRB0098	-0.0175293	Sanger
SIDM00867	DBTRG-05MG	Adherent	Central Nervous System	Tumour	Glioblastoma	Glioblastoma	Female	White	ACH-000863	ATCC:CRL-2020	0.411813	Sanger
SIDM00533	HuP-T3	Adherent	Pancreas	Tumour	Pancreatic Carcinoma	Pancreatic Adenocarcinoma	Male	East Asian	ACH-000118	ECACC:93121055	0.680596	Sanger
SIDM00758	NCI-H1993	Adherent	Lung	Metastasis	Lung Adenocarcinoma	Lung Adenocarcinoma	Female	White	ACH-001137	ATCC:CRL-5909	0.732152	Sanger
SIDM00423	SU-DHL-8	Suspension	Haematopoietic and Lymphoid	Metastasis	B-Cell Non-Hodgkin's Lymphoma	Diffuse Large B-Cell Lymphoma	Male	Unknown	ACH-000656	DSMZ:ACC-573	0.668495	Sanger
SIDM01081	SCC-4	Adherent	Head and Neck	Tumour	Oral Cavity Carcinoma	Tongue Squamous Cell Carcinoma	Male	Unknown	ACH-000238	ATCC:CRL-1624	0.697484	Sanger
SIDM00043	PCI-4B	Unknown	Head and Neck	Unknown	Head and Neck Carcinoma	Laryngeal Squamous Cell Carcinoma	Unknown	Unknown	ACH-002297	Unknown:Unknown		Sanger
SIDM00391	SK-MM-2	Suspension	Haematopoietic and Lymphoid	Tumour	Plasma Cell Myeloma	Plasma Cell Myeloma	Male	Unknown	ACH-000363	DSMZ:ACC-430	0.316121	Broad
SIDM00305	JHOS-2	Adherent	Ovary	Tumour	Ovarian Carcinoma	High Grade Ovarian Serous Adenocarcinoma	Female	East Asian	ACH-000132	RIKEN:RCB1521		Sanger
SIDM01025	KYSE-520	Adherent	Esophagus	Tumour	Esophageal Squamous Cell Carcinoma	Esophageal Squamous Cell Carcinoma	Female	East Asian	ACH-000637	DSMZ:ACC-371	0.840284	Sanger
SIDM01059	IPC-298	Adherent	Skin	Tumour	Melanoma	Cutaneous Melanoma	Female	Unknown	ACH-000915	DSMZ:ACC-251		Broad
SIDM01037	JIMT-1	Adherent	Breast	Metastasis	Breast Carcinoma	Breast Carcinoma	Female	Unknown	ACH-000711	DSMZ:ACC-589	0.722817	Sanger
SIDM00107	UACC-62	Unknown	Skin	Tumour	Melanoma	Melanoma	Unknown	Unknown	ACH-000425	NCI:UACC-62	0.876482	Broad
SIDM00860	FADU	Adherent	Head and Neck	Tumour	Head and Neck Carcinoma	Hypopharyngeal Squamous Cell Carcinoma	Male	White	ACH-000846	ATCC:HTB-43	1.43253	Sanger
SIDM00803	769-P	Adherent	Kidney	Tumour	Kidney Carcinoma	Clear Cell Renal Cell Carcinoma	Female	White	ACH-000411	ATCC:CRL-1933	1.21367	Sanger
SIDM01113	SK-UT-1	Adherent	Uterus	Tumour	Other Solid Carcinomas	Uterine Corpus Leiomyosarcoma	Female	White	ACH-000939	ATCC:HTB-114	1.08982	Broad
SIDM00132	BxPC-3	Adherent	Pancreas	Tumour	Pancreatic Carcinoma	Pancreatic Ductal Adenocarcinoma	Female	Unknown	ACH-000535	ECACC:93120816	0.727124	Sanger
SIDM00481	OAW-28	Adherent	Ovary	Metastasis	Ovarian Carcinoma	High Grade Ovarian Serous Adenocarcinoma	Female	Unknown	ACH-000116	ECACC:85101601	-0.0403481	Broad
SIDM00272	MDA-MB-453	Adherent	Breast	Metastasis	Breast Carcinoma	Breast Adenocarcinoma	Female	White	ACH-000910	RIKEN:RCB1192	0.798041	Sanger
SIDM00969	DOV13	Adherent	Ovary	Unknown	Ovarian Carcinoma	Ovarian Adenocarcinoma	Female	Unknown			1.19296	Sanger
SIDM00261	ES8	Unknown	Bone	Tumour	Ewing's Sarcoma	Ewing s Sarcoma	Male	Unknown	ACH-002109		1.49793	Sanger
SIDM00429	NALM-6	Suspension	Haematopoietic and Lymphoid	Tumour	B-Lymphoblastic Leukemia	Adult Precursor B Lymphoblastic Leukemia	Male	Unknown	ACH-000938	DSMZ:ACC-128	1.21308	Broad
SIDM00472	PEO1	Adherent	Ovary	Metastasis	Ovarian Carcinoma	Ovarian Cystadenocarcinoma	Female	Unknown	ACH-001630	ECACC:10032308	0.182948	Sanger
SIDM01233	C2BBe1	Adherent	Large Intestine	Tumour	Colorectal Carcinoma	Colon Adenocarcinoma	Male	White	ACH-000009	ATCC:CRL-2102	0.689633	Sanger
SIDM00918	Caov-4	Adherent	Ovary	Metastasis	Ovarian Carcinoma	High Grade Ovarian Serous Adenocarcinoma	Female	White	ACH-000103	ATCC:HTB-76	0.524166	Sanger
SIDM00779	NCI-H716	Suspension	Large Intestine	Metastasis	Colorectal Carcinoma	Cecum Adenocarcinoma	Male	White	ACH-000491	ATCC:CCL-251	0.665076	Broad
SIDM00284	COLO-679	Adherent	Skin	Tumour	Melanoma	Melanoma	Female	Unknown	ACH-000805	RIKEN:RCB0989	0.803754	Broad
SIDM01076	697	Suspension	Haematopoietic and Lymphoid	Tumour	B-Lymphoblastic Leukemia	B Acute Lymphoblastic Leukemia with t 1 19 q23 p13 3 E2A-PBX1 TCF3-PBX1	Male	Unknown	ACH-000070	DSMZ:ACC-42	1.52391	Broad
SIDM00998	8-MG-BA	Adherent	Central Nervous System	Tumour	Glioblastoma	Glioblastoma	Female	Unknown	ACH-000137	DSMZ:ACC-432	1.76209	Sanger
SIDM00490	Becker	Adherent	Central Nervous System	Tumour	Glioma	Astrocytoma	Male	Unknown	ACH-001016	JCRB:IFO50289	1.03948	Sanger
SIDM00172	BB30-HNC	Unknown	Head and Neck	Unknown	Head and Neck Carcinoma	Head and Neck Squamous Cell Carcinoma	Unknown	Unknown	ACH-002212			Sanger
SIDM00032	SCaBER	Adherent	Bladder	Tumour	Bladder Carcinoma	Bladder Carcinoma	Male	Black	ACH-000839	ATCC:HTB-3		Broad
SIDM00861	ES-2	Adherent	Ovary	Tumour	Ovarian Carcinoma	Ovarian Clear Cell Adenocarcinoma	Female	Black	ACH-000906	ATCC:CRL-1978	1.19433	Sanger
SIDM00968	Hey	Adherent	Ovary	Tumour	Ovarian Carcinoma	High Grade Ovarian Serous Adenocarcinoma	Female	Unknown	ACH-002140		1.34285	Sanger
SIDM00437	MOLM-13	Suspension	Haematopoietic and Lymphoid	Tumour	Acute Myeloid Leukemia	Adult Acute Myeloid Leukemia	Male	Unknown	ACH-000362	DSMZ:ACC-554	1.51316	Broad
SIDM00950	DAN-G	Adherent	Pancreas	Tumour	Pancreatic Carcinoma	Pancreatic Adenocarcinoma	Unknown	Unknown	ACH-000243	DSMZ:ACC-249	0.976452	Sanger
SIDM00257	NB13	Unknown	Peripheral Nervous System	Metastasis	Neuroblastoma	Neuroblastoma	Male	Unknown	ACH-002280		1.3453	Sanger
SIDM00492	AM-38	Unknown	Central Nervous System	Tumour	Glioblastoma	Glioblastoma	Male	Unknown	ACH-000269	JCRB:IFO50492	1.03918	Sanger
SIDM00045	HSC-39	Unknown	Stomach	Unknown	Gastric Carcinoma	Signet Ring Cell Gastric Adenocarcinoma	Unknown	Unknown	ACH-002141	Unknown:Unknown	1.96815	Sanger
SIDM00006	MCC26	Unknown	Skin	Unknown	Other Solid Carcinomas	Merkel Cell Carcinoma	Unknown	Unknown	ACH-001552	ECACC:10092304		Broad
SIDM01246	MC-IXC	Adherent	Bone	Metastasis	Ewing's Sarcoma	Askin s Tumor	Female	White	ACH-002160	ATCC:CRL-2270		Sanger
SIDM01048	EJM	Unknown	Haematopoietic and Lymphoid	Metastasis	Plasma Cell Myeloma	Plasma Cell Myeloma	Female	Unknown	ACH-000821	DSMZ:ACC-560	0.614622	Broad
SIDM01093	SiHa	Adherent	Cervix	Tumour	Cervical Carcinoma	Human Papilloma Virus-Related Cervical Squamous Cell Carcinoma	Female	Unknown	ACH-000556	ATCC:HTB-35	0.819601	Broad
SIDM00875	HCC1806	Adherent	Breast	Tumour	Breast Carcinoma	Squamous Cell Breast Carcinoma Acantholytic Variant	Female	Black	ACH-000624	ATCC:CRL-2335	1.07036	Sanger
SIDM00999	639-V	Adherent	Bladder	Tumour	Bladder Carcinoma	Bladder Carcinoma	Male	White	ACH-000973	DSMZ:ACC-413	1.12369	Broad
SIDM00512	COR-L23	Adherent	Lung	Metastasis	Non-Small Cell Lung Carcinoma	Large Cell Lung Carcinoma	Male	White	ACH-000662	ECACC:92031919	0.803271	Sanger
SIDM00745	NCI-H1650	Adherent	Lung	Metastasis	Lung Adenocarcinoma	Bronchiolo-Alveolar Lung Carcinoma	Male	White	ACH-000035	ATCC:CRL-5883	0.550226	Sanger
SIDM00807	5637	Adherent	Bladder	Tumour	Bladder Carcinoma	Bladder Carcinoma	Male	White	ACH-000905	ATCC:HTB-9	0.85624	Broad
SIDM00890	C32	Adherent	Skin	Tumour	Melanoma	Amelanotic Melanoma	Male	White	ACH-000580	ATCC:CRL-1585	0.34718	Broad
SIDM00720	NCI-H28	Adherent	Lung	Metastasis	Mesothelioma	Pleural Sarcomatoid Mesothelioma	Male	White	ACH-000648	ATCC:CRL-5820	0.67633	Broad
SIDM00926	NCI-H2172	Adherent	Lung	Tumour	Non-Small Cell Lung Carcinoma	Non-Small Cell Lung Carcinoma	Female	Unknown	ACH-000924	ATCC:CRL-5930		Broad
SIDM01137	PANC-04-03	Adherent	Pancreas	Tumour	Pancreatic Carcinoma	Pancreatic Ductal Adenocarcinoma	Male	White	ACH-000235	ATCC:CRL-2555	0.556786	Sanger
SIDM01068	HCC-78	Adherent	Lung	Metastasis	Lung Adenocarcinoma	Lung Adenocarcinoma	Male	Unknown	ACH-000562	DSMZ:ACC-563	0.522647	Sanger
SIDM01161	SW982	Adherent	Soft Tissue	Tumour	Other Solid Carcinomas	Synovial Sarcoma	Female	White	ACH-001274	ATCC:HTB-93	1.01447	Broad
SIDM00478	OE21	Adherent	Esophagus	Tumour	Esophageal Squamous Cell Carcinoma	Esophageal Squamous Cell Carcinoma	Male	White	ACH-000544	ECACC:96062201	1.16347	Sanger
SIDM00632	IM-9	Suspension	Haematopoietic and Lymphoid	Transformed	Non-Cancerous	Non Cancerous	Female	Unknown	ACH-002247	JCRB:IFO50025	1.90511	Sanger
SIDM01088	RL95-2	Adherent	Endometrium	Tumour	Endometrial Carcinoma	Adenosquamous Endometrial Carcinoma	Female	White	ACH-000965	ATCC:CRL-1671	0.641413	Sanger
SIDM00924	ChaGo-K-1	Adherent	Lung	Tumour	Other Solid Carcinomas	Bronchogenic Carcinoma	Male	Unknown	ACH-000867	ATCC:HTB-168		Broad
SIDM00273	GI-1	Adherent	Central Nervous System	Tumour	Glioblastoma	Gliosarcoma	Male	East Asian	ACH-000756	RIKEN:RCB0763	0.356527	Sanger
SIDM00316	YH-13	Unknown	Central Nervous System	Tumour	Glioblastoma	Glioblastoma	Male	Unknown	ACH-000469	JCRB:IFO50493	0.775222	Sanger
SIDM00778	NCI-H747	Semi-Adherent	Large Intestine	Metastasis	Colorectal Carcinoma	Cecum Adenocarcinoma	Male	White	ACH-000403	ATCC:CCL-252	0.75249	Broad
SIDM00681	LS1034	Adherent	Large Intestine	Tumour	Colorectal Carcinoma	Cecum Adenocarcinoma	Male	White	ACH-000252	ATCC:CRL-2158	1.11331	Sanger
SIDM00762	NCI-H1944	Adherent	Lung	Metastasis	Lung Adenocarcinoma	Lung Adenocarcinoma	Female	White	ACH-000414	ATCC:CRL-5907	0.91875	Sanger
SIDM00354	RERF-LC-Sq1	Unknown	Lung	Tumour	Squamous Cell Lung Carcinoma	Squamous Cell Lung Carcinoma	Female	East Asian	ACH-000442	JCRB:JCRB1019	0.748669	Sanger
SIDM00084	SF295	Unknown	Central Nervous System	Unknown	Glioblastoma	Glioblastoma	Female	Unknown	ACH-000376	NCI:SF295		Sanger
SIDM00645	NCI-H1355	Suspension	Lung	Metastasis	Lung Adenocarcinoma	Lung Adenocarcinoma	Male	White	ACH-000666	ATCC:CRL-5865	0.62503	Sanger
SIDM00602	IM-95	Unknown	Stomach	Tumour	Gastric Carcinoma	Gastric Adenocarcinoma	Male	East Asian	ACH-000919	JCRB:JCRB1075.0	0.85671	Sanger
SIDM00489	Ca9-22	Adherent	Head and Neck	Tumour	Head and Neck Carcinoma	Gingival Squamous Cell Carcinoma	Male	East Asian	ACH-002043	JCRB:JCRB0625	0.932074	Sanger
SIDM00278	EC-GI-10	Adherent	Esophagus	Metastasis	Esophageal Squamous Cell Carcinoma	Esophageal Squamous Cell Carcinoma	Male	East Asian	ACH-000305	RIKEN:RCB0774	1.08526	Sanger
SIDM01082	SCC-25	Adherent	Head and Neck	Tumour	Oral Cavity Carcinoma	Tongue Squamous Cell Carcinoma	Male	Unknown	ACH-000188	ATCC:CRL-1628		Broad
SIDM01156	SW1271	Adherent	Lung	Tumour	Small Cell Lung Carcinoma	Small Cell Lung Carcinoma	Male	White	ACH-000890	ATCC:CRL-2177	0.984516	Broad
SIDM00328	TE-6	Unknown	Esophagus	Tumour	Esophageal Squamous Cell Carcinoma	Esophageal Squamous Cell Carcinoma	Male	Unknown	ACH-000605	JCRB:RCB1950	0.861423	Broad
SIDM00194	SNU-61	Adherent	Large Intestine	Metastasis	Colorectal Carcinoma	Rectal Adenocarcinoma	Male	East Asian	ACH-000532	KCLB:61	0.417068	Sanger
SIDM00583	KP-1N	Adherent	Pancreas	Unknown	Pancreatic Carcinoma	Pancreatic Ductal Adenocarcinoma	Male	White	ACH-001107	JCRB:JCRB0177.0	1.43342	Sanger
SIDM00795	A375	Adherent	Skin	Tumour	Melanoma	Amelanotic Melanoma	Female	Unknown	ACH-000219	ATCC:CRL-1619	1.46705	Sanger
SIDM00347	TE-5	Unknown	Esophagus	Tumour	Esophageal Squamous Cell Carcinoma	Esophageal Squamous Cell Carcinoma	Female	Unknown	ACH-000408	JCRB:RCB1949	0.917378	Sanger
SIDM00847	RD	Adherent	Soft Tissue	Tumour	Rhabdomyosarcoma	Embryonal Rhabdomyosarcoma	Female	White	ACH-000169	ATCC:CCL-136	0.872713	Broad
SIDM00566	OSC-19	Unknown	Head and Neck	Metastasis	Oral Cavity Carcinoma	Tongue Squamous Cell Carcinoma	Male	East Asian	ACH-001625	JCRB:JCRB0198		Sanger
SIDM00556	KP-N-YN	Unknown	Peripheral Nervous System	Metastasis	Neuroblastoma	Neuroblastoma	Unknown	Unknown	ACH-000227	JCRB:IFO50431	0.255293	Sanger
SIDM00414	VM-CUB-1	Adherent	Bladder	Tumour	Bladder Carcinoma	Bladder Carcinoma	Male	Unknown	ACH-000545	DSMZ:ACC-400	1.73006	Broad
SIDM00419	TC-71	Semi-Adherent	Bone	Tumour	Ewing's Sarcoma	Ewing s Sarcoma	Male	Unknown	ACH-000424	DSMZ:ACC-516	1.22444	Sanger
SIDM00594	HEL	Suspension	Haematopoietic and Lymphoid	Tumour	Acute Myeloid Leukemia	Erythroleukemia	Male	White	ACH-000004	JCRB:JCRB0062		Broad
SIDM00125	786-0	Adherent	Kidney	Tumour	Kidney Carcinoma	Renal Cell Carcinoma	Male	White	ACH-000649	NCI:786-0	1.064	Broad
SIDM00090	OVCAR-8	Unknown	Ovary	Tumour	Ovarian Carcinoma	High Grade Ovarian Serous Adenocarcinoma	Female	Unknown	ACH-000696	NCI:OVCAR-8	1.43426	Sanger
SIDM00079	SK-OV-3	Adherent	Ovary	Metastasis	Ovarian Carcinoma	Ovarian Serous Cystadenocarcinoma	Female	White	ACH-000811	NCI:SK-OV-3	0.760866	Broad
SIDM00728	NCI-H2291	Adherent	Lung	Metastasis	Lung Adenocarcinoma	Lung Adenocarcinoma	Male	Unknown	ACH-000718	ATCC:CRL-5939		Broad
SIDM00683	LNCaP-Clone-FGC	Semi-Adherent	Prostate	Metastasis	Prostate Carcinoma	Prostate Carcinoma	Male	White	ACH-000977	ATCC:CRL-1740	1.27925	Sanger
SIDM00722	NCI-H2452	Adherent	Lung	Tumour	Mesothelioma	Pleural Biphasic Mesothelioma	Male	Unknown	ACH-000092	ATCC:CRL-5946	0.930868	Broad
SIDM00675	HCC38	Semi-Adherent	Breast	Tumour	Breast Carcinoma	Ductal Breast Carcinoma	Female	White	ACH-000276	ATCC:CRL-2314	0.197274	Sanger
SIDM01084	Saos-2	Adherent	Bone	Tumour	Osteosarcoma	Osteosarcoma	Female	White	ACH-000410	ATCC:HTB-85	0.463105	Broad
SIDM00850	AGS	Adherent	Stomach	Tumour	Gastric Carcinoma	Gastric Adenocarcinoma	Female	White	ACH-000880	ATCC:CRL-1739	1.27106	Sanger
SIDM00678	HT-1376	Adherent	Bladder	Tumour	Bladder Carcinoma	Bladder Carcinoma	Female	White	ACH-000724	ATCC:CRL-1472	0.313668	Broad
SIDM00455	PA-TU-8902	Adherent	Pancreas	Tumour	Pancreatic Carcinoma	Pancreatic Adenocarcinoma	Female	Unknown	ACH-000599	DSMZ:ACC-179	0.86785	Sanger
SIDM01032	KYSE-140	Adherent	Esophagus	Tumour	Esophageal Squamous Cell Carcinoma	Esophageal Squamous Cell Carcinoma	Male	East Asian	ACH-000823	DSMZ:ACC-348	1.09437	Sanger
SIDM00453	PA-TU-8988T	Adherent	Pancreas	Metastasis	Pancreatic Carcinoma	Pancreatic Adenocarcinoma	Female	Unknown	ACH-000023	DSMZ:ACC-162	1.53026	Sanger
SIDM00301	KP-4	Adherent	Pancreas	Metastasis	Pancreatic Carcinoma	Pancreatic Carcinoma	Male	East Asian	ACH-000265	RIKEN:RCB1005	1.02223	Sanger
SIDM00630	MDA-MB-415	Adherent	Breast	Metastasis	Breast Carcinoma	Breast Adenocarcinoma	Female	White	ACH-000876	ATCC:HTB-128	0.655335	Sanger
SIDM00606	KNS-62	Adherent	Lung	Metastasis	Squamous Cell Lung Carcinoma	Squamous Cell Lung Carcinoma	Male	Unknown	ACH-000858	JCRB:IFO50358	1.04332	Sanger
SIDM00137	NCI-H3122	Unknown	Lung	Tumour	Lung Adenocarcinoma	Lung Adenocarcinoma	Unknown	Unknown	ACH-000337	NCI:NCI-H3122	1.22953	Sanger
SIDM00618	JHH-1	Adherent	Liver	Tumour	Hepatocellular Carcinoma	Hepatocellular Carcinoma	Male	East Asian	ACH-000620	JCRB:JCRB1062	0.307128	Broad
SIDM01098	SK-N-SH	Adherent	Peripheral Nervous System	Metastasis	Neuroblastoma	Neuroblastoma	Female	Unknown	ACH-000149	ATCC:HTB-11	0.639968	Sanger
SIDM01101	SK-N-AS	Adherent	Peripheral Nervous System	Metastasis	Neuroblastoma	Neuroblastoma	Female	White	ACH-000260	ATCC:CRL-2137	1.03241	Sanger
SIDM01147	NCI-N87	Adherent	Stomach	Metastasis	Gastric Carcinoma	Gastric Tubular Adenocarcinoma	Male	Unknown	ACH-000427	ATCC:CRL-5822	0.857358	Sanger
SIDM00654	NCI-H1048	Adherent	Lung	Metastasis	Small Cell Lung Carcinoma	Small Cell Lung Carcinoma	Female	Unknown	ACH-000866	ATCC:CRL-5853	0.0276078	Broad
SIDM00527	MDST8	Adherent	Large Intestine	Tumour	Colorectal Carcinoma	Colon Carcinoma	Unknown	Unknown	ACH-000935	ECACC:99011801	1.35471	Sanger
SIDM00937	CAL-27	Adherent	Head and Neck	Tumour	Oral Cavity Carcinoma	Tongue Squamous Cell Carcinoma	Male	Unknown	ACH-000832	DSMZ:ACC-446	1.02644	Sanger
SIDM01169	TOV-21G	Adherent	Ovary	Tumour	Ovarian Carcinoma	Ovarian Clear Cell Adenocarcinoma	Female	Unknown	ACH-000885	ATCC:CRL-11730	1.13765	Sanger
SIDM01197	SNU-C1	Suspension	Large Intestine	Metastasis	Colorectal Carcinoma	Colon Adenocarcinoma	Male	East Asian	ACH-000722	ATCC:CRL-5972	0.768082	Sanger
SIDM00738	NCI-H1755	Semi-Adherent	Lung	Metastasis	Lung Adenocarcinoma	Lung Adenocarcinoma	Female	White	ACH-000282	ATCC:CRL-5892	0.782826	Sanger
SIDM00614	JHH-7	Adherent	Liver	Tumour	Hepatocellular Carcinoma	Hepatocellular Carcinoma	Male	East Asian	ACH-000848	JCRB:JCRB1031	0.863167	Broad
SIDM00775	NCI-H2126	Adherent	Lung	Metastasis	Non-Small Cell Lung Carcinoma	Non-Small Cell Lung Carcinoma	Male	White	ACH-000785	ATCC:CCL-256		Broad
