# Supplementary material for: Drug mechanism‐of‐action discovery through the integration of pharmacological and CRISPR screens
Source: Mol Syst Biol. 2020 Jul 6;16(7):e9405. doi: 10.15252/msb.20199405 (PMC7336273; doi:10.15252/msb.20199405)
Supplement: Supplementary file 3 — Dataset EV2 [file MSB-16-e9405-s003.xlsx]

## Sheet: Description
Dataset EV2. List of cancer drugs considered in the study.

## Sheet: Drug sheet
Drug ID	Name	Synonyms	Gene Target	Drug Type	Pathway	Chembl	MW
133	Doxorubicin	Doxil, Rubex, Adriamycin, Adriablastin, Doxorubicine	TOP2A	Chemotherapeutic	DNA replication	CHEMBL53463	543.52
134	Etoposide	Etopophos, Vepesid, Eposin, VP-16	TOP2A	Chemotherapeutic	DNA replication	CHEMBL44657	588.56
135	Gemcitabine	Gemzar, LY-188011		Chemotherapeutic	DNA replication	CHEMBL888	263.2
136	Mitomycin-C	Mytozytrex, NSC-26980, MMC, Mitosol, Mitozytrex		Chemotherapeutic	DNA replication	CHEMBL105	334.33
140	Vinorelbine	vinorelbine tartrate, Navelbine, Exelbine		Chemotherapeutic	Mitosis	CHEMBL553025	778.93
147	NSC-87877	NSC 87877	PTPN11;PTPN6	Targeted	Other	CHEMBL472004	459.45
151	QS11	944328-88-5	ARFGAP1	Targeted	Other	CHEMBL259181	567.68
152	CP466722	CP-466722, CP 466722, 1080622-86-1	ATM	Targeted	Genome integrity	CHEMBL2143829	349.35
153	Midostaurin	PKC412, benzoylstaurosporine, CGP-41251	FGR;FLT1;PPK;PRKCA	Targeted	Other	CHEMBL608533	570.64
154	CHIR-99021	CT 99021, CHIR99021, CHIR 99021	GSK3A;GSK3B	Targeted	WNT signaling	CHEMBL412142
155	Ponatinib	AP24534, AP-24534, KIN001-192, Iclusig	ABL1;FGFR1;FLT3;KDR;PDGFRA;SRC;TEK	Targeted	Other, kinases	CHEMBL1171837
156	AZD6482	AZD 6482, AZD-6482, AK-55409	PIK3CB	Targeted	PI3K/MTOR signaling	CHEMBL2165191
157	JNK-9L	KIN001-204, JNK inhibitor 9l	MAPK10;MAPK9	Targeted	JNK and p38 signaling	CHEMBL585951	501.2
158	PF-562271	PF-00562271	PTK2;PTK2B	Targeted	Cytoskeleton	CHEMBL1084546
159	HG6-64-1	KIN001-206	BRAF	Targeted	ERK MAPK signaling	SCHEMBL2284510;SCHEMBL2284518
163	JQ1	JQ-1, (+)-JQ-1	BRD2;BRD3;BRD4;BRDT	Targeted	Chromatin other	CHEMBL1957266
164	JQ12		HDAC1;HDAC2	Targeted	Chromatin histone acetylation
165	DMOG	Dimethyloxalylglcine	EGLN1;EGLN2;EGLN3	Targeted	Metabolism	CHEMBL92309	175.14
166	FTI-277		FNTA	Targeted	Other	CHEMBL135561	447.61
167	OSU-03012	AR-12, OSU 03012, OSU03012, PDK1 inhibitor AR-12	PDPK1	Targeted	Metabolism	CHEMBL1650595	460.45
170	Shikonin	Anchusin	PKM2		Other	CHEMBL9470	288.3
171	AKT inhibitor VIII	Akti-1/2, KIN001-102	AKT1;AKT2;AKT3	Targeted	PI3K/MTOR signaling	CHEMBL258844	683.68
172	Embelin	Emberine, Embelic acid	XIAP	Targeted	Apoptosis regulation	CHEMBL221137	294.39
173	FH535		PPARD;PPARG	Targeted	Other	CHEMBL2363137	361.2
175	PAC-1	GTPL5238	CASP3;CASP7	Targeted	Apoptosis regulation	CHEMBL591429	392.5
176	IPA-3	IPA 3	PAK1	Targeted	Cytoskeleton	CHEMBL472940	350.45
177	GSK650394	GSK-650394, GSK 650394	SGK2;SGK3	Targeted	Other, kinases	CHEMBL558642	382.45
178	BAY-61-3606	Syk Inhibitor, BAY-613606	SYK	Targeted	Other, kinases	CHEMBL1190711	462.89
179	5-Fluorouracil	5-FU		Chemotherapeutic	Other	CHEMBL185
180	Thapsigargin	Octanoic acid	ATP2A2	Targeted	Other	CHEMBL96926	650.8
182	Obatoclax Mesylate	GX15-070MS, Obatoclax, GX15-070	BCL2;BCL2L1;BCL2L2;MCL1	Targeted	Apoptosis regulation	CHEMBL408194	413.49
184	BMS-754807	BMS754807, BMS 754807	IGF1R;INSR	Targeted	RTK signaling	CHEMBL575448	461.51
185	Linsitinib	OSI-906, ASP-7487	IGF1R;INSR	Targeted	IGF1R signaling	CHEMBL1091644	421.49
186	Bexarotene	LG-100069, Targretin, Targret, Targrexin, Targretyn, Bexarotenum		Targeted	Other	CHEMBL1023	348.8
190	Bleomycin			Chemotherapeutic	DNA replication	CHEMBL403664	1512.62
194	Luminespib	AUY922, VER-52296,NVP-AUY922, AUY	HSP90AA1;HSP90AB1	Targeted	Protein stability and degradation	CHEMBL252164	465.54
196	Phenformin	DBI	KCNJ8		Other	CHEMBL170988
199	Pazopanib	Votrient	CSF1R;KIT;PDGFRA;PDGFRB	Targeted	RTK signaling	CHEMBL477772	473.98
200	Dacinostat	NVP-LAQ824, LAQ824	HDAC1	Targeted	Chromatin histone acetylation	CHEMBL356066	379.46
201	Epothilone B	Patupilone, EpoB, EPO906, GNF-PF-193	TUBB4B	Chemotherapeutic	Mitosis	CHEMBL94657	507.68
203	BMS-345541	BMS345541, IKK Inhibitor 3	CHUK;IKBKB	Targeted	Other, kinases	CHEMBL249697
204	Tipifarnib	Zarnestra	FNTA	Targeted	Other	CHEMBL289228	489.4
207	AS601245		MAPK8;MAPK9	Targeted	JNK and p38 signaling	CHEMBL406703	372.5
208	Ispinesib Mesylate	SB-715992	CDH16	Targeted	Mitosis	CHEMBL228814	517.06
211	TL-2-105				Other
219	AT-7519	AT7519	CDK1;CDK2;CDK4;CDK6;CDK9	Targeted	Cell cycle	CHEMBL445813
221	TAK-715	KIN001-201, TAK 715	MAPK11;MAPK14	Targeted	JNK and p38 signaling	CHEMBL363648
222	BX-912		PDPK1	Targeted	Metabolism	CHEMBL3916849
223	ZSTK474	KIN001-167, ZSTK-474, ZSTK 474	PIK3CA;PIK3CB;PIK3CD;PIK3CG	Targeted	PI3K/MTOR signaling	CHEMBL586702
224	AS605240	KIN001-173, AS-605240	PIK3CG	Targeted	PI3K/MTOR signaling	CHEMBL568150
225	Genentech Cpd 10		AURKA;AURKB	Targeted	Mitosis		588.07
226	GSK1070916	GSK-1070916	AURKA;AURKC	Targeted	Mitosis	CHEMBL1090479	507.63
228	AKT inhibitor VIII	Akti-1/2, KIN001-102	AKT1;AKT2;AKT3	Targeted	PI3K/MTOR signaling	CHEMBL258844
229	Enzastaurin	LY317615	PRKCB	Targeted	Other, kinases	CHEMBL300138	515.23
230	GSK429286A		ROCK1;ROCK2	Targeted	Cytoskeleton	CHEMBL375312
231	FMK	KIN001-242	RPS6KA2	Targeted	Other, kinases
235	QL-XII-47		BMX;BTK	Targeted	Other, kinases
238	Idelalisib	CAL-101, Zydelig	PIK3CD	Targeted	PI3K/MTOR signaling	CHEMBL2216870
245	UNC0638	UNC-0638, UNC 0683	EHMT1;EHMT2	Targeted	Chromatin histone methylation	CHEMBL1231795	509.73
249	Cabozantinib	BMS-907351, XL-184, Cometriq	AXL;FLT1;FLT3;FLT4;KIT;MET;RET;TEK	Targeted	RTK signaling	CHEMBL2105717	501.51
258	STF-62247	STF62247			Other	CHEMBL565269	267.35
262	VX-11e	VX11e, VX11e	MAPK1	Targeted	ERK MAPK signaling	CHEMBL583042	501.36
265	Tubastatin A		HDAC1;HDAC6;HDAC8	Targeted	Chromatin histone acetylation	CHEMBL2018302	371.86
268	Sepantronium bromide	YM155, YM-155, YM 155	BIRC5	Targeted	Apoptosis regulation	CHEMBL2110734	444.3
269	NSC-207895	XI-006, NSC207895	MDM4	Targeted	p53 pathway	CHEMBL1608727	279.25
271	VNLG/124	HDAC inhibitor XV	RARA;HDAC1;HDAC10;HDAC2;HDAC3;HDAC4;HDAC5;HDAC6;HDAC7;HDAC8;HDAC9	Targeted	Chromatin histone acetylation	CHEMBL471364	476.7
272	AR-42	HDAC-42, AR 42, AR42	HDAC1	Targeted	Chromatin histone acetylation	CHEMBL191482	312.36
273	CUDC-101	CUDC 101	EGFR;ERBB2;HDAC1;HDAC10;HDAC2;HDAC3;HDAC4;HDAC5;HDAC6;HDAC7;HDAC8;HDAC9	Targeted	Other	CHEMBL598797	434.49
274	Belinostat	PXD101, PXD-101	HDAC1	Targeted	Chromatin histone acetylation	CHEMBL408513	318.35
275	I-BET-762	GSK525762A	BRD2;BRD3;BRD4	Targeted	Chromatin other	CHEMBL1232461	423.9
276	CAY10603		HDAC1;HDAC6	Targeted	Chromatin histone acetylation	CHEMBL511749	446.5
277	Linifanib	ABT-869, ABT 869	CSF1R;FLT1;FLT3;FLT4;KDR;KIT	Targeted	RTK signaling	CHEMBL223360	375.4
279	BIX02189	BIX 02189	MAP2K5;MAPK7	Targeted	ERK MAPK signaling	CHEMBL2381342	440.54
282	Pelitinib	EKB-569, EKB 569	EGFR	Targeted	EGFR signaling	CHEMBL607707	467.92
283	Omipalisib	GSK2126458, GSK-2126458, EX-8678, GSK458	PIK3CA;PIK3CB;PIK3CD;PIK3CG;MTOR	Targeted	PI3K/MTOR signaling	CHEMBL1236962	505.5
292	Masitinib	AB1010, Masivet	KIT;PDGFRA;PDGFRB	Targeted	RTK signaling	CHEMBL1908391	498.64
293	Amuvatinib	MP470, MP 470, MP-470	FLT3;KIT;PDGFRA	Targeted	RTK signaling	CHEMBL2103851	447.51
299	OSI-027	A-1065-5	MTOR	Targeted	PI3K/MTOR signaling	CHEMBL3120215	442.9
300	CX-5461	CX5461, CX 5461	POLA1	Targeted	Other	SCHEMBL12254622	513.61
301	PHA-793887	PHA793887, PHA 793887	CDK2;CDK5;CDK7	Targeted	Cell cycle	CHEMBL1230607	361.48
302	PI-103	PI-103, PI103, PI 103	CLK4;DAPK3;HIPK2;PIK3CA;PIM3	Targeted	Other, kinases	CHEMBL573339	348.35
305	TPCA-1		IKBKB	Targeted	Other, kinases	CHEMBL257167	279.29
306	Fedratinib	TG101348, TG-101348, SAR302503, SAR-302503	JAK2	Targeted	Other, kinases	CHEMBL1287853	524.68
308	Foretinib	GSK1363089, XL-880, EXEL-2880, GSK089	MET;KDR;TIE2;FLT4;RON;PDGFR;FGFR1;EGFR;MST1R	Targeted	RTK signaling	CHEMBL1230609	632.65
309	Y-39983		ROCK1	Targeted	Cytoskeleton	CHEMBL571948	280.32
310	YM201636	YM-201636, YM 201636	PIKFYVE	Targeted	PI3K/MTOR signaling	CHEMBL2178735	467.48
326	GSK690693	GSK 690693, GSK-690693	AKT1;AKT2;AKT3	Targeted	PI3K/MTOR signaling	CHEMBL494089	425.48
328	SNX-2112	SNX 2112	HSP90AA1;HSP90AB1	Targeted	Protein stability and degradation	CHEMBL560895	464.48
333	T0901317	TO-901317, TO901317	NR1H3;NR1H4	Targeted	Other	CHEMBL62136	481.3
1001	AICA Ribonucleotide	AICAR, N1-(b-D-Ribofuranosyl)-5-aminoimidazole-4-carboxamide	PRKAA2	Targeted	Metabolism	CHEMBL483849	258.23
1003	Camptothecin	Camptothecine, (+)-Camptothecin	TOP1	Targeted	DNA replication	CHEMBL65	348.35
1004	Vinblastine	Velban		Chemotherapeutic	Mitosis	CHEMBL159	909.05
1005	Cisplatin	cis-Diammineplatinum(II) dichloride, Platinol, CIS-DDP	BCHE;CYP2B6;CYP2C9	Chemotherapeutic	DNA replication	CHEMBL11359	300.05
1006	Cytarabine	Ara-Cytidine, Arabinosyl Cytosine, U-19920	POLB	Chemotherapeutic	Other	CHEMBL803	243.22
1007	Docetaxel	RP-56976, Taxotere		Chemotherapeutic	Mitosis	CHEMBL92	807.88
1008	Methotrexate	Abitrexate, Amethopterin, Rheumatrex, Trexall, Folex	DHFR	Chemotherapeutic	DNA replication	CHEMBL34259	454.44
1009	Tretinoin	ATRA, Vesanoid, Renova, Atralin, Tretin-X, Avita	RARA	Targeted	Other	CHEMBL38	300.44
1010	Gefitinib	ZD-1839, Iressa	EGFR	Targeted	EGFR signaling	CHEMBL939	446.9
1011	Navitoclax	ABT-263, ABT263, ABT 263	BCL2;BCL2L1;BCL2L2	Targeted	Apoptosis regulation	CHEMBL443684	974.31
1012	Vorinostat	Zolinza, SAHA, suberanilohydroxamic acid, suberoylanilide hydroxamic acid, MK-0683	HDAC1;HDAC10;HDAC2;HDAC3;HDAC4;HDAC5;HDAC6;HDAC7;HDAC8;HDAC9	Targeted	Chromatin histone acetylation	CHEMBL98	264.3
1013	Nilotinib	Tasigna, AMN 107	ABL1	Targeted	ABL signaling	CHEMBL255863	529.52
1014	Refametinib	RDEA119, BAY-86-9766, BAY 869766	MAP2K1;MAP2K2	Targeted	ERK MAPK signaling	CHEMBL1236682	572.34
1015	CI-1040	CI 1040, PD-18435, PD-184352, 212631-79-3	MAP2K1;MAP2K2	Targeted	ERK MAPK signaling	CHEMBL105442	478.67
1016	Temsirolimus	CCI-779, Torisel	MTOR	Targeted	PI3K/MTOR signaling	CHEMBL1201182	1030.29
1017	Olaparib	AZD2281, KU0059436, Lynparza	PARP1;PARP2	Targeted	Genome integrity	CHEMBL521686	434.46
1019	Bosutinib	SKI-606, Bosulif	ABL1;SRC;TEC	Targeted	Other, kinases	CHEMBL288441	530.45
1021	Axitinib	AG-13736, Inlyta	FLT1;KIT;PDGFRA;PDGFRB	Targeted	RTK signaling	CHEMBL1289926	386.47
1022	AZD7762	AZD-7762, AZD 7762	CHEK1;CHEK2	Targeted	Cell cycle	CHEMBL2041933	362.42
1023	GW441756	GW 441756	NTRK1	Targeted	RTK signaling	CHEMBL176544	275.3
1024	Lestaurtinib	CEP-701, SP-924, SPM-924, A-154475, KT-555	FLT3;JAK2;NTRK1;NTRK2;NTRK3	Targeted	Other, kinases	CHEMBL603469	439.46
1026	Tanespimycin	17-AAG, BMS-722782	HSP90AA1;HSP90AB1	Targeted	Protein stability and degradation	CHEMBL109480	585.69
1028	VX-702	VX702, VX 702	MAPK14	Targeted	JNK and p38 signaling	CHEMBL1090090	404.3
1029	Motesanib	AMG-706, AMG 706, AMG706	FLT1;KIT;PDGFRA;PDGFRB;RET	Targeted	RTK signaling	CHEMBL572881	569.44
1030	KU-55933	KU55933	ATM	Targeted	Genome integrity	CHEMBL222102	395.49
1031	Elesclomol	STA-4783	HSP90AA1;HSP90AB1	Targeted	Protein stability and degradation	CHEMBL1972860	400.5
1032	Afatinib	BIBW2992, Tovok, Gilotrif	EGFR;ERBB2	Targeted	EGFR signaling	CHEMBL1173655	485.94
1036	PLX-4720	PLX4720, PLX 4720	BRAF	Targeted	ERK MAPK signaling	CHEMBL1230020	413.83
1037	BX795	BX-795	AURKB;AURKC;IKBKE;PDPK1;TBK1	Targeted	Other, kinases	CHEMBL577784	591.47
1038	NU7441	KU-57788, NU-7432, NU-7741	PRKDC	Targeted	Genome integrity	CHEMBL188678	413.49
1046	Wee1 Inhibitor	681640, Wee1 Inhibitor	WEE1;CHEK1	Targeted	Cell cycle	CHEMBL379975	362.77
1047	Nutlin-3a (-)		MDM2	Targeted	p53 pathway	CHEMBL191334	581.49
1048	Mirin		MRE11	Targeted	Genome integrity	CHEMBL570841	220.25
1049	PD173074	PD-173074, PD 173074	FGFR1;FGFR3	Targeted	RTK signaling	CHEMBL189584	523.67
1050	ZM447439	ZM-447439, ZM 447439	AURKA;AURKB	Targeted	Mitosis	CHEMBL202721	513.59
1051	Alisertib	MLN8237	AURKA	Targeted	Mitosis	CHEMBL483158	518.92
1052	RO-3306		CDK1	Targeted	Cell cycle	CHEMBL393929	351.4
1053	MK-2206	MK 2206, MK2206	AKT1;AKT2	Targeted	PI3K/MTOR signaling	CHEMBL1079175	480.39
1054	Palbociclib	PD0332991, PD-0332991, PF-00080665-73	CDK4;CDK6	Targeted	Cell cycle	CHEMBL189963	483.99
1057	Dactolisib	NVP-BEZ235, BEZ235	PIK3CA;PIK3CB;PIK3CD;PIK3CG;MTOR	Targeted	PI3K/MTOR signaling	CHEMBL1879463	469.55
1058	Pictilisib	GDC-0941, GDC0941, RG-7621	PIK3CA;PIK3CB;PIK3CD;PIK3CG	Targeted	PI3K/MTOR signaling	CHEMBL521851	513.64
1059	AZD8055	AZD-8055	MTOR	Targeted	PI3K/MTOR signaling	CHEMBL1801204	308.34
1060	PD0325901	PD-0325901, PD 0325901	MAP2K1;MAP2K2	Targeted	ERK MAPK signaling	CHEMBL507361	482.19
1061	SB590885	SB-590885	BRAF	Targeted	ERK MAPK signaling	CHEMBL477989	453.54
1062	Selumetinib	AZD6244, AZD-6244, ARRY-886	MAP2K1;MAP2K2	Targeted	ERK MAPK signaling	CHEMBL1614701
1068	Obatoclax Mesylate	GX15-070MS, Obatoclax, GX15-070	BCL2;BCL2L1;BCL2L2;MCL1	Targeted	Apoptosis regulation	CHEMBL408194	413.49
1069	EHT-1864	EHT 1864	RAC1;RAC2;RAC3	Targeted	Cytoskeleton	CHEMBL1186585	581.47
1072	Avagacestat	BMS-708163, BMS 708163	APP	Targeted	Other	CHEMBL1090771	520.88
1073	5-Fluorouracil	5-FU		Chemotherapeutic	Other	CHEMBL185	130.08
1079	Dasatinib	BMS-354825-03, BMS-354825, Sprycel	ABL1;KIT;PDGFRA;PDGFRB;SRC	Targeted	Other, kinases	CHEMBL1421	488.01
1080	Paclitaxel	BMS-181339-01, Taxol, Onxol, Paxene, Praxel, Abraxane	BCL2;TUBB1	Chemotherapeutic	Mitosis	CHEMBL428647	853.91
1081	Sunitinib	Sutent, Sunitinib Malate, SU-11248	PDGFRA;PDGFRB;KIT;FLT1;FLT3;RET;CSF1R	Targeted	RTK signaling	CHEMBL535	532.56
1083	Crizotinib	Xalkori, PF2341066, PF-2341066, PF 2341066	ALK;MET;ROS1	Targeted	RTK signaling	CHEMBL601719	450.34
1084	Rapamycin	AY-22989, Sirolimus, WY-090217, Torisel, Rapamune	MTOR	Targeted	PI3K/MTOR signaling	CHEMBL413	914.17
1085	Sorafenib	Nexavar, 284461-73-0, BAY 43-9006	FLT1;KIT;PDGFRA;PDGFRB;RAF1	Targeted	Other, kinases	CHEMBL1336	464.82
1086	BI-2536		PLK1;PLK2;PLK3	Targeted	Cell cycle	CHEMBL513909	521.66
1088	Irinotecan	Camptosar, (+)-Irinotecan, Irinotecanum, irinotecan hydrochloride	TOP1	Chemotherapeutic	DNA replication	CHEMBL481	677.18
1089	Oxaliplatin	Eloxatin		Chemotherapeutic	DNA replication	CHEMBL414804	397.29
1091	BMS-536924	BMS 536924	IGF1R;INSR	Targeted	IGF1R signaling	CHEMBL401930	479.96
1092	Saracatinib	AZD0530, AZD-0530, AZ-10353926	ABL1;SRC	Targeted	Other, kinases	CHEMBL217092	542.03
1094	PHA-665752	PHA665752, PHA 665752	MET	Targeted	RTK signaling	CHEMBL450786	641.61
1114	Cetuximab	Erbitux, IMC-C225, C225, IMC-225, L01XC06	EGFR	Targeted	EGFR signaling	CHEMBL1201577	152.0
1129	PF-4708671	PF 4708671, PF4708671	RPS6KB1	Targeted	PI3K/MTOR signaling	CHEMBL2134202	390.41
1131	PRIMA-1MET	Prima 1MET, APR-246	TP53	Targeted	p53 pathway	CHEMBL3186011	199.25
1133	Serdemetan	JNJ-26854165	MDM2	Targeted	p53 pathway	CHEMBL2137530	328.41
1135	AZD4547	AZ6	FGFR1;FGFR2;FGFR3	Targeted	RTK signaling	CHEMBL2409696	463.0
1136	Capivasertib	AZ5363	AKT1;AKT2;AKT3	Targeted	PI3K/MTOR signaling		429.0
1149	TW 37	TW37, TW-37	BCL2;BCL2L1;MCL1	Targeted	Apoptosis regulation	CHEMBL217354	573.7
1168	Erlotinib	Tarceva, RG-1415, CP-358774, OSI-774, Ro-508231, R-1415	EGFR	Targeted	EGFR signaling	CHEMBL553	393.44
1169	AZ628	AZ-628, AZ 628	BRAF;RAF1	Targeted	ERK MAPK signaling	CHEMBL2144069	451.53
1170	CCT-018159	CCT018159, CCT 018159	HSP90AA1;HSP90AB1	Targeted	Protein stability and degradation	CHEMBL399530	352.4
1175	Rucaparib	PF-01367338, AG-014699, AG-14447, AG-14699	PARP1;PARP2	Targeted	Genome integrity	CHEMBL1173055	421.36
1177	Niraparib	MK-4827, MK4827	PARP1;PARP2	Targeted	Genome integrity	CHEMBL1094636	320.39
1179	MK-1775	AZD1775	WEE1;PLK1	Targeted	Cell cycle	CHEMBL1976040	500.6
1180	Dinaciclib	SCH727965, SCH 727965, SCH-727-965, MK-7965	CDK1;CDK2;CDK5;CDK9	Targeted	Cell cycle	CHEMBL2103840
1184	AZ20		ATR	Targeted	Genome integrity	CHEMBL2325697	412.0
1185	KU-60019		ATM	Targeted	Genome integrity	CHEMBL2140173	547.67
1190	Gemcitabine	Gemzar, LY-188011		Chemotherapeutic	DNA replication	CHEMBL888	263.2
1191	Bortezomib	PS-341, LDP-341, Velcade		Chemotherapeutic	Protein stability and degradation	CHEMBL325041	384.2
1192	GSK269962A	GSK 269962A	ROCK1;ROCK2	Targeted	Cytoskeleton	CHEMBL220241	570.6
1193	UNC0638	UNC-0638, UNC 0683	EHMT1;EHMT2	Targeted	Chromatin histone methylation	CHEMBL1231795	509.73
1199	Tamoxifen	Nolvadex, Soltamox, Zynoplex, ICI-46474, Kessar	ESR1	Targeted	Hormone-related	CHEMBL83	371.5
1239	YK-4-279	YK 4-279	DHX9	Targeted	Other	CHEMBL2011500
1242	(5Z)-7-Oxozeaenol	5Z-7-Oxozeaenol, LL-Z1640-2	MAP3K7	Targeted	Other, kinases	CHEMBL1077979	362.37
1243	Piperlongumine	Piplartine		Chemotherapeutic	Other	CHEMBL465843	317.34
1248	Daporinad	APO866, FK866, FK866	NAMPT	Targeted	Metabolism	CHEMBL566757	391.51
1249	BMS-345541		CHUK;IKBKB	Targeted	Other	CHEMBL249697	255.32
1250	AZ960	AZ 960, AZ-960	JAK2;JAK3	Targeted	Other, kinases	CHEMBL1774055	345.36
1259	Talazoparib	BMN-673, BMN 973	PARP1;PARP2	Targeted	Genome integrity	CHEMBL3137320	380.35
1261	rTRAIL			Targeted	Apoptosis regulation		19.6
1268	XAV939	NVP-XAV939, XAV-939, XAV 939	TNKS;TNKS2	Targeted	WNT signaling	CHEMBL1086580	312.32
1372	Trametinib	GSK1120212, Mekinist	MAP2K1;MAP2K2	Targeted	ERK MAPK signaling	CHEMBL2103875	615.39
1373	Dabrafenib	GSK2118436, Tafinlar	BRAF	Targeted	ERK MAPK signaling	CHEMBL2028663	519.56
1378	Bleomycin (50 uM)			Chemotherapeutic	DNA replication	CHEMBL403664	1512.62
1382	AZD3514		AR		Hormone-related
1386	Doxorubicin		TOP2A	Chemotherapeutic	DNA replication	CHEMBL53463
1392	Bleomycin (10 uM)			Chemotherapeutic	DNA replication	CHEMBL403664
1393	Gemcitabine			Chemotherapeutic	DNA replication	CHEMBL888
1394	AZD6738		ATR	Targeted	Genome integrity
1401	AZD5438		CDK2	Targeted	Cell cycle
1402	AZD7762		CHEK1;CHEK2	Targeted	Cell cycle
1403	AZD6094		MET	Targeted	RTK signaling
1407	Dyrk1b_0191		DYRK1B	Targeted	Other, kinases
1409	AZD4877		KIF11	Targeted	Mitosis
1410	AZD9291		EGFR	Targeted	EGFR signaling
1411	EGFRM_5104		EGFR	Targeted	EGFR signaling
1413	EphB4_9721		EPHB4	Targeted	RTK signaling
1414	Fulvestrant		ESR1	Targeted	Hormone-related
1416	AZD8931		ERBB1;ERBB2;ERBB3	Targeted	RTK signaling
1419	FEN1_3940		FEN1	Targeted	Genome integrity
1421	FGFR_0939		FGFR4	Targeted	RTK signaling
1422	FGFR_3831		FGFR1;FGFR2;FGFR3;FGFR4	Targeted	RTK signaling
1425	BPTES		GLS		Other
1426	AZD7969		GSK3B	Targeted	WNT signaling
1427	AZD5582		BIRC2;BIRC3;XIAP	Targeted	Other
1428	IAP_5620		BIRC2;BIRC3;XIAP	Targeted	Other
1429	IAP_7638		BIRC2;BIRC3;XIAP	Targeted	Other
1430	IGFR_3801		IGF1R	Targeted	IGF1R signaling
1431	AZD2230		IKBKB	Targeted	Other, kinases
1432	AZD1480		JAK1;JAK2	Targeted	Other, kinases
1433	JAK1_3715		JAK1	Targeted	Other, kinases
1434	JAK3_7406		JAK3	Targeted	Other, kinases
1436	MCT1_6447		SLC16A1	Targeted	Cell cycle
1437	MCT4_1422		SLC16A3	Targeted	Other
1441	AZD2014		MTOR	Targeted	PI3K/MTOR signaling	CHEMBL2336325
1444	AZD8186		PIK3CD;PIK3CB	Targeted	PI3K/MTOR signaling
1445	AZD8835		PIK3CA;PIK3CD	Targeted	PI3K/MTOR signaling
1446	PI3Ka_4409		PIK3CA;PIK3CD	Targeted	PI3K/MTOR signaling
1449	AZD1208		PIM1;PIM2;PIM3	Targeted	Other, kinases
1451	PLK_6522		PLK1;PLK2;PLK3	Targeted	Cell cycle
1453	RAF_9304		ARAF;BRAF;RAF1	Targeted	ERK MAPK signaling
1455	SMYD2_2391		SMYD2	Targeted	Chromatin histone methylation
1456	TAK1_4248		MAP3K7	Targeted	Other, kinases
1457	TAK1_0866		MAP3K7	Targeted	Other, kinases
1458	PARP_9495		PARP1;PARP2;PARP7	Targeted	Genome integrity
1459	PARP_0108		PARP1;PARP2;PARP6	Targeted	Genome integrity
1460	PARP_9482		PARP1;PARP2;PARP5A	Targeted	Genome integrity
1461	TANK_1366		TNKS;TNKS2	Targeted	Genome integrity
1463	AZD1332		NTRK1;NTRK2;NTRK3	Targeted	RTK signaling
1464	TTK_3146		TTK	Targeted	Mitosis
1490	SN-38		TOP1	Chemotherapeutic	DNA replication	CHEMBL837
1494	SN-38	7-Ethyl-10-Hydroxy-Camptothecin, SN 38	TOP1	Chemotherapeutic	DNA replication	CHEMBL837	392.4
1496	Cisplatin	Cisplatin	BCHE;CYP2B6;CYP2C9	Chemotherapeutic	DNA replication	CHEMBL11359
1497	AZD4547	AZ6	FGFR1;FGFR2;FGFR3	Targeted	RTK signaling	CHEMBL2409696
1510	Linsitinib	OSI-906, ASP-7487	IGF1R;INSR	Targeted	IGF1R signaling	CHEMBL1091644	421.49
1511	Epirubicin	Ellence, Farmorubicin, IMI-28	TOP2A	Targeted	DNA replication	CHEMBL417	579.98
1516	Cymarine	Alvonal MR, Stropheantin K, Tsimarin, Zimarin		Targeted	Other
1525	VER-155008	1134156-32-1		Targeted	Protein stability and degradation	CHEMBL470334	565.41
1529	Pevonedistat	MLN4924, MLN 4924, MLN-4924	NAE1	Targeted	Other	CHEMBL1231160	443.52
1549	Sapitinib	AZD8931	EGFR;ERBB2;ERBB3	Targeted	EGFR signaling	CHEMBL2408045	473.93
1553	Uprosertib	GSK2141795, GSK2141795C, GSK-2141795	AKT1;AKT2;AKT3	Targeted	PI3K/MTOR signaling	CHEMBL3137336	429.25
1557	LCL161		XIAP;BIRC2;BIRC3	Targeted	Apoptosis regulation	CHEMBL2431768	500.63
1558	Lapatinib	Tykerb, Tyverb	EGFR;ERBB2	Targeted	EGFR signaling	CHEMBL554	581.06
1559	Luminespib	AUY922, VER-52296,NVP-AUY922, AUY	HSP90AA1;HSP90AB1	Targeted	Protein stability and degradation	CHEMBL252164	465.54
1560	Alpelisib	BYL719, BYL-719, NVP-BYL719	PIK3CA	Targeted	PI3K/MTOR signaling	CHEMBL2396661	441.47
1561	Taselisib	GDC-0032, GDC0032, RG7604	PIK3CA;PIK3CD;PIK3CG	Targeted	PI3K/MTOR signaling	CHEMBL2387080	460.53
1564	SCH772984	CS-1421	MAPK1;MAPK3	Targeted	ERK MAPK signaling	CHEMBL3590107	587.67
1578	Leflunomide	Sulol, SU-101, HWA-486, Arava	DHODH	Chemotherapeutic	DNA replication	CHEMBL960	270.21
1593	Entinostat	MS-275	HDAC1;HDAC3	Targeted	Chromatin histone acetylation	CHEMBL27759	376.41
1594	OSI-027	A-1065-5	MTOR	Targeted	PI3K/MTOR signaling	CHEMBL3120215	406.44
1598	LGK974	LGK-974	PORCN	Targeted	WNT signaling	CHEMBL3188386	396.44
1613	VE-822	VE 822, VE822, Berzosertib	ATR	Targeted	Genome integrity	CHEMBL3989870	463.55
1614	WZ4003	WZ 4003	NUAK1;NUAK2	Targeted	Other, kinases		496.99
1617	AZD5582	GTPL7710, AOB5560	XIAP;BIRC2;BIRC3	Targeted	Apoptosis regulation	CHEMBL3108827	1088.21
1618	GSK2606414	AK175551	EIF2AK3	Targeted	Metabolism	CHEMBL2171124	451.44
1621	PCI-34051	AK298746	HDAC1;HDAC6;HDAC8	Targeted	Chromatin histone acetylation	CHEMBL2170177	296.32
1624	I-BET-762	GSK525762A	BRD2;BRD3;BRD4	Targeted	Chromatin other	CHEMBL1232461	423.9
1626	OTX015	Birabresib, OTX-015, MK-8628	BRD2;BRD3;BRD4	Targeted	Chromatin other	CHEMBL3581647	491.99
1630	Entospletinib	GS-9973	SYK	Targeted	Other, kinases	CHEMBL3265032	411.46
1631	PRT062607	P505-15, PRT-2607, BIIB-057	SYK	Targeted	Other, kinases	CHEMBL2177736	429.91
1633	Abemaciclib	LY2835219, LY-2835219	CDK4;CDK6	Targeted	Cell cycle	CHEMBL3301610	602.7
1706	AZD5153	AZD5153	BRD4	Targeted	Chromatin other	SCHEMBL17477281
1708	CDK9_5576	CDK9_5576	CDK9	Targeted	Cell cycle
1709	CDK9_5038	CDK9_5038	CDK9	Targeted	Cell cycle
1712	Eg5_9814	Eg5_9814	KIF11	Targeted	Other
1713	ERK_2440	ERK_2440	MAPK1;MAPK3	Targeted	ERK MAPK signaling
1714	ERK_6604	ERK_6604	MAPK1;MAPK3	Targeted	ERK MAPK signaling
1716	IRAK4_4710	IRAK4_4710	IRAK4	Targeted	Other, kinases
1718	JAK1_8709	JAK1_8709	JAK1	Targeted	Other, kinases
1720	AZD5991	AZD5991	MCL1	Targeted	Apoptosis regulation	SCHEMBL19472011
1730	PAK_5339	PAK_5339	PAK1;PAK2	Targeted	Cytoskeleton
1732	TAF1_5496	TAF1_5496	TAF1	Targeted	Other
1733	ULK1_4989	ULK1_4989	ULK1	Targeted	Other, kinases
1734	VSP34_8731	VSP34_8731	PIK3C3	Targeted	Other
1735	AZD1775	AZD1775	WEE1	Targeted	Cell cycle	CHEMBL1976040
1736	Selumetinib	AZD1480	MAP2K1;MAP2K2	Targeted	ERK MAPK signaling	CHEMBL1231124
1738	IGF1R_3801	IGF1R_3801	IGF1R	Targeted	IGF1R signaling
1739	JAK_8517	JAK_8517	JAK1;JAK2	Targeted	Other, kinases
1786	AZD4547	1035270-39-3	FGFR1;FGFR2;FGFR3	Targeted	RTK signaling	CHEMBL3184679	463.57
1794	Idelalisib	CAL-101, Zydelig	PIK3CD	Targeted	PI3K/MTOR signaling	CHEMBL2216870	415.42
1799	Ibrutinib	PCI-32765, CRA-032765, PCI-32765-00	BTK	Targeted	Other, kinases	CHEMBL1873475	440.5
1849	Sabutoclax	BI-97C1	BCL2;BCL2A1;BCL2L1;MCL1	Targeted	Apoptosis regulation	CHEMBL1094250	700.78
1850	Tepotinib	EMD-1214063	MET	Targeted	RTK signaling	CHEMBL3402762	492.57
1851	Ceritinib	LDK378, Zykadia	ALK	Targeted	RTK signaling	CHEMBL2403108	558.14
1853	OF-1		BRD1;BRPF1B	Targeted	Chromatin histone acetylation	CHEMBL3770173	440.31
1855	KRAS (G12C) Inhibitor-12	GTPL8020	KRAS	Targeted	ERK MAPK signaling		513.78
1857	Ravoxertinib	GDC0994	MAPK1;MAPK3	Targeted	ERK MAPK signaling	CHEMBL3544964	439.85
1864	R428	BGB324	AXL	Targeted	RTK signaling	CHEMBL2023349	579.57
1873	Buparlisib	BKM120, NVP-BKM120	PIK3CA;PIK3CB;PIK3CD;PIK3CG	Targeted	PI3K/MTOR signaling	CHEMBL2017974	410.39
1908	Ulixertinib	BVD-523, VRT752271	MAPK1;MAPK3	Targeted	ERK MAPK signaling	CHEMBL3590106	433.33
1909	Venetoclax	ABT-199, Veneclexta, GDC-0199	BCL2	Targeted	Apoptosis regulation	CHEMBL3137309	868.44
1910	ABT737		BCL2;BCL2A1;BCL2L1;BCL2L10;BCL2L2	Targeted	Apoptosis regulation	CHEMBL376408	813.43
1911	Dactinomycin	Actinomycin D, Cosmegen, Lyovac, Meractinomycin, Ac-De, ActD		Targeted	Other	CHEMBL1554	1255.42
1912	Afuresertib	GSK2110183, GSK2110183C	AKT1;AKT2;AKT3	Targeted	PI3K/MTOR signaling	CHEMBL2219422	427.32
1915	AZD3759		EGFR	Targeted	EGFR signaling	CHEMBL3623290	459.9
1916	AZD5363		AKT1;AKT2;AKT3;ROCK2	Targeted	Other, kinases	CHEMBL2325741	428.92
1917	AZD6738	AZD 6738, AZD-6738	ATR	Targeted	Genome integrity	CHEMBL3648328	412.51
1918	AZD8186	AZD 8186, AZD-8186	PIK3CA;PIK3CB	Targeted	PI3K/MTOR signaling	CHEMBL3545424	457.47
1919	Osimertinib	AZD9291, AZD 9291, AZD-9291, Tagrisso, Mereletinib	EGFR	Targeted	EGFR signaling	CHEMBL3353410	499.61
1922	Cediranib	AZD2171, AZD 2171, AZD-2171, Recentin	FGFR1;FLT1;FLT3;FLT4;KIT;PDGFRB	Targeted	RTK signaling	CHEMBL491473	450.51
1924	Ipatasertib	GDC0068, GDC 0068, GDC-0068	AKT1;AKT3	Targeted	PI3K/MTOR signaling	CHEMBL2177390	458.0
1926	GNE-317	GNE317, GNE 317	PIK3CA;PIK3CB;PIK3CD;PIK3CG	Targeted	PI3K/MTOR signaling	CHEMBL2178608	414.48
1928	I-BRD9	GSK602, GSK 602, GSK-602	BRD9	Targeted	Chromatin other	CHEMBL1075788	497.55
1930	Telomerase Inhibitor IX	MST-312, MST 312, MST312	TERT	Targeted	Genome integrity	CHEMBL2170856	380.36
1932	NVP-ADW742	NVP ADW742, NVPADW742	IGF1R	Targeted	IGF1R signaling	CHEMBL399021	453.58
1933	P22077	P 22077, P-22077	USP7;USP47	Targeted	Protein stability and degradation	CHEMBL2159498	315.32
1934	P5091	P005091	USP7;USP47	Targeted	Protein stability and degradation	CHEMBL2159495	348.22
1936	Savolitinib	AZD6094, Volitinib, AZD-6094, AZD 6094	MET	Targeted	RTK signaling	CHEMBL3334567	454.3
1937	S-crizotinib		NUDT1	Targeted	DNA replication	CHEMBL1825141	450.34
1939	UMI-77	UMI 77, UMI-77	MCL1	Targeted	Apoptosis regulation	CHEMBL1331211	468.34
1940	WIKI4	WIKI-4, WIKI 4	TNKS;TNKS2	Targeted	WNT signaling	SCHEMBL17189791	521.59
1941	Sepantronium bromide	YM155, YM-155, YM 155	BIRC5	Targeted	Apoptosis regulation	CHEMBL2110734	443.29
1942	Pexidartinib	SN1056879775, pexidartinib	KIT;CSF1R;FLT3	Targeted	RTK signaling	CHEMBL3813873
1944	LY2584702	LY2584702	RPS6KB1	Targeted	RTK signaling	CHEMBL3545076
1945	Taselisib	GDC0032	PIK3CA;PIK3CD;PIK3CG	Targeted	PI3K/MTOR signaling	CHEMBL2387080
1946	MIK-665 / S-64315	MCL1_Servier	MCL1	Targeted	Apoptosis regulation
1947	entospletinib	entospletinib	SYK	Targeted	Other, kinases	CHEMBL3265032
1949	Venetoclax	ABT-199	BCL2	Targeted	Apoptosis regulation	CHEMBL3137309
1954	ASLAN002	BMS-777607	MET;AXL;MST1R;TYRO3	Targeted	RTK signaling	CHEMBL460702
1956	MCL1_1284	MCL1_1284	MCL1	Targeted	Apoptosis regulation
1957	Abemaciclib	Abemaciclib	CDK4;CDK6	Targeted	Cell cycle	CHEMBL3301610
1958	Merestinib	LY2801653	MET;MST1R	Targeted	RTK signaling	CHEMBL3545307
1959	SYK_1543	SKY_1543 (Genosco)	SYK	Targeted	Other, kinases
1960	SYK_9721	SYK_Merck	SYK	Targeted	Other, kinases
1961	UNC-2025	MRX-6313	FLT3	Targeted	RTK signaling	CHEMBL3326006
1962	Sapanisertib	MLN0128, INK128	MTOR	Targeted	PI3K/MTOR signaling	CHEMBL3545097
1964	CB-839	CB-839	GLS	Targeted	Other	CHEMBL3639788
1965	AZD4205	JAK1_0289	JAK1	Targeted	Other, kinases
1966	KIT_6754	KIT_6754	KIT	Targeted	RTK signaling
1967	SMG1_1789	SMG1_1789	SMG1	Targeted	Other, kinases
1968	ERK_5051	ERK_5051	MAPK1;MAPK3	Targeted	ERK MAPK signaling
1970	ERK_6197	ERK_6197	MAPK1;MAPK3	Targeted	ERK MAPK signaling
1971	Serabelisib	INK-1117	PIK3CA	Targeted	PI3K/MTOR signaling	CHEMBL3935857
1972	Ravoxertinib	GDC0994	MAPK1;MAPK3	Targeted	ERK MAPK signaling	CHEMBL3544964
1973	KRASi	KRAS_0488, KRAS_0488 shokat patent	KRAS	Targeted	ERK MAPK signaling
1975	BVD523	BVD523	MAPK1;MAPK3	Targeted	ERK MAPK signaling	SCHEMBL14211774
1980	IRAK4_1495	IRAK4_1495	IRAK4	Targeted	Other, kinases
1982	PLK4_0066	PLK4_0066	PLK4	Targeted	Cell cycle
1986	IRAK4_8366	IRAK4_8366	IRAK4	Targeted	Other, kinases
1987	BCLXL_3202	Abbvie	BCL2L1	Targeted	Apoptosis regulation
1990	BCL6_7224	BCL6_7224	BCL6	Targeted	Apoptosis regulation
1991	Ibrutinib	Ibrutinib	BTK	Targeted	Other, kinases	CHEMBL1873475
1993	THZ1	CDK7_7220	CDK7	Targeted	Cell cycle
1996	MIM1	MIM 1, MIM-1	MCL1	Targeted	Apoptosis regulation	CHEMBL3265288	347.43
1997	WEHI-539	WEHI539, WEHI-539	BCL2L1	Targeted	Apoptosis regulation	CHEMBL3342187	583.7
2013	CDK12_8969	CDK12_8969	CDK12	Targeted	Cell cycle
2014	Brigatinib	Brigatinib	EGFR;ALK;ROS1;FLT3	Targeted	EGFR signaling	CHEMBL3545311
2015	Olmutinib	HM61713	EGFR	Targeted	EGFR signaling	CHEMBL3786343
2016	EGFR_5383	EGFR_genetech	EGFR	Targeted	EGFR signaling
2020	Poziotinib	Poziotinib	EGFR;ERBB2	Targeted	RTK signaling	CHEMBL3545154
2021	EGF816	EGF816	EGFR	Targeted	EGFR signaling	CHEMBL3787344
2022	PF-06747775	PF-06747775	EGFR	Targeted	EGFR signaling	CHEMBL3989970
2024	KIT_5808	KIT_5808	KIT	Targeted	RTK signaling
2026	KIT_7208	KIT_7208	KIT	Targeted	RTK signaling
2027	CDK12_1992	CDK12_1992	CDK12	Targeted	Cell cycle
2028	STAT3_2372	STAT3_2372	STAT3	Targeted	Other
2034	RAF_7242	RAF_7242 Lilly	RAF1	Targeted	ERK MAPK signaling
2040	Foretinib	GSK1363089, XL-880, EXEL-2880, GSK089	EGFR;FGFR1;FLT4;KDR;MET;MST1R;PDGFRA;PDGFRB;ROS1;TEK	Targeted	RTK signaling	CHEMBL1230609	632.65
2041	GSK126		EZH2	Targeted	Chromatin histone methylation	CHEMBL3287735
2042	Deltarasin		KRAS;PDE6D	Targeted	ERK MAPK signaling	CHEMBL3286929
2043	BIBR-1532		TERT	Targeted	Genome integrity	CHEMBL27323
2044	Pyridostatin			Chemotherapeutic	DNA replication	CHEMBL2349416	596.64
2045	AMG-319	AMG319	PIK3CA;PIK3CD;PIK3CG	Targeted	PI3K/MTOR signaling	CHEMBL3545048	385.4
2046	MK-8776	SCH900776	CDK2;CHEK1;CHEK2	Targeted	Cell cycle	CHEMBL2386889
2048	Vinorelbine	vinorelbine tartrate, Navelbine, Exelbine		Chemotherapeutic	Mitosis	CHEMBL553025	1079.11
2063	LTT462	ERK_Novartis	MAPK1;MAPK3	Targeted	ERK MAPK signaling
2066	Rociletinib	Rociletinib	EGFR	Targeted	EGFR signaling	CHEMBL3545308
2071	Menin_MLL_8690	Menin_MLL_8690	MEN1	Targeted	Other
2074	EGFR_0300	EGFR_Astellas	EGFR	Targeted	EGFR signaling
2075	EGFR_8897	EGFR_Ariad	EGFR	Targeted	EGFR signaling
2076	ERK_5330	ERK_Celgene	MAPK1;MAPK3	Targeted	ERK MAPK signaling
2077	CDK7_8454	CDK7_8454	CDK7	Targeted	Cell cycle
2078	Senexin B	CDK8_5808	CDK8	Targeted	Cell cycle	SCHEMBL17702017
2079	CDK12_5078	CDK12_5078	CDK12	Targeted	Cell cycle
2080	Menin_MLL_8687	Menin_MLL_8687	MEN1	Targeted	Other
2081	CDK12_2242	CDK12_2242	CDK12	Targeted	Cell cycle
2090	EGFR_7518	EGFR_ACEA	EGFR	Targeted	EGFR signaling
2093	Capivasertib	AZD5363	AKT1;AKT2;AKT3	Targeted	PI3K/MTOR signaling	CHEMBL2325741
2096	VX-11e	VX11e, VX11e	MAPK1	Targeted	ERK MAPK signaling	CHEMBL583042	500.35
2103	Capmatinib	INCB28060, INCB-28060, NVP-INC280, INC-280	MET	Targeted	RTK signaling	CHEMBL3188267
2108	PD0166285	PD-166285, PD-0166285	WEE1;CHEK1;PKMYT1	Targeted	Cell cycle	CHEMBL49120	512.43
2109	AZ6102		TNKS;TNKS2	Targeted	WNT signaling		428.53
2111	VE821	VE 821, VE-821	ATR	Targeted	Genome integrity	CHEMBL1766779	368.41
2125	Mcl1_7350		MCL1	Targeted	Apoptosis regulation
2127	Mcl1_6386		MCL1	Targeted	Apoptosis regulation
2152	I-BET151	GSK1210151A	BRD2;BRD3;BRD4	Targeted	Chromatin other	CHEMBL2017291	415.44
2153	S63845		MCL1	Targeted	Apoptosis regulation		829.26
2160	Volasertib	BI 6727, BI6727, BI-6727	PLK1;PLK2;PLK3	Targeted	Cell cycle	CHEMBL1233528
2161	Rigosertib	ON-01910, ON01910, ON 01910	PLK1	Targeted	Cell cycle	CHEMBL1241855
2162	Danusertib	PHA-739358, PHA739358, PHA 739358	AURKA;AURKB;AURKC;ABL1;RET;FGFR1;NTRK1	Targeted	Other	CHEMBL402548
2163	Fenretinide	Retinoic acid p-hydroxyanilide, 4-HPR, MCN R 1967, MCNR1967		Chemotherapeutic	Other	CHEMBL7301
2166	Entrectinib	RXDX-101, NMS-E628	ALK;ROS;NTRK1;NTRK2;NTRK3	Targeted	RTK signaling	CHEMBL1983268	560.64
2168	Ponatinib	AP24534	ABL1;PDGFRA;PDGFRB;KDR;FGFR1;SRC	Targeted	Other, kinases	CHEMBL1171837	532.56
2170	AT13148		AKT1	Targeted	PI3K/MTOR signaling	CHEMBL3544960	313.8
2171	BMS-754807	BMS-754807	IGF1R;INSR	Targeted	IGF1R signaling	CHEMBL575448	461.49
2172	JQ1	JQ-1, (+)-JQ-1	BRD2;BRD3;BRD4;BRDT	Targeted	Chromatin other	CHEMBL1957266	456.99
2173	PFI-1		BRD4	Targeted	Chromatin other	CHEMBL2179387	347.4
2220	Regorafenib		KIT	Targeted	RTK signaling	CHEMBL1946170
2235	AZD5991		MCL1	Targeted	Apoptosis regulation	SCHEMBL19472011
2243	AZD6738		ATR	Targeted	Genome integrity	CHEMBL3648328
2252	Selumetinib		MAP2K1;MAP2K2	Targeted	ERK MAPK signaling	CHEMBL1614701
2253	AZD8835	AZD-8835, AZD 8835	PIK3CA;PIK3CB	Targeted	PI3K/MTOR signaling	CHEMBL3894518
2254	GSK2292767		PIK3CD	Targeted	PI3K/MTOR signaling
2255	RK-33		DDX3X	Targeted	Other	CHEMBL1672984
2258	LLY-507		SMYD2	Targeted	Chromatin histone methylation	CHEMBL3414623
2271	CP-724714	CP-724714	ERBB2	Targeted	EGFR signaling	CHEMBL483321	469.53
2272	MK-5108	MK-5108	AURKA	Targeted	Mitosis	CHEMBL3182444	461.94
2273	CPI-360	CPI-360	EZH2	Targeted	Chromatin histone methylation		437.53
2281	CCT251545	CCT251545	CDK8;CDK19	Targeted	Cell cycle		421.9
2282	Romidepsin	Romidepsin	HDAC1;HDAC2;HDAC3;HDAC8	Targeted	Chromatin histone acetylation		540.7
2283	CGI1746	CGI1746	BTK	Targeted	Other, kinases		579.69
2284	MS023	MS023	PRMT1;PRMT3;CARM1;PRMT6;PRMT8	Targeted	Chromatin histone methylation		287.4
2291	MZ1	MZ1	BRD4	Targeted	Chromatin other
2293	AMG900	AMG900	AURKA;AURKB;AURKC	Targeted	Mitosis	CHEMBL2140408
2296	GDC-0879	GDC-0879	BRAF	Targeted	ERK MAPK signaling	CHEMBL525191
2297	SGX-523	SGX-523	MET	Targeted	RTK signaling	CHEMBL1236107
2298	AZD1152-HQPA	AZD1152-HQPA	AURKB	Targeted	Mitosis
2300	JNK-IN-8	JNK-IN-8	MAPK8;MAPK9;MAPK10	Targeted	JNK and p38 signaling
2303	G-5555	G-5555	PAK1	Targeted	Other, kinases		492.96
2304	BMS-911543	BMS-911543	JAK2	Targeted	Other, kinases	CHEMBL3545215
2306	Filgotinib	Filgotinib	JAK1	Targeted	Other, kinases	CHEMBL3301607
2309	AC220	AC220	FLT3	Targeted	RTK signaling	CHEMBL576982
2312	PDD00017273	PDD00017273	PARG	Targeted	Genome integrity
2313	THZ1	THZ1	CDK7	Targeted	Cell cycle
2316	eCF309	eCF309	MTOR	Targeted	PI3K/MTOR signaling		383.41
2317	BMX-IN-1	BMX-IN-1	BMX	Targeted	Other, kinases
2319	Tubacin	Tubacin	HDAC6	Targeted	Chromatin histone acetylation	CHEMBL356769
2323	A-1155463	A-1155463	BCL2L1	Targeted	Apoptosis regulation
2324	CCT244747	CCT244747	CHEK1	Targeted	Cell cycle	CHEMBL2203843
2325	HG-9-91-01	HG-9-91-01	SIK1;SIK2;SIK3	Targeted	Other, kinases
2327	BIX-02188	BIX-02188	MAP2K5	Targeted	ERK MAPK signaling
2328	RGFP966	RGFP966	HDAC3	Targeted	Chromatin histone acetylation
2330	AZ191	AZ191	DYRK1B	Targeted	Other, kinases
2331	PF-3758309	PF-3758309	PAK1;PAK4;PAK5;PAK6	Targeted	Cytoskeleton	CHEMBL3128043
2332	UNC2025	UNC2025	MERTK;FLT3	Targeted	RTK signaling
2333	ACY-738	ACY-738	HDAC6	Targeted	Chromatin histone acetylation
2354	MCL1_8070		MCL1	Targeted	Apoptosis regulation
2466	CA3		YAP1	Targeted	Other		489.61

## Sheet: Max screened concentration
DRUG_ID	DRUG_NAME	VEGDSC2ION	Max_concentration
133	Doxorubicin	GDSC1	1.024
134	Etoposide	GDSC1	16
135	Gemcitabine	GDSC1	1.024
136	Mitomycin-C	GDSC1	16
140	Vinorelbine	GDSC1	0.064
147	NSC-87877	GDSC1	16
151	QS11	GDSC1	10.24
152	CP466722	GDSC1	16
153	Midostaurin	GDSC1	0.512
154	CHIR-99021	GDSC1	2.56
155	Ponatinib	GDSC1	0.512
156	AZD6482	GDSC1	5.12
157	JNK-9L	GDSC1	5.12
158	PF-562271	GDSC1	2.56
159	HG6-64-1	GDSC1	5.12
163	JQ1	GDSC1	2.56
164	JQ12	GDSC1	5.12
165	DMOG	GDSC1	4000
166	FTI-277	GDSC1	1.024
167	OSU-03012	GDSC1	16
170	Shikonin	GDSC1	16
171	AKT inhibitor VIII	GDSC1	2.56
172	Embelin	GDSC1	32
173	FH535	GDSC1	32
175	PAC-1	GDSC1	2.56
176	IPA-3	GDSC1	32
177	GSK650394	GDSC1	16
178	BAY-61-3606	GDSC1	8
179	5-Fluorouracil	GDSC1	32
180	Thapsigargin	GDSC1	0.512
182	Obatoclax Mesylate	GDSC1	16
184	BMS-754807	GDSC1	2.56
185	Linsitinib	GDSC1	2.56
186	Bexarotene	GDSC1	8
190	Bleomycin	GDSC1	64
194	Luminespib	GDSC1	0.256
196	Phenformin	GDSC1	4000
199	Pazopanib	GDSC1	8
200	Dacinostat	GDSC1	1.024
201	Epothilone B	GDSC1	0.032
203	BMS-345541	GDSC1	16
204	Tipifarnib	GDSC1	16
207	AS601245	GDSC1	8
208	Ispinesib Mesylate	GDSC1	0.128
211	TL-2-105	GDSC1	10.24
219	AT-7519	GDSC1	10.24
221	TAK-715	GDSC1	20
222	BX-912	GDSC1	10.24
223	ZSTK474	GDSC1	10.24
224	AS605240	GDSC1	20
225	Genentech Cpd 10	GDSC1	10.24
226	GSK1070916	GDSC1	10.24
228	AKT inhibitor VIII	GDSC1	10.24
229	Enzastaurin	GDSC1	20
230	GSK429286A	GDSC1	20
231	FMK	GDSC1	20
235	QL-XII-47	GDSC1	10.24
238	Idelalisib	GDSC1	20
245	UNC0638	GDSC1	40
249	Cabozantinib	GDSC1	5.12
258	STF-62247	GDSC1	10.24
262	VX-11e	GDSC1	5.12
265	Tubastatin A	GDSC1	20
268	Sepantronium bromide	GDSC1	5.12
269	NSC-207895	GDSC1	20
271	VNLG/124	GDSC1	5.12
272	AR-42	GDSC1	5.12
273	CUDC-101	GDSC1	5.12
274	Belinostat	GDSC1	20
275	I-BET-762	GDSC1	20
276	CAY10603	GDSC1	20
277	Linifanib	GDSC1	1.024
279	BIX02189	GDSC1	20
282	Pelitinib	GDSC1	20
283	Omipalisib	GDSC1	1.024
292	Masitinib	GDSC1	20
293	Amuvatinib	GDSC1	20
299	OSI-027	GDSC1	20
300	CX-5461	GDSC1	10.24
301	PHA-793887	GDSC1	10.24
302	PI-103	GDSC1	10.24
305	TPCA-1	GDSC1	20
306	Fedratinib	GDSC1	10.24
308	Foretinib	GDSC1	5.12
309	Y-39983	GDSC1	20
310	YM201636	GDSC1	5.12
326	GSK690693	GDSC1	10.24
328	SNX-2112	GDSC1	2.56
333	T0901317	GDSC1	10.24
1001	AICA Ribonucleotide	GDSC1	2000
1004	Vinblastine	GDSC1	0.1
1005	Cisplatin	GDSC1	10
1006	Cytarabine	GDSC1	2
1007	Docetaxel	GDSC1	0.0125
1008	Methotrexate	GDSC1	0.2
1009	Tretinoin	GDSC1	10
1010	Gefitinib	GDSC1	0.5
1011	Navitoclax	GDSC1	2
1012	Vorinostat	GDSC1	10
1013	Nilotinib	GDSC1	2
1014	Refametinib	GDSC1	5
1015	CI-1040	GDSC1	10
1016	Temsirolimus	GDSC1	0.2
1017	Olaparib	GDSC1	5
1019	Bosutinib	GDSC1	2
1021	Axitinib	GDSC1	2
1022	AZD7762	GDSC1	2
1023	GW441756	GDSC1	2
1024	Lestaurtinib	GDSC1	2
1026	Tanespimycin	GDSC1	1
1028	VX-702	GDSC1	2
1029	Motesanib	GDSC1	2
1030	KU-55933	GDSC1	10
1031	Elesclomol	GDSC1	0.2
1032	Afatinib	GDSC1	0.5
1036	PLX-4720	GDSC1	10
1037	BX795	GDSC1	5
1047	Nutlin-3a (-)	GDSC1	8
1048	Mirin	GDSC1	100
1049	PD173074	GDSC1	2
1050	ZM447439	GDSC1	4
1052	RO-3306	GDSC1	5
1053	MK-2206	GDSC1	4
1054	Palbociclib	GDSC1	4
1057	Dactolisib	GDSC1	2
1058	Pictilisib	GDSC1	4
1059	AZD8055	GDSC1	2
1060	PD0325901	GDSC1	2
1061	SB590885	GDSC1	5
1062	Selumetinib	GDSC1	4
1069	EHT-1864	GDSC1	10
1072	Avagacestat	GDSC1	5
1091	BMS-536924	GDSC1	4
1114	Cetuximab	GDSC1	65.8
1129	PF-4708671	GDSC1	10
1133	Serdemetan	GDSC1	10
1135	AZD4547	GDSC1	10
1136	Capivasertib	GDSC1	30
1149	TW 37	GDSC1	5
1170	CCT-018159	GDSC1	10
1175	Rucaparib	GDSC1	5
1184	AZ20	GDSC1	10
1185	KU-60019	GDSC1	10
1192	GSK269962A	GDSC1	5
1239	YK-4-279	GDSC1	10
1242	(5Z)-7-Oxozeaenol	GDSC1	10
1243	Piperlongumine	GDSC1	10
1248	Daporinad	GDSC1	1
1259	Talazoparib	GDSC1	10
1261	rTRAIL	GDSC1	0.1
1268	XAV939	GDSC1	5
1372	Trametinib	GDSC1	1
1373	Dabrafenib	GDSC1	10
1378	Bleomycin (50 uM)	GDSC1	50
1382	AZD3514	GDSC1	10
1386	Doxorubicin	GDSC1	5
1392	Bleomycin (10 uM)	GDSC1	10
1393	Gemcitabine	GDSC1	0.05
1394	AZD6738	GDSC1	10
1401	AZD5438	GDSC1	10
1402	AZD7762	GDSC1	10
1403	AZD6094	GDSC1	2.5
1407	Dyrk1b_0191	GDSC1	10
1409	AZD4877	GDSC1	0.625
1410	AZD9291	GDSC1	2.5
1411	EGFRM_5104	GDSC1	2.5
1413	EphB4_9721	GDSC1	10
1414	Fulvestrant	GDSC1	10
1416	AZD8931	GDSC1	10
1419	FEN1_3940	GDSC1	10
1421	FGFR_0939	GDSC1	2.5
1422	FGFR_3831	GDSC1	10
1425	BPTES	GDSC1	10
1426	AZD7969	GDSC1	10
1427	AZD5582	GDSC1	10
1428	IAP_5620	GDSC1	10
1429	IAP_7638	GDSC1	10
1430	IGFR_3801	GDSC1	10
1431	AZD2230	GDSC1	10
1432	AZD1480	GDSC1	2.5
1433	JAK1_3715	GDSC1	10
1434	JAK3_7406	GDSC1	10
1436	MCT1_6447	GDSC1	10
1437	MCT4_1422	GDSC1	10
1441	AZD2014	GDSC1	10
1444	AZD8186	GDSC1	2.5
1445	AZD8835	GDSC1	10
1446	PI3Ka_4409	GDSC1	10
1449	AZD1208	GDSC1	10
1451	PLK_6522	GDSC1	0.625
1453	RAF_9304	GDSC1	10
1455	SMYD2_2391	GDSC1	10
1456	TAK1_4248	GDSC1	2.5
1457	TAK1_0866	GDSC1	2.5
1458	PARP_9495	GDSC1	2.5
1459	PARP_0108	GDSC1	2.5
1460	PARP_9482	GDSC1	2.5
1461	TANK_1366	GDSC1	2.5
1463	AZD1332	GDSC1	10
1464	TTK_3146	GDSC1	10
1490	SN-38	GDSC1	0.05
1494	SN-38	GDSC1	0.1
1496	Cisplatin	GDSC1	3
1497	AZD4547	GDSC1	1
1516	Cymarine	GDSC1	10
1525	VER-155008	GDSC1	50
1003	Camptothecin	GDSC2	0.1
1004	Vinblastine	GDSC2	0.1
1005	Cisplatin	GDSC2	6
1006	Cytarabine	GDSC2	2
1007	Docetaxel	GDSC2	0.0125
1010	Gefitinib	GDSC2	2
1011	Navitoclax	GDSC2	10
1012	Vorinostat	GDSC2	10
1013	Nilotinib	GDSC2	10
1014	Refametinib	GDSC2	10
1016	Temsirolimus	GDSC2	1
1017	Olaparib	GDSC2	10
1019	Bosutinib	GDSC2	2
1021	Axitinib	GDSC2	10
1022	AZD7762	GDSC2	10
1024	Lestaurtinib	GDSC2	2
1026	Tanespimycin	GDSC2	1
1032	Afatinib	GDSC2	10
1036	PLX-4720	GDSC2	10
1038	NU7441	GDSC2	10
1046	Wee1 Inhibitor	GDSC2	10
1047	Nutlin-3a (-)	GDSC2	10
1048	Mirin	GDSC2	100
1049	PD173074	GDSC2	10
1050	ZM447439	GDSC2	10
1051	Alisertib	GDSC2	10
1053	MK-2206	GDSC2	10
1054	Palbociclib	GDSC2	10
1057	Dactolisib	GDSC2	0.25
1058	Pictilisib	GDSC2	10
1059	AZD8055	GDSC2	2
1060	PD0325901	GDSC2	2.5
1061	SB590885	GDSC2	5
1062	Selumetinib	GDSC2	10
1068	Obatoclax Mesylate	GDSC2	10
1069	EHT-1864	GDSC2	10
1073	5-Fluorouracil	GDSC2	32
1079	Dasatinib	GDSC2	2
1080	Paclitaxel	GDSC2	0.1
1081	Sunitinib	GDSC2	10
1083	Crizotinib	GDSC2	10
1084	Rapamycin	GDSC2	0.02
1085	Sorafenib	GDSC2	10
1086	BI-2536	GDSC2	10
1088	Irinotecan	GDSC2	10
1089	Oxaliplatin	GDSC2	10
1091	BMS-536924	GDSC2	10
1092	Saracatinib	GDSC2	10
1094	PHA-665752	GDSC2	10
1131	PRIMA-1MET	GDSC2	30
1133	Serdemetan	GDSC2	10
1168	Erlotinib	GDSC2	2
1169	AZ628	GDSC2	2
1177	Niraparib	GDSC2	10
1179	MK-1775	GDSC2	10
1180	Dinaciclib	GDSC2	1
1190	Gemcitabine	GDSC2	10
1191	Bortezomib	GDSC2	0.02
1193	UNC0638	GDSC2	20
1199	Tamoxifen	GDSC2	10
1239	YK-4-279	GDSC2	20
1249	BMS-345541	GDSC2	10
1250	AZ960	GDSC2	10
1259	Talazoparib	GDSC2	10
1372	Trametinib	GDSC2	1
1373	Dabrafenib	GDSC2	10
1378	Bleomycin (50 uM)	GDSC2	40
1401	AZD5438	GDSC2	10
1428	IAP_5620	GDSC2	10
1441	AZD2014	GDSC2	10
1463	AZD1332	GDSC2	10
1494	SN-38	GDSC2	0.01
1510	Linsitinib	GDSC2	10
1511	Epirubicin	GDSC2	1
1529	Pevonedistat	GDSC2	10
1549	Sapitinib	GDSC2	10
1553	Uprosertib	GDSC2	10
1557	LCL161	GDSC2	10
1558	Lapatinib	GDSC2	10
1559	Luminespib	GDSC2	1
1560	Alpelisib	GDSC2	10
1561	Taselisib	GDSC2	10
1564	SCH772984	GDSC2	5
1578	Leflunomide	GDSC2	100
1593	Entinostat	GDSC2	10
1594	OSI-027	GDSC2	10
1598	LGK974	GDSC2	10
1613	VE-822	GDSC2	5
1614	WZ4003	GDSC2	10
1617	AZD5582	GDSC2	10
1618	GSK2606414	GDSC2	10
1621	PCI-34051	GDSC2	10
1624	I-BET-762	GDSC2	10
1626	OTX015	GDSC2	10
1630	Entospletinib	GDSC2	10
1631	PRT062607	GDSC2	10
1633	Abemaciclib	GDSC2	10
1706	AZD5153	GDSC2	10
1708	CDK9_5576	GDSC2	10
1709	CDK9_5038	GDSC2	3
1712	Eg5_9814	GDSC2	0.1
1713	ERK_2440	GDSC2	10
1714	ERK_6604	GDSC2	10
1716	IRAK4_4710	GDSC2	10
1718	JAK1_8709	GDSC2	10
1720	AZD5991	GDSC2	10
1730	PAK_5339	GDSC2	30
1732	TAF1_5496	GDSC2	10
1733	ULK1_4989	GDSC2	30
1734	VSP34_8731	GDSC2	30
1735	AZD1775	GDSC2	10
1736	Selumetinib	GDSC2	10
1738	IGF1R_3801	GDSC2	10
1739	JAK_8517	GDSC2	10
1786	AZD4547	GDSC2	10
1794	Idelalisib	GDSC2	20
1799	Ibrutinib	GDSC2	10
1849	Sabutoclax	GDSC2	10
1850	Tepotinib	GDSC2	5
1851	Ceritinib	GDSC2	10
1853	OF-1	GDSC2	10
1855	KRAS (G12C) Inhibitor-12	GDSC2	20
1857	Ravoxertinib	GDSC2	10
1864	R428	GDSC2	2.5
1873	Buparlisib	GDSC2	10
1908	Ulixertinib	GDSC2	10
1909	Venetoclax	GDSC2	1
1910	ABT737	GDSC2	10
1911	Dactinomycin	GDSC2	0.8
1912	Afuresertib	GDSC2	10
1915	AZD3759	GDSC2	1
1916	AZD5363	GDSC2	10
1917	AZD6738	GDSC2	10
1918	AZD8186	GDSC2	10
1919	Osimertinib	GDSC2	1
1922	Cediranib	GDSC2	10
1924	Ipatasertib	GDSC2	10
1926	GNE-317	GDSC2	10
1928	I-BRD9	GDSC2	10
1930	Telomerase Inhibitor IX	GDSC2	10
1932	NVP-ADW742	GDSC2	10
1933	P22077	GDSC2	10
1934	P5091	GDSC2	20
1936	Savolitinib	GDSC2	1
1937	S-crizotinib	GDSC2	10
1939	UMI-77	GDSC2	10
1940	WIKI4	GDSC2	10
1941	Sepantronium bromide	GDSC2	10
1942	Pexidartinib	GDSC2	10
1944	LY2584702	GDSC2	10
1945	Taselisib	GDSC2	10
1946	MIK-665 / S-64315	GDSC2	10
1947	entospletinib	GDSC2	10
1949	Venetoclax	GDSC2	10
1954	ASLAN002	GDSC2	10
1956	MCL1_1284	GDSC2	10
1957	Abemaciclib	GDSC2	10
1958	Merestinib	GDSC2	10
1959	SYK_1543	GDSC2	10
1960	SYK_9721	GDSC2	10
1961	UNC-2025	GDSC2	10
1962	Sapanisertib	GDSC2	10
1964	CB-839	GDSC2	10
1965	AZD4205	GDSC2	10
1966	KIT_6754	GDSC2	10
1967	SMG1_1789	GDSC2	10
1968	ERK_5051	GDSC2	30
1970	ERK_6197	GDSC2	30
1971	Serabelisib	GDSC2	10
1972	Ravoxertinib	GDSC2	30
1973	KRASi	GDSC2	30
1975	BVD523	GDSC2	30
1980	IRAK4_1495	GDSC2	30
1982	PLK4_0066	GDSC2	30
1986	IRAK4_8366	GDSC2	30
1987	BCLXL_3202	GDSC2	1
1990	BCL6_7224	GDSC2	10
1991	Ibrutinib	GDSC2	10
1993	THZ1	GDSC2	3
1996	MIM1	GDSC2	10
1997	WEHI-539	GDSC2	10
2013	CDK12_8969	GDSC2	10
2014	Brigatinib	GDSC2	10
2015	Olmutinib	GDSC2	10
2016	EGFR_5383	GDSC2	10
2020	Poziotinib	GDSC2	10
2021	EGF816	GDSC2	10
2022	PF-06747775	GDSC2	10
2024	KIT_5808	GDSC2	10
2026	KIT_7208	GDSC2	10
2027	CDK12_1992	GDSC2	10
2028	STAT3_2372	GDSC2	10
2034	RAF_7242	GDSC2	10
2040	Foretinib	GDSC2	10
2041	GSK126	GDSC2	10
2042	Deltarasin	GDSC2	10
2043	BIBR-1532	GDSC2	10
2044	Pyridostatin	GDSC2	10
2045	AMG-319	GDSC2	10
2046	MK-8776	GDSC2	5
2048	Vinorelbine	GDSC2	0.1
2063	LTT462	GDSC2	30
2066	Rociletinib	GDSC2	10
2071	Menin_MLL_8690	GDSC2	10
2074	EGFR_0300	GDSC2	10
2075	EGFR_8897	GDSC2	10
2076	ERK_5330	GDSC2	30
2077	CDK7_8454	GDSC2	3
2078	Senexin B	GDSC2	10
2079	CDK12_5078	GDSC2	10
2080	Menin_MLL_8687	GDSC2	10
2081	CDK12_2242	GDSC2	10
2090	EGFR_7518	GDSC2	10
2093	Capivasertib	GDSC2	3
2096	VX-11e	GDSC2	10
2103	Capmatinib	GDSC2	1
2108	PD0166285	GDSC2	1
2109	AZ6102	GDSC2	10
2111	VE821	GDSC2	10
2125	Mcl1_7350	GDSC2	10
2127	Mcl1_6386	GDSC2	10
2152	I-BET151	GDSC2	10
2153	S63845	GDSC2	1
2160	Volasertib	GDSC2	0.5
2161	Rigosertib	GDSC2	1
2162	Danusertib	GDSC2	1
2163	Fenretinide	GDSC2	20
2166	Entrectinib	GDSC2	10
2168	Ponatinib	GDSC2	1
2170	AT13148	GDSC2	10
2171	BMS-754807	GDSC2	10
2172	JQ1	GDSC2	10
2173	PFI-1	GDSC2	10
2220	Regorafenib	GDSC2	10
2235	AZD5991	GDSC2	10
2243	AZD6738	GDSC2	10
2252	Selumetinib	GDSC2	10
2253	AZD8835	GDSC2	10
2254	GSK2292767	GDSC2	10
2255	RK-33	GDSC2	10
2258	LLY-507	GDSC2	10
2271	CP-724714	GDSC2	10
2272	MK-5108	GDSC2	10
2273	CPI-360	GDSC2	10
2281	CCT251545	GDSC2	10
2282	Romidepsin	GDSC2	10
2283	CGI1746	GDSC2	10
2284	MS023	GDSC2	10
2291	MZ1	GDSC2	10
2293	AMG900	GDSC2	10
2296	GDC-0879	GDSC2	10
2297	SGX-523	GDSC2	10
2298	AZD1152-HQPA	GDSC2	10
2300	JNK-IN-8	GDSC2	10
2303	G-5555	GDSC2	10
2304	BMS-911543	GDSC2	10
2306	Filgotinib	GDSC2	10
2309	AC220	GDSC2	10
2312	PDD00017273	GDSC2	10
2313	THZ1	GDSC2	10
2316	eCF309	GDSC2	10
2317	BMX-IN-1	GDSC2	10
2319	Tubacin	GDSC2	10
2323	A-1155463	GDSC2	10
2324	CCT244747	GDSC2	10
2325	HG-9-91-01	GDSC2	10
2327	BIX-02188	GDSC2	10
2328	RGFP966	GDSC2	10
2330	AZ191	GDSC2	10
2331	PF-3758309	GDSC2	10
2332	UNC2025	GDSC2	10
2333	ACY-738	GDSC2	10
2354	MCL1_8070	GDSC2	10
2466	CA3	GDSC2	10
