# Supplementary material for: Drug mechanism‐of‐action discovery through the integration of pharmacological and CRISPR screens
Source: Mol Syst Biol. 2020 Jul 6;16(7):e9405. doi: 10.15252/msb.20199405 (PMC7336273; doi:10.15252/msb.20199405)
Supplement: Supplementary file 4 — Dataset EV3 [file MSB-16-e9405-s004.xlsx]

## Sheet: Description
Dataset EV3. Drug response matrix (natural log IC50s) for 480 cancer drugs.

## Sheet: Dataset EV3
DRUG_ID	DRUG_NAME	VEGDSC2ION	SIDM00006	SIDM00007	SIDM00008	SIDM00015	SIDM00017	SIDM00027	SIDM00032	SIDM00035	SIDM00040	SIDM00042	SIDM00043	SIDM00044	SIDM00045	SIDM00049	SIDM00052	SIDM00074	SIDM00077	SIDM00078	SIDM00079	SIDM00082	SIDM00083	SIDM00084	SIDM00087	SIDM00090	SIDM00091	SIDM00095	SIDM00097	SIDM00105	SIDM00107	SIDM00111	SIDM00115	SIDM00117	SIDM00118	SIDM00119	SIDM00120	SIDM00122	SIDM00125	SIDM00127	SIDM00128	SIDM00130	SIDM00131	SIDM00132	SIDM00133	SIDM00135	SIDM00136	SIDM00137	SIDM00138
133	Doxorubicin	GDSC1	0.57961	0.31515	-0.99852	-4.94677	-3.0919	-2.2035	-3.45963	0.85112	-2.01076	-1.09743	-3.49116	0.81261	2.04605		-3.89362	-0.95959	1.09611	-3.01952	-3.42211	-1.51636	-2.14573	-3.01561	-1.68911	-3.08912	-2.10588	-2.08663	-0.6579	-1.05663	-0.46114	-2.59713	-3.7177	3.39303	-3.8769	-1.23574	-2.63326		-4.4885	-0.517	-4.3946	-2.22567	-3.56665	-1.84236	-3.30067	0.76463	-3.12076	-3.38249	-1.14622
134	Etoposide	GDSC1	4.72655	2.92151	1.30315	-1.38314	0.03593	0.36969	-0.2579	6.16774	1.46074	2.19207	0.11767	4.43547	4.08957		-0.37892	1.94331	2.44287	0.32407	2.47647	3.11965	0.29152	0.46481	2.65493	0.23102	0.46218	2.37152	1.9352	3.07221	1.06228	-0.61753	-0.197	6.29953	0.0828	6.37956	-0.38013		-0.64596	3.12829	-0.95462	0.4142	1.64221	2.74216	-0.56419	5.71785	0.70173	-0.33562	2.47933
135	Gemcitabine	GDSC1	-0.13007	-4.61139	-1.5251	-6.35	-5.85053	-3.67612	-2.47436	0.09308	-1.44571	-1.98524	-6.76314	3.27078	1.69201		-5.52654	-2.06444	0.04922	-3.51358	-3.40204	0.45971	-4.723	-4.30885	-4.07819	-5.0133	-3.25138	-3.74186	0.79358	-1.53585	-0.46148	-3.71185	-4.74698	3.23124	-5.08917	3.15075	-5.42377		-7.03838	-0.727	-5.27172	-5.77512		-3.66903	-1.61415	2.66449	-5.19396	-5.41173	-1.76329
136	Mitomycin-C	GDSC1	0.34512	0.32947	0.68407	-2.44376	-2.8061	-1.67575	-1.29897	-0.48141	-1.80456	1.34083	-2.63787	1.85055	0.93619		-2.24377	0.18269	0.94182	-0.63067	-1.81413	1.33729	-1.94161	-3.92764	0.20472	-1.87484	-0.71839	-1.12543	2.04941	-0.00287	0.69489	-1.8416	-2.35788	1.52668	-1.68777	0.17317	-3.59242		-2.71715	0.22249	-3.90907	-2.13056	-1.28196	-0.38514	-3.16531	1.88547	-2.92251	-2.88723	0.21053
140	Vinorelbine	GDSC1	-0.05031	-0.31889	-2.74327	-5.77577	-5.07423	-4.70172	-4.80131	-1.73027	-5.48461	-3.2338	-5.49733	-1.84057	-2.16178		-5.05466	-6.04447	-3.09242	-5.18208	-4.73508	-4.77702	-4.44427	-4.41959	-4.57228	-4.80043	-3.20167	-4.56279	-1.50984	-5.10059	-3.67743	-4.87224	-6.08484	0.67437	-5.12987	-0.98765	-5.26568		-5.58688	-0.27199	-5.87951	-4.22687	-4.78572	-5.38649	-6.05185	-0.34324	-5.93088	-6.18673	-2.82613
147	NSC-87877	GDSC1	5.21419	4.10887	4.51437	2.53086	5.43834	5.04526	5.75906	6.13804	5.56534		5.02577	6.10398	3.87746		2.7714	4.11991	5.877	5.24687	5.9498	5.5369	4.91189	5.5211	4.61894	4.46087	4.71457	6.38119	6.12881	5.59745	5.3905	5.04495	3.78594	6.29181	4.32165	7.68456	5.62094		1.72711	5.72469	3.69636	5.63966	3.66969	5.5099	5.26263	5.60577	4.34817	4.57157	5.26568
151	QS11	GDSC1	5.77949	3.41195	3.35539	0.06569	2.6054	2.55521	2.55427	1.7396	2.8759	4.20547	2.75387	5.63685	4.4883		2.13508	1.51784	5.40678	4.46767	2.79097	5.099	2.968	0.9201	1.85228	2.66901	5.35669	5.42321	5.64686	4.69772	4.85709	3.7986	2.40301	5.45313	2.82984	3.64408	1.77151		0.2036	5.48002	2.19833	2.98248	3.33677	3.0828	1.03703	5.13492	2.22977	2.02609	4.87994
152	CP466722	GDSC1	5.73579	3.64486	1.80843		4.10315	1.73387	4.42542	4.99027	4.09181	3.79448	1.94753	4.98417	2.22838		2.95124	0.29695	3.56788	3.08219	1.42393	2.49561	2.7912	2.40326	1.49733	2.13294	2.68189	4.12047	2.13732	4.0076	3.84544	1.89995	2.96867	2.8425	3.38316	6.08186	4.25111		2.14912	4.12211	2.04935	3.16324	5.44304	2.56015	2.23996	5.71785	2.37127	2.41208	1.96985
153	Midostaurin	GDSC1	1.36787	-1.9989	1.94054	-1.44573	-1.59092	-0.16461	0.85591	2.27341	0.45578	-0.27811	-1.10628	-0.4144	0.70648		-1.02627	-0.80031	0.12588	-0.84041	0.12668	0.01415	0.32253	-1.28347	1.03014	-0.14956	-0.63359	-0.07888	1.49408	0.11013	0.63908	-0.83434	-0.71497	2.80879	1.04951	3.15664	-1.09763		-1.21334	-0.26554	-1.41452	-0.46393	-1.32592	-0.61915	-1.79191	0.55249	-0.12069	-0.19308	1.89929
154	CHIR-99021	GDSC1	4.32786	3.31085	3.52566	-0.40613	3.45925	3.08607	3.86798	-0.2218	1.65593	3.74935	3.24174	3.30298	3.10224		3.09391	2.81205	1.20108	3.59466	1.33747	1.68334	2.16853	2.73861	2.59381	2.6218	3.93949	2.51994	4.63593	3.68231		3.30995	3.49475	4.43812	2.53083	4.34657	3.14202		2.99511	4.08835	2.96937	2.80342	3.50986	0.95275	0.91144	3.17254	3.13019	2.90507	3.15442
155	Ponatinib	GDSC1	0.48012	-0.01844	1.93613	0.68196	-0.9672	0.5333	0.8337	2.72399	1.33677	1.87998	-0.0408	2.62626	-0.43823		-0.27027	-4.23279	2.36438	0.63321	0.49004	0.10031	0.68482	0.40127	1.46141	0.54139	0.47269	0.84833	2.93211	1.06803	0.08226	1.24348	-0.27006	2.1063	1.88989	4.24254	-0.351		-1.19047	1.53892	-0.92282	-0.1692	-1.49325	-1.24289	-1.19775	0.5991	0.07258	-0.25138	1.82158
156	AZD6482	GDSC1	4.64449	3.15058	4.23662	2.55851	1.60045	2.99824	2.6042	5.12302	1.77739	3.21791	2.12163	3.27692	3.79539		3.20872	1.25681	1.55096	1.3569	0.02184	3.96011	2.59404	0.69023	3.78404	2.48969	2.41384	0.45836	-1.02627	-0.68539	0.91313	1.39114	3.89577	3.32153	4.20464	4.1309	2.95613		0.02333	2.25727	2.58691	0.79378	-0.03022	0.91292	1.81119	3.42512	2.77524	1.44409	4.28009
157	JNK-9L	GDSC1	1.34309	0.15572	-0.28176	-0.79066	-0.9841	-0.45199	-0.55008	1.05776	-1.1646	-0.39521	-0.78901	4.844	0.34668		-0.64612	-1.44532	-0.4078	-0.38646	0.74351	-0.16209	-0.36524	-0.84214	0.04349	-0.95461	-1.51457	-1.16153	2.16431	-0.57356	-0.99408	-0.15079	-0.85214	3.86829	0.0126	2.01873	-1.18189		-1.17441	1.17846	-1.2753	-0.52946	-0.12745	-1.06183	-1.32313	2.41301	-0.99739	-1.70723	0.48576
158	PF-562271	GDSC1	4.01886	2.72324	2.93684	-0.14299	0.65155	1.51879	0.64934	3.44799		2.67172	0.95502	4.16097	3.00064		2.5884	1.67285	1.06931	1.4312	1.49535	1.65988	1.70036	1.45925	2.39231	1.89933	0.31456	0.95814	2.80136	1.48175	1.15593	0.49121	1.11878	3.64018	1.24471	4.19839	0.63627		0.83504	1.32305	1.01549	1.32832	1.57534	0.90683	0.97037	3.86543	1.23895	0.95943	3.11908
159	HG6-64-1	GDSC1	0.8124	0.34985	3.964	0.71311	-0.81325	0.92251	1.09528	1.56419	1.43839	3.66308	-0.0655	1.76137	1.01229		0.7621	-1.70277	0.44897	0.04566	0.03109	0.83301	0.81022	0.59267	3.77496	0.07482	1.05326	-0.2749	3.4729	1.31118	0.10365	0.31258	-0.18078	2.65443	2.21057	4.80059	-0.05245		-1.25755	1.12545	-0.09227	0.20807	-0.33495	-0.41779	-0.84915	2.13458	0.79421	1.18253	4.18807
163	JQ1	GDSC1	1.5294	0.96377	0.47867	-1.75071	1.98524	0.06863	-1.61058	0.94513	0.31702	2.83153	-1.43842	3.86491	3.10224		2.17506	0.26682	-0.53009	0.49532	-1.67763	0.96706	1.71024	-0.74986	0.19334	-0.69444	0.03564	-1.48064	1.33799	0.02967	-0.00729	0.0997	-1.54315	3.00789	-0.05566	1.96661	-0.31071		-2.24887	2.8446	-0.95739	-0.80103	2.20509	-2.23374	-1.9896	1.40854	-1.76718	-0.29302	2.11246
164	JQ12	GDSC1	3.97867	1.37156	1.57339	-1.58434	-1.30998	0.69849	0.24095	-0.4815	-0.28412	1.62061	0.32265	3.81625	2.81443		1.1631	0.92687	1.72471	1.75742	0.53216	2.02051	2.44536	0.50764	1.14025	-0.4534	-0.75691	1.36911	1.21967	2.56235	0.56942	0.97377	0.42165	5.01398	1.82861	1.08416	-0.02656		-1.10292	4.88851	0.27346	-0.15332	4.18019	0.407	-1.20368	4.4363	-0.24496	-0.52739	3.35903
165	DMOG	GDSC1	6.41478	7.43402	7.2695	6.18589	4.25407	6.73074	4.67693	7.46132	5.30548	5.38501	6.08952	6.69055	7.79454		6.35435	2.78119	5.22147	4.14211	6.32741	7.5854	5.77968	5.9858	7.01791	6.29343	5.7368	5.99362	9.80049	5.13933	7.71656	5.31717	7.45631	8.49079	7.67057	6.41023	6.49053		8.43314	7.58555	6.02333	3.86223	8.27465	6.36094	5.07478	7.58819	6.54707	5.82229	7.52805
166	FTI-277	GDSC1	1.18921	0.61109	1.64554	0.75379	0.94616	2.17436	2.23888	1.91186	1.72346	2.77768	0.78441	3.30847	2.16475		2.01368	1.78633	0.90635	1.84337	1.75188	2.72834	2.27169	1.4207	2.04964	2.18977	2.44288	3.17612	3.0285	2.92167	1.12233	1.61694	2.13572	3.16996	1.9599	4.15642	1.44073		2.29504	2.74128	0.81625	1.55974	2.70147	1.41564	0.24074	2.94886	0.61514	-0.21064	2.42603
167	OSU-03012	GDSC1	3.1538	1.81213	0.90451	-0.71494	0.94403	1.75264	1.18726	3.13542	2.28608	2.36791	0.99183	3.49892	4.01216		0.67433	0.42409	2.06711	1.72215	0.90399	2.60957	2.10755	0.77318	1.67031	1.23281	2.58694	3.01133	2.19458	2.77763	5.11053	2.6277	1.02337	6.14973	1.33394	4.08819	0.87412		-0.59774	2.33918	0.69883	1.47474	1.85666	1.37019	0.16727	2.88745	1.11689	0.4796	2.7599
170	Shikonin	GDSC1	-0.26142	-0.20008	-0.25203	-1.42253	-0.37625	0.04352	-0.89644	-0.90383	0.30677	-0.53539	-1.40047	1.46796	4.85306		-0.42929	-0.78858	1.50524	-1.39049	0.94832	0.95744	-0.07915	-0.20534	-0.4319	-0.86646	0.06852	0.11386	-0.8665	-0.82003	0.27817	0.02457	-0.24687	1.76318	1.8832	2.20088	-1.67052		-0.4146	1.08842	-0.90694	-0.32244	-0.19136	-0.9047	-0.0405	1.10157	-0.4389	-0.74761	3.05869
171	AKT inhibitor VIII	GDSC1	1.41041	2.82108	2.22917	1.4438	2.59026	2.57985	2.26388	4.35699	1.33971	2.03135	0.52372	3.41445	3.10166		1.45652	1.90638	0.81593	2.0249	2.27038	2.87104	2.68083	1.65082	3.08786	2.84809	3.13205	1.78865	-0.27039	0.28644	1.74851	1.92218	1.40347	4.02742	3.05337	2.68887	2.32541		-0.12528	4.1787	0.86753	1.8467	0.99913	0.25714	2.25525	2.95485	0.81751	-0.50812	3.57376
172	Embelin	GDSC1	4.57379	2.63287	3.45799	2.24159	1.55707	2.60348	2.2247	1.36449	3.16069	3.06664	2.24942	4.21226	3.76317		2.26928	1.81068	2.42668	2.64944	2.37598	2.66532	2.73055	1.30881	2.59165	2.37081	4.95517	3.29404	5.52138	2.55677	0.92769	2.28098	2.5593	6.89711	2.13536	3.6717	2.42691		2.26755	3.90376	2.5343	2.0148	2.8185	2.09704	1.63203	2.54113	2.36662	2.61904	4.34619
173	FH535	GDSC1	5.47519	1.58335	2.75485	1.90108	-0.20384	2.70957	1.7472	-1.61736	0.6653	2.49586	1.70929	4.9068	2.25287		0.8997	1.47364	1.38531	1.71445	2.04996	0.20105	2.41259	0.79524	2.01296	1.57217	3.12501	3.2702	3.06294	1.81032	-1.145	0.86387	1.97501	6.92436	1.13254	2.30971	1.48865		1.24594	4.81594	1.47166	1.91261	2.27286	1.90277	1.47057	2.07169	1.71896	1.71778	3.67712
175	PAC-1	GDSC1	3.57177	1.27166	3.54799	0.26069	0.78529	1.34847	2.67886	4.42988	3.58091	3.62645	0.41259	4.05618	1.69875			0.08564	3.68296	3.5651	0.37606	2.09106	2.21802	1.60388	1.53276	0.51478	2.66063	2.9794	3.52428	0.41653	3.4372	3.27253	1.77316	4.30263	0.41006	3.33504	3.67664		-0.21833	3.15173	0.624	0.6721	2.46151	0.78473	0.85774	3.88527	0.6202	1.30542	3.12684
176	IPA-3	GDSC1	4.99052	3.42623	2.82797	2.18404	2.54942	4.6889	4.24168	2.90391	4.88081	5.86878	2.72981	6.80161	5.42612		2.44236	0.93705	4.08617	2.87892	3.37898	6.24322	2.4078	3.74973	2.52011	5.69966	3.11625	6.93033	3.73575	3.45636	6.0897	5.8103	6.02163	6.53006	3.61793	5.6636	2.08994		1.03249	6.65817	2.92655	6.12824	5.51779	3.88192	3.0267	4.60985	6.08848	3.36559	3.63244
177	GSK650394	GDSC1	5.9769	2.70906	3.95684	-0.45628	-0.77934	2.98939	2.24719	6.26246	3.23961	4.50129	2.21572	6.11041	4.85237		1.77903	2.95955	5.40848	2.61043	3.1583	4.82129	4.25481	1.52069	3.86957	1.9861	5.46892	4.60176	6.02237	3.82679	5.41381	2.60694	0.52811	6.31177	2.8886	5.9276	1.91014		0.62077	5.40643	1.19416	1.71421	2.03055	2.78251	2.10709	4.3833	1.8934	2.30194	5.27545
178	BAY-61-3606	GDSC1	5.09329	2.42869	3.31135	0.77943	1.15921	1.26374	2.06381	5.54012	1.5247	3.42445	1.02222	5.37396	4.24168		1.44955	-0.34699	3.81002	2.8183	1.95819	0.35474	2.04963	2.55625	2.65272	1.80153	2.07958	4.29865	3.56725	2.86787	4.3552	2.95567	1.51224	5.49464	1.60562	3.57606	1.75341		0.34888	5.30752	1.59664	2.06051	1.97426	0.68895	0.66577	3.65385	1.03614	0.69729	3.51577
179	5-Fluorouracil	GDSC1	6.92573	4.16285	1.75641		1.93514	2.88819	5.59693	6.23159	4.98377	4.96915	0.71726	6.18983			5.23767	2.51173	5.96299	5.09116	3.05653	4.65094	2.71389	3.99141	-0.05841	0.71407	3.23696	3.75456	3.16919	6.50232	5.58615	2.86518	3.02236	4.20289	2.28762	8.30944	4.74493		1.24612	6.43158	0.03025	4.20916	6.14844	2.55308	1.85129	6.39878	1.46432	1.63838	3.60224
180	Thapsigargin	GDSC1		-4.0867	-3.43117	-7.3002	-6.00944	-4.09976	-3.68623	-3.11869	-5.55791	-3.48421	-5.63095	-0.10928	-2.47211		-5.19323	-4.6801	-0.19294	-3.52323	-6.31555	-5.46508	-4.49303	-5.87249	-5.27188	-4.27306	-6.34812	-3.64599	0.07536	-5.32892	-2.23017	-5.2093	-5.51716	1.39421	-6.05884	-2.06959	-4.50163		-7.03305	-0.0955	-5.16347	-4.21219	-3.84555	-4.90554	-6.78362		-5.48107	-5.37723	-1.35001
182	Obatoclax Mesylate	GDSC1	1.53409	-2.19715	-1.40592	-4.01727	-2.19282	0.55103	-2.08369	-3.2284	-1.71611	0.88735	-3.45164	1.91538	1.79279		-1.30504	-2.892	0.98016	-0.86839	-0.68535	-1.5145	-1.74973	-0.81188	-0.65332	-2.7341	-0.73082	-0.39295	0.18231	-0.65654	-0.97375	-1.14879	-1.93803	6.26444	-3.5013	0.38932	-0.78413		-4.37234	1.88121	-3.72525	-1.90133	-0.38555	-2.31209	-2.53626	-1.16013	-2.94402	-1.61084	1.97717
184	BMS-754807	GDSC1	1.02959	1.20306	3.55195	-0.75842	-0.90613	-1.43884	1.02785	3.7433	0.10974	1.38191	1.04509	0.58469	0.87845		0.69778	0.37254	1.55136	0.91961	-0.69128	-1.10006	1.6188	0.20205	2.61194	0.99478		0.10456	1.1333	1.23842	3.03845	1.29716	-0.02861	2.15049	-2.67246	-1.31075	0.93236		0.04271	0.78294	-1.51993	0.62792	-0.63176	-0.05943	0.20128	1.84432	-3.64078	0.08235	2.902
185	Linsitinib	GDSC1	3.17212	3.36612	2.98287	1.40087	2.21519	-0.22827	2.34078	3.73111	0.94349	2.79624	3.29262	1.24837	3.10224			2.0011	1.38669	2.03532	1.43404	0.72439	3.02096	3.35114	3.09298	2.36043	0.58041	1.38047	3.81697	2.50026	2.55636	3.10512	3.4959	3.34675	-0.19106	0.54097	3.26295		1.71949	2.09768	0.57844	2.79981	2.74262	2.58559	2.21601	3.14846	-1.52029	2.34255	3.59021
186	Bexarotene	GDSC1	5.31995	3.28318	3.21339	2.87627	1.07107	3.27973	4.41591	2.11668	3.19933	4.77069	2.91218	5.09527	4.24168		3.10016	2.73369	3.3577	3.36248	2.40787	3.34183	4.10901	2.01175	3.63141	3.11091	4.78611	1.14473	4.97756	3.03951	3.82399	3.27448	2.9213	5.04909	3.07786	-0.05629	2.49831		2.26864	5.20125	3.82066	3.15262	2.08076	4.80069	3.33727	3.63055	3.16315	3.00182	4.25525
190	Bleomycin	GDSC1	3.77743	-0.47116	2.47464	-0.76173	-2.54214	3.28537	0.65001	3.64001	0.58557	2.5147	0.95709	7.06713	3.37003		-0.3927	4.62561	2.43516	0.04956	0.54144	1.99882	-0.45415	-1.67904	5.52545	-2.63232	1.21666	0.64337	4.94897	3.42153	4.15834	1.45869	2.23236	7.35431	-2.86779	4.55013	-0.14508		-1.95376	3.61326	0.03616	-0.43507	1.58481	1.41609	-2.45168	5.51951	-0.18838	0.4827	1.17219
194	Luminespib	GDSC1	-2.09221	-2.98559	-2.82851	-5.15628		-2.78425	-4.52447	-2.31485	-2.86231	-1.74663	-4.50292	-1.68	-0.80136		-4.03454	-4.27653	-2.97475	-4.60818	-4.95952	-2.65626	-3.54876	-3.97242	-3.21794	-3.90186	-3.76165	-3.45223	-1.52512	-2.18844	-2.51242	-3.01712	-3.06158	1.33625	-3.77056	-1.32238	-4.70116		-5.43983	-2.83597	-4.70294	-4.14678	-4.8799	-3.06676	-4.5164	1.45729	-3.04944	-5.35116	-1.97442
196	Phenformin	GDSC1	9.4403	8.00582	7.19665		5.73551	9.0944	9.47357	9.5513	8.76365	7.43875	6.46246	10.1448	10.3138		9.51037	4.51204	10.3009	9.22559	7.60055	8.5716	6.91601	7.97155	6.36668	7.11507	8.40961	6.19185	8.42741	7.46089	7.57296	6.01144	7.39538	8.918	7.1185	7.19428	10.3653		6.54256	11.3481	7.87646	11.0589	7.52838	6.68626	6.85472	6.97342	7.86289	6.534	7.72775
199	Pazopanib	GDSC1	2.14597	3.25627	4.04923	1.26062	1.19707	3.29906	2.43473	1.83634	3.69061	4.22473	3.97813	4.9504	1.94969		3.011	2.43273	2.34417	3.38988	1.77456	4.07993	3.43665	4.6131	3.94138	3.21236	3.48114	0.99728	4.3276	2.74055	4.65325	2.94879	4.63534	5.61201	4.65093	4.36197	2.58433		2.22312	5.32409	1.70101	2.92058	-0.58448	3.63415	3.2636	2.3532	4.64034	1.69252	3.95958
200	Dacinostat	GDSC1	-0.65472	-1.67467	-2.04102	-4.42955	-3.62721	-3.96833	-3.87888	-1.88212	-3.29767	-2.84302	-3.41246	-1.62886	-1.59028		-2.57757	-4.75414	-1.29636	-2.83717	-3.69583	-2.42624	-2.72259	-3.1059	-3.13603	-4.02588	-4.39802	-2.54558	-3.58128	-3.37038	-2.23032	-2.33447	-4.41659	0.88875	-3.14021	-0.25556	-3.32039		-4.48441	-1.64733	-4.68398	-2.35463	-2.00655	-3.42805	-4.1146	2.81541	-3.9602	-3.23613	-1.89549
201	Epothilone B	GDSC1	-2.44028	-4.95889	-4.17135	-8.68511	-7.2199	-4.82019	-7.17674	0.0278	-5.91736	-4.17682	-7.69032	-0.10299	-3.01912		-6.35407	-6.07363	-4.03061	-6.30818	-5.63627	-5.1093	-6.1132	-6.55442	-5.70398	-6.70937	-5.93142	-5.92524	-2.07407	-5.40694	-2.76013	-4.58013	-7.94439	0.09147	-7.16625	-2.24775	-7.25189		-9.19978	-1.79585	-7.93732	-6.72499	-5.15707	-6.51681	-6.95064	-2.98173	-7.56422	-6.84365	-3.5737
203	BMS-345541	GDSC1	5.31615	3.59509	2.07671		4.14099	2.46998	4.04204	5.59939	3.0726	3.6028	2.13146	6.11143	2.76576		3.18782	1.9283	4.72363	3.61745	1.85149	2.98473	2.61649	3.18507	2.39637	3.00629	1.75161	3.3326	4.3627	4.65062	4.8466	2.77628	1.84287	4.09916	2.79066	5.70805	4.41907		1.52395	4.66364	1.36838	3.40746	5.51737	2.85164	1.42181	5.45865	2.77988	2.54494	3.00764
204	Tipifarnib	GDSC1		-1.08935	1.39413	-0.16178	-1.47684	1.60673	1.75164	1.93959	1.84224	1.95897	0.11138	4.48725	4.93482		0.83446	0.42728	1.42854	0.66156	0.3344	-0.3905	2.7737	-0.13065	2.2049	1.4235	2.79313	1.93507	2.47691	2.05629	2.16673	1.62068	1.28004	6.31513	-0.67237	3.20992	1.80722		-2.02191	2.8151	-0.13864	1.00404	2.27865	0.9749	1.13296	2.45276	-0.26233	-2.07865	4.92546
207	AS601245	GDSC1	0.83436	2.71626	1.72341	1.13238	1.5081	2.28673	1.85725	2.24512	0.73871	2.46277	1.78995	5.41847	3.7669		1.68481	1.14402	1.98435	2.69067	1.59313	1.88322	1.89217	1.3721	2.91671	1.36516	2.24271	1.45117	3.22589	2.27491	4.6137	2.39868	1.87009	5.6195	0.89262	3.14981	1.70224		0.9158	5.32414	2.43003	1.95436	1.29889	0.70118	1.73991	2.09126	1.68212	0.82214	3.26355
208	Ispinesib Mesylate	GDSC1	0.71533	-0.76606	-3.63077		-1.78669	-3.0232	-3.37603	0.5287	-1.15942	0.10646	-3.92958	1.28238	-4.01961		-1.17325	-4.68315	-0.40756	-0.38862	-4.69225	-1.61053	-2.58369	-3.06271	-3.55975	-3.2415	-2.63995	0.08543	-1.64756	0.73195	-0.82521	-3.71188	-3.84329	1.10535	-2.75833	1.97372	-0.45192		-4.26954	-0.06902	-3.98734	-0.25418	-0.84673	0.02583	-3.05842	0.50807	-3.35609	-3.99055	0.05763
211	TL-2-105	GDSC1	5.27895	3.67855	4.82966		4.53034	4.32539	5.27115	5.27961	5.05672	3.92909	2.97917	5.66443	3.27462		3.88858	2.67994	5.43855	4.87159	4.38587	4.80222	4.25723	4.12224	2.77145	3.20459	5.14455	5.64482	3.10783	5.11372	4.92233	4.36997	4.11679	5.41064	4.88652	7.23827	5.23398		4.17826	5.58165	4.0759	5.22838	4.77356	5.16326	3.34197	5.25795	4.69845	3.26469	4.10132
219	AT-7519	GDSC1	4.92909	4.74208	-1.55937		2.45652	1.37937	1.14818	3.75447	0.85523	2.11727	-0.86135	5.44995	0.24168		2.43077	-2.53589	4.09951	1.51375	-0.52379	0.58689	-0.17316	2.53907	-1.2215	0.87795	-0.47001	0.25497	2.06069	5.10675	3.42028	-0.68741	-0.37823	2.99525	-0.1508	3.89937	4.01884		-0.04409	2.96973	-1.27092	1.63724	5.06662	-0.27599	-0.83876	5.26188	-0.15048	-0.70528	1.11753
221	TAK-715	GDSC1	5.76572	4.84801	2.1948		5.34679	4.81917	4.82636	5.83672	5.49423	4.67817	3.22698	5.89877	3.30265		3.68622	2.54438	6.10216	5.21106	3.5148	4.36154	4.37451	4.45184	3.12514	4.33274	5.12271	6.31112	5.3354	5.5121	5.42665	3.31116	2.77119	5.29973	4.51028	7.35996	4.98078		3.17078	6.20612	3.41099	5.43883	5.7414	4.43006	3.07387	5.85413	4.32395	3.44377	3.8293
222	BX-912	GDSC1	5.41762	4.75446	2.60124		1.97453	1.37797	4.6935	5.72263	4.71447	3.65904	1.81088	3.10578	0.61723		3.17172	-1.8341	3.58321	3.19933	2.66894	2.93466	2.10925	4.11236	2.65543	2.93707	2.82875	3.17297	4.10406	4.8156	4.97761	1.58034	2.25028	5.30838	3.45342	6.67786	5.24946		2.59358	3.66836	2.61171	3.18348	5.03493	3.05097	2.47719	3.92359	3.15069	4.12063	4.91802
223	ZSTK474	GDSC1	4.4521	3.0694	-0.37551		1.92079	0.58197	3.39382	2.11263	2.42576	1.78037	0.89388	4.26067	1.53572		1.9446	-2.72321	1.99467	2.21843	-0.04588	0.18475	1.51195	0.69461	0.17682	0.87576	1.21784	2.38007	-1.60113	2.71352	1.59166	1.86049	1.03763	1.36115	1.97586	2.81801	3.26396		-0.0253	1.19278	0.46908	1.49128	4.38489	0.91694	1.51566	4.70716	0.87582	0.56674	2.32044
224	AS605240	GDSC1	6.36176	4.31324	-0.18015		3.73548	1.64552	5.9067	6.48253	5.30313	3.42849	3.55673	5.63744	4.53106		4.09699	2.39737	4.20286	2.83442	3.19854	4.16204	3.378	3.83478	3.51733	2.97886	3.89956	4.75184	2.08894	5.21787	1.44469	2.87933	3.00684	2.92307	5.46828	5.88702	5.9201		1.81888	3.68365	1.90586	4.32075	5.73108	3.75211	5.22819	5.93997	0.00842	1.86835	0.9062
225	Genentech Cpd 10	GDSC1	4.84406	4.62585	1.84923		3.1494	0.53027	2.64259	2.74748	4.08252	5.05615	1.47461	3.08178	1.63005		4.49682	0.78005	5.43855	2.13555	0.27822	1.70118	2.01291	2.39149	1.55108	1.95692	4.90665	3.99866	1.60292	5.35137	4.97823	1.48994	0.6932	4.34523	4.78582	6.88473	5.25258		-1.58116	2.66916	1.11312	5.19844	5.06821	5.2357	0.87356	5.27156	2.14746	2.50424	1.66788
226	GSK1070916	GDSC1	4.83282	3.68528	1.32613		0.07792	-0.48374	3.81887	4.67751	4.06822	3.96289	1.25179	4.64653	-1.28495		3.29715	-5.78198	4.44333	2.55673	1.93185	3.54872	1.6794	1.88217	1.0692	2.00124	3.4682	4.02689	3.03092	4.38265	3.45174			3.00634	3.21386	6.3207	4.09332		0.99174	2.18179		2.75649	2.55143	3.89869	1.48624	4.28941	2.51898	1.7315	3.95079
228	AKT inhibitor VIII	GDSC1	4.96659	3.89763	2.07999		3.89474	2.79433	5.23055	5.50977	4.20305	4.2501	2.54819	3.85314	1.42891		3.04226	0.89718	5.23758	3.795	0.82607	1.33972	3.20205	2.60757	1.66777	2.40681	4.31394	3.40658	-0.38494	5.36094	3.99007	2.8423	2.05263	2.40369	3.07452	6.19816	5.09347		1.25185	3.54974	2.33773	3.1564	4.5054	3.76756	2.22287	5.27156	3.40691	2.66475	3.19141
229	Enzastaurin	GDSC1	6.42118	4.31822	3.38904		5.63281	5.00466	5.54331	5.15906	4.54442	5.53865	2.67532	4.57278	2.438		4.42842	2.54345	6.05974	5.42552	-0.62606	2.3051	2.81504	3.50177	2.79686	3.98353	1.25654	4.16067	5.43955	6.03127	5.45656	2.94609	2.21338	1.92136	3.13324	5.65495	4.32793		0.72697	2.47634	1.95494	1.77392	5.13809	1.49604	1.5559	5.49472	0.84603	1.87245	1.40569
230	GSK429286A	GDSC1	6.45426	4.33436	4.96018		5.15119	3.45163	5.76093	6.23667	5.78535	5.58811	4.6482	5.9739	4.12208		4.71473	0.73647	6.00362	5.68001	4.89987	5.36573	3.98906	4.60515	4.44851	4.43057	5.47405	4.7543	6.63819	6.02993	5.50309	4.7177	4.46396	6.47149	5.06995	7.56699	5.60829		4.36532	4.58144	5.13499	4.83781	5.45291	5.68613	5.33734	5.62402	5.22502	5.41851	2.73507
231	FMK	GDSC1	6.45929	4.88123	5.46242		5.44236		3.49521			5.26792	4.34936	6.19473			4.9517	4.37316			4.39977	5.56824	4.86259	5.14153	4.2553	5.02926	4.82239	5.97168	5.40681	6.02862	5.59571	5.20471	4.57101	5.46833	5.43677	6.51427			4.31911	4.77244	4.12021	2.84341	5.70537	5.80377	5.26484	5.93702	5.18981	5.71671	5.24066
235	QL-XII-47	GDSC1	4.73559	2.33306	-0.90157		-0.45741	2.10635	2.50192	0.7479	3.4008	2.73948	-0.38774	4.44153	0.69361		1.57145	0.44633	2.56153	1.63272	-0.16698	2.48305	-1.3084	0.26593	-2.87361	1.70485	0.46769	1.24943	0.50726	5.34212	2.56777	-1.17233	0.63295	2.10311	2.85801	6.0073	1.23795		-2.03073	2.99887	0.45903	1.32171	5.02305	1.88459	-0.16496	3.2979	0.50279	1.16055	1.52312
238	Idelalisib	GDSC1	6.36585	5.33023	1.61936		5.57855	4.27385	5.88936	5.64505	5.63442	4.63237	4.67382	5.9717	4.76849		4.56044	1.5778	6.09528	4.19649	4.17758	5.1507	4.88417	4.25591	3.97047	3.88516	4.65573	5.07239	2.44221	5.47946	4.76765	3.52926	5.0414	5.27316	4.9774	6.70134	5.92201		3.4931	4.74082	3.92517	4.85076	5.18797	4.72519	3.76858	5.91229	4.15504	4.01185	5.62556
245	UNC0638	GDSC1	6.4499	4.64341	2.19499		6.24671	2.68934	3.86046	5.02107	3.58165	4.30428	1.87501	6.97648	5.71354		5.22483	2.07401	5.19186	5.39343	1.89523	3.79257		2.90317	1.54481	1.95014	3.31451	1.96089	2.47772	6.72547	5.54947	2.61868	2.05522	3.29654	2.57516	8.60085	4.71625		1.7556	6.43488	1.90595	3.20379	3.71527	2.3321	2.05225	6.5357	1.91671	2.67599	4.93822
249	Cabozantinib	GDSC1	5.09672	4.05936	2.21268		2.85959	2.75504	4.40159	5.09343	3.43994	1.74648	2.51091	4.69299	3.63912		3.80367	0.37291	4.74372	2.34338	3.12057	4.41852	1.45272	2.25963	2.95508	2.02119	3.36848	5.20083	3.19163	4.66479	4.10863	1.20674	1.44333	4.46352	3.31175	5.80685	4.27173		2.11808	4.7952	2.06752	3.50398	1.49521	2.03915	2.35679	4.56237	2.00091	2.81025	3.26014
258	STF-62247	GDSC1	5.41913	4.72847	1.89941		4.78466	4.54036	5.31277	4.6114	5.09677	5.06076	4.4307	5.53375	3.62707		4.48395	3.1676	5.43271	5.01225	3.4664	5.11167	3.21172	5.10018	4.00824	4.08748	5.27233	5.39892	6.07464	5.36289	4.10693	3.48292	4.50889	4.87099	4.6751	7.23781	4.22467		2.31875	5.57511	4.33653	5.29586	4.70251	5.10789	3.70931	5.25226	3.373	5.03453	4.56781
262	VX-11e	GDSC1	5.09672	3.3449	-0.37015		4.26176	3.70613	4.6118	3.98863	3.34978	3.43041	2.33837	4.69146	3.72061		3.80037	2.5808	4.73962	3.74886	3.90514	4.38467	2.39204	4.41049	2.1637	1.3297	2.63177	3.91562	3.96414	4.57265	3.40885	2.28774	2.22992	2.89093	1.55119	4.7768	4.34041		1.59026	3.48848	2.30246	2.66247	4.19509	2.16201	3.40671	4.56543	0.02424	1.80417	2.30995
265	Tubastatin A	GDSC1	6.3668	5.36046	3.87608		5.23474	3.27125	5.94532	6.26981	5.27665	5.80455	3.04199	6.17159	2.61003		5.15468	1.47334	6.0853	5.68181	4.65998	5.66996	3.26267	4.57234	2.55438	2.17131	4.19932	5.36455	3.81649	6.03232	5.40793	2.88832	3.41035	4.97108	5.06915	7.74756	4.70693		4.06059	6.15043	4.68099	6.00313	5.71197	4.24342	3.06259	5.91741	4.93885	3.67569	4.44488
268	Sepantronium bromide	GDSC1	1.26469	0.70749	-5.94499		-5.70792	-5.67713	-4.0967	-6.17656	-2.90011	-5.72353	-5.75443				1.34361	-5.45618	-3.30455	-5.53763	-5.94513	-2.54815	1.09633	-3.96693	-5.51548	-5.43581	-4.75675	-2.60143	-2.34189	4.01879	-3.02073	-5.73568	-3.21294	-4.19121	-4.27738	-6.0813	-5.77995		-5.64763	-1.05514	-5.82077	-0.74049	0.77496	-5.98943	-4.93124	0.4304	-4.70105	-4.99786	-5.7048
269	NSC-207895	GDSC1	6.39591	5.42184	2.25722		3.06639	2.02702	3.49721	3.2297	5.51381	4.11221	2.32788	6.18817	2.57868		5.03264	0.11978	3.85338	3.60619	5.08604	5.53451	3.3866	4.5624	3.04527	3.87312	6.06076	6.60954	4.07966	6.03232	5.51209	4.63654	5.55065	5.15492	4.70202	7.90579	2.24369		2.52151	6.23144	3.0193	4.61927	5.74949	4.812	3.98815	5.92984	4.86867	4.78502	4.06506
271	VNLG/124	GDSC1	4.14646	4.0575	3.77851		3.85932	2.46447	4.43053	4.45678	4.12789	4.43334	3.79246	4.62164	3.73503		3.63824	3.50345	4.61034	3.94189	3.71195	4.03762	1.6777	3.70637	2.18178	2.98598	4.7046	4.83048	5.3665	3.29773	3.94432	3.87949	2.12792	5.04043	3.91556	5.36496	3.89124		3.32019	4.82094	3.40221	4.50367	4.32222	3.99764	3.66409	4.57841	3.54222	4.25685	4.1665
272	AR-42	GDSC1	3.51357	2.08836	-0.83308		-0.629	-2.05139	-0.03316	0.27648	0.21339	0.52703	-1.28025	2.71746	-0.27036		2.5889	-3.20932	2.60303	0.58594	-0.93732	-0.20362	-0.49329	-0.59808	-1.68888	-2.27457	-1.25548	1.30059	-1.36974	4.66974	0.02357	-1.95617	-2.08188	0.44952	-0.04168	2.12617	-1.08034		-0.81125	1.05567	-0.81299	3.73301	4.37705	-0.20878	-0.96752	1.11467	-1.18796	-0.83108	-0.37108
273	CUDC-101	GDSC1	2.47859	2.47402	-1.04645		-0.48554	-2.4043	0.49799	0.25702	0.78268	0.6455	-1.49645	2.43287			2.77335	-3.78456	1.82365	-1.3649	-0.84879	0.46578		0.02993	-0.67161	-1.70407	-0.72688	0.56054	-1.87551	4.08605	0.24344	-2.38346	-2.64125	-0.82632	0.13303	1.77599	-0.86375		-0.98368	0.05022	-0.9924	2.98362	4.31674	-0.71517	-0.93778	0.41255	-0.76056	-0.34424	1.02332
274	Belinostat	GDSC1	4.07635	2.91238	-0.52686		0.52729	-1.62168	0.55119	0.25205	2.35769	1.52834	-0.96772	2.55876			3.86812	-3.00616	2.18935	1.01987	-0.91371	1.03885	1.4424	-0.03855	-1.27781	-1.5499	-0.5966	0.7104	-1.12406	6.03232	0.93319	-1.44983	-1.7606	0.55516	0.76492	3.1461	-0.76614		-0.39156	1.67116	-0.78729	3.79639	5.7509	0.08801	-0.56227	1.80875	-0.57955	-0.64903	-0.0027
275	I-BET-762	GDSC1	5.63905	5.2039	3.08176		5.47765	3.29724	5.40834	5.89726	5.62382	5.75288	2.60248	6.02388	4.2402		4.96293	1.7183	6.0435	5.08463	2.44614	5.73603	4.62412	4.36135	1.86392	2.59515	3.8258	3.57875	3.79194	6.03232	5.53423	3.28371	1.98336	5.72614	4.5217	7.13222	5.79383		3.14327	6.22584	3.19075	4.72898	5.75044	3.47702	2.75618	5.78552	3.15699	3.37399	3.29294
276	CAY10603	GDSC1	5.52055	3.18318	0.00977		0.74144	-0.4327	2.6969	0.92233	2.44316	1.62674	-0.18326	6.32028			4.70984	-2.15094	2.41964	1.5188	-0.19161	1.51756	0.38765	0.76045	-0.16224	-0.97679	0.00868	1.35683	0.39219	6.03232	1.48448	-1.12975	-1.01634	1.49762	1.55513	3.41171	0.22758		0.01296	5.07507	-0.04337	4.20598	3.0357	0.76772	-0.27164	1.99634	0.0198	0.043	0.856
277	Linifanib	GDSC1	3.11476	2.04543	2.62498		2.68724	2.41008	2.88405	3.50792	2.50548	2.46037	2.37049	2.65585	1.6796		1.87689	1.91081	2.39859	2.15835	2.19667	2.58378	1.03615	2.20045	1.66081	2.05037	1.77986	2.94224	3.53686	3.0094	2.29583	2.1184	2.19644	3.36485	2.58309	4.4156	2.86837		1.48669	3.06799	1.75659	2.94085	0.78599	2.3147	1.82067	2.96446	1.75232	2.46962	2.57847
279	BIX02189	GDSC1	6.45929	5.31614	4.37995		4.39708	3.35466	5.69964	5.62367	5.24999	4.93689	3.77048	5.40446	4.97509		5.1604	2.57441	6.1063	4.98746	4.29199	5.7695	3.83259	5.76494	3.39874	3.51717	4.79693	6.43084	4.06406	5.92402	5.02071	3.81878	2.85235	4.14742	5.41667	7.89846	4.76722		3.05732	5.77903	4.20118	5.1889	3.95844	3.83436	3.70957	5.39044	4.29051	4.94637	5.33595
282	Pelitinib	GDSC1	4.50123	2.30433	-1.6755		3.07435	0.90923	2.9368	5.08662	4.21772	4.07673	-1.29602	3.06316	1.19005		3.24789	-1.39017	2.92416	0.62456	0.16584	3.71283	1.28498	3.29139	0.47711	1.25418	1.19992	3.94682	-0.15924	4.55247	3.34702	1.37374	0.2436	1.52121	2.31449	2.53909	3.49184		0.2422	2.16431	-0.01717	2.59585	2.73603	3.00184	1.34197	4.58033	1.27613	1.29002	3.46698
283	Omipalisib	GDSC1	1.89464	-1.1016	-5.26416		-1.11801	-4.13881	-1.97819	0.70399	-1.47043	-1.77203	-4.22505	-0.37271	-2.91463		-0.16993	-6.22775	-0.77875	-2.93209	-4.7091	-4.01316	-3.68769	-3.9676	-4.06883	-3.70348	-3.55297	-2.59239	-6.34028	1.68732	-3.22977	-3.12449	-3.18102	-2.27692	-1.33855	-1.14378	-0.04848		-3.16332	-2.90778	-3.87034	-2.12849	-4.86295	-2.61638	-2.2652	1.49516	-4.25672	-3.97458	-0.76791
292	Masitinib	GDSC1	5.75632	4.01301	3.15673		4.49316	3.19561	3.54396	4.57262	4.87636	5.64919	3.11953	5.69067	2.32571		4.81739	2.32388	4.29056	3.41862	3.54087	3.9919	2.73752	3.27221	2.8339	2.86381	4.35785	4.90498	3.36631	6.02381	3.40061	2.6736	4.10637	4.963	3.88204	7.70826	5.50321		1.81376	3.878	1.92167	3.69711	2.49755	2.94361	3.09045	5.94099	2.29177	3.73696	3.15653
293	Amuvatinib	GDSC1	5.64664	3.73669	-2.9458		3.68022	3.51365	4.45989	5.78856	4.73779	3.63322	4.18723	4.82807	3.38244		4.25842	-1.34503	5.28373	4.8645	5.08952	3.39084	4.68384	4.41436	3.60425	4.56922	6.04647	5.93476	4.66462	6.03202	4.14335	2.26483	4.13212	5.5892	4.67305	5.72967	4.65554		3.84809	6.0306	4.94638	5.53765	5.73752	4.93933	2.10078	5.6481	4.07586	1.11439	4.86293
299	OSI-027	GDSC1	6.34239	3.73375	-2.95088		2.85524	-0.95328	2.91609	3.61479	2.85203	3.83908	-1.34038	4.23939	1.35839		5.16618	-3.11108	4.98034	2.40002	-0.02087	0.27154	0.05	0.06754	-0.95203	0.26496	2.63678	2.94298	-2.18768	5.99493	2.18288	-0.01925	-0.04762	3.61991	3.16806	3.47094	2.48958		-1.21809	3.48515	-0.22921	0.8256	0.65073	2.32153	0.74986	5.94099	2.02645	0.35785	3.32339
300	CX-5461	GDSC1	5.78892	3.75691	0.13034		3.67307	3.32598	5.31277	5.81617	5.11555	3.81814	1.66068	5.65454	-1.21792		4.49678	1.1207	5.43841	5.01161	3.03331	4.52962	4.58367	2.37708	0.96287	-0.13844	4.63755	0.98263	4.75131	5.36289	4.97823	1.54068	0.1654	4.07676	3.44999	7.23827	2.28514		0.8882	5.23501	1.56292	4.86033	4.84259	3.72654	1.26105	5.27156	3.41988	1.66697	4.28515
301	PHA-793887	GDSC1	5.62339	4.7461	-0.52094		4.99498	1.1264	3.29378	5.81085	2.28133	3.84145	0.49621	4.43259	1.92625		4.49682	-3.51941	5.33567	4.00251	2.00651	1.60123	1.34349	2.84479	-1.00189	1.91778	1.49186	3.83723	1.81669	5.36216	4.38235	0.22132	1.19261	3.9408	2.36233	5.5082	4.63573		0.92185	3.90051	0.3351	2.29695	3.16377	1.68358	0.27658	5.27156	0.4731	0.99915	3.62373
302	PI-103	GDSC1	5.62897	2.79399	-2.28565		2.97388	-1.1309	1.90746	2.55687	2.60559	2.58248	-0.946	3.10277	-0.2619		4.49682	-3.59684	5.42512	2.18322	-1.23675	1.60082	0.20275	0.35954	-1.46116	-0.77307	2.33475	1.01597	-0.2326	5.36289	2.22859	1.47132	3.72438	1.34313	4.35885	2.25725	2.33306		-1.94528	1.77416	-1.57146	0.79789	-1.52028	5.2357	0.58538	5.26792	4.1158	-0.40472	4.29766
305	TPCA-1	GDSC1	5.55922	4.24236	3.05537		2.40363	1.94042	5.17772	6.36883	3.16087	4.14094	2.7918	4.50937	4.76003		4.93139	2.14669	6.05829	3.80146	2.22788	4.5101	4.371	4.36249	2.87258	2.43796	3.79132	4.07985	3.00887	5.76918	5.53284	2.96976	1.74346	4.20285	4.08635	6.10414	3.50388		2.39679	5.71912	2.13544	4.49939	3.12371	1.03041	3.7496	5.94099	2.78963	3.96195	3.58217
306	Fedratinib	GDSC1	5.00231	3.73203	2.91126		2.3596	0.75273	3.84334	5.81365	3.24102	3.67067	1.29759	4.06884	0.05806		4.33953	-0.74106	3.04342	2.28746	0.7771	2.38199	1.84281	3.83034	1.30936	2.04035	1.94069	2.47917	2.41696	5.36289	4.87186	3.03277	1.62656	2.35808	2.90099	4.16943	5.25258		0.63247	2.69239	0.91563	2.12146	0.52914	3.11186	2.12578	3.79643	1.28714	2.99907	2.13543
308	Foretinib	GDSC1	4.64736	0.98743	-0.36116		-0.63935	-0.60773	0.5276	5.06127	1.00288	-0.51102	-0.27855	0.95233	2.89332		2.74809	-2.41462	0.81799	0.39379	-0.1984	3.26905	-0.5842	-0.80028	0.9605	-0.51191	0.01803	0.88408	2.05049	4.63478	1.55234	-0.74792	-1.18476	0.29711	1.27327	2.82932	0.44988		-0.78095	0.5373	-0.75486	1.20226	-1.13775	-0.32232	-0.41335	0.72816	-0.55688	-0.0455	0.89775
309	Y-39983	GDSC1	5.49978	4.11566	3.69652		4.66727	3.77513	5.27757	5.81836	5.00609	5.80507	4.03916	5.33196	4.72043		4.85475	1.99991	6.09292	4.46586	3.5	5.62429	4.54427	3.80021	3.64298	2.86715	3.44218	3.10652	6.75383	5.83986	5.59187	2.04215	3.96242	6.20817	4.81567	5.47915	5.0241		3.46381	5.2151	4.29491	5.95279	4.56113	4.25299	3.61375	5.16167	4.65523	3.5617	4.88994
310	YM201636	GDSC1	5.09672	3.17716	2.04896		1.99467	1.96538	4.15625	3.99072	3.07699	3.08639	2.50607	2.97072	3.63968		3.80367	1.18385	4.42161	3.74366	2.52469	3.05228	2.51898	3.30574	2.00033	0.86433	3.81403	5.29366	1.62664	4.57188	3.88163	2.19801	1.69358	3.69035	3.02756	5.74014	3.17814		0.9882	1.99711	2.26955	2.81015	4.33243	2.13423	1.23117	3.49289	2.65596	2.65148	2.64952
326	GSK690693	GDSC1	5.35879	4.60726	3.57513		4.98932	2.86487	4.99589	5.62436	4.26754	5.13564	2.39216	5.42957	2.32336		4.49682	-3.11992	5.36339	4.96706	1.26325	4.23745	2.19335	3.80083	3.77959	4.09739	3.80415	3.58584	0.03191	5.36289	4.67005	3.30969	3.72434	5.86885	3.43091	7.21101	5.25093		0.1926	5.27017	2.79331	4.81262	2.26382	5.2357	4.72067	5.27156	3.97413	3.75344	3.50585
328	SNX-2112	GDSC1	4.18387	1.39732	-2.10011		-1.97535	-0.90886	-1.69523	1.93548	1.25043	0.60372	-2.89087	0.91677	2.93		2.65086	-4.16265	-0.13588	-1.62546	-2.05006	2.31345	-1.36719	-2.05839	-2.54457	-3.36141	-0.77704	3.49381	0.13667	3.50265	2.59802	-3.25635	-2.79507	1.40907	-0.30387	2.29412	-0.7073		-2.38617	0.91237	-2.50522	1.66763		-2.62066	-2.8115	2.64216	-2.89027	-3.28495	-0.12542
333	T0901317	GDSC1	5.4677	4.2739	3.35614		4.39188	3.90193	4.63015	5.43337	4.71542	4.66378	4.42162	4.75564	3.37983		4.36106	2.00419	4.54103	4.36712	4.90835	4.48671	4.4588	4.35478	3.02853	4.15927	5.38142	6.0016	4.89453	5.36289	4.42301	3.69812	4.27285	5.86885	4.87052	7.23135	5.03995		3.83196	5.5722	3.98487	4.69704	5.08161	4.0915	4.51948	5.27156	4.72482	4.83485	3.12295
1001	AICA Ribonucleotide	GDSC1	9.74964	8.3404			7.88653	6.91932	7.20774	8.78634	6.93242	10.4102	6.42144	8.05491	6.45048	8.63699			7.088		8.47955	8.34636	8.36679	10.2046	4.95385	7.25884	8.77816	7.90612	6.35517		7.44508	7.72505	6.96317	8.5002	7.51494	9.4248	8.08691	8.87739		6.76866	5.64939	7.15939	7.83556	7.22924	7.82799	9.13281	7.79212	8.26653	8.24929
1004	Vinblastine	GDSC1	-3.51765	-0.72905			-4.91065	-5.236	-5.44237	-6.37106	-5.47946	-2.22109	-5.38308	-4.23481	-4.96469	-4.05715			-5.50166		-4.48879	-5.45389	-5.85997	-3.26066	-6.2287	-5.04797	-3.99844	-4.43331	-3.81755		-5.02008	-4.74209	-6.21988	-1.54831	-4.79946	-0.3868	-2.25549	-3.26082		-4.3399	-6.01403	-2.68121	-3.75991	-5.0991	-4.47643	-4.82346	-4.34796	-5.56654	-5.27475
1005	Cisplatin	GDSC1	1.99382	2.45135			2.80039	1.29008	2.4873	1.93753	2.32988	4.2474	1.2654	2.50455	3.17818	3.43155			2.68757		3.98477	2.22491	1.38031	2.40572	2.70053	2.41142	1.29701	3.89958	4.84919		2.44821	2.2661	0.64757	4.44782	2.73231	6.69512	2.49394	3.39974		2.77214	1.58292	3.2748	2.9772	2.05925	1.57682	2.53991	2.99457	3.36801	1.72741
1006	Cytarabine	GDSC1	0.65722	-1.09805			-2.20302	0.69223	0.03753	1.28472	-1.13237	0.63319	-1.02795	0.03231	0.91022	0.08454			-2.3454		0.2696	-1.16853	-0.50079	1.42915	1.77897	-1.71352	-1.50962	2.12407	1.77477		-0.44041	0.04875	-0.95142	4.22971	-0.75209	4.90519	2.56642	0.48571		-1.64809	-0.76591	-0.39474	-0.07288	1.03147	-2.67967	-0.72901	-0.04576	-0.82916	-1.32084
1007	Docetaxel	GDSC1	-4.96133	-2.16895			-5.74116	-4.91193	-7.46084	-4.2551	-3.09746	-4.68018	-7.89137	-3.85854	-5.69738	-4.90414			-6.04317		-4.93968	-5.85304	-7.83092	-4.19922	-6.14479	-5.6305	-6.0567	-5.21237	-5.46544		-5.40297	-5.82153	-8.4652	-1.05637	-5.34655	-4.29533	-4.81789	-5.84142		-6.23513	-8.01491	-5.00713	-4.40575	-5.6117	-6.04521	-5.61516	-5.42091	-6.08819	-5.24323
1008	Methotrexate	GDSC1	1.60268	0.82054			-0.3164	-4.4348	1.09973	1.37006	-2.62585	-0.37947	-2.48027	1.47829	-0.17543	0.91354			1.20515		0.8591	1.03692	0.55355	0.66833	-3.74526	0.33189	1.34093	2.07364	2.08722		0.84372	0.78412	-2.23817	-0.07752	-2.01906	-0.72484	-0.80485	1.86396		0.17472	-4.3135	-1.10602	0.85653	0.25699	-0.04066	1.22	-1.78127	-1.81405	-1.41208
1009	Tretinoin	GDSC1	4.25175	4.72614			2.94756	3.07186	4.89343	5.40171	5.09048	5.11193	2.99161	4.14272	4.07303	4.75019			5.3159		4.80441	4.23566	3.05687	4.10148	-0.47878	3.38045	5.37646	5.09815	4.69337		4.94473	4.51801		4.27102	4.61586	3.39008	3.18594	5.76075		2.72883	2.97929	3.38971	4.08137	3.65926	4.84732	2.59027	4.94106	4.75055	3.16503
1010	Gefitinib	GDSC1	1.46832	1.73683			1.32292	0.73187	-0.93729	2.5336	0.94933	1.67591	-2.97005	1.67293	0.51759	-3.26014			2.19938			1.95027	1.46907	0.53909	0.31754	1.17615	2.16121	2.84924	3.06495		1.47674	1.30006	-3.00096	0.15895	1.67651	0.03323	-1.07392	2.76165		-1.63648	-1.78511	0.5065	2.06216	1.19111	1.85159	1.86476	1.94451	1.68453	1.84553
1011	Navitoclax	GDSC1	2.89796					-2.1827	2.32196	-1.29836	3.45383	1.12751	2.08515	2.20678	-1.05282	0.5561			-0.27035		2.89861	1.17464	2.90493	1.76517	-2.07825	1.75935	1.39686	3.97661	4.03228	1.61208	2.96145		0.76495	3.22934		3.49356	-0.29081	4.0521	2.76364	2.39707	1.39617	2.22945	2.50865	2.87733	2.30315	3.19499	3.31938	2.7716	1.74214
1012	Vorinostat	GDSC1	1.04963	1.07235			1.65582	0.06394	1.11549	-0.67983	-0.00783	1.46591	-0.25084	0.7098	0.21532	-0.12623			0.81813		2.14167	-0.24125	1.70513	-0.00053	-0.53313	0.49168	-0.47324	3.2568	1.58198		1.34761	0.96274	-0.70733	2.34953	2.27627	2.90589	5.08909	1.74943		0.20064	-0.46278	1.9848	2.28363	2.27264	0.43639	1.81194	0.68591	0.62442	0.65939
1013	Nilotinib	GDSC1	2.34671	3.12244			1.67659	1.75427	3.21857		3.46418			2.07505	1.58952	3.50185			3.68344		3.86056	2.20529	2.84564		0.81318	2.74812		3.52938	4.40134		2.93443	3.10142		3.96485	3.14552		2.65912	3.73155		2.51027		2.99327	3.21609	3.58717	3.1772		3.05198	3.11467	2.51418
1014	Refametinib	GDSC1	3.2223					3.31962	-0.73926	1.96291	-1.17225	0.35177	-0.55988	3.23484	1.82622	0.00871			1.67645		2.98139	-1.23741	0.63605	2.60578	0.71027	1.29975	-1.29982	1.76735	4.0312	3.12331	4.12477		0.54156	2.67477		1.39602	-0.07758	2.59317	0.66291	-0.28901	-0.95519	1.47235	2.01637	0.54809	0.12422	0.32081	-2.23941	0.38502	1.68509
1015	CI-1040	GDSC1	3.41225	2.07857			2.11932	3.68612	0.61777	2.86632	0.52775	2.15145	0.42308	3.29669	3.0816	1.60946			3.01169		3.2681	-0.47397	2.51777	2.48625	0.68543	2.24361	0.17294	3.27273	4.47722		2.63035	2.18262	1.36129	3.02367	0.1573	2.94732	2.52813	5.11526		0.86479	-0.13182	2.34054	4.64559	2.3374	1.85731	1.24298	0.22891	1.71464	1.28283
1016	Temsirolimus	GDSC1	-1.47121	-1.9469			-2.25953	-2.22738	-4.19831	-3.23358	-1.95851	-1.15713	-3.98657	-3.32714	-1.44628	-2.2246			-3.69272		-2.95002	-2.42789	-2.71833	-3.58448	-4.89729	-2.84158	-2.8287	-1.71661	-2.72032		-0.27033	-1.85554	-1.22008	0.33311	0.16348	-2.13458	-0.97376	-2.92902		-3.52147		-0.88577	-1.53581		-2.79438	-3.57786	-0.54852	-1.87608	-2.07512
1017	Olaparib	GDSC1	2.63418	4.03895			4.19554	2.1109	4.37377	3.74283	4.31457	4.23831	2.11731	2.28954	2.59307	4.47368			3.85723		4.78665	4.04717	2.088	3.09298	2.15319	2.40116	4.29339	5.14604	4.85602		3.70615	1.61022	2.04643	4.89707	3.66135	5.20138	4.23711	4.90399		3.28548	2.5584	3.42337	4.36474	4.44515	2.41569	3.87753	4.2479	4.26831	2.65492
1019	Bosutinib	GDSC1	2.18582	2.55289			2.7085	1.02055	-0.37322	1.79581	1.38309	3.50173	-0.87226	1.48557	0.05037	-0.53338			0.49776		0.17325	0.03129	0.51046	1.30443	0.46483	2.04935	2.05446	4.37622	3.77093		2.84915	3.11611	-1.13359	1.81691	3.185	2.76347	2.84936	1.30928		-0.98633	-1.12232	3.61919	3.44845	3.04609	2.04439	2.59251	1.58135	3.3905	0.87353
1021	Axitinib	GDSC1	1.62571	2.46455			1.8941	1.19375	3.242		2.63206	3.40607	1.40638	1.42714	-1.79022	1.27991			1.61442		3.5073	1.35412	0.84461	1.30599	1.01217	2.51462	2.45602	2.99265	4.37887		3.30092	2.19412	0.25213	2.84463	2.9339	5.37113	0.84793	2.98291		0.92664	0.69366	2.45337	0.40846	3.16021	1.85129	1.13702	2.7994	1.62836	1.24505
1022	AZD7762	GDSC1	-0.45315	1.3599			-0.38789	-0.50793	0.84887	-1.83471	0.2624	-0.59916	-1.01211	-0.59865	-2.00805	-0.82807			-2.5265		-0.89177	-2.57095	-2.35109	-1.08367	-1.74804	-0.89891	-1.66307	0.8243	4.45099		-0.0058	2.55779	-3.74462	1.46007	-0.56828	1.49273	1.326	-0.81423		-2.10954	-1.60438	-0.11127	-0.83561	-1.24145	-1.7525	-0.68006	-1.20299	-1.08024	-0.6138
1023	GW441756	GDSC1	2.58795	1.60876			3.25286	2.76205	2.52034	2.4859	1.72488	2.67335	2.26943	3.91091	0.42852	2.17719			1.81107		2.71935	1.38377	2.79746	3.25258	2.0081	2.94453	0.42999	3.66432	1.77457		3.27292	2.69349	2.75709	4.15354	2.33796	4.31693	0.46634	1.12054		1.11028	1.58406	2.79978	1.3045	3.46586	1.45215	2.09584	2.90719	2.82466	0.9163
1024	Lestaurtinib	GDSC1	0.51816	0.70892			-1.08725	-1.95182	-0.56939	1.1877	-0.67493	0.5117	-2.10877	0.49099	-2.90725	-0.40719			-1.91042		-1.12972	-2.72467	-1.66186	-0.76116	-1.24835	-0.48438	-0.49918	0.91656	1.53761		0.07687	1.57301	-2.5025	3.922	1.11101	-0.49475	0.46456	-1.28774		-1.15648	-2.74303	0.83576	0.32927	-0.33464	-1.04216	-0.13083	-0.76848	-0.91858	0.76946
1026	Tanespimycin	GDSC1	-1.5043					0.61066	-2.57362	-1.49166	-2.79901	0.15325	-2.84917	-3.35939	-2.88286	-2.01796			-1.66849		-1.0012	-2.16617	-3.04767	-2.59935	-1.2155	-2.25195	-2.60972	-1.69608	2.56573	-0.50833	-1.14653		-2.79075	0.96692		0.73347	0.77072	-1.85959	-2.06443	-3.13971	-3.85607	-1.04258	-2.70735	-1.84049	-2.14469	-2.50617	-3.18103	-4.12931	-3.28181
1028	VX-702	GDSC1	3.24304	2.98392			3.27573	2.35464	2.58176	3.93841	2.20948	3.30932	2.3392	1.91317	1.60274	3.55625			3.02846		3.86878	3.23166	2.72857	2.90712	0.77878	2.62675	3.75677	4.37622	3.9182		3.3396	3.00171	1.60124	3.02123	3.10195	4.56835	-1.93977	3.99519		3.58739	1.69443	3.07867	3.44766	3.39923	3.22242	3.63841	3.32129	3.41413	2.35256
1029	Motesanib	GDSC1	2.25482					2.90398	1.78966	3.85055	2.65891	2.62731	2.47975	3.25404	2.02618	3.52065			2.29961		2.1461	2.37299	1.53228	2.38283	2.84662	2.63533	1.52058	3.12646	3.56889	2.92165	2.90491		2.34772	4.2125		4.3738	-0.61365	3.86009	2.23402	2.67498	2.33223	2.24292	0.93745	2.2098	2.86627	1.86554	3.33162	3.3633	1.20101
1030	KU-55933	GDSC1	4.7426					4.01328	4.98717	4.09451	3.10444	3.61213	2.8653	4.59284	2.26288	4.79274			3.43564		5.47979	4.30617	3.7296	3.6353	2.37649	3.35338	5.26757	4.87744	4.52954	4.85762	4.86337		2.87707	3.72058		4.48642	1.34587		3.50525	3.21975	3.00435	5.09892	4.74182	3.90652	4.29265	2.64966	4.43308	3.96489	4.279
1031	Elesclomol	GDSC1	-3.93378	-4.78142			-5.05543	-1.69967	-4.85208	-3.92083	-3.67018	-2.40101	-4.53325	-4.5195	-1.58902	-0.30466			-3.8376		-4.89445	-4.00208	-3.72199	-4.3912	-3.84692	-5.63869	-6.32027	-2.0451	-4.09844		-3.82632	-4.56799	-4.69896	0.6042	-2.02333	-3.04339	-1.30898	-4.86375		-5.83629	-4.0796	0.42074	-1.9532	-2.34422	-3.94403	-4.279	-2.74653	-3.30959	-4.45726
1032	Afatinib	GDSC1	1.60131	1.73683			0.7299	1.24261	-1.74001	2.67144	-0.17175	1.27181	-3.85442	1.90346	0.90283	-5.31615			2.00366		-0.07146	2.09222	0.52071	1.76972	0.24525	0.79897	1.5129	2.95253	0.68188		0.80409	1.36333	-3.57146	0.48491	1.2455	-1.00772	-1.08498	2.60489		-2.08404	-3.37681	-0.10885	1.79657	1.707	1.82282	2.04091	0.86151	2.01675	1.38434
1036	PLX-4720	GDSC1	5.12411					3.0164	4.25956	5.1237	5.0958	4.94137	2.58732	4.66277	1.23332	4.57356			4.17239		5.06557	3.93135	4.55124	3.08292	3.25821	3.52213	5.36247	5.43273	6.06068	4.13011	4.43544		2.76217	2.8341		6.46482	3.47936	5.77598	2.9815	5.00319	2.471	3.93989	5.05789	3.99357	4.50752	4.62001	0.97506	4.19843	4.91414
1037	BX795	GDSC1	1.39436					0.50117	2.48854	2.07218	1.81774	2.58156	0.53004	1.49318	0.17355	2.36192			1.84875		2.69254	1.57186	1.2424	1.22043	1.00272	1.58705	0.94161	2.4107	4.32829	2.1118	2.19026		0.24034	3.12093		2.95918	4.4752	2.11005	1.65837	1.12193	0.56509	3.66232	1.44571	2.20701	1.36692	1.18377	4.24666	2.07437	1.803
1047	Nutlin-3a (-)	GDSC1	4.63344					3.20456	3.41755	4.02515	4.87213	4.88878	3.39467	3.80893	3.59975	4.47745			3.71802		5.09223	4.74505	3.88089	3.31287	3.63265	4.20181	4.78919	5.7533	4.11502	3.04542	2.33543		3.28029	4.6725		5.49674	4.45844	5.55284	3.32038	3.8424	3.28869	3.38188	1.30634	4.66013	4.32075	4.96284	4.71792	4.6658	3.31273
1048	Mirin	GDSC1		6.28588			4.55385	3.40278	5.1839	6.00022		5.39096	3.91159	5.73254	5.59471	4.8376	3.9541	2.27687	5.99819		5.95957	3.22044	4.2543	7.26145	4.19538	4.4853	4.93592	3.9329	4.61433	3.31128	4.07382	3.42385	6.14343	5.30898	3.92316	6.46726	4.23462	4.21265	4.16235	4.47315	4.47896	4.5271	5.79904	5.34652	3.85321	5.18537	5.1545		5.5874
1049	PD173074	GDSC1	1.53362					2.0936	3.60608	3.95469	3.48493	3.50086	2.4483	1.50407	-3.6039	3.55829			1.07698		3.86513	3.42693	2.61116	2.17368	0.82318	1.92654	3.65723	3.44345	4.42562	2.24128	3.16611		2.30315	2.12287		4.93318	-0.35271	4.04375	2.50739	3.36111	1.26368	3.34616	3.2197	3.51153	3.23788	0.81046	3.33049	3.26667	3.3108
1050	ZM447439	GDSC1	2.1892					0.45578	1.43177	3.25669	2.48452			2.45075	0.57175	1.74387			2.66611		3.28029	2.33674	1.72294		0.83547	1.76755		3.91235	3.08163	1.82505	2.19341			4.52315			3.71017	3.28618	1.95626	1.87583		2.23912	2.15428	2.23736	2.71677		2.37545	2.52223	2.09809
1052	RO-3306	GDSC1	3.46878					3.81681	2.30257	4.51824	3.61923	3.70804	1.56359	3.65388	3.77167	2.76719			3.24243		4.12787	2.31585	1.66374	2.9344	3.20353	3.44562	2.52338	4.89976	4.11057	3.37681	2.81746		0.01701	3.80308		5.63891	4.15503	4.9448	2.65646	1.03817	1.38437	3.58653	3.67818	4.28044	3.72617	0.94289	3.59301	3.58295	1.45951
1053	MK-2206	GDSC1	2.06768					0.71761	1.09676	1.78973	0.59659	2.11619	2.47846	1.57816	0.44717	-0.22958			-1.10854		0.5911	1.48079	1.59895	1.35326	0.81196	3.18925	1.17101	1.56992	-1.19462	0.50616	2.64587		1.15414	4.65513		1.65604	-0.16979	2.79359	1.33337	1.81604	0.00941	2.00079	1.12298	2.41884	2.04004	0.45105	2.37776	1.36272	1.98115
1054	Palbociclib	GDSC1	3.35017					0.23706	-0.58769	-0.14015	1.66497	3.84256	-0.85106	0.52906	0.88068	1.52414			0.89128		1.46419	1.24439	3.61681	0.49348	-0.34558	2.68464	-0.47538	4.98627	0.18406	2.42559	2.83593		1.8014	3.87609		4.49005	1.00077	4.85787	0.26547	0.37497	-1.5493	0.96581	1.05846	1.24534	1.42693	-0.04189	0.19788	-0.18871	1.21013
1057	Dactolisib	GDSC1	-2.29616					-3.28532	-3.43969	-2.97741	-2.12065	-2.68166	-4.2952	-3.15978	-2.99565	-2.0189			-3.25305		-2.21244	-2.3317	-2.94827	-3.89746	-3.60219	-3.39422	-3.23897	-2.85017	-2.55421	-1.04036	-1.71831		-2.85355	-0.7496		-2.17476	1.49213	-1.87265	-3.46682	-3.38047	-4.06851	-1.76643	-1.94562	-2.59584	-2.71557	-3.6301	-0.90263	-2.43696	-1.85353
1058	Pictilisib	GDSC1	0.54828					-1.60699	0.11094	2.03172	-0.78347	1.44653	-0.33008	0.92715	-1.16283	-0.18901			-0.6284		0.27119	1.33743	1.58934	0.79769	-0.29276	1.09989	-0.10888	0.81089	-0.56963	2.67776	2.7179		-0.45174	2.72741		-0.00107	3.6455	4.50906	0.93367	-0.11549	-0.88627	2.77365	0.69887	1.33704	2.19508	0.13052	0.36582	0.33049	2.61917
1059	AZD8055	GDSC1	1.07532					-1.28299	-0.22506	0.85531	-0.8893	0.26236	-0.78589	0.24043	-1.67317	0.2504			-0.86749		0.07865	-0.09419	0.37599	-0.35751	-1.65079	0.4841	-0.80861	0.77081	-1.25646	0.40597	1.10038		-1.19962	1.33394		0.22688	1.12284	1.47927	0.11904	-0.19431	-0.91869	1.59956	0.2912	-0.07116	0.32035	-0.45257	0.59265	-0.54196	-0.06297
1060	PD0325901	GDSC1	-0.38829					1.51461	-3.25305	-0.22228	-3.91474	-2.90112	-3.06478	0.59783	1.14784	-1.92912			-1.38709		-0.72348	-3.9946	-1.28336	-0.04584	-1.57047	-0.5368	-4.67713	0.13177	2.7356	-0.24995	-0.03556		-1.64767	1.31458		-0.94571	2.10313	1.51878	-1.56566	-3.42851	-3.51364	-1.34794	-0.82862	-1.11024	-4.10664	-4.14109	-3.71472	-1.30473	-2.08299
1061	SB590885	GDSC1	4.74244					3.28348	4.59591	4.83867	4.40266	3.45149	2.5421	4.04943	2.6883	4.47458			4.72168		4.78665	1.23171	3.8741	2.96535	2.86525	3.73217	2.44286	4.82459	5.36754	3.53423	3.90459		2.5858	3.6651		6.43879	2.8411	5.08283	3.03261	4.65539	1.83976	3.34288	4.36474	4.50807	4.03406	4.5547	1.40505	2.30151	3.45982
1062	Selumetinib	GDSC1	3.61229					2.9696	-0.58609	3.58328	4.17146	4.19564	2.47342	3.01866	3.10483	4.07935			2.29236		4.32036	3.64173	1.73448	2.81918	2.57731	2.34591	4.20946	3.55791	4.45276	3.42397	3.42179		2.56224	3.95791		3.63343	3.7279	4.21397	1.57818	2.41292	2.07106	1.32567	4.13632	1.36198	3.62978	4.22154	3.61085	1.67848	2.33285
1069	EHT-1864	GDSC1	5.48356	4.48757			3.26633	3.11319	3.7037	5.74168	4.30877	5.11193	2.64112	4.36454	1.90503	4.18767	3.32409		5.19823		5.13282	5.08795	3.30913	2.37711	3.17296	3.2243	5.17698	5.8565	3.15167	4.34235	4.29784	2.84775	3.76577	4.87447	3.79084	5.12445	4.61937	3.73949	1.81772	3.95606	2.98131	5.18435	3.57114	4.52402	4.03509	3.8682	4.94106	5.02356	3.40032
1072	Avagacestat	GDSC1	4.90401	4.03744			4.25259	3.89712	4.18135	5.01628	4.40266	3.56488	3.71907	2.11853	2.96439	4.29836	3.63182		4.68879		4.78665	3.80547	3.85344	4.34447	3.73702	2.84608	4.66726	4.92597	3.21543	4.54221	2.00804	3.84338	2.53683	4.94096	3.06849	6.37416	3.84836	4.85717	-1.04319	4.18551	3.59179	2.60871	4.34086	3.05938	4.09015	4.5547	2.11605	2.55827	1.42243
1091	BMS-536924	GDSC1	1.95752	3.03158			1.41532	-0.0933	2.64696	3.96879	0.66264	1.80815	1.61669	4.5097	0.50228	1.84039	2.3095	1.31942	3.08121		2.42058	1.89391	2.49826	2.78314	1.25503	3.35387	0.71532	3.75934	2.31038	2.88376	2.65674	3.42984	2.85363	3.19706	1.94618	1.21653	2.36798	4.63259	2.26992	1.90714	3.37861	1.47237	1.76459	2.21718	3.26008	2.9271	0.53661		2.41485
1114	Cetuximab	GDSC1		5.72087			6.73682	6.49932	4.24452	7.23121		6.3598	4.88671	6.1227	6.25909	0.01652		5.86568	6.30793		6.974	5.87783	6.2582	6.40066	6.19741	5.50043	6.40472	7.02566	7.56521	6.46038	6.0057	6.08307	5.34681	6.65791		5.03956	4.88085	7.2028	4.94019	5.19423		6.56156	6.26141	6.95119	6.10289	5.44222	5.9306	6.79179	5.72175
1129	PF-4708671	GDSC1	4.10323	4.73256			4.09465		3.74	5.60216	4.49083	4.07554	3.27965	5.04539	1.25295	4.69687	4.05575		5.23792			4.8235	3.40291	2.93118	3.27579	3.13808	4.20958	5.96078	3.214	3.87993	4.06955	3.10344	3.26492	5.81739	3.64962	6.03236	3.78464	3.57879	1.42117	4.49007	3.89217	4.55749	4.73702	5.14089	4.84732	4.44675	4.7154	4.07505	4.37473
1133	Serdemetan	GDSC1	2.83332	3.1404			2.0482	2.51332	2.80329	4.86362	2.14242	3.68836	1.41625	3.23595	1.53462	3.34439	1.47992		2.17784		3.39353	2.23695	1.84125	2.00048	2.13587	1.36378	2.58184	4.40051	2.54254	2.31044	2.74724	2.17565	1.90342	5.83486	4.15081	4.53343	2.67171	1.56667	0.63111	2.41646	1.8574	2.80116	3.05079	2.58303	2.1058	2.52202	3.0811	3.02441	1.95434
1135	AZD4547	GDSC1	1.66727	4.73256			3.20175	1.18939	3.05532	3.39863	2.01344	4.57189	1.34208	2.91073	-4.59287	2.24934	3.37688		2.05883		3.5008	2.49639	1.8143	2.86717	1.20439	2.72219	2.68316	5.32089	4.54684	5.28007	2.84541	3.1012	1.3	5.21691	2.88667	5.86338	3.46458	3.37532	4.52341	3.16682	2.28888	3.64303	0.97432	2.64865	3.07732	2.13136	2.33628	3.21703	2.20814
1136	Capivasertib	GDSC1	4.1543	5.82059			4.34782	2.13389	2.16681	3.51934	0.18373	5.77636	1.73956	3.04887	0.52307	1.7633	3.54508		1.63943		1.70919	3.33039	1.24998	1.30853	2.88929	3.569	3.694	2.19677	1.35999	3.3249	2.54636	2.23511	2.21779	5.63611	1.31647	4.12423	2.51841	2.01075	5.69175	3.11088	2.412	5.50544	2.93064	3.49205	3.75495	1.7059	4.0426	3.17415	3.50106
1149	TW 37	GDSC1	0.87432	-1.11182			-2.10782	-0.59877	0.09558	0.05374	-1.14262	-0.26867	-1.84602	0.68068	-0.99478	1.56845	-0.67265		-0.69892		-0.75876	-1.32615	-0.73228	-1.01456	-1.63133	-1.10359	-0.3712	-2.60157	-0.32739	-0.83854	-2.39461	-1.3936	-0.60285	2.16064	1.6454	1.57723	-1.56534	-0.19753	1.01259	-0.54524	-0.83257	-0.47109	0.27977	0.90882	-1.32713	-2.34272	-0.22882	-0.49896	-0.88238
1170	CCT-018159	GDSC1	4.37575	3.84062			2.29161	2.97848	2.63656	4.17304	2.83995	3.66114	1.76023	2.56797	2.09584	4.26406	4.4535		3.0394		3.82167	2.75038	2.33542	2.6343	2.15852	1.68705	2.35736	4.44612	3.67193	3.01355	3.12714	1.66276	2.95897	3.78168	3.42716	4.82223		3.02552	1.22337	2.45804	2.13063	2.43883	3.99401	5.00513	2.73682	3.77001	3.682	0.66495	2.17685
1175	Rucaparib	GDSC1	4.34536	4.03534			3.69495	2.713	4.23931	3.25747	2.82732	4.32827	1.89437	3.21535	3.65387	4.43705	3.37203		3.83838		4.78665	4.31879	2.14758	2.84293	3.51437	1.39564	4.68332	5.17228	3.04059	2.86943	2.52946	1.21912	3.1601	5.15198	2.51854	4.95062	2.73197	3.76402	3.34681	4.82822	2.93658	3.07871	4.24417	3.16251	4.15417	3.91544	2.49639	4.29351	2.68132
1184	AZ20	GDSC1	1.81439	1.5268			0.4261	1.80965	0.78568	0.39164	1.20678	0.59965	-0.04456	1.0349	-0.19669	1.38382	0.77816		-0.44995		1.33783	0.15522	-1.18268	0.17499	-0.49294	0.99523	-0.26212	1.16395	0.98324	0.95177	1.15281	1.10291	-2.1077	2.55785	1.68254	2.41086	0.20561	0.35785	3.05562	0.07089	-0.25071	0.84334	2.21735	1.09374	0.48451	1.11756	0.6369	0.90653	-0.14722
1185	KU-60019	GDSC1	3.09177	3.46025			2.9757	4.09389	2.47046	5.42475	2.22735	2.59707	2.09179	3.81662	2.39856	4.20494	3.58837		2.26313		4.5608	3.15093	2.25847	2.5385	2.68976	3.16877	2.9848	3.24857	2.10632	2.67822	3.11718	4.2789	1.84736	5.67334	3.86271	4.5887	2.30692	3.43198	2.78651	2.45748	2.29282	3.00962	3.7748	3.18529	3.38661	2.66723	4.33943	3.13024	2.64452
1192	GSK269962A	GDSC1	3.94769	0.18025			2.26913	1.47805	2.36685	2.04033	2.20841	3.71034	1.93546	2.11387	1.0817	1.24679	1.16658	-1.63058	2.17753		1.83122	2.13385	2.17711	1.13775	2.28312	1.69224	2.04973	1.82785	1.72158	2.80543	2.16931	1.87112	4.0549	4.0547	4.0663	2.46096	1.19283	-0.88278	1.43229	2.53779	3.07018	2.11945	1.5951	2.73443	1.85006	1.48482	1.99658		3.49248
1239	YK-4-279	GDSC1		0.95689			0.9494	0.48365	0.77206	2.21384			0.46766	1.36282	0.98614	1.40507	0.6029	-0.27621	1.02781		1.22062	1.10146	0.48667		0.34529	1.04756	1.52134	1.11663	3.0215	0.27653	0.82433	0.08396	0.96561	3.96758	-0.61492	6.77794	1.81824	1.35036	1.20375	1.91236	0.38903	1.21819	1.20132	0.8955	0.41368	1.0478	0.61425		0.19916
1242	(5Z)-7-Oxozeaenol	GDSC1		0.85767			-0.25193	1.47121	0.33792	0.91371	0.78414	0.10885	0.1831	1.29489	1.56518	1.09487	0.11003	0.13738	1.82297		1.86971	-1.42091	0.78874	1.27009	0.57131	0.60409	-0.60677	0.86312	2.07622	1.5203	-2.77934	0.77965	3.78298	5.15624	-0.31549	2.28541	1.02882	0.43845	0.76591	0.22284	0.02173	0.90654	2.2942	1.38611	0.67088	1.06144	-0.05406		-0.12395
1243	Piperlongumine	GDSC1	1.82256	1.30698			0.32308	2.15094	1.34804	0.6539	2.20791	1.2756	0.17626	1.73056	1.57363	2.18209	1.02434	0.2651	2.18633		2.19222	1.07592	0.07756	1.48503	0.86342	1.25215	1.29355	1.92375	1.64343	1.31809	1.07862	0.78212	4.23437	4.08387	1.15357	3.72175	1.15373	0.65381	0.65488	0.92327	1.66056	1.33108	2.09572	1.00804	0.91735	1.77918	2.13586		0.7021
1248	Daporinad	GDSC1		-1.02917			-1.22523	-7.04284	-1.50273	-2.59178	-3.0155	-3.84201	-5.18518	-1.08999	-6.78689	-3.42417	-4.0949	-6.73021	-1.48247		-2.2336	-3.39458	-6.19414	-5.06954	-4.65714	-6.07478	-5.80578	-0.20315	-2.0148	-3.46728	-0.04287	-5.51432	0.00744	-4.36189	-3.62152	4.38875	-3.61747	-1.34107	-4.04315	-3.04566		-1.60753	-2.28481	-1.53885	-4.16441	2.55512	-4.68455		-4.65685
1259	Talazoparib	GDSC1	1.96698	1.79221			1.77585	-0.98667	2.75636	2.71593	1.35922	2.20883	-1.00905	1.23421	3.41203	2.67466		3.2294	2.16583		1.83251	3.33028	0.87065	0.33488	3.16691	-0.66951	2.10011	2.62522	5.82518	2.61483	1.81147	0.90154	2.41304	5.70393		5.34131	1.50206	4.27689	2.54675	2.23912		1.59654	1.3649	3.5032	-0.20314	2.80761	2.70285	0.74398	0.56282
1261	rTRAIL	GDSC1	0.6849	-1.11688			-1.01883	-0.76479	0.51779	-0.10899	-3.52252	-2.30157	-0.44066	0.66634	-4.2981	-1.53016		-1.66767	0.66325		0.68808	-3.75344	-1.78036	-4.68677	-2.27967	-0.2137	-2.95063	1.16422	1.17497	-4.1904	-2.2874	-0.99985	0.14917	-0.0161		-1.07689	-0.41919	0.94768	-0.09915	0.69648		0.50672	-0.24456	-2.86842	-0.14326	0.52284	0.22893	0.17828	0.24585
1268	XAV939	GDSC1	3.85445	2.94053			2.02833	2.78361	3.34078	3.89127	3.08033	1.93056	2.08703	4.71695	2.69006	4.35982		3.14453	3.68332		2.90759	3.2452	3.10427	1.84347	3.67019	3.33025	3.64049	3.86334	2.62315	3.06721	3.03307	2.72013	3.66337	4.19362		2.17572	1.06182	2.98133	3.76348	3.94779		2.77406	4.25506	2.5435	3.2411	3.87778	4.14022	0.72342	3.10269
1372	Trametinib	GDSC1		-1.85594			-0.74597	2.08788	-3.09815	-1.40359	-2.3352	-4.9158	-4.03826	0.01991	-1.21272	-3.37028		1.31966	-0.52744		-0.25915	-5.81708	-2.56317	-1.25572	-0.42112	-0.92593	-5.35187	-0.09921	1.99781	2.44522	-5.74972	-1.60053	-0.12819	1.68229		-1.49765	-2.86063	-0.39433	-1.30601	-3.07319		-1.00276	1.63711	-3.86123	-3.17347	-0.60623	-5.18645	-3.50182	-2.23812
1373	Dabrafenib	GDSC1		4.27797			3.73242	3.44182	4.34811	3.24988	4.96822	2.8775	2.6968	4.83441	3.54247	3.88253		1.0943	4.0401		2.80856	0.90257	4.23516	3.89739	3.02612	4.47979	3.51018	5.62841	4.18734	5.07527	-3.49365	3.84121	4.59886	4.95348		6.87237	2.98943	4.63291	3.31648	3.15489		2.17422	4.95108	3.55171	4.55187	5.12233	1.29352	3.8157	3.42368
1378	Bleomycin (50 uM)	GDSC1	4.50784	3.52904			1.86275	2.8369	0.82626	3.36679		0.53978	-0.55161	2.00483	4.45638	6.29103	0.46383	5.74785	2.13526		2.02091	1.57721	-0.04036	0.81138	4.99251	-1.01448	-0.28332	2.62227	4.55174	1.17389	2.54347	-0.70868	0.89721	5.05543	2.17593	4.8156	2.56551	2.20625	0.00149	-0.01262	-1.85845	1.19295	1.00864	1.91533	-1.02438	2.30759	4.49524	2.2933	-1.80547
1382	AZD3514	GDSC1	4.91338	4.66714			3.08176	2.79821	2.34331	4.34879		3.64039	2.18704	4.1991	2.81526	5.01489	3.38486	2.85489	3.47789		2.57317	3.35348	2.50332	2.52882	2.60095	2.87154	3.53964	4.44322	3.46874	4.28363	1.79372	3.60845	3.16168	5.03603	4.12189	3.47302	2.4218	3.52055	3.87248	2.91925	1.82198	3.24157	4.11433	2.27019	2.75784	3.38527	2.80768	4.73669	3.34017
1386	Doxorubicin	GDSC1	-1.25718	0.21459			-2.41915	-2.43057	-2.47729	-1.8553		-2.21359	-3.19289	-1.6413	-0.46324	0.8787	-3.36063	-1.116	-0.63973		-1.87139	-2.6116	-3.20978	-0.93893	-2.48401	-2.63013	-2.64739	-1.86288	-0.88148	-2.10451	-2.22708	-3.71846	-2.35042	2.22887	-2.75335	0.60583	-2.05274	-2.25772	-2.93467	-2.58844	-4.53918	-2.09736	-3.03872	-1.55233	-3.60515	-1.64622	-1.05329	-1.25797	-3.18537
1392	Bleomycin (10 uM)	GDSC1	3.92585	2.91216			1.92497	2.73728	1.03571	1.69841		0.52658	-0.7163	1.47558	2.62882	5.05052	-0.26773	4.13841	1.71609		2.1805	1.72294	-0.4637	0.59699	3.90781	-0.96794	-0.34881	2.28369	5.29141	1.74073	2.05636	-1.28048	0.98751	4.53844	2.03286	5.37487	1.14772	1.82793	0.35427	-0.37918	-3.55427	1.90094	1.25017	1.32335	-1.87812	1.77286	4.78229	2.35397	-2.8054
1393	Gemcitabine	GDSC1	-3.21294	-4.66811			-5.71531	-3.98568	-3.64939	-3.73068		-4.06587	-5.49265	-3.36793	-3.11436	-2.05927	-5.62173	-3.1659	-4.12124		-3.69228	-4.8798	-5.04057	-3.988	-4.68363	-5.6	-4.17046	-3.06427	-1.73589	-4.29416	-3.56199	-4.27763	-3.32009	-1.0932	-4.35201	0.71359	-4.99292	-4.09639	-4.7897	-4.94091	-5.74913	-5.3976	-4.65009	-4.4129	-5.47638	-2.70122	-3.60835	-3.27139	-5.69158
1394	AZD6738	GDSC1	3.3329	2.74871			0.56473	1.38447	1.46611	1.10929		0.7212	1.46937	2.03067	0.57572	2.77631	0.88363	1.8124	1.17847		1.40711	0.33026	0.04344	0.95334	0.72222	1.48762	0.67491	2.68468	3.28323	2.77925	1.81912	2.35126	-0.22786	2.55779	0.45336	3.41555	1.5022	1.07465	1.14809	0.9683	0.04364	1.34926	0.95783	1.43176	1.9026	1.59362	1.40577	2.18184	1.14016
1401	AZD5438	GDSC1	1.73956	1.05954			-0.13499	0.6999	-0.16039	0.7911	0.86551	0.329	0.17115	1.08855	0.03104	1.27201	-2.15845	0.04976	1.50508		0.83643	0.15218	-0.05452	1.11889	0.97231	-0.39268	-0.58684	0.99296	2.33311	0.88412	0.25152	-0.59112	1.16648	2.8078	0.64887	1.22635	0.29768	-0.0091	0.08447	0.66347	-0.003	0.40319	0.39315	-0.36129	-0.0938	0.09283	1.36937	0.80664	0.44938
1402	AZD7762	GDSC1	0.28269	1.00454			-1.28934	-0.73004	-0.31716	-0.80048	0.03101	-1.31325	-0.30135	-0.41078	-2.56381	0.42105	-0.87512	-2.58309	-1.6571		-1.08596	-2.14059	-2.43944	-1.23641	-1.49088	-1.15637	-1.69008	-0.31076	3.82235	-0.45464	0.25107	0.50084	-2.22262	0.94564	-1.53821	1.16643	0.18943	-0.88572	-1.3031	-1.65473	-0.40672	-1.29489	-0.59526	-1.68772	-0.63489	-1.14777	-0.79555	-0.87658	-1.36145
1403	AZD6094	GDSC1	4.15215	3.28085			0.78674	2.6958	2.80008	3.65444		3.27399	3.09607	3.9589	1.84723	3.66668	2.90482	2.57573	2.67877		3.3251	3.34626	2.90397	1.39841	2.56523	3.03137	3.4259	4.31966	3.9877	3.67714	2.53478	3.19257	2.93723	3.85795	3.31379	5.48401	3.15355	2.67527	3.04084	3.07869	3.11026	3.70114	3.56513	3.61434	3.11811	3.11516	3.4236	3.52146	2.11137
1407	Dyrk1b_0191	GDSC1	1.03483	2.67169			2.84722	2.56019	2.25779	1.26321	1.93374	0.97895	1.12419	2.16781	3.47524	2.33067	2.11712	1.29413	1.70581		1.6339	1.65176	1.71501	3.08425	2.01772	1.73408	2.25337	2.63181	4.99729	1.64289	1.26791	2.24723	1.62983	4.67777	1.86562	5.28004	1.25346	2.0574	1.65227	1.98928	2.206	0.91612	1.57934	2.18817	1.70757	2.35304	2.02684	1.96582	2.04749
1409	AZD4877	GDSC1	-3.01152	-3.10861			-3.32777	-3.82141	-4.21017	-3.36399	-6.34275	-2.48686	-5.14965	-3.70464	-3.73512	-2.91835	-4.79939	-5.53375	-5.01933		-4.33059	-4.75641	-5.0216	-4.01114	-5.13399	-4.9103	-4.27278	-3.92399	0.00191	-4.16943	-3.95912	-5.12724	-3.887	-1.15812	-4.63247	1.29453	-3.85204	-4.7422	-4.62141	-3.28331	-4.69097	-3.24996	-4.28719	-3.8648	-4.44179	-4.18829	-3.15289	-4.00895	-4.62156
1410	AZD9291	GDSC1	2.06123	1.74563			2.26229	0.77937	-1.15814	2.7474	1.52928	1.9117	-0.89423	1.91055	2.21574	-1.95551	-0.69918	0.856	2.23187		1.08827	1.19567	0.94758	2.8102	1.5418	0.70782	1.71072	2.51136	3.01635	2.40444	2.11892	1.10088	-0.04762	2.42449	1.45226	1.00075	-0.36319	0.84866	0.99745	-0.58744	0.336	2.44006	1.82214	1.51297	2.03161	1.69599	1.90927	2.94774	2.14873
1411	EGFRM_5104	GDSC1	2.38989	1.66644			1.68623	-0.40812	-2.67278	2.12083	0.23014	0.90404	-2.72332	1.47092	1.05579	-3.85076	-0.01177	-0.00945	1.29065		0.54019	0.46637	0.30734	2.16371	0.41207	0.4197	0.30709	1.55422	2.21763	1.424	1.99722	0.70543	-1.1594	1.61105	0.76841	-0.45037	-0.58007	1.11508	0.6944	-1.70226	-0.84927	0.63096	0.85645	0.44741	1.20648	1.58314	0.80788	0.91115	1.24175
1413	EphB4_9721	GDSC1	1.84387	3.0661			1.1449	2.57337	0.99212	4.95242	0.68863	0.64358	0.28541	3.20385	2.9805	5.05297	0.92452	-1.0156	1.45384		0.46621	2.6194	2.23149	3.72839	4.39105	2.01718	-0.19983	1.65984	3.10253	2.11066	2.97757	3.68411	2.28072	3.15603	3.85075	1.05853	0.88912	1.55564	1.32559	1.46804	0.53104	-0.67816	2.75927	1.35605	1.93915	2.1583	1.52416	4.90775	2.97031
1414	Fulvestrant	GDSC1	3.19118	4.14147			2.84769	4.04898	5.01045	3.44114	3.58945	4.91493	3.29112	4.30886	2.05998	3.32512	3.23428	3.93977	3.65077		4.16903	3.71991	4.46551	3.05829	2.81547	3.39935	3.13883	4.73043	2.62725	4.21658	4.27248	3.69404	4.10052	5.17276	4.58036	6.79449	4.24156	2.99767	3.18387	3.29024	4.50518	3.84297	3.79643	3.75898	4.53322	-1.54799	4.17017	3.10427	2.89126
1416	AZD8931	GDSC1	2.2712	1.68881			2.73093	1.46977	0.33747	2.81868		2.0484	-1.35336	2.042	1.70246	-3.43379	1.45331	1.01115	1.59023		0.98057	1.73822	1.23864	1.88343	3.66336	1.01925	1.84443	1.34392	4.36073	1.62016	1.80286	1.17849	-0.23297	2.82149	1.63542	2.30884	2.04835	2.24005	1.03672	-1.96154	1.3567	0.88768	4.69833	3.77951	1.49073	2.0578	2.35516	2.12145	1.83881
1419	FEN1_3940	GDSC1	2.5869	1.85371			1.52926	1.19717	1.59643	1.98436	1.95468	1.79394	1.8748	2.27406	1.68788	4.68653		1.10741	3.37614		3.38519	1.62727	1.27356	1.85914	1.73476	1.78682	2.24604	2.21039	3.42954	1.88028	1.73505	1.43404	1.89694	3.55328	3.95365	2.84688	1.77159	1.66574	1.90092	2.46314	1.68281	1.74999	1.71253	2.88328	1.72074	2.01887	3.97639	3.55159	1.87026
1421	FGFR_0939	GDSC1	0.78004	3.22646			1.63324	1.32363	0.8233	2.2277	1.21052	2.94956	1.7744	2.65934	-0.64708	3.00855	1.52148	0.47943	1.49489		1.4673	1.87747	1.43054	1.67969	1.93553	1.33161	3.61688	2.5667	2.11266	3.00627	1.4126	1.14299	1.92274	3.85746	2.25201	3.84742	1.30458	1.21965	1.25147	2.14551	3.1742	2.90675	2.43058	1.70149	1.05223	0.85615	2.14995	0.56058	1.77083
1422	FGFR_3831	GDSC1	4.40384	4.66714			1.48552	0.68321	2.54943	3.57301	3.92268	3.15482	2.35041	2.89537	-2.10467	4.57401	2.62192	0.05392	2.10965		2.60466	2.3132	0.48181	2.28906	1.78785	2.65535	3.55125	3.05439	4.16454	2.78074	3.48024	1.87262	1.04641	5.04264	4.7313	4.62096	3.5623	1.78271	2.68764	2.21738	0.95466	2.29418	1.80815	2.81679	2.12985	2.14148	3.7511	2.7959	3.13621
1425	BPTES	GDSC1	5.59788	4.51809			2.72067	3.39501	2.84389	5.23278	4.89598	4.86517	3.23475	4.30784	2.28	4.95745	1.50389	3.04075	3.78812		3.47418	3.17655		0.94459	2.90243	3.92534	1.20479	5.03758	4.32907	3.55719	2.42569	0.53029	4.74808	3.61318	3.33942	4.26574	0.69817	2.32342	3.82054	1.49873	3.71897	4.1646	3.87335	2.19221	4.73366	3.26981	4.75702	1.212	3.57316
1426	AZD7969	GDSC1	2.38146	2.52723			2.65645	1.73227	3.71919	3.01426	1.74528	2.84269	1.42603	2.63527	1.5168	2.91128	1.86141	0.91133	2.32613		1.67841	1.44263	1.63562	2.35052	2.37713	2.08369	2.96018	2.50902	5.82814	2.67923	1.98451	0.64768	2.67074	4.14933	1.77663	6.87237	2.4906	2.70793	1.76899	2.10246	2.6411	3.06434	2.54395	2.14081	1.3262	2.74165	2.79826	2.76116	1.80541
1427	AZD5582	GDSC1	3.72201	3.90169			3.19828	1.41421	-3.9435	3.7743		0.9215	1.23752	4.27392	2.78043	2.59437	-4.11328	1.67074	4.66605		3.52213		1.38975	3.54448	0.33692	-0.54288	2.96569	2.10343	2.11636	2.4741	2.97777	1.55507	1.79546	4.44766	1.22607	4.07216	2.70867	-2.97831	1.63561	1.59062	0.80191	0.54392	1.78512	-3.29612	-2.31029	3.57049	1.83577	1.88079	-1.47185
1428	IAP_5620	GDSC1	3.65866	3.77791			4.01261	4.5765	-0.04348	4.43253		2.98373	3.61608	5.14247	3.98184	4.48057	-1.34109	4.13841	4.84768		-3.5095	3.09482	4.41394	4.1683	3.18389	3.34886	4.81995	5.76939	5.82814	4.71021	4.27973	4.3436	4.24493	5.6069	3.35466	6.61515	4.73529	-1.85617	3.97137	3.85279	3.17725	3.87208	4.88664	-2.09512	1.86504	4.89942	4.48255	4.38718	1.02431
1429	IAP_7638	GDSC1	5.11781	3.57833			3.78454	4.04324	0.50821	4.96346		2.32907	4.24553	5.42118	2.72477	4.60768	-4.10424	4.13841	4.68908			3.3613	4.36807	3.60786	3.16533	2.94883	4.3784	5.68138	5.82814	4.54884	4.72188	3.07172	4.71016	5.43025	2.50528	6.87237	4.43631	0.18184	4.01114	3.73917	3.26207	2.43983	3.81394	-1.7661	1.79514	5.00567	4.50957	4.5119	1.05967
1430	IGFR_3801	GDSC1	0.4843	0.80178			-0.8365	-2.64581	-0.30102	1.46026	-0.86343	-0.97934	-0.87918	0.80439	-3.74055	1.81453	-0.33961	-1.93879	0.05069		0.08747	-0.50496	-1.26399	-0.1515	-1.3964	-0.36865	-0.31132	0.66882	2.53317	1.0466	0.67016	-0.3967	-0.70291	2.1629	1.49228	0.19893	0.04294	0.02947	0.15816	-0.10746	-0.57626	0.02278	-1.5908	-0.74484	-0.6012	0.69408	0.10061	0.69235	-1.10225
1431	AZD2230	GDSC1	5.00627	4.66714			3.66554	1.72995	2.91046	3.77559		2.13309	1.70986	2.33214	2.58426	3.78263	2.07599	1.32081	2.99893		2.66937	2.6913	1.75061	2.49744	2.21339	2.06476	4.13608	3.44855	3.25394	2.0926	3.51591	1.81251	2.56636	3.48813	1.51636	5.32401	2.2514	2.97307	4.49652	1.90706	1.20975	3.97545	2.22012	1.76198	2.54524	1.98135	4.56847	4.63357	2.28153
1432	AZD1480	GDSC1	2.7727	1.65541			1.4672	0.4842	0.58304	2.6493		1.40508	1.33819	2.25448	-2.47739	2.33842	0.88412	1.14737	1.10184		0.99074	1.54891	0.82044	2.40547	1.90897	3.09276	2.58175	2.29532	2.23701	3.02128	2.02585	1.54877	1.88329	3.83056	1.41776	2.89758	2.09919	0.17584	1.80785	2.30872	0.58002	2.7153	1.06269	1.0384	2.1119	0.71775	1.99029	0.73923	1.60593
1433	JAK1_3715	GDSC1	3.33829	4.34633			4.85279	3.79076	4.43973	3.94676		4.99576	3.85183	4.13459	3.33401	4.65857	4.41429	3.27742	3.63175		5.25261	4.9695	3.92096	3.49687	3.85034	3.50182	5.0289	5.50922	5.82814	5.20164	4.84757	4.31575	4.74708	5.3951	3.63129	5.58735	4.23919	5.56254	3.8469	3.73782	4.66348	5.1329	4.52544	5.06885	4.3249	4.33417	4.74183	4.57552	4.22379
1434	JAK3_7406	GDSC1	2.3943	2.66453			2.96768	3.79165	5.05455	3.30754	1.91632	1.9268	2.10621	2.64863	1.48965	5.00658	2.85897	1.62419	3.95813		3.66487	3.54161	1.9328	3.93345	2.60652	2.05813	3.91115	3.26458	5.78904	3.73423	3.16511	2.20466	4.45726	4.19848	1.73118	5.43822	3.10534	2.88553	2.26977	2.08214	4.66348	5.16668	4.4327	3.69053	2.34054	4.72868	4.8341	4.47014	2.0194
1436	MCT1_6447	GDSC1	3.1392	3.59769			4.82812	3.82351	3.53386	5.58653	3.95867	3.42167	4.48709	4.26956	3.99638	3.47404	4.2279		5.04774		5.29877	3.51853	3.46497	2.77166	4.33974	4.34659	5.20863	5.42528	5.82814	4.28938		4.06103	4.04875	5.43771	4.46759	6.87237	3.166	1.67986	4.50226	4.71557	4.66348	5.16418	4.36076	5.03486	3.48072	4.98477	4.83352	4.31664	3.52425
1437	MCT4_1422	GDSC1	4.05953	4.55871			3.31248	4.53593	3.68595	5.21284	4.01784	4.50794	4.42842	5.46329	4.40303	4.35661	2.05449	3.36299	3.86652		4.43129	4.11999	4.06875	3.69911	3.5757	4.46537	4.78107	5.48759	4.57771	4.47927	4.78297	2.99906	4.75434	5.70393	4.7676	5.71627	5.00022	2.99985	3.28861	4.7671	3.34675	4.41382	4.33959	3.94809	4.34707	3.84996	4.6148	2.94553	4.13909
1441	AZD2014	GDSC1	0.97418	0.02571			0.21169	-1.30791	-0.52956	-0.19242	-1.36857	-0.22337	-1.18652	0.45633	-1.37475	1.1528	-1.35243	-1.90968	-0.88094		-0.62102	0.15115	-0.17591	-1.53028	-1.99242	-0.0742	-1.14037	-0.00186	0.81411	-0.47743	-0.66614	-0.1412	2.53813	2.69121	0.7884	1.13136	-0.88015	-0.8969	-0.28105	-0.87385	-0.89601	0.12468	-0.42386	-0.04795	0.07235	0.19557	2.58046	1.04217	0.55716
1444	AZD8186	GDSC1	3.33464	2.46389			1.07537	1.05121	0.68694	2.01131	0.63544	2.5703	2.00902	2.82511	1.39736	3.09212	0.35518	0.86331	1.46481		1.81708	2.08692	1.89039	1.20593	1.62913	1.54765	1.3511	1.14149	1.56198	1.19235	-0.12833	3.05287	2.88487	2.86695	2.74261	0.58402	-1.86378	-0.49974	1.45855	2.81497		1.48585	1.81946	1.80828	2.86431	1.24151	2.31499	3.33166	3.08117
1445	AZD8835	GDSC1	3.27479	3.64645			3.56438	1.26611	3.51739	4.61764		2.70872	2.21774	3.3229	0.58574	1.8145	2.04559	1.3351	0.80332		0.82278	2.42787	2.70287	2.87557	2.84185	2.86234	1.82522	2.35401	1.91608	2.48094	2.67499	3.32876	2.39264	3.73433	3.43202	3.31423	2.16531	3.67105	4.01535		2.21255	2.18997	2.4434	2.77302	3.23892	3.84012	2.48215	3.71063	2.86964
1446	PI3Ka_4409	GDSC1	4.29609	3.9636			2.83482	0.9391	2.11426	3.13379	1.84437	2.2622	2.14289	3.47601	-0.86137	0.94474	1.17069	2.08638	1.14445		0.8859	2.77686	2.48258	2.69325	2.77891	2.70842	2.68284	2.74092	0.99118	2.39856	2.4356	3.53825	2.25792	3.49515	2.78515	2.85037	0.93881	2.61722	4.4438	1.26261	1.13325	1.19513	2.28302	2.10873	3.43555	2.74547	2.22334	2.58947	1.91393
1449	AZD1208	GDSC1	4.847	4.28127			3.01244	2.64424	3.16084	4.385		3.80537	1.6457	3.58436	3.87678	4.17746	2.80941	2.6391	4.61946		3.01206	2.58138	4.02554	4.5715	1.56478	0.86405	2.46158	5.42649	4.40976	2.95832	3.16905	3.01485	2.68102	5.67817	3.71968	4.17791	3.99658	2.23889	3.72225	4.45785	2.84349	4.20433	4.04273	2.15089	4.52333	3.65112	4.06587	4.37363	3.01139
1451	PLK_6522	GDSC1	-1.44751	0.20799			-2.73157	-4.49895	-3.89473	-2.44099	-3.87554	-3.22634	-4.36477	-2.54445	-3.65428	-2.95128	-2.99957	-5.18706	-3.06836		-3.08132	-3.38644	-4.42143	-1.98896	-3.88253	-4.05914	-4.21209	-1.34849	0.77391	-3.30846	-2.7226	-4.27075	-3.91105	1.13929	-4.01356	2.85177	-3.15651	-4.00231	-2.62801	-2.78534	-3.28749	-1.91888	-3.9161	-2.71196	-3.42153	-2.56236	-3.49254	-4.69655	-4.77942
1453	RAF_9304	GDSC1	2.72466	3.00351			2.22659	2.08266	0.90571	2.90335	4.85872		1.74115	2.93548	2.83373	2.54435	2.37667	1.28792	3.08478		2.68996	0.45929	1.35031	2.92315	2.45834	1.78448	1.21644	3.86543	3.26721	4.09342	-0.6986	3.00899	2.85764	5.51686	1.08662	2.95323	1.92047	2.1987	1.96003	2.03073	3.03193	2.26884	1.88212	1.58744	2.40597	2.20667	0.51887	2.64696	1.71947
1455	SMYD2_2391	GDSC1	1.86032	2.04006			1.70255	1.50409	1.68874	2.2293		1.58532	1.47126	2.00425	1.68338	3.85636	1.28782	0.94461	2.12339		1.59386	1.49573	0.79147	1.87512	0.63042	1.53128	1.31093	1.9129	1.95276	1.35159	1.76924	0.62035	2.38686	2.51653	0.94597	5.66043	3.06192	1.14026	1.30349	1.88965	1.16812	1.33845	1.64634	1.65765	1.54015	1.1359	1.55088	1.99778	1.68945
1456	TAK1_4248	GDSC1	-1.12906	-0.22612			-0.78998	-2.01604	-1.26197	-1.30828	-1.60193	-2.6456	-1.63859	-0.9956	-2.77682	-0.55757	-0.97202	-3.04785	-0.53522		-0.66422	-1.49177	-1.79118	-0.27043	-1.31647	-1.47031	-3.00833	-0.92388	0.01722	-1.02196	-1.87353	-2.3316	-0.73989	1.83804	-1.26503	-0.33518	-1.15108	-1.31717	-1.87411	-1.58922	-1.03899	-1.20959	-1.11008	-1.92645	-2.59477	-2.77399	-1.13427	-1.09307	-1.68753
1457	TAK1_0866	GDSC1	-1.46748	-0.51742			-1.19073	-1.85584	-1.1386	-0.94727	-1.30876	-2.41816	-1.48754	-1.2733	-2.57924	-0.53704	-0.95824	-2.89696	-0.62577		-0.47224	-1.54451	-1.22199	-0.39453	-1.31519	-1.56587	-2.84845	-1.08766	-0.21682	-0.975	-1.63198	-1.97776	-0.84113	1.6189	-1.87951	0.54047	-0.49301	-1.32141	-1.65312	-1.75174	-1.27001	-1.71275	-1.24365	-1.86391	-2.62283	-1.04893	-0.89564	-1.1798	-1.60953
1458	PARP_9495	GDSC1	0.31642	0.96046			0.87822	0.85208	2.16532	2.56115		0.25394	0.1496	1.47427	1.89276	3.13565	1.01591	2.27372	0.88374		1.0793	1.52294	0.311	1.83426	1.4838	0.6652	1.86066	2.34391	4.44185	1.72738	1.2802	0.17573	1.64851	4.2591	1.1483	4.84669	-0.25403	1.26142	2.57128	3.15206	0.86153	0.77203	-0.20364	1.20307	-0.39546	1.11298	2.87287	2.1162	-0.56218
1459	PARP_0108	GDSC1	-0.32675	0.52154			-1.39712	-3.28311	-0.71457	0.82121		0.086	-2.79529	-0.65926	0.97201	2.63589	-1.81522	1.84267	0.34957		-0.56737	0.40916	-1.95097	-1.69745	0.67281	-2.35612	0.20982	0.52737	2.6863	1.13439	-0.63636	-2.25265	-0.19508	3.82637	-1.12288	4.74931	-1.4237	-0.38616	-0.71027	-1.03516	-2.2524	-0.6565	-3.9638	0.98201	-2.11383	1.48768	0.55391	0.21578	-1.41427
1460	PARP_9482	GDSC1	0.00589	0.54791			-2.13621	-4.32322	-0.6263	0.25905		-0.29502	-4.24983	-0.83406	1.20846	1.79042	-3.13364	1.76245	-0.29005		-1.16968	0.56293	-3.53133	-2.6797	1.07725	-2.26482	-0.15947	0.15475	2.2964	0.53331	-0.41986	-3.51439	0.18149	4.05828	-0.55681	3.01655	-2.56769	0.11579	-0.13371	-1.14096	-3.47434	-1.47817	-4.40474	0.81732	-3.32074	0.94337	0.59712	0.13351	-1.62539
1461	TANK_1366	GDSC1	2.45289	2.56506			1.54451	1.80867	1.62353	3.75872	3.16512	1.39972	2.0417	3.7876	3.01351	3.29669	2.43946	2.47668	2.8166		2.12679	2.69638	2.3771	2.22543	2.77673	2.54784	3.70507	4.10239	3.54173	3.0184	3.14268	1.58501	3.21442	3.40991	3.21325	2.71606	0.29522	1.50763	2.57377	3.24979	2.35836	2.55347	2.79497	2.09617	3.31689	2.60658	2.46752	3.10002	3.33903
1463	AZD1332	GDSC1	1.89042	2.32505			1.05542	1.67674	1.93691	2.32071	1.71745	1.12016	1.22569	1.92382	-2.51043	4.2327	1.43693	1.4025	0.98902		1.94182	2.68278	1.91712	2.55134	2.13828	1.75959	1.05523	1.94167	2.12218	1.97569	1.90419	1.6119	2.70354	2.79615	2.02714	2.69565	2.31447	2.55271	1.59795	2.01763	2.32633	0.77276	1.77421	1.76445	1.50639	1.12344	2.58464	2.14911	1.71976
1464	TTK_3146	GDSC1	3.03341	2.84007			1.93684	0.97016	2.29472	3.56061	1.91115		2.2055	3.41241	1.84543	2.52152	2.13441	1.75315	2.79933		2.50166	2.04816	1.74967	2.68746	2.28632	1.85676	1.6632	4.26183	3.41343	3.7863	2.92018	2.15356	2.5383	4.77886	2.30636	4.66628	3.00497	2.93196	1.54822	2.02513	2.12823	2.2088	2.12434	1.99473	2.72547	3.40938	2.20399	2.85102	2.34323
1490	SN-38	GDSC1	-3.68525	-5.53641			-4.71011	-6.10564	-2.75691	-2.79362	-4.69053	-4.11613	-5.60741	-3.82222	-1.57932	-2.8393	-5.53506	-8.04598	-3.78492		-3.40364	-3.03539	-4.90274	-3.63806	-6.27756	-5.41153	-2.17464	-3.52518	-0.07821	-3.35129	-5.40676	-6.80472	-3.58485	-3.69316	-4.493	1.57405	-5.3381	-2.45607	-5.09478	-4.69323	-4.84376	-4.82342	-9.73579	-7.98872	-6.42403	-1.92181	-3.1056	-3.97264	-3.48788
1494	SN-38	GDSC1	-3.76031	-4.25733			-5.52857	-6.26886	-3.72317	-3.31279	-3.08454	-3.28125	-5.96597	-4.18726	-2.05515	-3.1883	-6.48504	-3.07795	-4.53905		-3.43043	-4.04687	-5.01513	-4.6058	-3.09112	-5.46821	-3.629	-4.01466	-3.38986	-5.01056	-4.20286	-6.53725	-5.29606	-0.22043	-3.77401	-0.63261	-2.36435	-2.91069	-5.56583	-5.09239	-5.81179	-4.75507	-2.56951	-3.25114	-5.6245	-3.15979	-3.20066	-4.88957	-4.00522
1496	Cisplatin	GDSC1	2.03551	1.3209			3.16094	0.72769	0.95558	1.09651		1.24429	0.06834	1.68271	2.35692	2.97289	0.25547	2.93444	2.7396		3.41551	1.62683	0.05102	0.88008	2.99944	0.95372	0.28991	1.64322	4.50272	2.02384	1.20566	0.29311	0.96876	4.25876	0.86619	5.61165	1.19959	1.06746	0.30103	1.35586	0.21988	1.32905	3.74745	3.48277	-0.01152	1.57148	2.46625	3.70378	0.08202
1497	AZD4547	GDSC1		2.36389			1.87926	1.76034	2.12889	1.66366		2.11178	1.69722	1.43651	-4.97969	2.74915	1.79166	1.83583	-0.04565		0.12734	2.37081	0.27179	1.35399	1.69646	2.034	2.37074	2.6255	3.34055	2.89492	1.88351	2.06535	2.05417	3.30071	2.23805	4.54081	1.80995	0.93283	2.15747	1.70954	2.02386	2.43591	2.60432	1.79136	2.41798	0.75716	2.3984	2.60517	1.7036
1516	Cymarine	GDSC1		-3.49174			-3.21149	-3.05058	-2.75866	-2.71652		-2.92129	-2.99126	-2.57643	-3.36613	-0.97294	-3.53967	-4.42523	-2.69278		-2.98369	-1.83877	-3.57163	-3.09273	-3.22197	-2.63907	-3.46309	-2.46685	-1.83097	-4.11899	-2.61462	-3.79402	-1.87107	1.04314	-2.25833	-1.94909	-3.35373	-3.77065	-4.1684	-2.65755	-2.44894	-1.74523	-4.20122	-3.01221	-4.27171	-2.53033	-2.78691		-3.2414
1525	VER-155008	GDSC1		4.75694			3.82387	1.83453	3.02454	3.74554		5.05652	2.46008	4.74738	5.30103	4.42157		1.69911	4.19806		4.86276	2.59191	2.08301	3.84761	1.76661	2.74529	1.61721	3.33912	4.75185	4.80698	3.39203	1.91994	3.74384	5.64929		5.01458	3.38788	2.54811	1.14579	1.87733		2.61088	4.49193	3.54404	2.96305	5.0816	3.03427	3.83498	2.71121
1003	Camptothecin	GDSC2										-2.62239	-3.43715	-1.1769	-4.50507	-2.02929			-1.47725		-0.68974	1.46912	-3.51628		-3.96706	-3.2741	0.46064		-0.22051	-0.98353	-3.37126	-3.45352		-1.00557	-1.1982	0.87733	-2.867	-0.79995	-3.42038	-1.81586		-3.4334		-0.26704	-2.60218	-0.57754	-2.06725	-2.92178	-2.60307
1004	Vinblastine	GDSC2										-2.86281		-1.99586	-5.94854	-4.36992			-4.28557		-1.83217	-4.26225	-5.91375		-5.4943	-5.8312	-1.56511		-0.77295	-4.98464	-4.07293	-4.50472		-3.30728	-5.43558		-3.96404	-2.13257	-4.16642	0.28968		-0.84199		-3.21248	-2.91908	-4.78912	-4.16263	-5.75378	-4.83429
1005	Cisplatin	GDSC2										3.71651		3.36408	2.02533	3.79912			5.08523		5.18475	5.87406	1.80133		2.54183	2.47486	4.20971		8.17812	4.1885	4.08684	2.89703		4.17863	3.2887		3.21954	5.98199	1.79676	5.25905		2.94783		4.16025	4.40456	4.45014	4.96514	4.01184	1.93466
1006	Cytarabine	GDSC2										1.02547		3.82961	-1.94509	1.70272			1.6756		4.15038	1.46224	1.81309		2.15903	-1.41637	4.75718		5.75023	3.16884	3.33502	3.87444		0.23526	-0.47873		4.28457	2.96429	0.89091	1.41651		0.46881		3.18167	0.84703	3.75992	1.91977	1.26912	0.36159
1007	Docetaxel	GDSC2										-3.99237		-1.9324	-7.09775	-4.3282			-4.97223		-2.45512	-2.34044	-6.09603		-6.05626	-5.29993	-3.59201		-3.87993	-3.98999	-3.20834	-5.25904		-3.66288	-5.67943		-4.23202	-3.76138	-5.09228	-3.20797		-3.26745		-3.85077	-2.56422	-6.97145	-5.49637	-4.43493	-3.66608
1010	Gefitinib	GDSC2										2.48274		4.56731	2.50271	-1.88019			4.01743		3.68954	3.58677	3.27018		3.10291	2.61571	3.92369		5.77427	3.20835	4.48853	4.37943		-0.81795	4.16142		4.36396	4.8358	4.13202	-0.25406		2.63394		3.97804	5.09586	4.40616	5.24295	4.63301	3.54572
1011	Navitoclax	GDSC2										2.05418		3.47304	1.08212	-0.11981			2.04172		6.85574	3.77029	2.00109		-1.32732	4.47789	3.51467		2.41385	2.4703	2.7438	4.41304		3.94556	1.02217		3.49153	1.14714	2.78973	5.02181		3.25485		3.19865	5.69296	0.33218	3.58586	5.55066	2.32569
1012	Vorinostat	GDSC2										2.05654		3.12883	0.39459	0.60139			1.81952		3.10795	1.00578	1.83243		0.39934	0.42664	1.73766		1.85952	2.46183	1.87872	2.02517		1.35735	1.84877		2.46137	3.74146	2.26121	2.52932		2.45815		2.66908	2.3497	0.49873	0.97576	1.75544	1.66885
1013	Nilotinib	GDSC2										3.76465		6.39492	1.10373	4.32709			4.04094		7.15813	4.64867	3.4705		2.90427	1.10355	5.97234		3.27438	5.02329	2.52022	5.0546		3.72074	3.66661		5.64183	1.86038	3.97278	5.5329		4.38091		4.45789	5.6402	1.16678	3.3748	3.7919	4.13781
1014	Refametinib	GDSC2										0.53709		3.31199	0.85945	-0.41434					4.21457	0.18762	1.87417		3.28795	3.06658	0.2295		4.15268	4.34021	-2.77228	2.81072		-0.23045	-1.4127		5.1803	4.31589	2.98381	-1.87826		2.45469		1.30461	3.01108	1.76958	-1.63973	0.57924	1.92931
1016	Temsirolimus	GDSC2										0.22533		3.12659	0.58328	1.77259					1.5773	3.57962	0.79619		1.26625	1.67965	0.52711		-0.60681	3.83486	0.27142	2.25767		1.08691	1.93554		3.42967	1.44495	2.04975	0.84203		2.22771		1.3586	2.75645	-1.3679	2.10506	1.1305	1.70869
1017	Olaparib	GDSC2										4.89966		5.78865	2.8134	5.4301			4.73268		6.62344	5.37821	3.12374		3.08704	3.66948	5.99785		6.27144	3.80542	5.99933	4.59132		5.11661	4.22843		5.29424	5.77241	4.04323	5.23551		4.95952		4.76809	4.70863	4.43935	5.84194	5.44699	3.36798
1019	Bosutinib	GDSC2										3.02628		5.08086	1.64827	3.36531					4.75219	2.00846	2.36877		1.63105	2.8999	2.35477		4.83924	4.50234	2.98535	4.72704		0.52653	3.4242		2.70836	3.81901	2.68352	1.30073		4.54734		2.58714	3.56204	3.51802	1.94657	4.46826	3.41214
1021	Axitinib	GDSC2										3.81126		5.18496	-1.24983	3.37607			3.68636		7.73891	6.21986	1.30913		2.49178	3.28248	7.45002		4.31243	3.2391	5.3539	3.4485		5.41734	5.75528		4.24702	2.71075	3.6851	4.63179		5.21871		3.6309	4.45972	2.18713	3.07279	3.96793	2.4837
1022	AZD7762	GDSC2										0.12322		-0.41735	-2.65708	-0.33676			-1.23885		1.18798	-0.02455	-1.93613		-1.27777	-1.2278	-0.2133		3.6269	0.7767	1.98878	2.02154		-2.04994	-0.64303		1.02758	-1.2422	-0.96681	-0.57665		-0.18327		-0.52324	0.2167	-0.52506	-1.18275	0.30847	0.04584
1024	Lestaurtinib	GDSC2										0.65926		1.82618	-2.37398	-0.59024					0.58312	-0.36704	-1.20473		-0.59896	0.21919	0.44697		2.47484	2.17703	-1.91052	2.34538		0.64402	-0.36152		0.84615	0.03601	1.43368	1.49581		2.69189		0.83171	0.14216	0.64909	-0.28519	-0.00029	0.27068
1026	Tanespimycin	GDSC2										-0.80286		-2.04648	-3.62507	-1.61566					1.52661	0.03243	-1.71425		0.10143	-0.57404	0.29104		4.2857	0.46784	-1.75432	-0.4757		-0.86047	-2.07811		-0.83347	0.48486	-0.88976	-1.58144		-1.03538		-1.65404	-0.45982	-1.71771	-2.61155	-2.36365	-0.65665
1032	Afatinib	GDSC2										2.55856	-0.76741	1.9825	1.09405	-4.74188			2.27062		1.65185	1.53464	1.55331		1.39914	1.556	1.92974		2.19937	1.88314	2.32379	3.23358		-2.88091	1.31266	0.13179	3.19209	2.1018	1.39617	-2.89255		0.58775		1.56673	3.80608	1.48331	1.95717	1.97363	2.17536
1036	PLX-4720	GDSC2										5.5907	3.56709	7.17874	2.14567	4.42789			4.23341		5.46335	6.21736	3.23867		4.5907	4.42295	6.82584		6.38286	5.5477	-0.46406	5.45717		3.42766	6.34026	5.73904	6.74304	4.99413	4.75037	7.21403		4.36523		4.09246	5.77195	2.96511	1.97714	6.2085	5.04488
1038	NU7441	GDSC2										3.34331		5.42264	1.58542	3.08978					5.82019		4.23833		3.10158	2.43835	5.37949		4.86805	4.86493	2.50443	4.69031		1.65959	1.60669	4.3336	6.19074	1.60579	3.92121	5.02077		4.96748		6.31607	5.47289	0.64888	1.94786	3.8943	3.93495
1046	Wee1 Inhibitor	GDSC2										1.90972		3.37263	-0.02696	2.08552			0.75436		4.10239	1.07043	0.01647		0.93038	0.78652	4.0313		3.89295	2.11688	3.57645	3.72067		0.86637	1.49066		5.13566	1.27162	1.57106	2.66632		3.63833		3.87701	2.82834	0.25626	1.69363	3.24549	1.4152
1047	Nutlin-3a (-)	GDSC2										6.28262		6.38332	3.38394	5.58007			6.25749		8.26648	4.71376	4.84715		4.63517	5.71749	6.96664		5.83206	5.34692	3.66896	6.09878		5.89788	6.32496		6.76203	6.42509	5.05188	7.66713		6.64538		6.92958	7.20415	4.90432	6.35627	5.88535	4.87263
1048	Mirin	GDSC2										4.83869	3.93273			4.58729			4.20246		5.42071	5.11563	4.47628		4.26414	4.86015	5.02386		6.06345	5.42769	4.65907	5.72328		5.17536	4.30533	6.79712	4.72147	5.0135	5.25731	5.88114		5.86624		5.49629	5.53965	3.75382	5.5327	5.26158	5.20139
1049	PD173074	GDSC2										6.55082		4.76012	-3.07851	5.05507			2.87048		5.50545	4.69912	2.1081		3.50369	3.42746	5.63326		5.35406	5.34422	4.48355	4.73793		2.88879	4.83769		5.49184	2.37715	2.80391	4.42527		5.44469		3.85722	6.55042	2.90789	3.09705	4.82917	5.27633
1050	ZM447439	GDSC2										6.28145		5.83856	-0.75348	1.47521					5.31539		1.41488		1.25646	3.25209	5.96825		5.37455	4.58954	2.37299	2.87963		2.83351	2.47063	5.47925	4.39165	3.05867	2.30441	4.20609		4.30074		2.56139	4.36661	1.492	2.3659	2.77268	3.79595
1051	Alisertib	GDSC2										1.3559	0.92011	4.53976	-3.44663	0.93414			1.73281		5.65825	5.91995	0.32597		-0.79744	1.22552	3.71389		4.0089	2.8767	3.94376	2.50632		4.09153	3.09654	3.81765	4.34775	2.48833	1.42662	3.16941		2.61521		3.01713	1.57658	1.10888	2.5431	1.21537	1.49231
1053	MK-2206	GDSC2										4.47654		5.10813	1.32392	1.21688			1.60062		3.05132	3.75759	2.01256		2.12231	3.36548	3.46797		2.13329	2.75943	2.7444	4.91589		2.57372	2.50126		6.49541	2.31944	2.04653	3.87965		2.89891		4.30628	5.81509	1.13448	1.70995	1.72189	4.73854
1054	Palbociclib	GDSC2										5.57656		3.34612	0.08508	3.0388			3.01442		6.51559	5.64927	4.11276		2.3257	4.25989	2.79703		4.20827	5.99542	3.47233	3.51376		1.69287	3.68417		6.19348	5.04768	2.48299	4.73717		3.86204		4.20571	5.63911	4.59113	1.86603	1.89146	5.77487
1057	Dactolisib	GDSC2										-3.04378		-0.52087	-3.39437	-2.17838			-2.38802		-0.39221	1.1426	-1.92317		-2.7189	-2.92047	-1.67011		-1.15578	-1.55429	-1.85455	0.20301		-2.6682	-1.54787		1.40796	-2.17554	-1.98902	-1.75651		-1.55979		-0.89942	-1.35196	-2.24794	-1.36153	-1.25479	-0.56667
1058	Pictilisib	GDSC2										1.40677		2.32582	-0.2033	-0.21477			0.06927		1.5987	5.79905	0.62251		1.46751	1.31113	1.00713		0.4969	1.51958	1.21761	3.72971		-0.62509	1.37844		2.59763	1.40037	0.8557	-0.13654		1.15317		0.92306	3.02531	-0.40153	0.25396	0.58008	2.63834
1059	AZD8055	GDSC2										-0.37021		0.95589	-0.8981	-1.36601			-0.92798		0.36122	1.71062	-0.9805		-1.79979	0.22535	-0.69425		-0.21456	0.87658	-1.58415	1.03014		-0.39254	-0.21676		1.40404	-0.62592	-0.32723	-0.04522		-1.13654		0.25064	1.80125	-1.73466	0.3818	-1.26758	2.75057
1060	PD0325901	GDSC2										-0.4986	-0.80927	3.08125	0.31259	0.02533			1.41117		3.14107	-1.41132	1.00673		1.29571	1.9572	-1.18429		5.68156	3.92428	-4.50042	1.46392		-1.25101	-2.83788	1.17419	3.78709	4.10483	2.36316	-1.08451		1.5411		0.9441	0.42696	1.46196	-2.3933	-0.66264	1.08163
1061	SB590885	GDSC2										5.43037		6.71275	3.68274	4.16819					7.54287		4.61299		3.47675	4.67261	5.59266		6.63753	4.27195	-0.65253	5.64811		5.08127	4.33246	6.80757	5.83717	5.04383	4.84782	6.58062		5.59036		4.80762	5.86823	5.12064	2.57651	3.36372	4.70565
1062	Selumetinib	GDSC2										1.84554		5.00693	2.85274	2.27129					6.10121	1.19381	2.53133		3.86766	3.98838	1.16596		6.14529	4.82678	-1.48042	4.49155		0.82503	-0.09146		5.87121	6.50354	5.20365	-0.92371		3.62096		2.89763	4.12196	4.07915	-0.09553	2.50529	3.06458
1068	Obatoclax Mesylate	GDSC2										1.16052	-0.41583	2.60001	-1.75044	-0.08303			0.38657		3.6756	1.60476	0.35133		0.17119	-0.02696	0.86779		1.87825	0.14919	0.5319	-0.07609		0.89476	0.36041	2.64335	1.62872	2.00595	-1.35338	1.62823		1.01441		1.05532	-0.0945	-0.33598	-1.645	1.70485	0.13043
1069	EHT-1864	GDSC2										5.53162		6.56152	2.36428	3.90517					5.7999		5.28838		4.01427	3.46228	5.49948		3.94236	3.07508	4.80902	4.63982		5.81728	5.51678	3.49673	3.34653	4.78537	3.33493	4.87539		5.04152		3.58976	4.05626	5.44144	3.81159	4.72083	1.92721
1073	5-Fluorouracil	GDSC2										5.49983	2.78673	5.72069	1.80777	4.30826			5.65611		5.33087	7.49485	2.37191		1.38951	4.31103	4.65327		6.15837	5.0824	5.20832	6.5468		4.05346	1.25949	7.41097	6.53351	5.11623	4.07709	4.79687		3.38955		4.55089	5.63479	4.97587	3.16944	3.88776	5.63922
1079	Dasatinib	GDSC2										-0.20509		1.66794	1.15878	3.69146			-1.22031		1.03031	2.46877	-0.22945		1.90332	0.62158	-0.96959		2.96621	0.43741	3.65679	4.48981		-0.61862	4.24742		1.07253	0.84027	-0.45233	-1.17765		1.48149		0.08657	-0.41507	-2.58384	2.05091	4.52157	2.42068
1080	Paclitaxel	GDSC2										0.13358		-0.72335	-6.05884	-3.90164			-3.11427		1.77034	-3.76128	-4.98929		-5.73214	-4.82551	-1.47986		-1.7125	-3.03325	-2.44608	-0.63982		-0.71872	-4.57594		0.75995	-4.22119	-0.32098	0.3087		-0.57276		-0.01609	-0.24243	-5.83696	-4.13493	-3.41333	-0.80223
1081	Sunitinib	GDSC2										4.30785		4.80421	0.38962	3.66804					5.02716	3.98828	1.94123		3.13382	4.66222	2.53883		4.82495	4.51652	2.30987	4.66647		2.72565	2.41096		3.81692	4.40306	3.59554	2.77016		4.51782		3.95124	4.34323	3.05244	2.34262	2.66381	4.06815
1083	Crizotinib	GDSC2										2.9234	3.07117	5.12868	0.4486	3.66866			2.88287		7.28616	4.42123	1.71567		2.26571	2.70054	2.96479		3.99536	3.82168	2.89469	4.98565		3.75555	2.18739	5.62842	4.95084	2.92982	2.45578	3.9477		2.68523		2.82132	3.81665	2.94242	1.72675	-0.47593	2.49631
1084	Rapamycin	GDSC2										-0.90949		0.34182	-1.84108	-1.8588			-1.51266		-0.32957	-0.3349	-3.43447		-3.7474	-2.73796	-2.26619		0.02398	-1.81809	0.04854	-0.26506		-2.01634	-1.75176		-0.77103	-2.95153	-3.3827	-0.02763		-1.50149		-2.43356	-2.93613	-3.84104	-1.25806	-1.73973	-0.69611
1085	Sorafenib	GDSC2										2.87679		3.94209	-0.0187	2.79429			2.62392		7.40746	2.11618	3.012		1.61902	2.21938	5.65227		4.75904	2.48505	3.63388	2.72544		3.30162	2.27303		4.63589	2.98802	2.87933	5.06113		3.53281		4.56662	3.29438	2.30001	2.82826	3.38483	2.06259
1086	BI-2536	GDSC2										-1.0674		0.01302	-4.11227	-1.68046					1.00407	4.03694	-1.32356		-2.86144	-2.6129	0.11374		2.02351	-1.7019	0.19559	-1.11817		-0.97803	-3.24781		-0.78877	-1.24394	-0.76421	0.21269		1.46473		2.07054	3.59448	-4.41924	-3.73702	-3.49533	-2.50213
1088	Irinotecan	GDSC2										2.28135	1.55887	3.62905	-0.35038	2.77322			3.88795		3.61837	3.49822	1.34319		1.46876	1.60415	6.6371		4.57129	3.96882	1.32685	2.12438		4.03879	3.9269	6.61222	2.55143	3.42563	1.5216	2.95682		1.7011		5.02857	2.80535	3.07381	3.84095	2.2166	2.36352
1089	Oxaliplatin	GDSC2										3.50055	2.55616	5.94114	1.78244	3.64579			4.65871		8.38648	6.54689	1.84957		0.93975	3.11414	3.55466		6.50923	5.20373	5.06528	5.02885		4.42713	3.21904	7.38401	7.09665	6.94477	2.78602	7.35282		5.81922		6.14565	4.90942	5.79314	2.50443	5.23712	4.30147
1091	BMS-536924	GDSC2										0.96889		3.01879	-1.17517	2.80802			1.87204		4.53876	5.8788	1.76552		2.2588	2.32033	1.90922		3.08349	2.74901	4.16417	3.78083		1.88456	1.04742		4.24071	2.66624	2.51487	2.51618		2.16607		2.0251	2.24286	1.91588	0.30983	0.99867	2.59405
1092	Saracatinib	GDSC2										5.97932		4.50998	3.251	1.9528					2.14212		3.7865		4.20297	2.96617	2.37076		4.16554	4.30993	4.193	4.45111		0.9263	5.42269	2.96116	3.5163	3.32692	2.77766	1.10425		2.52641		2.93138	4.40548	2.15166	2.50682	2.90925	3.57043
1094	PHA-665752	GDSC2										3.4506		4.96688	1.32524	5.3958					6.41176	1.68875	1.55304		4.66812	3.69455	1.895		5.34142	5.05077	2.19319	2.15415		4.25387	3.98367		4.60036	4.19579	1.36709	2.80081		5.29198		4.26314	5.76934	1.60946	1.77388	4.89674	3.55673
1131	PRIMA-1MET	GDSC2										5.04009	6.63914			5.35032			6.80901		7.51893	6.89354	3.02136		2.96429	4.29642	3.53799		4.31795	4.64168	3.65774	7.36816		6.7196	5.80495	7.75923	7.28462	6.00602	2.9761	6.3478		5.59018		5.8702	7.967	3.31955	6.40792	6.66499	6.59162
1133	Serdemetan	GDSC2										4.38317		5.27937	2.65838	5.26677					6.19294	4.88985	3.75746		3.90483	4.14855	5.21088		5.17994	4.4167	3.42563	4.65697		3.67676	4.36915		6.25594	4.69714	4.53098	5.35949		3.96305		3.78354	4.98184	4.94776	2.50166	4.03799	5.37818
1168	Erlotinib	GDSC2										3.82936		3.9967	1.37251	-1.31456			3.38088		3.12816	3.81438	2.07435		1.95097	1.81323	4.93058		3.58821	2.28281	3.66992	2.89887		-1.1886	3.52246		3.72678	4.68545	1.6194	0.86469		1.90347		2.73654	3.05225	3.78666	4.21841	4.57046	3.25401
1169	AZ628	GDSC2										4.30325		4.38756	1.30489	4.04783					4.35936		2.38339		1.93284	2.69827	2.60285		4.38313	4.00567	-1.44604	3.97107		2.88469	0.19342	4.29727	3.41055	4.27941	2.50713	2.99108		4.28223		1.89534	4.4775	3.03647	-0.24792	0.93011	1.42839
1177	Niraparib	GDSC2										5.14035	2.73124			5.5111			4.9444		5.49883	5.76862	2.41201		3.09869	2.91429	5.05577		7.34329	5.62546	4.59284	6.17948		4.76958	4.3888	6.53146	6.23156	5.2801	4.77153	6.75117		4.07775		4.64846	5.97306	5.44048	6.30066	4.94726	4.16476
1179	MK-1775	GDSC2										0.80997		1.89535	-0.8805	0.33972			-0.59871		1.09613	0.619	-1.39644		0.3415	-0.51307	1.6868		2.90375	-0.06562	2.13433	1.45696		-1.50212	-0.19135		1.94058	0.47458	-0.01274	0.87512		0.42135		0.58543	2.09902	-0.08868	-0.89998	0.27873	-0.57314
1180	Dinaciclib	GDSC2										-2.85624	-3.56865			-3.87086			-2.19276		0.09348	-2.26875	-3.71873		-3.82878	-2.67329	-2.69091		-0.84776	-1.51089	-3.4824	-1.79622		-2.7493	-3.61211	-1.79719	-0.39418	-1.808	-2.44401	-1.46633		-2.56493		-3.68208	-1.52135	-3.5359	-3.33198	-2.34381	-3.26684
1190	Gemcitabine	GDSC2										0.49313		-0.19996	-4.29916	-0.91165			0.5183		1.91173	5.6417	-3.59735		-3.6441	-4.16548	1.25958		4.87717	0.08538	-2.30066	-1.61107		-1.25496	-1.38238		-1.53265	3.40141	-2.70036	-1.55799		-3.68854		0.09347	-0.96207	1.97341	-0.44839	-2.62759	-2.59953
1191	Bortezomib	GDSC2										-4.26854		-4.13954	-3.43728	-5.69451			-4.49174		-3.14609	-5.44579	-5.63216		-5.68942	-4.91297	-3.73528		-5.03436	-5.13095	-4.60436	-4.41775		-3.41309	-4.80651		-3.44127	-4.95696	-5.29948	-4.5844		-5.2094		-4.16258	-5.29117	-6.015	-4.92283	-2.88743	-4.53119
1193	UNC0638	GDSC2										7.14599		3.78763	2.618	6.63867			4.25444		6.38151	2.2045	1.48203		2.7584	2.5423	3.19364		4.84546	4.86421	4.09555	3.31564		3.53367	2.86772		7.26602	3.33538	2.8698	3.68454		4.0688		3.9035	4.31878	4.58125	1.73569	4.05	5.96744
1199	Tamoxifen	GDSC2										4.0781		4.31262	1.84331	3.63375			3.8686		5.04453	5.10554	4.55776		2.39325	3.17349	6.27536		3.64832	3.89076	4.28126	3.95234		4.44339	3.18516		5.32526	4.98781	3.39678	4.30732		3.68851		5.10149	4.62864	3.77608	2.80072	6.16402	4.43622
1239	YK-4-279	GDSC2										2.14816		4.402	0.2987	1.60834			1.02718		4.31135	1.74182	0.53776		0.6058	1.49698	4.10616		4.49784	1.60689	3.21309	2.30548		3.04659	0.68025		3.58106	3.1484	2.17455	5.33309		3.22938		2.11519	3.18765	1.20651	1.5008	1.43533	0.94693
1249	BMS-345541	GDSC2										3.435	2.18918			3.19917			3.69648		7.59492	5.57057	2.9566		1.93174	3.14997	3.67491		6.25434	4.31181	6.23192	4.76553		4.15135	2.83017	5.81042	4.40846	4.49853	2.75772	5.1961		3.08858		2.41018	3.95447	3.57359	2.60683	2.68872	4.25884
1250	AZ960	GDSC2										2.48656	1.31118			5.67103			0.53479		5.12061	5.8822	0.83899		0.14498	2.42701	3.21212		4.8414	4.22978	4.92522	4.32104		4.04042	2.37396	3.44877	3.71457	2.40555	1.80212	2.76915		2.09668		3.44534	2.11018	0.47943	2.52541	-0.35279	1.88334
1259	Talazoparib	GDSC2										2.68962		3.35943	1.34605	3.8312			2.61944		3.94568	5.82716	1.15163		3.20957	1.02794	6.99494		5.59923	3.56818	3.90641	4.29797		3.61981	2.08489		3.30287	3.84102	3.47341	4.31122		2.11314		5.76657	2.42627	4.74409	5.0744	4.66086	2.68942
1372	Trametinib	GDSC2										-1.6657		1.56803	-1.40115	-2.46225			1.77812		2.86454	-3.5684	-0.26689		0.06817	1.03978	-2.25043		3.80415	3.04543	-5.71513	0.54842		-3.12347	-5.03404		3.22618	2.66038	0.67873	-3.09057		-0.19246		-0.73974	-0.01246	0.39874	-4.98364	-2.00839	0.37389
1373	Dabrafenib	GDSC2										5.5715		6.01012	2.29841	6.26205			6.09462		6.16659	5.8822	4.4259		2.26535	5.28275	7.08053		5.28799	6.02484	-3.03112	5.32916		3.11204	5.17644		5.99792	5.78443	4.9303	6.43084		5.17507		4.4599	6.28949	6.04291	0.17325	4.65511	5.47449
1378	Bleomycin (50 uM)	GDSC2										3.49928		4.10592	1.25424	4.55764					5.6865	6.22077	1.46423		3.93958	0.63094	4.99304		5.93853	2.06522	3.68798	2.39075		4.01223	4.42867		6.65303	5.74577	3.40996	2.69084		3.42772		5.63378	3.20588	3.8212	5.91437	3.60539	0.72415
1401	AZD5438	GDSC2										1.73005	1.37289			1.59418			5.14983		6.60485	2.76604	1.3974		1.23022	1.98125	2.3068		3.84602	3.45423	1.2063	3.20349		1.98846	1.80384	3.82625	2.58981	3.09221	1.65166	3.44435		2.5416		1.34006	2.311	1.27827	2.78365	1.82371	2.46074
1428	IAP_5620	GDSC2										5.75065	5.05428			4.18679			6.1153		0.91736	5.266	3.89033		1.88884	3.13482	7.10743		6.61054	5.92993	6.1257	5.91835		6.25148	3.80936	6.96823	6.38504	1.44604	5.70957	7.0476		6.62827		4.58269	5.84774	5.58887	6.26422	6.32312	2.7635
1441	AZD2014	GDSC2										1.69321	1.27972			1.06823			0.76732		4.50276	5.88044	0.64058		0.77344	1.7657	2.70831		1.19341	3.58342	1.96421	3.45935		0.87096	1.19733	2.26584	2.93198	2.84584	1.47132	2.13897		3.4803		2.06343	3.43982	-0.2205	2.1451	0.4848	5.5191
1463	AZD1332	GDSC2										2.6228	2.20659			5.01416			2.57218		7.66561	5.69062	1.40493		3.07356	3.31114	4.39514		5.46871	4.80631	5.79662	3.98703		3.08224	2.79066	4.20859	6.50681	4.35955	2.98281	4.77776		3.17322		3.93055	3.52818	1.42176	3.81463	2.46244	5.49887
1494	SN-38	GDSC2										-3.51046		-2.29763	-6.14623	-3.3971			-4.28741		0.25312	-0.69612	-4.23068		-4.23212	-4.34319	0.68656		-3.19693	-4.2328	-4.37396	-5.31121		-0.39133	-3.50542		-4.03087	-1.47855	-4.8554	-3.70571		-5.14725		-1.59485	-3.43682	-3.04864	-2.27657	-2.54906	-4.66456
1510	Linsitinib	GDSC2										4.45662	4.38268	5.39402	2.00045	3.15976			4.53091		7.38426	4.96738	4.99867		2.61018	4.05266	3.78048		4.58431	4.88432	4.65512	5.62428		2.84147	3.42363	5.4739	5.80476	5.57586	4.09885	3.58476		4.70619		4.33669	6.46096	5.59162	1.97	4.88881	4.27039
1511	Epirubicin	GDSC2										-1.55704		0.17612	-2.49991	0.78746			-0.7723		0.4506	-0.50146	-1.44283		-2.85452	-1.62697	1.02599		-0.41972	-0.49752	-0.91816	-1.35113		-1.39973	-2.03754		-0.2629	-0.68741	-2.24993	-0.81227		-1.41743		0.09225	-1.02593	-0.2996	-0.52248	-1.37082	-1.60452
1529	Pevonedistat	GDSC2										0.23251		2.79136	-2.25052	0.31598			-1.00034		5.70647	-0.05594	0.27678		0.87759	-0.96266	5.61559		4.09736	2.24215	0.02237	0.30763		0.77152	0.20673		1.94502	2.7364	-0.19118	-0.31866		0.74257		1.13194	0.04051	3.38642	1.11082	1.81008	-0.91485
1549	Sapitinib	GDSC2										4.2108	0.34351	5.85476	2.63384	-4.10558			3.72171		2.75538	4.43823	4.09155		4.27189	3.53174	3.75438		4.63968	4.48786	6.28333	6.56943		-2.44214	6.42025	2.58115	5.82442	5.94504	4.47687	-2.0151		2.80149		2.50931	5.93353	4.53167	4.87529	6.5784	5.57881
1553	Uprosertib	GDSC2										5.53319	1.40608			0.43512			2.03059		2.29852	5.8074	1.50278		2.33007	4.44644	2.82322		3.37148	4.52974	3.27217	3.64898		3.17768	1.39314	6.6443	5.73556	3.14278	1.63184	2.72143		4.21419		2.01984	5.74169	0.84031	1.26534	2.13388	4.12112
1557	LCL161	GDSC2										5.04367	5.34405			5.92917			5.43332		4.92612	4.4857	3.45968		4.52278	3.94276	6.13756		6.49351	4.2743	5.64302	6.16799		6.31725	4.90391	7.3627	6.20817	4.6804	5.79794	5.2821		6.35675		3.94251	6.86839	5.98432	6.9487	5.55219	3.83051
1558	Lapatinib	GDSC2										5.98482		4.91578	1.65047	-0.86618			4.31329		3.49967	5.0665	2.48448		2.51484	2.42588	3.95148		3.90423	5.554	4.5099	5.31286		1.21162	2.40116		5.72643	3.30761	1.67902	0.38853		3.45548		3.37087	4.71658	2.73833	2.51753	4.64351	4.74756
1559	Luminespib	GDSC2										-1.69378	-3.25265	-3.29538	-4.85201	1.8569			-3.61322		-0.72343	1.21219	-3.5589		-2.92345	-3.43534	-1.14039		-0.73372	-1.30324	-2.66037	-1.99471		-2.06247	-2.21705	-0.55897	-1.18734	-2.51945	-1.87654	-2.30564		-2.72909		2.41798	-1.39146	-2.98542	-0.77535	-3.14736	-2.20778
1560	Alpelisib	GDSC2										3.51792	2.6517	4.75181	0.62579	2.05866			2.58791		3.64121	5.61287	3.56596		3.57354	4.12087	1.98035		2.01804	5.05229	4.66643	5.49148		4.21764	4.09364	5.84414	5.23662	4.37427	5.35025	3.34672		4.40964		3.44552	6.40664	2.48251	2.36721	2.53997	5.33117
1561	Taselisib	GDSC2										1.61317	1.45171	3.79429	-0.71763	-0.53028			0.02533		0.84441	5.47933	1.34943		2.05745	2.98706	1.20251		-0.05702	2.81627	1.46495	3.57736		-0.43688	1.40887	3.15544	4.40699	2.75739	2.7219	-1.41875		2.36709		1.75958	5.17963	1.27151	-0.02837	0.39101	4.81805
1564	SCH772984	GDSC2										0.90013	1.32527	4.19105	1.41358	0.38301			3.32489		5.24939	0.60329	1.31147		2.22254	2.26348	0.36331		4.47916	4.3794	-1.40795	4.47547		0.31599	-1.97562	2.3102	5.61306	3.83378	3.45268	2.0072		3.32013		1.36985	2.28567	2.22249	-1.51816	0.10566	4.20986
1578	Leflunomide	GDSC2										5.50034	4.17499			4.9847			6.3705		5.23066	7.06127	4.64403		4.51145	5.30628	5.80703		8.88512	5.30376	5.69562	7.03522		5.59087	5.1256	5.5447	5.57646	5.83557	5.4665	5.95548		5.2765		4.09762	6.90058	5.24656	5.52472	5.38557	4.67727
1593	Entinostat	GDSC2										2.04523	2.97507			1.50789			4.01565		4.39058	1.73615	2.26969		0.03158	1.0181	1.47897		3.59057	4.01443	2.89033	3.11961		3.77105	1.68416	6.53736	4.70155	1.82843	3.52427	4.10664		2.86277		2.92791	3.24713	1.69866	2.02783	1.76214	3.34952
1594	OSI-027	GDSC2										5.17588	3.21851	2.86261	1.28828	4.25588			1.64265		6.16679	4.30064	1.97626		0.39384	3.59581	2.12146		1.32876	3.31548	1.26647	5.08279		3.369	5.80223		3.68147	2.85752	5.12163	1.05338		4.98026		1.02076	5.21376	0.25739	3.16895	1.66873	4.2676
1598	LGK974	GDSC2										5.04783	2.76191	7.37986	2.94308	4.85712			5.48879		7.11946	6.14361	4.1037		3.45029	4.87726	4.48636		4.83915	4.31681	4.78105	4.97803		4.91051	5.41194	3.9894	5.06074	6.08825	4.78239	5.93015		4.35879		3.76752	5.23147	6.19772	4.51313	5.40048	1.81242
1613	VE-822	GDSC2										1.40284	4.84738			4.286			3.17751		7.328	5.07792	1.10671		1.26615	2.77804	1.36849		5.14683	4.84987	4.90277	5.28297		0.29718	2.0336	6.09664	4.37039	2.70713	3.15604	3.13397		3.32124		4.55232	5.51679	2.86093	0.84651	3.18797	3.11526
1614	WZ4003	GDSC2										4.51212	4.0499			4.15185			3.92681		7.21649	5.49519	3.98518		2.43953	4.07482	3.76056		6.81715	5.6291	2.57299	5.92026		2.36459	4.05172	5.1625	6.3194	5.46067	4.05041	4.67025		4.19202		4.33937	5.29975	4.85265	2.07048	4.739	4.90916
1617	AZD5582	GDSC2										3.02708	1.68701			3.48468			4.82307		-4.58983	1.98828	1.37223		-2.88627	-1.07944	2.84287		2.53523	4.43086	2.22546	5.7655		2.57435	1.36613	4.97047	4.85397	0.47896	2.38898	1.93838		1.46205		-0.151	1.62877	2.09263	0.9359	2.1088	-0.20483
1618	GSK2606414	GDSC2										4.43281	2.46628			2.39938			4.32113		5.22916	5.84243	3.39569		2.95182	3.10603	6.79897		5.33995	4.46101	4.1732	4.5233		1.6053	4.66076	4.60138	4.67729	5.68979	3.33607	4.36068		2.9492		2.94357	5.53188	3.6695	4.22719	4.5619	3.14148
1621	PCI-34051	GDSC2										5.68412	4.00348			5.53689			6.28223		6.73994	5.55678	2.96215		3.72122	3.90879	5.09213		5.2754	4.61235	5.32006	4.62224		5.74117	5.68215	6.53664	6.53652	6.45202	3.94205	5.8993		5.33904		6.37374	5.6612	4.96539	5.58018	4.99314	4.48191
1624	I-BET-762	GDSC2										4.95354	4.63187			2.74606			2.92073		4.49371	4.86338	2.52257		1.22747	2.66522	2.03892		5.23986	4.16807	2.5949	3.43528		3.62962	2.61691	6.59092	6.21282	2.06755	2.45417	4.21118		4.53663		3.57114	5.75115	1.58822	1.28096	4.14315	4.97415
1626	OTX015	GDSC2										3.10297	3.34055			2.38049			2.73103		3.39082	5.45759	1.41327		0.24012	1.15955	1.12265		5.10535	2.88545	2.01556	2.78327		2.62366	1.31551	5.6113	4.38438	2.70909	2.14118	3.77497		3.26593		2.30921	3.18537	-0.57425	0.19598	2.07731	2.40649
1630	Entospletinib	GDSC2										3.88476	2.59994			3.35214			3.75405		5.38524	5.70381	1.93749		2.19182	2.73021	3.01773		5.34664	5.28486	3.6216	5.42156		2.54456	3.78759	4.74722	6.02992	3.94936	2.82084	4.17756		4.56672		3.78213	5.8463	3.13618	3.54861	5.28108	3.82351
1631	PRT062607	GDSC2										3.35208	2.97816			4.54476			2.96267		5.64838	5.73476	1.46096		1.7403	3.12505	2.26595		4.84829	5.92674	3.86732	4.00216		2.72203	1.47938	6.58901	6.10203	5.06651	3.81128	3.79299		3.88991		4.12331	4.97134	2.57631	1.96568	2.04251	4.56984
1633	Abemaciclib	GDSC2										4.853		6.02198	-0.31736	1.82119					7.03188	5.84875	2.1356		3.29309	4.75587	2.96968		4.32074	5.95868	4.11543	3.82725		1.78614	1.79441		6.5696	6.51086	3.51905	6.22176		4.20509		4.35302	5.56999	3.96185	1.48899	1.66487	4.32698
1706	AZD5153	GDSC2										2.16109	1.70983			0.93892			3.13589		1.05909	4.41597	1.87443		-0.7566	1.47434	0.29516		2.66561	3.05861	1.37234	2.27533		1.91257	-0.17156	2.53624	3.54519	1.72086	2.76052	1.70635		1.16017		1.82134	2.24264	-0.44461	-0.90123	1.07493	1.87731
1708	CDK9_5576	GDSC2										-1.09666	-0.9987			-0.73656			1.11171		2.88646	0.28977	-1.06971		-1.04692	0.2168	-0.56223		1.60201	0.66686	-1.43211	1.16563		-0.7699	-0.81268	0.60112	0.43923	0.47819	-0.5365	0.85056		-0.08572		-1.0545	0.8481	-1.67404	-0.66749	-0.83008	0.33218
1709	CDK9_5038	GDSC2										-1.80114	-3.1596			-2.32512			-0.98576		0.50786	-1.64354	-2.59458		-3.9434	-1.27403	-3.11449		-1.51857	0.35276	-3.34924	-0.36964		-2.97862	-3.2045	-1.87611	-0.83287	-0.59187	-2.47288	-1.8045		-1.25372		-2.33749	-0.97816	-3.65804	-2.36847	-2.95363	-2.37944
1712	Eg5_9814	GDSC2										-1.17147	-3.65447			-4.04178			-4.60816		-0.2117	0.53266	-3.82416		-5.063	-3.64272	-1.51872		-1.77096	-1.39557	-3.7069	-3.18643		-3.08802	-4.39517	-1.84355	-2.84348	-2.42209	-2.62467	-0.25271		-3.09941		-1.91898	0.7562	-4.60446	-3.97307	-4.32502	-4.53075
1713	ERK_2440	GDSC2										2.90704	2.66155			1.24923			3.39323		5.09395	2.68016	2.45512		1.68931	2.79304	1.20755		3.90637	4.06292	-1.05064	3.64376		1.84554	1.28563	3.56241	4.36639	2.91176	2.64937	3.36957		2.71804		3.47866	3.32123	1.26772	-0.38231	3.69499	3.71488
1714	ERK_6604	GDSC2										3.24061	2.41821			1.78848			3.48032		6.14896	2.5987	3.66003		3.42901	3.94968	1.60098		4.64156	5.01894	0.21507	4.40662		2.87406	0.69865	4.38914	5.05653	4.02741	4.11289	2.63527		3.96152		3.03571	3.84377	3.65137	-0.46371	2.40705	2.78436
1716	IRAK4_4710	GDSC2										6.44123	3.3152			5.57434			5.87319		6.17659	5.81621	4.43706		4.15075	4.16016	5.242		4.94037	6.03228	5.82661	5.44266		6.49781	4.54929	5.36673	6.42759	5.32133	4.66875	7.32882		5.44034		5.93221	5.57498	5.85636	5.72217	5.52126	3.88167
1718	JAK1_8709	GDSC2										5.85261	3.02503			3.57965			4.38066		7.01301	5.76045	3.2116		2.77336	4.1032	3.4562		4.14742	5.10927	4.47032	5.2827		3.46573	3.8802	5.16797	5.98731	5.35261	3.81998	6.11124		5.1875		3.66218	5.55504	4.69651	4.24321	4.71512	4.28241
1720	AZD5991	GDSC2										6.26689	3.30153			4.6892			6.29919		8.25998	-0.18266	4.4689		-2.34191	5.39661	7.17538		7.12801	6.14845	-0.90402	4.51734		6.56131	3.36636	5.44043	5.14882	4.99681	5.68422	6.89822		6.90101		4.92376	6.86839	4.26326	6.80286	5.76295	-0.25525
1730	PAK_5339	GDSC2										2.55779	1.36683			2.84569			2.68732		2.75192	3.44375	2.37239		1.5521	1.8224	2.83719		2.67288	3.96917	2.90534	3.17184		2.51462	2.28829	2.07739	3.23198	2.76437	1.80221	1.71307		1.99947		3.21888	2.49022	2.41286	1.56019	2.87304	3.00797
1732	TAF1_5496	GDSC2										5.69938	3.49729			2.68225			6.22506		7.1263	5.86986	4.51099		2.43823	5.33519	7.1934		3.62635	3.02106	5.78951	3.12499		5.74961	3.90311	2.82235	2.42314	6.77186	4.86146	6.19082		6.17859		4.32033	4.71731	5.49391	3.7216	4.76397	-0.20751
1733	ULK1_4989	GDSC2										3.15074	1.32822			4.18757			2.55217		1.77978	3.1813	0.57188		1.98862	1.175	3.06336		3.06176	2.89276	3.64838	2.67502		2.4558	1.28708	3.96072	3.44898	0.72451	2.67626	0.93615		4.16019		1.73684	1.5146	1.48046	1.84206	2.13532	2.36052
1734	VSP34_8731	GDSC2										1.54181	1.83507			2.24425			3.65849		4.39647	2.86008	1.7537		2.12665	1.75301	2.53912		3.19884	2.02169	2.64884	3.68279		1.61688	1.16482	2.87667	2.55914	2.0259	2.03969	2.57793		1.59866		1.71559	2.32166	1.76082	1.94059	1.66893	3.26064
1735	AZD1775	GDSC2										0.97638	0.39245	1.61637	-0.7505	0.41796			-0.39485		1.24035	1.49616	-1.36849		0.0897	0.04851	1.82239		2.44322	0.6434	2.25897	1.39972		-1.05156	0.0249	4.27094	2.22274	1.05489	0.29071	1.1344		0.79267		0.5828	2.55714	-0.2867	-0.93357	0.81617	-0.67578
1736	Selumetinib	GDSC2										3.29915	2.48688			1.68228			5.89285		6.06526	2.0525	3.41172		2.29027	4.8998	1.46316		6.38161	6.28186	-0.38973	5.4693		1.85556	-1.16643	3.26307	6.72228	5.58444	5.13043	2.46154		3.8474		2.8482	2.93571	3.14655	-0.02998	2.81674	5.86146
1738	IGF1R_3801	GDSC2										1.60126	1.77877			1.90681			1.04467		4.49254	5.87641	0.07423		0.56172	2.0753	1.8036		2.86349	4.3333	4.41832	3.638		2.06709	1.60014	1.84188	3.65623	1.97445	1.92216	1.81133		3.09731		1.73844	2.47823	1.00591	0.50515	0.90016	2.28601
1739	JAK_8517	GDSC2										3.23802	2.22089			3.48025			1.679		5.46773	5.83483	1.7263		2.16071	4.17886	4.47828		5.00749	5.53417	5.79292	3.09875		3.2029	3.43305	3.80059	5.84366	4.31518	3.54583	4.12301		5.02946		3.24605	4.23173	1.73885	3.16237	0.31265	3.42727
1786	AZD4547	GDSC2										2.75865		3.01254	-4.44172	6.02613			1.76418		5.68128	4.40601	1.67193		2.1827	1.64591	4.69974		4.27125	3.11036	4.5947	2.88471		4.18036	3.60701		4.91675	4.72298	1.70075	5.4488		2.83078		4.14045	4.20093	2.84001	2.35108	3.00677	3.72908
1794	Idelalisib	GDSC2										5.72204		5.66073	2.55648	5.82468					7.70415	4.17761	2.887		5.19603	4.68462	5.73486		5.36243	5.5716	3.04083	5.31234		4.48575	5.67712		5.60557	3.80404	5.74276	4.31269		4.66694		4.32136	5.7109	3.46102	5.28004	5.02969	5.62923
1799	Ibrutinib	GDSC2										6.17114	0.84575			-0.57313			5.00697		5.37025	5.80737	4.82122		3.01566	4.62623	7.15094		4.65248	5.23868	4.41122	6.13958		1.18261	6.08359	3.38375	6.56513	5.80852	4.70636	0.69382		5.3415		5.03636	5.54109	5.94016	4.96645	6.42288	4.93541
1849	Sabutoclax	GDSC2										-0.35751	-0.53141			0.39796			0.55441		3.79567	1.29587	-1.4496		-1.07253	-1.6704	-0.0812		-1.4442	-1.17181	-0.59434	-0.77176		0.15962	-0.15982	0.68281	1.52146	0.02569	-0.5922	0.1468		1.42918		-0.48494	0.4054	-1.25135	-1.11898	-0.23003	-1.08302
1850	Tepotinib	GDSC2										5.77068		6.03471	1.57418	3.87773					4.31644		2.43624		2.22906	3.2822	6.15175		3.95673	4.19175	4.78207	5.07989		4.04648	5.10039	4.83721	5.29501	4.58977	2.18939	4.70783		4.21962		3.7045	5.02649	3.37574	1.69688	3.28556	3.07281
1851	Ceritinib	GDSC2										6.40697		1.80511	0.95286	1.70213					2.56715		1.91982		0.88604	1.75013	1.71176		4.4994	3.33078	1.6471	2.38563		1.94784	0.80961	2.68029	2.05596	2.56749	2.03381	2.32757		2.70559		2.06491	2.06007	1.87592	0.6778	-2.58632	1.68662
1853	OF-1	GDSC2										6.3656	2.52009			3.65642			4.38438		7.41826	5.80797	4.70303		3.41839	4.81118	7.04407		2.66223	2.47462	5.11404	3.46647		6.30002	4.8154	3.45709	3.01675	5.87955	5.72314	7.15033		6.7047		3.33312	3.67731	5.76121	5.04804	4.67728	1.07553
1855	KRAS (G12C) Inhibitor-12	GDSC2										5.49117	2.24946			5.12467			4.43571		8.63961	6.44155	5.42581		2.94954	3.46801	4.68834		4.23272	5.5657	5.60425	5.39393		4.25158	3.64299	5.41093	7.13546	5.25565	4.68255	4.13071		6.14565		6.08313	4.88838	5.84232	4.35164	4.64531	3.31506
1857	Ravoxertinib	GDSC2										5.55358		4.15855	2.62099	4.47942					7.26076	3.53023	1.41307		3.84	2.43056	2.26904		5.39725	4.37213	-0.94532	3.63237		2.83898	1.67927		6.41663	5.202	3.74384	0.52743		5.1197		3.47778	5.41529	4.23213	0.5682	4.52037	3.5395
1864	R428	GDSC2										5.07753		6.01961	1.48669	4.55923			4.95537		7.39614	3.51927	2.08895		3.35206	4.01178	5.80552		6.16066	4.76216	4.85618	4.95496		3.2556	4.29071		5.18658	6.14529	4.05231	5.15963		5.34748		5.24277	5.4821	4.73323	3.08265	5.06346	4.13317
1873	Buparlisib	GDSC2										0.34968		2.26913	0.08619	0.51035			0.01755		2.20974	1.65366	0.58642		0.56496	0.76963	1.29133		0.5191	1.11139	1.28678	1.62155		0.71418	1.00956		2.52571	1.62504	0.95536	1.5276		1.25786		1.24907	1.24029	0.44174	0.90776	0.25372	0.98552
1908	Ulixertinib	GDSC2										1.34089		5.02292	1.40764	2.03314			3.38371		6.47445	1.96534	3.0437		1.89829	2.07458	2.18362		4.28191	3.39152	-0.32099	2.7638		0.47323	-0.2199		5.54398	6.37509	2.3937	2.34251		2.37487		2.88955	3.101	3.7621	0.07738	1.36109	2.35489
1909	Venetoclax	GDSC2										2.10856		3.40058	2.0448	2.6967			3.36731		3.21809	3.52642	1.98692		0.84462	2.95293	4.10221		3.71124	1.87129	3.66093	3.01696		2.49128	2.4766		3.42756	5.08194	2.13789	4.39101		2.73986		3.69975	3.33097	4.09027	2.72731	2.42341	2.61468
1910	ABT737	GDSC2										1.77148		3.55624	0.90399	1.13999			1.25662		5.66171	5.00238	4.10147		-0.57251	3.61818	4.50722		3.68764	2.91491	5.04486	3.77422		3.46765	0.68643		4.41313	3.34218	3.29642	5.12354		3.30648		3.73231	4.65554	2.39255	2.60784	4.5221	3.10381
1911	Dactinomycin	GDSC2										-6.48297		-4.49268	-5.92516	-5.64423			-5.04272		-3.19237	-4.2807	-5.49639		-7.17474	-5.88466	-3.33056		-4.84361	-4.86286	-4.31412	-5.2378		-6.14969	-5.5406		-3.96244	-4.11019	-6.11181	-4.57493		-4.29055		-4.61417	-5.55401	-2.92468	-5.08677	-4.88413	-5.41964
1912	Afuresertib	GDSC2										3.60446		3.37835	0.67163	1.65821			1.63924		2.63701	5.0538	0.72805		3.00183	2.58843	3.44673		1.03306	2.36302	2.44058	2.61534		2.02742	0.37997		4.21559	2.0784	0.23256	1.6697		3.41564		3.5471	4.1832	1.61825	1.09095	2.10824	3.18997
1915	AZD3759	GDSC2										3.80376		3.28149	1.08965	-1.18116			3.56375		4.37175	3.07576	2.9055		2.70306	3.07336	3.29848		3.50932	2.74831	2.68298	2.93824		-0.6633	2.88397		3.89501	4.02296	2.20151	0.01923		2.92899		1.9667	4.36951	3.58559	3.60619	4.12429	3.43699
1916	AZD5363	GDSC2										4.56921		3.44691	1.38472	2.32821			2.14852		2.9704	5.26389	0.99466		2.97956	3.88838	4.50611		2.10323	3.59722	1.96659	3.31024		3.11552	1.85325		3.86384	2.78125	1.40528	3.142		4.5274		4.91491	3.75078	1.34172	2.55119	2.4042	3.28104
1917	AZD6738	GDSC2										1.05306		2.0496	-0.5596	1.40298			0.80354		3.37467	1.07934	0.72107		0.31098	1.86936	1.79921		4.4294	2.742	3.48213	3.5551		-0.16268	1.14218		3.02456	1.50831	0.75158	2.58154		2.49359		5.07643	2.08546	1.12646	0.62466	2.29972	1.54127
1918	AZD8186	GDSC2										2.34108		3.90441	1.80329	3.26361			2.76585		3.99299	4.91741	2.75585		3.02828	2.93701	3.76315		2.2162	2.08141	1.39373	4.97091		1.97908	3.2942		4.68904	3.25412	1.63971	3.19836		2.29014		3.48157	3.73073	1.90281	2.92491	3.29591	4.0651
1919	Osimertinib	GDSC2										2.93402		1.84972	0.29745	-2.05874			3.24085		1.05062	1.67172	1.59043		1.21719	1.64708	4.17922		2.18081	1.64215	2.76384	3.07543		-1.33706	2.32667		2.5873	2.52757	1.83214	-0.89053		1.92339		2.1424	2.97661	3.48114	2.40001	2.35236	3.13299
1922	Cediranib	GDSC2										2.19615		2.58859	-1.91046	2.35399			2.11663		5.11944	1.70934	0.94287		1.93821	2.27546	3.05235		2.16688	1.87392	1.70463	2.37388		1.44684	1.90953		4.86083	1.82067	1.26897	1.07252		2.16453		2.25713	2.95631	0.92184	1.55588	3.24381	3.33493
1924	Ipatasertib	GDSC2										3.36492		4.06008	1.63793	2.0884			2.79912		3.43306	5.3645	1.9393		3.20835	3.81623	4.0694		1.53964	3.20064	3.68187	3.89248		3.86584	2.03983		4.77888	3.03318	1.12226	3.46106		4.9024		4.43256	5.6323	1.686	1.78642	3.72426	4.3331
1926	GNE-317	GDSC2										-0.5265		0.74854	-1.28973	-0.21306			-0.48608		0.74683	2.60095	0.65935		-0.43579	0.32333	-0.18262		-0.4909	0.69554	0.18151	3.75555		1.42888	0.63736		3.0339	0.69329	-0.00143	0.17194		0.61471		0.72822	0.66863	-0.09878	0.27042	0.53421	1.73936
1928	I-BRD9	GDSC2										5.35178		4.64378	2.26457	5.12378			5.58643		7.02547	5.12269	5.11999		2.89995	4.29088	6.68747		7.39994	5.28858	4.65573	6.32641		5.32929	4.07538		6.01427	3.88581	3.75379	5.79219		6.87981		5.57651	6.4425	4.31687	3.51021	6.01176	5.17488
1930	Telomerase Inhibitor IX	GDSC2										-0.03318		0.3943	-0.47477	2.68457			1.52657		2.53931	-0.92845	-0.96757		0.19484	-0.80953	1.67485		2.01368	0.41765	-0.57256	1.33225		1.13452	0.47372		0.45711	0.87031	-0.4344	1.30965		1.15139		2.55407	0.2056	-0.42619	1.11016	1.11135	-0.07199
1932	NVP-ADW742	GDSC2										3.65622		4.83615	0.84356	2.41697			3.08423		7.5036	5.38697	3.02334		1.62327	2.39944	3.80425		3.84231	5.18848	3.60082	3.81087		2.44813	1.94451		5.17246	2.90747	2.19106	4.14754		3.23126		4.03783	3.45728	3.33329	0.85075	4.17421	3.18609
1933	P22077	GDSC2										2.00162		7.22232	1.09454	4.21857			4.91206		8.02616	3.42945	5.30826		3.17377	3.7421	6.40037		3.2706	4.49713	6.25897	5.81198		2.49313	3.98837		6.53785	5.30923	2.62634	5.96188		6.12841		6.59091	6.23568	5.84332	5.17587	6.42664	5.30818
1934	P5091	GDSC2										3.02176		5.54504	2.4958	4.40813			5.57125		8.66932	5.24599	2.61074		2.62799	3.0625	4.46428		3.84989	2.97214	3.50528	3.29552		3.56445	2.98491		7.20709	3.309	2.52296	3.76974		5.58531		6.58724	7.56154	3.0413	3.44482	5.57049	4.7485
1936	Savolitinib	GDSC2										2.30423		5.10111	1.32415	2.66183			2.71753		5.07006	3.21779	1.78708		2.28334	1.92807	4.16156		3.5267	2.13234	3.74872	2.93173		3.29244	1.96623		4.22046	4.21704	2.19287	4.64853		2.34147		3.62311	3.85353	3.79045	3.6497	3.63437	1.39285
1937	S-crizotinib	GDSC2										4.88301		6.32826	2.94373	5.74555			4.50918		7.61526	3.15415	2.19058		2.48713	4.85549	4.77366		4.31784	4.80614	4.52602	3.70048		4.12252	3.90682		4.06853	5.32617	2.20421	3.64627		3.20891		3.8058	4.71167	4.05754	2.04119	4.05962	4.44245
1939	UMI-77	GDSC2										3.34244		2.46371	0.74429	5.36499			2.81564		5.13628	2.38616	1.74571		2.42148	3.21108	4.23968		2.78668	2.108	2.37418	2.21864		5.99384	3.94435		5.255	1.95889	4.12064	1.56787		4.43177		5.45095	4.03368	1.10539	3.40249	1.88274	1.94209
1940	WIKI4	GDSC2										2.205		4.45417	3.05169	3.4759			3.25821		6.62874	5.8822	3.90933		3.56285	3.38668	4.63101		3.26964	3.04478	3.88043	3.20642		3.12859	3.60403		4.9753	2.78948	2.75053	4.638		2.98297		3.9981	3.1431	4.15333	4.52281	4.38424	3.49036
1941	Sepantronium bromide	GDSC2										-6.11433		-3.65479	-1.96699	-1.20437			-2.77731		-4.96736	-4.86291	-5.02802		-5.26718	-4.82813	-4.56427		-3.59476	-5.98483	-3.50209	-6.26049		-4.08301	-4.58761		-5.01921	-2.32479	-4.78787	-6.54202		-3.98478		-4.07079	-4.17134	-0.85134	-3.69313	-3.96997	-6.11614
1942	Pexidartinib	GDSC2										4.73857		5.64561	1.60891	4.52214			5.77285		5.61724	5.6956	2.99981		4.34609	4.68942	6.2784		4.17413	4.70801	5.19362	5.11916		6.20868	4.63198		4.77046	4.54569	3.99673	6.20595		4.84362		3.53392	4.96106	3.45418	4.88639	5.38668	3.73243
1944	LY2584702	GDSC2										4.48041		3.42683	2.61803	4.79848			3.57103		5.25902	5.70028	3.57909		3.07235	4.12446	5.61904		4.35784	4.34597	4.56869	5.92737		4.97099	4.92751		3.88546	4.71177	3.59797	6.44472		4.16879		4.13256	4.89827	4.47233	4.79891	5.42712	4.37165
1945	Taselisib	GDSC2										0.928		2.28447	-1.23669	-0.12086			-0.30204		0.60348	5.79452	1.62623		2.33304	2.09352	1.45142		-0.88608	1.52844	2.12255	3.22053		-0.58857	1.30445		4.12199	2.55536	2.22108	-0.10977		2.83188		2.44864	2.6475	1.24609	0.12315	0.57537	2.76874
1946	MIK-665 / S-64315	GDSC2										2.40763		4.33257	-4.54717	1.38501			3.53277		7.38881	-3.26105	1.94877		-3.66499	3.5778	6.00642		2.72412	2.94248	0.37406	2.93862		4.18743	0.92006		3.97731	1.35384	2.88923	3.19819		3.38638		3.13385	2.61114	1.9946	3.82186	1.36705	-1.72965
1947	entospletinib	GDSC2										4.69908		4.66729	3.02913	5.32034			3.79541		5.23333	5.68185	3.41329		3.69083	4.20585	5.10868		4.40247	4.17367	3.93076	6.33529		6.20424	4.79586		6.12553	4.6118	3.49892	5.53381		4.14404		5.54772	4.34772	3.33931	4.1469	5.97531	4.95547
1949	Venetoclax	GDSC2										3.6014		6.03708	1.83735	2.51879			2.66033		6.38601	2.79016	3.32055		3.63941	4.9731	6.91292		4.59909	5.74855	6.15337	3.06834		6.39458	2.9735		5.02863	4.19534	3.06822	4.81318		4.24068		3.52371	3.88224	3.3786	4.63949	6.27615	4.77736
1954	ASLAN002	GDSC2										6.09523		6.46901	1.64238	2.6268			4.15656		6.43528	4.61826	3.90203		3.28786	4.3735	6.77406		6.7111	6.09383	3.33778	6.13979		5.89069	5.34767		5.09258	5.00335	5.20999	6.48151		5.04393		4.49392	5.78661	4.82938	4.62368	6.31831	3.52902
1956	MCL1_1284	GDSC2										3.98272		5.88904	-4.89021	1.55898			4.67733		7.48577	-1.84464	3.24317		-3.55586	4.13148	5.72585		3.64471	4.17827	1.01039	3.48142		4.31741	2.08899		5.83919	2.61374	3.62193	4.60025		4.76115		3.75999	4.47784	2.22473	4.63922	3.53971	-1.66934
1957	Abemaciclib	GDSC2										4.4989		4.05624	-1.3412	1.74787			2.79591		6.39014	5.87705	4.72351		3.01124	3.25258	3.44559		4.11716	4.33272	4.4111	3.77817		1.27002	2.10358		6.54328	4.16523	1.5073	6.5846		2.5498		3.76364	3.53567	3.39161	1.66369	2.45368	4.15487
1958	Merestinib	GDSC2										2.61921		4.82584	-0.13595	3.79651			3.96777		5.87184	5.84071	2.98121		2.57623	2.69198	6.34978		3.35273	3.918	3.84332	4.41456		3.22838	4.03045		6.45447	4.64656	2.99751	6.12376		3.7036		4.79786	4.76603	3.4664	3.96387	5.26858	2.55295
1959	SYK_1543	GDSC2										3.88693		4.50019	1.27063	2.45719			2.63608		4.65914	4.90676	4.19616		2.33798	2.95735	6.47981		3.31147	3.20704	5.59011	4.7308		1.24678	4.19369		6.44185	4.64138	1.35617	3.29641		3.0336		3.33487	2.9187	3.40729	1.87818	5.9956	4.27188
1960	SYK_9721	GDSC2										2.42078		7.01622	2.49634	3.17965			4.60447		8.25998	5.83127	5.12933		3.60766	3.31344	7.02817		3.94511	3.72331	4.46095	4.57947		5.42323	3.26887		6.56754	6.0397	3.25772	7.4237		3.30193		6.504	3.65786	3.84326	5.14537	4.68593	4.37996
1961	UNC-2025	GDSC2										1.30179		2.44352	-1.89371	1.07938			0.87049		6.40849	4.08725	0.25558		-0.34558	1.09626	1.89291		2.45659	2.99111	3.19079	2.77252		2.08737	1.83325		5.20761	1.92167	0.9075	2.63936		1.0801		1.88013	0.55277	1.86142	0.83683	2.36222	1.70116
1962	Sapanisertib	GDSC2										-2.72275		0.28193	-2.80827	-1.30843			-2.43114		0.52915	1.79259	-1.07937		-3.13963	-1.56397	-0.45745		-1.3297	-0.47499	-1.21184	1.61461		-2.54749	-0.23489		1.28336	-0.71094	-1.55148	-0.3215		-1.6713		-0.1586	-1.22179	-1.78832	0.01907	-1.28432	0.42443
1964	CB-839	GDSC2										3.43262		3.79789	2.93292	4.76342			0.83244		4.48347	5.8822	4.23276		2.53491	3.24834	4.18235		3.48699	4.12577	4.63487	2.47843		2.45708	4.36908		4.02273	4.00671	2.60996	2.62501		4.19802		3.46937	4.04104	4.57095	3.82545	2.60027	3.1451
1965	AZD4205	GDSC2										4.82604		5.10358	2.48336	5.92761			6.12714		7.58072	5.75312	4.47706		4.60568	5.38944	5.56884		7.38764	4.8912	5.44893	6.19432		5.32385	4.94237		5.97693	6.0195	4.11832	5.19694		5.90548		4.18275	4.79975	5.03032	5.67171	5.06429	4.66617
1966	KIT_6754	GDSC2										3.63655		6.49241	2.62156	4.39102			4.96948		6.92243	5.86322	3.29301		3.1737	4.37874	6.6147		4.14178	4.95188	4.48229	5.69801		4.82738	5.10491		4.16309	6.13579	4.75185	5.45325		4.90838		3.16268	5.40828	5.43505	4.72764	4.9385	3.75539
1967	SMG1_1789	GDSC2										0.29338		1.10826	-1.01695	1.21822			1.35634		2.86646	-0.01786	0.99536		-0.78788	1.15516	2.32178		0.91773	0.44133	1.41022	1.83015		1.9955	0.66867		1.59605	1.26804	0.69003	0.68161		1.47531		1.49695	1.08233	1.35392	-0.09451	1.00838	1.0476
1968	ERK_5051	GDSC2										2.07755		3.28228	1.62144	2.05358			4.23746		6.61482	1.87275	3.94746		2.67761	3.67554	2.811		4.78238	4.75349	-0.04629	3.85569		1.42641	0.32355		5.49746	5.45258	3.73495	3.17256		4.2164		2.93266	3.25464	4.60661	-0.2557	2.09278	3.11499
1970	ERK_6197	GDSC2										2.65966		3.47225	1.36228	2.65454			3.84326		6.36469	2.32482	3.21947		3.13966	3.15034	2.27194		4.17448	5.04617	-0.3428	4.89903		1.27819	1.05283		5.42239	5.58077	3.40328	3.35375		3.88989		3.18242	3.43109	4.38736	-0.45284	2.97581	2.88834
1971	Serabelisib	GDSC2										3.71174		4.30762	1.65053	2.82464			2.16568		3.4692	5.87221	3.44016		2.6039	3.93137	3.69486		1.83361	3.91049	3.49621	6.22954		3.93816	4.42627		6.12015	4.07848	4.80369	3.69738		4.54259		3.83126	4.48156	3.21418	2.82364	3.64113	4.32768
1972	Ravoxertinib	GDSC2										3.81158		5.15637	3.66064	4.76405			5.33367		5.86512	5.97884	2.07453		3.96785	2.21426	3.18208		3.88808	3.86281	0.9305	3.91758		3.27396	2.0617		6.72185	5.03959	5.21852	4.91993		5.24664		5.22489	4.09896	5.24322	1.19497	6.1037	3.62409
1973	KRASi	GDSC2										5.19354		4.69433	1.9658	4.86774			3.93131		7.87162	2.98021	3.21912		2.49639	3.33249	7.91437		4.5633	3.77794	5.19949	4.48291		4.88045	3.34484		4.53936	4.29429	3.86287	4.74858		4.83476		5.1385	3.74041	3.85814	3.69739	3.99341	3.31414
1975	BVD523	GDSC2										2.44272		3.8497	1.22004	2.58006			3.72791		6.89372	1.57506	3.85355		3.29422	3.14196	4.15438		4.77562	4.80588	0.01965	4.35151		2.33471	0.699		4.9286	4.36369	2.96893	3.16251		4.08029		3.81397	4.07665	3.38607	0.58628	3.03409	3.4494
1980	IRAK4_1495	GDSC2										3.91504		7.44171	3.17742	5.86443			7.3047		9.05801	6.89594	6.23596		3.82364	3.93935	6.72614		8.86126	6.80501	5.50213	5.31441		6.74847	4.42553		7.05978	5.20515	5.74279	6.43846		7.44605		5.95275	5.15168	7.12299	6.41968	5.01456	3.53195
1982	PLK4_0066	GDSC2										2.85623		4.25857	-4.72295	1.0009			2.81873		7.12706	3.82687	2.48629		1.55248	2.08063	5.43657		2.48136	3.18627	4.65922	2.98738		4.48343	3.47664		4.98859	3.18996	2.1926	4.46839		7.1495		4.82275	3.22809	3.78465	2.7935	2.82326	2.44934
1986	IRAK4_8366	GDSC2										5.26724		8.19432	3.49976	4.96772			6.39503		8.81445	6.89207	5.49897		3.43045	4.44243	7.59142		5.21336	6.88972	6.28201	5.64112		5.7116	5.62711		6.22593	5.7485	5.42426	8.05587		5.12682		7.0464	5.60611	5.59908	5.51428	6.72574	4.74753
1987	BCLXL_3202	GDSC2										0.04828		3.71236	0.42844	-1.36798			1.32009		4.30451	2.8782	2.33357		-2.32559	2.15665	2.94678		3.49416	3.00467	3.41414	1.46776		4.04763	1.42939		3.94748	2.68867	1.87101	5.08588		1.91506		2.77412	4.01248	0.82622	3.32024	3.58165	-0.38095
1990	BCL6_7224	GDSC2										2.25324		6.97347	0.93521	1.72966			2.28072		8.25998	5.8822	3.97708		1.22375	2.46851	6.41201		2.71619	3.35496	4.97472	4.61019		2.67071	2.64036		6.34322	6.03444	2.93125	6.20078		3.42326		5.45316	3.99891	5.72018	3.59235	6.09791	2.36174
1991	Ibrutinib	GDSC2										5.7792		4.7054	0.52885	-1.72298			3.58978		4.27045	5.78686	4.13754		4.50453	4.3133	6.46755		3.70951	2.85776	3.59229	5.45385		0.20317	5.21111		6.3864	4.9868	3.2187	0.37586		3.37286		2.97241	6.57871	5.23821	4.08099	4.95234	4.43784
1993	THZ1	GDSC2										-2.58576		0.47046	-3.51399	-3.21858			0.64889		2.37934	-2.24524	-1.70087		-4.82364	-3.66881	1.31062		0.71251	-0.60524	-2.03392	0.43545		-3.27111	-3.94702		1.51369	-2.10259	-2.81647	2.25499		0.65936		-3.30873	-0.50465	-0.20925	-1.47595	-1.86188	-3.83548
1996	MIM1	GDSC2										3.45398		4.4517	4.37552	5.51605			4.76474		5.40505	5.00307	2.64452		3.10924	2.35929	4.9234		4.15093	2.44453	4.98091	3.21555		3.46494	2.70721		3.63185	4.26926	2.48727	2.97747		4.09094		4.15103	3.05141	4.37507	4.09167	4.2516	2.87283
1997	WEHI-539	GDSC2										2.26739		5.39354	3.55318	3.20145			4.35003		5.81493	5.77704	3.91874		2.04879	3.76755	4.81731		4.46239	3.5018	5.23528	4.49515		5.26917	3.29489	7.26553	5.43291	4.93549	3.91217	6.64493		4.13884		4.35981	5.17453	3.45408	6.13737	5.76926	4.47522
2013	CDK12_8969	GDSC2										-0.31949		0.08659	0.14242	1.37351			0.86116		1.45464	-0.90726	-1.10116		-1.05622	0.80453	1.19366		-0.83137	0.19712	0.40553	-0.13171		-0.58734	-1.41641		1.26306	-0.48585	0.95107	-0.45139		1.85064		-0.4922	1.0731	-1.39264	-0.72773	-0.47116	-0.28793
2014	Brigatinib	GDSC2										1.91057		1.89742	-0.36373	2.23187			1.75483		3.03133	5.08957	1.16921		1.55144	2.13676	1.93041		4.82489	2.11692	4.38643	2.90369		0.75413	3.14943		4.194	3.20819	2.03646	1.68143		2.33867		1.94963	3.03228	2.20874	0.9643	-2.20062	2.32577
2015	Olmutinib	GDSC2										4.3124		5.04654	1.43691	0.40001			2.85319		4.76628	1.81937	1.54194		2.39295	2.14801	3.90033		7.26086	2.91785	2.26247	4.17145		1.43253	3.24473		5.98574	3.58571	1.75061	2.68842		2.39756		4.47014	5.13575	2.85127	2.48426	4.28642	4.37073
2016	EGFR_5383	GDSC2										6.40582		7.38204	2.51195	5.93565			4.60488		8.54235	5.79631	4.57571		2.25601	4.62297	7.28201		7.1579	5.33601	6.12933	5.40881		5.2916	5.462		6.56385	6.72045	4.71382	5.55987		6.94313		6.22601	6.50846	4.26708	6.28282	6.39486	4.36792
2020	Poziotinib	GDSC2										3.92959		3.00671	-0.34012	-3.76535			1.74697		0.55741	4.49863	2.06739		3.25525	2.70606	3.91105		5.29239	2.94494	4.35923	4.15596		-1.67663	4.53868		5.55985	3.93316	3.68449	-2.43452		1.81355		2.60598	6.05324	2.11697	4.09198	4.99013	2.73519
2021	EGF816	GDSC2										5.22741		4.95959	2.15662	0.06234			4.25712		4.2916	5.8102	2.80566		2.99723	3.18808	6.05286		7.44188	3.41322	5.90485	5.76824		1.74731	4.67701		6.5728	4.56713	3.9422	1.67049		3.75574		5.91358	5.11025	4.47331	3.85954	5.94461	4.0056
2022	PF-06747775	GDSC2										4.87288		6.35627	2.58549	-1.21139			5.74837		3.71207	5.85952	5.3013		3.76666	3.83336	5.40917		7.2725	4.54917	6.20223	5.82498		0.3888	5.79261		6.53565	6.6061	5.81677	0.6612		4.00823		4.56357	6.83079	5.66778	6.4795	5.36197	4.308
2024	KIT_5808	GDSC2										6.39527		7.32883	2.12029	5.92357			5.94963		8.27101	5.66981	5.26607		4.73835	5.16469	6.93725		7.19155	5.40408	5.47343	6.32715		6.57464	5.79172		6.53654	6.84271	5.87539	8.10954		6.54532		6.50347	6.52427	5.72189	7.74504	6.44976	4.15732
2026	KIT_7208	GDSC2										4.86555		7.33877	3.02321	5.02613			5.572		8.21385	5.86491	3.41772		3.8773	4.17092	7.21065		7.01967	5.15829	5.23326	5.94339		6.54443	5.38466		6.25862	6.94165	5.04116	8.01		5.79491		4.95099	6.35865	5.75153	6.54002	6.39769	3.97782
2027	CDK12_1992	GDSC2										-1.40886		0.00733	-3.00422	-1.56446			-1.44037		1.80874	-1.1014	-1.75185		-2.5613	-2.55506	0.64724		0.91767	-0.4653	-2.05769	-1.17887		-0.86251	-2.51798		2.2012	-1.6248	-1.22044	0.79707		-1.36779		-1.24725	-0.41551	-2.84451	-2.11809	-0.04632	-0.65522
2028	STAT3_2372	GDSC2										3.44899		7.31986	2.86238	3.9531			4.74481		7.79894	2.90593	5.30656		2.84302	4.97338	7.29437		3.79624	2.94998	6.25329	3.7413		6.45966	3.84231		3.8832	5.96996	4.02215	7.24056		5.98075		6.12023	6.22878	6.0593	3.4304	6.15299	-4.7646
2034	RAF_7242	GDSC2										2.04911		2.5371	-0.47441	1.65146			2.76494		3.11323	-0.69781	1.75669		1.13043	1.57414	1.181		4.89815	4.02843	-3.26612	1.77816		1.08236	-0.37229		3.93291	4.57348	2.35745	1.17988		1.53763		1.10009	3.76948	1.81291	-1.22744	0.60388	2.88343
2040	Foretinib	GDSC2										1.22327		4.35891	-2.78229	0.67195			0.36123		3.19963	1.99297	-0.05951		1.3016	1.89678	1.92327		3.34481	2.00972	1.0823	1.96526		1.57284	1.52899		2.94657	2.42248	1.05602	1.3491		1.07176		1.57412	3.17004	0.47207	0.52224	1.14304	2.08831
2041	GSK126	GDSC2										3.85662		4.43785	2.12068	5.71779			4.15161		6.77551	3.336	3.79917		2.8436	3.98229	5.81761		5.44912	4.72156	6.17763	4.95857		3.77105	4.08309		4.76036	3.82047	3.31011	3.62226		4.13012		3.77575	4.72499	3.28709	2.99651	4.25009	4.48874
2042	Deltarasin	GDSC2										2.03048		2.57507	1.5874	2.29249			2.18747		3.21799	1.41937	1.39839		1.68139	2.12547	2.81123		3.06898	2.11944	2.37748	2.11618		2.24828	2.08862		3.22175	2.47784	1.97447	3.12194		2.86242		2.51567	2.70097	1.67924	1.18321	2.42727	2.07926
2043	BIBR-1532	GDSC2										4.81269		6.73848	4.37589	5.39851			4.46103		7.79577	5.30504	3.82457		3.58168	4.72065	6.43692		6.26866	5.78181	5.55295	6.06501		5.08748	5.64189		5.65219	6.76448	4.81709	7.58544		5.82039		6.36751	6.57855	6.15004	6.42713	6.13858	4.77993
2044	Pyridostatin	GDSC2										3.97226		3.36933	1.56786	4.80116			2.88024		4.24512	5.32801	2.74574		1.94358	3.41009	4.15369		5.53772	4.36922	3.53856	2.3832		3.50596	2.95734		5.29309	3.35627	2.85636	3.89893		4.18289		3.74593	5.11832	2.70799	3.3968	4.36316	4.44558
2045	AMG-319	GDSC2										5.0423		5.7112	3.17468	5.34796			5.12301		7.59142	5.75659	3.8325		4.284	4.0916	5.54396		6.57281	4.18172	4.0988	5.89919		5.85375	5.44155		6.55372	5.475	4.45695	7.56924		5.20123		5.82015	6.45356	4.96003	6.38199	6.23722	5.38292
2046	MK-8776	GDSC2										3.40454		3.90229	-0.2931	2.65112			0.67436		5.49552	4.79842	0.5037		2.63815	2.1002	5.25185		6.59506	4.55685	4.64265	3.92715		0.97147	3.52597		5.45512	2.71454	1.4935	3.96105		2.8564		4.65404	5.07724	1.48654	2.84469	4.15128	3.18338
2048	Vinorelbine	GDSC2										-2.12226		1.08949	-5.00653	-3.74049			-4.15199		-0.54843	-0.57634	-5.27969		-5.2479	-3.93845	-1.48634		-1.71453	-2.61764	-1.94481	-3.78062		-2.50489	-5.37275		-3.58535	-1.86935	-4.98926	2.1337		-0.60912		-3.84063	-2.11717	-4.54386	-4.19544	-4.12835	-3.9209
2063	LTT462	GDSC2										5.87692		4.90102	1.88018	1.96683			4.96247		4.76824	1.96319	2.56699		4.42518	4.20188	3.67274		8.6337	5.28025	1.76886	3.50653		4.66935	0.42935		6.53398	5.32637	3.92185	3.23045		4.28865		3.18373	4.91061	4.14245	0.70368	5.21235	5.78768
2066	Rociletinib	GDSC2										3.24365		4.34684	0.71678	0.58018			2.66182		4.11154	4.15148	2.48348		2.29633	2.65339	3.37836		4.43291	2.98973	3.7903	3.93108		0.78449	2.24743		4.79862	4.03522	2.44946	1.48399		2.93774		2.87168	5.34296	4.35948	1.99091	2.07572	4.0293
2071	Menin_MLL_8690	GDSC2										6.15581		7.37206	1.98121	2.88518			3.18857		9.21388	5.72526	3.43711		2.12097	3.37885	6.0476		6.39111	5.23644	3.97882	4.88512		4.11673	2.32253		6.4468	3.94843	2.12437	5.60379		4.06458		3.7748	5.50711	4.56603	1.22324	6.10739	5.51946
2074	EGFR_0300	GDSC2										3.71591		2.22244	-0.07782	0.10271			1.84057		1.91309	3.34635	1.15314		3.12183	2.28023	2.18588		6.41642	3.09886	3.53598	4.56281		0.93532	2.52029		4.26495	2.30999	1.60546	1.02786		2.11788		2.62258	3.23936	2.60164	1.78623	1.17331	4.25337
2075	EGFR_8897	GDSC2										3.70281		3.26204	1.60124	-2.97009			2.96782		2.28185	3.82333	1.68661		2.01613	2.37485	2.73897		4.70727	2.82088	4.10001	4.67299		-1.44469	3.4504		5.45233	2.71686	1.62291	-1.79007		1.60469		2.41829	5.25094	2.59018	1.87796	2.33349	4.81789
2076	ERK_5330	GDSC2										0.69788		1.05336	-0.17765	0.41363			0.45383		3.4796	-0.20505	-0.16714		1.32938	1.53401	-0.16972		2.41091	1.93698	-0.55218	1.0641		-0.41506	-0.16228		2.33452	1.12476	1.40906	0.16049		1.38882		1.26738	1.28629	0.44155	-0.84245	1.6811	2.55523
2077	CDK7_8454	GDSC2										-1.08529		-0.94881	-1.67875	-1.69646			-0.86786		1.09786	-1.52453	-2.39685		-1.41515	-1.23416	-0.06866		0.09033	-0.00398	-1.13508	-0.88021		-0.92421	-2.45795		0.98004	-0.36409	-0.78642	-0.24548		-0.08196		-1.68231	-0.24725	-2.04007	-0.87685	-0.58992	-0.15907
2078	Senexin B	GDSC2										4.36817		5.7294	2.72345	3.86075			5.65588		6.47918	5.85429	3.57642		3.01179	3.37402	4.88256		5.57918	6.06733	3.84505	4.08006		6.04438	5.47594		4.19627	5.84297	4.02996	5.65125		4.14155		2.76741	5.21035	5.72468	4.10897	4.43542	1.40997
2079	CDK12_5078	GDSC2										-1.56642		-0.06083	-2.94587	-1.57137			-0.07975		2.15262	-0.43323	-2.09401		-2.48646	-0.45643	-0.08859		1.23629	1.27921	-0.62506	-0.28056		-0.98773	-1.65045		1.38971	2.46622	-0.81457	0.20562		-0.94659		-1.27096	0.36162	-1.52307	-1.68613	0.40078	-1.82716
2080	Menin_MLL_8687	GDSC2										2.67733		3.08697	-0.24998	2.86481			1.61993		6.79141	4.99557	1.51679		1.11767	2.72583	3.1214		2.68331	3.92501	2.36032	2.60547		3.19827	0.97213		2.47624	2.92949	0.47931	2.74461		2.58204		2.78779	4.71837	2.3718	0.55046	3.33696	1.90064
2081	CDK12_2242	GDSC2										-2.65142		-0.80687	-3.08622	-1.6646			-1.46166		1.67022	-1.26995	-1.70649		-3.07336	-1.76993	-0.46666		0.07833	0.3752	-1.86642	-1.19535		-1.3696	-2.8482		1.11217	-0.5419	-1.41191	-0.06732		-1.60043		-0.76637	-0.53265	-3.15268	-2.65623	0.56761	-2.41525
2090	EGFR_7518	GDSC2										2.82589		1.18815	0.85457	-0.60752			1.57461		1.65952	2.60079	1.1582		2.02414	1.90352	2.77458		4.91621	1.90629	2.59043	2.49645		-0.24966	3.30821		3.18551	3.35805	1.18851	0.41224		1.62079		2.80648	4.45802	1.42418	2.00971	3.49513	5.18537
2093	Capivasertib	GDSC2										3.89402		2.65723	1.37669	4.08203			1.08812		2.06784	3.0152	-0.23393		2.45593	3.47412	2.68231		2.69039	4.49096	3.9219	2.38599		3.71619	2.47523		3.59201	2.31146	0.74618	2.30888		3.39253		4.94054	4.57335	0.86135	2.51357	3.1606	3.69121
2096	VX-11e	GDSC2										2.57904		4.83243	1.33251	1.04272			3.78178		6.56455	1.18568	2.53599		2.89555	5.10459	2.10497		5.19682	4.0289	0.76988	3.8327		1.42191	-0.4391		3.63117	4.07619	3.01656	1.74191		3.19048		3.50461	2.46665	3.89096	-0.09676	2.11282	3.47174
2103	Capmatinib	GDSC2										4.05381		4.7174	1.67327	3.59729			3.91511		4.78071	1.07544	2.96166		2.41748	3.09124	4.97958		5.24437	3.67741	3.92888	3.89491		4.27277	3.369		4.15234	4.19692	2.81783	5.0552		4.49381		4.17689	4.44716	3.79535	4.9405	2.85706	3.21652
2108	PD0166285	GDSC2										0.7204		2.70206	-2.76837	1.78709					2.83342	2.07316	-1.47571		-0.54884	-0.48127	0.6428		1.64673	0.59091	0.2787	0.98435		0.15821	-0.4069		0.86513	-0.3787	-0.53534	1.80591		0.83799		-0.06061	0.98826	-1.52162	-0.61511	2.21633	-1.12772
2109	AZ6102	GDSC2										1.64658		3.97582	1.66959	1.24677			2.67181		5.1623	4.53287	1.74347		2.8691	2.21715	5.30863		3.92861	3.50032	3.42474	2.30883		2.32781	2.38749		4.84692	2.89322	1.81064	3.17151		1.70495		2.76111	3.25115	2.08855	2.12711	3.29295	4.75219
2111	VE821	GDSC2										3.35998		6.1553	0.90446	4.05771			3.12518		7.15448	5.02008	2.77214		2.98417	3.98101	6.70398		6.9215	4.69369	3.62993	5.60196		1.75864	3.00425		6.49787	4.9112	1.99521	6.22232		6.6866		4.07416	6.3752	2.56607	2.59851	6.1612	3.71504
2125	Mcl1_7350	GDSC2										5.5178		6.56861	-3.47312	4.43122			5.6043		8.42027	0.2437	3.66214		-2.91582	5.09184	6.36715		3.15746	4.74561	0.37634	3.37352		6.43318	3.3677		6.17503	2.08184	4.18897	7.18791		6.94227		4.80658	6.7673	2.94167	5.83791	3.67251	-1.12408
2127	Mcl1_6386	GDSC2										4.15815		3.73832	-3.92213	3.89509					7.1552	-1.95554	0.94542		-2.90844	3.29443	4.95835		2.26979	3.15192	-1.72267	2.42012		3.04173	1.29738		2.92777	0.29391	4.68194	3.46896		4.53474		3.37333	4.48773	1.50562	3.66543	1.78552	-2.85874
2152	I-BET151	GDSC2										2.8709		3.70458	0.57601	2.70039			2.89616		2.85711	2.96477	1.88949		1.8563	1.90417	1.97441		3.11492	3.57243	2.41324	3.25539		3.18348	1.73404		4.74416	1.99701	2.70459	3.50108		3.97834		1.92265	2.66079	0.09025	0.56551	3.19306	3.33299
2153	S63845	GDSC2										3.92725		5.10332	-3.28012	3.02284					5.9574	-2.00155	2.0161		2.1945	2.90687	4.98831		4.95174	3.82892	-0.3379	3.92078		4.27277	1.38734		4.27028	1.51804	2.94699	4.28801		4.63416		3.43608	4.46224	2.85914	5.18369	3.58368	2.60874
2160	Volasertib	GDSC2										-1.04174		1.0177	-3.84475	-1.49083			-0.79618		1.14879	-1.10498	-2.63073		-3.03516	-3.11972	-0.32615		1.39083	-0.82243	0.16756	-2.40398		-1.12293	-2.53045		-0.85714	-0.97229	-1.27572	-0.36908		0.6709		-0.58381	1.18491	-3.18066	-3.45299	-2.49232	-2.46243
2161	Rigosertib	GDSC2										-0.28813		2.25101	-1.92903	2.15657			-0.94163		2.39116	1.18269	-3.08579		-1.13892	-1.19762	2.09869		1.92578	-0.39932	0.50229	-0.69093		0.53607	-0.27054		0.11084	-0.05811	-0.59594	3.60092		1.49105		0.11381	1.67966	-2.29708	0.52824	-1.25512	-0.98226
2162	Danusertib	GDSC2										2.83767		4.47247	-1.75868	2.18186			2.66983		5.16567	3.57204	-0.82585		2.19511	3.0229	4.89838		4.83508	3.63413	1.93584	2.47739		4.27277	3.4497		4.27028	1.28484	2.89269	3.61482		4.02755		3.33382	4.39638	1.52413	3.46694	0.97135	3.21688
2163	Fenretinide	GDSC2										4.23881		4.1793	1.70337	2.82423					5.1934	3.30463	2.84094		2.40041	3.7072	4.50621		3.18713	1.40877	2.8771	4.60863		6.02157	3.83293		3.83756	2.92534	3.53599	2.89333		5.73247		2.24987	3.9449	3.10829	2.70484	3.5927	2.37248
2166	Entrectinib	GDSC2										1.77164		2.52182	-0.0159	1.87063					3.47379	1.78484	1.76152		2.0335	3.83026	1.41046		2.37829	3.79212	2.08349	2.05316		1.91744	1.62966		2.82253	2.03632	1.7234	1.0556		2.88876		2.25027	2.45894	1.35339	1.02531	-1.0675	2.72094
2168	Ponatinib	GDSC2										1.56402		2.62796	-3.96025	2.44199					1.94802	0.8968	-0.72831		1.14029	1.75643	0.78198		2.06833	3.39434	-0.57278	2.27902		0.51348	0.75716		1.74028	1.52849	0.5613	0.01587		1.85178		1.21936	3.27245	-0.51766	0.56303	0.98478	1.42276
2170	AT13148	GDSC2										5.43614		5.78664	1.54093	1.46337			2.30895		6.0879	5.68733	2.58592		4.73836	4.11688	5.53078		6.4306	4.66391	4.08842	6.03948		4.63091	4.55571		4.5955	1.98798	1.64535	7.45334		6.81489		3.88472	3.71818	2.16972	3.3465	5.74863	5.51856
2171	BMS-754807	GDSC2										0.66054		4.71585	-0.51876	0.98395					7.38011	4.58997	2.194		2.39493	3.09069	4.49579		3.78718	4.34362	3.1287	4.08554		1.82787	2.30617		4.3668	2.80894	2.60988	2.73058		5.68698		3.20812	4.07173	2.18165	0.03423	2.45533	1.90331
2172	JQ1	GDSC2										2.98655		5.18383	-1.16643	1.38608					3.89003	0.82171	1.52533		0.32366	1.67257	3.1815		4.30218	3.21414	0.83141	2.38362		2.10055	-0.0105		4.67889	3.18164	3.63054	2.90202		3.67899		2.36179	2.60547	-0.56388	0.19162	3.84605	1.4995
2173	PFI-1	GDSC2										3.70348		5.32473	2.48892	4.49447					6.65582		4.183		3.2966	3.27565	2.74641		6.46278	3.9561	3.40909	5.63159		5.03843	4.1948	6.59093	5.04972	2.95778	3.67859	6.65737		3.91525		4.92306	3.55011	2.87334	3.20345	4.06792	3.59074
2220	Regorafenib	GDSC2										3.40714		5.168	0.12333	3.5382			4.11834		6.25779	1.94767	2.70723		1.63664	3.26138	4.17627		3.92212	4.24524	2.18582	3.91316		5.28566	3.05595		3.75666	5.3584	4.79289	4.51624		4.12923		4.78409	5.13386	2.86699	2.79623	2.7823	2.33592
2235	AZD5991	GDSC2										3.91799		6.1328	-3.32112	2.58706			4.21653		6.59733	-1.08178	2.72266		-2.05996	4.60863	5.19759		2.28561	3.63581	-0.28525	3.79892		6.029	2.18148		4.41966	1.24077	5.01986	5.62324		5.19931		3.04031	4.46119	1.89878	4.89955	1.83349	-0.96964
2243	AZD6738	GDSC2										2.43648		3.06857	-0.53835	1.10854			1.76254		3.32927	1.91673	0.83566		0.82984	2.81277	1.86515		6.78565	3.36255	2.09085	4.37281		0.335	1.03089		4.36744	4.58269	2.31257	2.61871		2.46301		4.03354	4.04899	1.38777	1.08227	2.04853	1.82075
2252	Selumetinib	GDSC2										2.36438		5.70851	2.78467	2.07528			5.10704		6.16588	0.25653	2.42905		2.55059	4.87131	0.82705		7.31561	5.97607	-2.61681	4.00615		0.53799	-0.25159		5.42007	5.94812	4.229	-1.69449		2.31405		2.91867	3.06299	3.50707	-0.6937	2.24952	4.85483
2253	AZD8835	GDSC2										3.41358		5.90245	2.06082	2.90725			2.34788		3.73051	3.6661	3.39827		4.46074	3.9892	3.56502		2.49872	5.20882	2.49618	5.99277		2.11046	5.48871		6.15432	4.68808	4.53797	1.17373		3.49485		2.90205	6.80008	4.75763	2.55179	3.08415	5.51946
2254	GSK2292767	GDSC2										2.38466		3.65659	1.28952	2.48521			1.72702		3.82356	3.81139	1.79382		2.25624	3.12157	3.04309		2.95493	4.08034	1.32347	4.24784		1.41827	2.36742		2.74011	3.8667	2.78824	1.03946		2.08368		2.73216	4.06314	0.84813	2.20512	1.72249	3.23385
2255	RK-33	GDSC2										2.85793		2.56767	1.65013	4.51162			0.9086		2.3702	1.20956	2.99434		3.31245	2.96159	5.98499		7.08819	3.26404	4.32352	4.66531		2.91964	2.31354		1.30167	3.26969	2.31133	4.30042		2.59052		2.80956	2.44005	2.79843	1.76759	4.2609	1.88349
2258	LLY-507	GDSC2										1.95507		4.02466	1.92087	3.09927			2.29867		3.1241	1.62133	1.85053		1.76014	4.97835	4.38827		2.69003	3.76108	1.43672	2.2864		2.41712	1.7875		5.16703	5.82556	1.94673	3.2908		2.28783		2.82984	2.7137	2.40319	1.48838	2.17185	5.49537
2271	CP-724714	GDSC2										5.5577		4.8985	1.92783	3.37589					4.43903	5.82883	3.94701		4.71807	3.14791	4.51188		4.0019	3.52681	5.30232	4.69558		4.17496	5.65765		5.67477	4.95231	3.73836	2.80794		4.77481		3.61211	5.53842	4.10632	3.75827	4.25843	3.40308
2272	MK-5108	GDSC2										2.67914		4.57814	-0.24888	0.9638					4.69666	5.86604	0.92488		1.42704	1.35181	3.51498		3.00913	4.20195	0.70383	1.68004		4.75809	1.87822		3.39792	3.52823	1.70735	5.59134		3.60843		3.81671	3.93292	0.02795	1.72586	2.4064	2.17646
2273	CPI-360	GDSC2										5.02687		5.53801	4.23194	3.60704					6.97792	5.81369	3.66919		4.24572	4.139	4.93339		3.87441	5.08578	4.99716	4.06228		5.49887	4.51817		6.25967	5.89249	5.49625	4.75372		5.65233		4.62271	6.67663	4.74355	5.68532	4.70536	3.87069
2281	CCT251545	GDSC2										5.51022		7.14411	2.50842	4.80559					6.99556	3.43209	3.88946		2.68945	3.5206	4.54961		5.09568	3.74065	4.53741	5.56014		3.82592	3.97698		4.08303	4.14059	4.6946	5.77525		4.78043		3.1066	3.8873	4.89524	3.96432	4.88261	4.27692
2282	Romidepsin	GDSC2										-3.77842		-1.65278	-5.77791	-5.65427					-6.47523		-5.32587		-4.63943	-4.15659	-5.07204		-3.43153	-2.68959	-6.47989	-6.22788		-3.93578	-5.50506	-1.20642	-3.60561	-4.21194	-1.65635	-5.47637		-1.82489		-3.97731	-2.23979	-6.15497	-7.06932	-5.10587	-3.67468
2283	CGI1746	GDSC2										6.22044		5.3678	1.5536	4.1715					6.14542	5.59719	2.59192		4.62111	4.03305	6.28509		4.68596	4.43381	5.20378	5.43263		4.69873	5.57847		6.19001	4.41996	4.52263	5.00718		4.91175		3.56543	5.1172	4.87803	4.47239	4.11773	3.74531
2284	MS023	GDSC2										4.68015		4.98959	1.95154	5.25978					6.14252	4.53072	3.40755		4.07145	3.64575	3.84159		3.78051	3.48781	3.8664	5.37923		3.69237	3.73004		6.0306	4.59896	4.20111	5.53971		4.85717		3.45058	4.38573	2.7804	3.13794	3.53999	4.01777
2291	MZ1	GDSC2										-0.57646		-0.82163	-2.41873	-0.14955					-0.27861	3.0092	-0.60195		-0.0884	0.37757	0.2702		-0.26146	0.19862	-1.09234	1.09762		0.44352	-1.6752		1.0151	-2.04854	5.15069	1.5457		1.33834		-1.18712	0.83381	-1.19021	-0.81661	-1.18461	-0.758
2293	AMG900	GDSC2										3.16209		4.1446	-5.21232	2.0607					6.79115	5.87809	2.29798		1.69523	2.41932	4.92304		3.31068	3.84257	1.44151	2.86964		4.34888	2.91842		4.46433	5.05663	4.37199	4.61964		5.01174		3.49491	4.07072	2.29166	1.61161	1.45153	1.66049
2296	GDC-0879	GDSC2										3.97241		7.02199	4.21305	5.85133					8.14513	2.80867	5.29428		3.96106	4.49483	5.74524		6.8029	6.07439	-0.53494	6.34126		4.88642	4.9128		6.40225	5.88833	5.91309	6.98401		6.11224		4.2286	6.76203	6.11158	3.632	3.42852	4.23877
2297	SGX-523	GDSC2										6.22493		6.6727	4.37232	5.77957					7.61015	5.86539	5.3059		4.73654	5.30113	5.96844		5.77234	4.6919	5.93043	6.271		6.04627	5.78336		6.33554	5.85158	5.14784	5.50311		6.31872		5.59701	6.16558	5.26044	5.28809	4.69815	4.6061
2298	AZD1152-HQPA	GDSC2										5.94807		6.54918	-1.28701	2.42952					7.76959	5.03199	2.92971		2.6897	3.6436	7.29437		5.62476	6.13711	6.06385	5.464		5.86127	4.27686		6.57287	3.79926	5.91395	7.17885		6.86718		6.33519	6.14859	6.01	5.50498	4.68275	4.37989
2300	JNK-IN-8	GDSC2										3.42021		4.33738	1.71889	3.01054					6.76193	5.8822	2.0589		2.74597	3.62646	4.41154		3.66983	5.11099	3.72612	4.25407		2.29265	2.792		5.02588	4.47893	2.26239	3.4859		4.9203		4.60863	3.58685	1.81433	1.84018	3.43801	3.36802
2303	G-5555	GDSC2										0.67133		4.36965	2.17168	5.28125					2.9886		1.69146		2.28651	2.22971	3.23306		6.05767	2.79995	2.83068	2.54393		1.48169	5.54332	2.40014	3.47674	1.83628	1.11504	1.36395		3.37725		1.828	0.9445	1.78357	3.27952	4.15065	1.18621
2304	BMS-911543	GDSC2										4.76549		6.00186	2.66126	4.06526					7.42226	4.41812	4.0602		4.73836	4.6685	5.84753		5.89544	5.96325	5.81382	5.62881		4.95834	5.41873		6.3259	6.40874	5.17777	6.85742		4.36888		5.20006	6.5554	3.45944	5.73085	5.06432	4.9817
2306	Filgotinib	GDSC2										3.59457		6.7668	2.02727	3.46249					7.74275	5.8822	4.91041		4.73836	4.96209	5.73707		6.83268	5.64319	5.81245	6.30422		5.06498	5.75577		5.61761	4.77042	5.73026	6.68691		5.77368		3.41442	6.81808	4.04511	5.47541	5.89238	3.9648
2309	AC220	GDSC2										5.30242		4.80412	0.87578	5.72064					6.8563	4.54658	2.68338		2.93293	4.29177	6.25988		3.75625	6.00544	2.94732	4.92525		5.63347	4.67625		5.15904	2.77004	2.44349	5.95654		4.6054		4.84267	6.16452	3.45391	3.06101	4.28791	3.56541
2312	PDD00017273	GDSC2										4.48204		6.02562	2.67868	5.89557					6.95162	5.79516	4.09131		1.44521	4.44087	5.88588		5.98858	4.36602	4.88614	5.96319		4.81911	4.92831		5.6918	4.12265	5.76709	5.35526		5.25463		3.55687	6.66184	3.42281	5.05301	4.95486	4.62327
2313	THZ1	GDSC2										-0.82518		-0.54134	-1.83857	-1.18294					1.81971	-1.30994	-1.74424		-0.58252	-0.38447	0.13695		-0.97337	0.04935	-1.78134	-0.5538		-1.0074	-2.13401		1.17803	-1.24883	0.12898	-0.608		2.63384		-1.25225	1.15998	-1.49348	-0.22652	-1.25434	-0.28692
2316	eCF309	GDSC2										0.24432		1.59603	1.22562	0.04766					1.54171	3.62074	0.51769		-0.15519	1.10821	0.48418		-1.02224	2.7958	-0.31703	2.05823		0.33888	1.14607		2.59149	1.4126	2.11099	0.98535		0.85847		1.81084	2.83017	-0.47419	1.92124	-0.13693	1.83706
2317	BMX-IN-1	GDSC2										5.25957		4.96993	4.04168	4.56401					6.15622	2.90859	2.06128		3.24205	4.3765	5.75109		3.512	4.95257	2.44593	3.44982		3.16543	3.16137		6.52045	5.42634	4.04672	4.49865		5.78126		4.71795	6.46011	2.45526	5.88727	3.93233	4.7159
2319	Tubacin	GDSC2										3.66274		4.65437	1.50215	3.46328					6.68773	5.87774	3.95257		2.50939	3.89361	4.79795		3.8317	2.94648	3.15013	3.78083		3.29172	2.67285		3.73151	3.91199	2.84962	3.99879		5.74569		3.64137	3.81072	3.6407	2.23726	2.80828	2.33809
2323	A-1155463	GDSC2										4.12781		5.74189	2.94962	2.17698					7.07677	4.41644	5.30052		3.37534	5.06094	4.4015		5.08969	3.98349	5.67909	5.26779		5.41496	4.07928		6.17966	3.21406	3.79681	7.02416		5.33445		3.76571	6.29695	3.00677	5.09075	5.63643	3.34663
2324	CCT244747	GDSC2										1.8418		2.44837	-0.17702	0.65985					2.36775	1.92035	0.56512		1.01269	0.94714	2.17541		6.27371	2.08818	2.34247	4.21691		0.3918	0.8264		4.49971	3.84845	1.67139	2.89718		2.32464		1.65972	3.61979	2.07419	0.67298	2.83638	1.6012
2325	HG-9-91-01	GDSC2										5.08145		5.2982	4.30943	5.83898					5.94036	5.20787	3.27182		3.82034	5.21336	4.98315		7.5198	6.14845	5.17077	6.25656		6.57536	5.78574		4.69659	4.60927	3.76723	1.67321		6.35017		5.97536	6.81028	1.42164	7.12871	6.30857	5.31756
2327	BIX-02188	GDSC2										5.44779		7.01251	3.07474	5.8673					7.85131	5.10587	3.73908		4.73811	5.3296	7.29437		7.5451	6.09346	6.26314	6.13534		5.7047	5.61231		6.51149	6.6707	5.87428	6.14999		6.94546		6.56854	5.76647	5.3805	6.42283	6.43476	5.21573
2328	RGFP966	GDSC2										4.51083		5.45201	2.93398	3.48191					5.42316	3.67089	4.50591		1.73999	3.14264	4.27924		4.4516	4.21373	3.51479	4.58705		5.14384	4.89156		4.82292	3.89261	3.77321	3.38153		4.67973		2.4058	5.49031	2.06438	3.39197	3.47739	3.54401
2330	AZ191	GDSC2										5.78475		6.02604	2.73735	5.09207					6.03651	4.88295	3.13257		3.2917	4.33385	4.97707		6.12091	6.12456	6.04293	5.78462		5.38795	3.18231		6.34808	6.21552	4.73799	3.32682		6.84939		6.53723	5.64952	6.08885	3.7343	4.82282	4.57212
2331	PF-3758309	GDSC2										-1.54558		1.40884	-3.59654	0.68705					3.17597	1.15524	-0.08188		-2.30946	0.40636	0.83706		0.71793	-0.11546	-0.80838	0.67531		0.54112	-0.20732		2.5576	1.68987	0.91772	-0.09704		1.58891		1.08217	1.50038	1.32118	-0.74537	-0.74999	0.27422
2332	UNC2025	GDSC2										2.31573		1.70206	-1.29985	2.00683					3.59364	1.8705	0.07001		1.59997	2.8843	0.79398		3.9948	3.62449	2.80837	3.77676		2.37194	2.26146		2.82557	1.29035	2.33219	0.55286		2.99113		1.67982	1.7134	0.63011	0.9099	1.34654	2.41269
2333	ACY-738	GDSC2										2.98718		4.57574	1.62448	2.14968					7.87381	2.94265	3.71778		2.54057	3.25974	3.83283		3.20596	5.45591	3.27948	4.00646		4.26394	2.92438		3.26189	4.07466	5.72507	4.8117		4.84587		5.15942	4.98181	4.26516	2.51767	3.34937	2.82259
2354	MCL1_8070	GDSC2										5.56875		6.6755	-4.22316	3.28446					7.48774	-1.49114	4.63937		-1.83499	4.66529	7.05054		4.89419	5.42252	-0.62021	4.75475		5.6187	2.67144		5.22163	1.506	4.66307	6.14474		6.62381		3.68853	5.33874	1.78565	5.2696	3.74944	-1.91576
2466	CA3	GDSC2										-1.65411		0.2532	-0.50852	0.15301					-0.48155		-0.7744		-0.77929	-0.58967	-0.53189		-0.55877	-0.07816	-0.89153	-0.13909		-0.17363	-0.51076	-1.70749	-0.36658	0.10353	-2.69097	-0.51523		0.82764		-0.29263	-1.87442	-0.13409	0.31573	-1.51852	0.1213
[truncated: 437 more columns]
