# Supplementary material for: Drug mechanism‐of‐action discovery through the integration of pharmacological and CRISPR screens
Source: Mol Syst Biol. 2020 Jul 6;16(7):e9405. doi: 10.15252/msb.20199405 (PMC7336273; doi:10.15252/msb.20199405)
Supplement: Supplementary file 5 — Dataset EV4 [file MSB-16-e9405-s005.xlsx]

## Sheet: Description
Dataset EV4. Gene fitness CRISPR-Cas9 scaled fold change.

## Sheet: Dataset EV4
Gene	SIDM00499	SIDM00980	SIDM00982	SIDM00803	SIDM00998	SIDM00799	SIDM00797	SIDM00796	SIDM00210	SIDM00795	SIDM00903	SIDM00850	SIDM00492	SIDM00900	SIDM00899	SIDM00898	SIDM00172	SIDM01229	SIDM00490	SIDM00986	SIDM00077	SIDM00485	SIDM00501	SIDM00132	SIDM01233	SIDM00489	SIDM00937	SIDM00942	SIDM00933	SIDM00930	SIDM00918	SIDM00934	SIDM00212	SIDM00910	SIDM00944	SIDM00826	SIDM00842	SIDM00957	SIDM00956	SIDM00142	SIDM00954	SIDM00512	SIDM00209	SIDM00208	SIDM00207	SIDM00950	SIDM00867	SIDM00831	SIDM00049
SNTB2	0.0419	0.2364	0.0724	0.3387	0.3646	0.4109	0.0831	0.0894	0.4382	0.2878	0.0101	0.238	0.2098	0.0718	0.083	0.0939	0.5255	0.0911	0.0216	-0.273	0.1399	0.1486	0.0976	0.0877	0.078	0.1581	0.4035	-0.0261	-0.0031	0.0206	0.0892	0.061	-0.0102	0.0803	0.1472	0.005	0.1503	0.0779	0.0772	0.1695	-0.0331	0.2341	0.0331	0.0412	0.2198	0.2761	0.3368	0.1561	0.1182
NQO2	-0.076	0.2264	0.1214	0.1471	0.018	0.1471	0.2139	0.0835	0.1094	0.0918	0.2141	-0.0024	0.0317	0.0505	0.1514	0.1637	0.3152	0.192	0.046	0.1723	0.1811	0.1549	-0.0617	0.1465	-0.0138	0.0417	0.1109	0.0621	0.1836	0.1147	0.0937	-0.0032	0.1034	0.1056	0.0382	-0.0767	0.0401	0.1575	0.0544	0.0998	0.1589	0.0438	0.0734	0.1054	0.27	0.265	0.1513	0.0129	0.1379
EFCAB5	0.1532	-0.0422	-0.0718	-0.0109	0.0651	0.1386	-0.0303	0.0181	0.0844	0.0807	0.0514	-0.0194	0.0557	-0.0278	0.0074	-0.2284	0.1003	0.1865	0.0119	0.0626	0.0745	0.0038	-0.0651	-0.0921	0.0376	-0.0131	0.1173	-0.0688	0.1453	-0.0347	0.2142	-0.0427	0.1293	-0.0571	0.0425	0.0188	0.1099	-0.0755	0.0766	0.1346	0.137	0.2237	0.0689	0.1017	0.0863	0.101	0.04	0.001	0.0137
ZNF501	-0.5982	-0.5753	-0.736	-0.5191	-0.513	-0.5343	-0.0466	-0.541	-0.2401	0.0505	-0.3215	-0.4706	-0.6812	-0.4278	-0.2011	-0.0684	-0.2559	-0.3738	-0.3653	-0.5536	-0.4591	-0.527	-0.6365	0.06	-0.1376	-0.4709	-0.379	-0.5599	0.0635	-1.1116	-0.2391	0.1149	-0.7676	-0.3425	-0.0199	-0.053	0.0045	-0.0863	-0.4026	-0.6199	-0.1859	-0.226	-0.503	-0.3795	-0.2732	-0.0175	-0.2156	-0.4544	0.0519
SLC3A2	-0.1914	-0.2599	-0.0432	-0.2357	-0.1356	-0.3546	-0.1928	0.1478	-0.042	-0.097	0.0389	-0.2503	-0.2855	-0.1469	0.2898	0.2194	-0.0942	-0.2845	-0.0032	-0.0766	-0.1156	0.0332	-0.0572	0.0376	-0.0898	-0.1523	-0.0959	0.0877	-0.3094	-0.0077	-0.1421	-0.152	-0.0915	-0.1365	-0.0514	-0.211	-0.288	-0.0237	-0.0326	-0.066	0.3755	-0.0142	-0.1544	-0.0344	-0.081	-0.2946	-0.2695	-0.1648	-0.0012
HSD3B1	-0.2842	-0.1807	-0.1903	-0.2276	-0.0645	-0.1551	-0.1906	-0.0667	-0.1867	-0.1928	-0.2498	0.0205	-0.2005	-0.1142	0.0407	-0.0357	-0.0982	-0.3086	-0.1125	-0.3016	-0.1501	-0.1796	-0.495	0.0157	-0.0675	0.0344	-0.2169	0.0216	-0.0852	-0.2503	-0.0373	-0.0401	-0.1127	0.0025	-0.0134	0.0001	-0.2835	-0.6916	-0.3473	-0.0594	-0.1464	0.0706	-0.0055	-0.2902	-0.3389	-0.4554	-0.2268	-0.1361	-0.2272
C22orf31	0.1656	0.0332	-0.0415	0.1552	0.0683	0.1078	0.2252	0.0414	-0.1891	0.0213	0.1312	0.0316	0.0928	0.0037	0.1225	-0.0616	0.0623	0.0996	-0.0834	0.0182	-0.0055	0.0477	-0.1146	0.0648	0.0164	0.032	0.0608	0.0082	0.0388	-0.1158	0.0691	0.0689	0.0966	-0.0078	0.1561	0.2185	0.0094	0.1148	0.1768	0.0422	0.0901	0.1294	0.0493	0.0795	0.0291	0.1268	0.0877	0.0852	0.0628
LDHC	0.1699	0.022	-0.0622	0.0031	0.0488	-0.1287	-0.0086	-0.0134	-0.0742	0.0115	-0.0353	0.0128	-0.036	-0.0075	0.0989	0.0334	0.0127	0.0921	0.0569	0.0051	0.0245	0.0394	-0.0659	0.1984	-0.0605	0.0013	0.0524	0.003	0.0892	-0.0374	0.0693	0.0178	-0.0618	0.1001	0.0626	0.0698	-0.0411	0.1278	-0.032	-0.0323	0.209	0.0444	0.0371	0.0806	0.0512	0.0458	-0.0345	-0.0619	0.1796
GPR137	0.0552	0.0078	0.0411	-0.0973	-0.0775	-0.1105	0.1282	-0.0889	-0.1473	-0.0467	-0.0356	-0.0978	-0.0167	-0.0205	-0.0836	-0.0782	-0.0985	-0.0987	0.0318	-0.0858	0.0174	-0.0933	0.1044	0.0021	-0.0734	-0.0598	-0.0957	-0.0301	-0.0654	-0.0097	0.0325	-0.0811	0.0484	-0.0564	0.153	-0.1525	-0.1618	-0.1085	-0.0703	-0.0428	0.0962	0.0104	-0.0568	-0.1383	0.0668	0.0472	0.1036	-0.0564	-0.1299
ELTD1	-0.1477	-0.0654	0.0067	-0.114	0.1043	0.1883	0.1184	-0.0311	-0.1558	0.1387	-0.23	-0.1558	0.109	-0.0105	0.0116	0.0481	-0.1637	-0.0071	-0.1044	-0.1292	-0.0057	-0.0108	-0.0288	-0.0682	0.0994	-0.113	0.0391	-0.1023	0.1909	-0.3346	0.1033	0.0536	-0.0813	-0.2189	0.0048	0.2535	0.1236	0.2156	-0.0681	-0.1442	0.1487	-0.1385	-0.1808	0.0825	-0.031	0.0311	-0.2844	-0.1162	0.1281
ZNF729	-0.0554	-0.0405	-0.0031	-0.2171	-0.0984	-0.0868	-0.3401	-0.1337	-0.1216	-0.0535	-0.1852	0.0222	-0.0595	-0.0603	0.0612	-0.0117	-0.3699	0.0922	-0.0425	0.0061	-0.1013	-0.0672	-0.227	-0.0588	-0.1047	0.0244	-0.075	0.0049	-0.1093	0.1135	0.1702	-0.1764	0.0192	-0.1823	-0.0899	-0.2602	0.0605	-0.1014	0.0522	-0.0359	-0.3741	0.149	-0.039	-0.085	0.0157	-0.2724	-0.084	-0.0967	0.0305
CLIP4	-0.0328	0.042	-0.0053	0.0476	0.0441	0.0519	0.0753	0.098	0.0914	0.0776	0.0622	0.144	0.1163	0.0058	0.0239	0.1133	0.1264	-0.0692	0.1079	0.0848	0.021	0.1873	0.0195	0.0529	0.2696	-0.0393	-0.0097	0.022	0.093	-0.0697	0.0836	-0.0133	0.0197	-0.0124	0.1947	-0.1066	0.0257	0.1498	0.0724	0.0142	-0.0217	0.1082	-0.0036	0.0391	-0.0261	0.2123	0.0308	0.1409	-0.0408
C15orf57	0.0613	-0.0245	-0.2046	0.0911	0.0345	0.1234	-0.026	-0.0181	-0.0356	0.0102	0.1202	0.0116	0.0298	-0.2494	-0.034	-0.0978	-0.0246	0.1602	0.0454	0.0376	0.0912	-0.0131	-0.1257	-0.1461	0.13	-0.002	-0.0427	-0.0736	-0.1054	-0.0426	0.0109	-0.1695	-0.0135	0.0715	-0.0127	-0.0983	0.1119	0.0445	-0.0331	0.0449	0.1565	-0.0532	0.0526	0.0188	0.0505	-0.0987	-0.0525	0.013	-0.0425
MAPRE3	0.0143	-0.1383	0.0659	0.0298	0.0007	-0.0177	0.0562	0.0246	-0.0869	0.0896	-0.0656	-0.139	0.0535	-0.0141	-0.0015	0.0133	-0.0551	-0.0887	0.089	-0.0982	0.0028	-0.0248	-0.0709	0.0183	0.0453	-0.0264	-0.0132	-0.1095	0.0667	0.0165	-0.035	0.1073	-0.1098	0.0587	0.1014	0.0825	-0.0521	0.0022	0.0698	0.0202	-0.047	0.0084	-0.1258	0.1079	0.0044	-0.0199	0.0851	-0.0841	0.064
S100A7A	0.175	-0.0479	0.1484	-0.0619	0.1066	0.0201	0.1014	-0.0329	-0.2424	-0.2285	-0.1078	-0.1993	0.0796	-0.0846	-0.2414	-0.1163	0.0952	-0.0193	-0.2803	0.0806	0.0188	-0.2379	-0.1683	-0.2385	-0.0487	-0.0283	-0.204	-0.0051	-0.1544	0.0087	-0.338	0.0979	0.0668	0.166	-0.1483	0.1844	0.158	-0.1027	-0.0505	0.1732	-0.1825	0.0574	0.1327	-0.3278	0.0372	-0.1878	0.1386	-0.1068	0.0208
LY6G5C	0.0618	0.0117	0.0447	0.0769	-0.0141	0.0303	0.0772	-0.0041	-0.1145	-0.0299	0.0704	-0.0488	0.0036	-0.0331	-0.0744	0.1591	0.1488	0.0101	0.0143	0.061	0.0127	-0.0359	-0.1138	0.0717	-0.0281	0.0403	-0.0781	0.0033	0.1404	-0.0066	0.1451	-0.0744	-0.0315	0.205	0.0023	0.0285	-0.1567	0.0091	0.0395	0.0577	0.1379	-0.1575	0.1351	0.0788	0.1191	0.1233	0.0981	0.1058	0.0371
CFHR5	0.1305	-0.2757	-0.5752	0.0024	0.0961	0.1279	0.1279	-0.2298	0.0165	-0.0454	0.1044	-0.2308	0.0928	-0.219	-0.4649	-0.1653	-0.1562	0.2057	-0.0838	-0.0662	0.129	-0.2376	-0.1941	-0.182	-0.0907	-0.233	-0.1046	-0.3589	0.2672	-0.3438	0.1808	-0.0005	-0.2647	-0.2958	-0.363	-0.3746	-0.0666	0.1254	-0.0381	-0.2009	-0.1489	-0.1834	0.1443	-0.1	0.0994	0.2702	0.0741	0.0082	0.2027
GTF2A2	-0.528	-1.1057	-0.7639	-0.7277	-1.2595	-0.6097	-0.8049	-0.8444	-1.928	-0.9004	-1.0614	-0.983	-0.4804	-1.3833	-0.786	-0.4374	-0.7103	-0.9207	-0.8505	-0.682	-0.5895	-0.9335	-0.9209	-0.9187	-1.167	-0.6852	-1.3874	-1.1617	-1.2613	-1.298	-0.9508	-0.5604	-0.5694	-0.6823	-1.3507	-1.5448	-1.1915	-0.6716	-0.7994	-0.952	-0.6765	-0.8758	-1.3494	-0.7033	-0.5324	-1.2443	-0.9977	-0.8987	-1.0687
CNIH3	0.1217	0.1442	0.2525	0.3122	0.2148	0.13	0.1216	0.136	-0.1388	0.0931	0.242	0.3284	0.1159	0.1997	0.123	0.0555	0.1859	0.2105	0.2145	0.264	0.1383	0.1847	0.2344	0.2283	0.1421	0.1983	0.2219	0.2301	-0.0377	0.2475	0.2078	0.0846	0.2008	0.0658	-0.0593	0.1951	0.1779	0.0886	0.2436	0.1353	0.165	-0.0677	0.2362	0.1446	0.2255	0.1981	0.1573	0.202	-0.0026
SLITRK5	-0.1546	-0.041	0.1503	-0.0287	0.0955	-0.0157	0.0159	0.1094	0.213	-0.0157	-0.0236	0.133	0.0107	0.087	0.0146	0.0064	-0.0419	-0.0475	0.0997	0.0208	-0.0275	0.0859	-0.0038	-0.0279	-0.0491	0.0337	-0.1861	0.0538	-0.0732	0.0915	-0.1331	0.2143	-0.0274	-0.0178	0.0037	-0.0206	-0.1517	-0.1088	0.0871	-0.002	0.0638	0.0618	-0.2154	-0.0897	0.009	0.0752	-0.0966	0.0002	0.0247
DEFA6	0.0595	-0.0216	0.0544	-0.0037	0.086	0.0576	-0.0354	0.0602	-0.1412	-0.1729	0.086	-0.1703	0.0606	0.0924	0.1461	0.0688	0.1669	0.0379	0.0484	0.1471	0.0489	0.014	-0.0522	-0.0943	0.1616	0.0047	0.0191	0.0305	0.0372	0.0898	-0.0474	0.1412	0.0867	0.0037	-0.015	0.0535	0.0643	-0.0514	-0.0645	0.1334	-0.0253	0.0717	-0.0725	-0.0499	0.0638	0.2052	0.0553	0.0492	-0.0301
ILVBL	0.0381	0.0294	0.0828	0.0926	0.095	-0.0189	0.1008	0.0631	0.2708	0.0967	0.0661	0.204	0.0234	0.1632	0.0502	0.0404	0.1082	0.0033	0.0723	0.0788	0.0248	0.0664	-0.0352	0.0243	0.0867	0.0339	0.198	0.0809	0.1323	0.1539	0.0449	0.0047	0.0118	-0.0305	0.0546	0.0432	-0.0016	0.0562	0.1123	0.0852	0.0621	-0.0212	-0.0774	0.0839	0.0896	-0.0422	0.1776	0.0232	-0.0185
HOXD13	-0.3728	-0.1028	-0.0512	-0.1882	-0.0381	-0.2918	-0.1331	-0.0326	-0.0041	-0.0282	-0.066	-0.1258	-0.2748	-0.0909	-0.2158	-0.0413	-0.1181	-0.1996	-0.0977	-0.074	-0.1469	-0.0635	0.0552	-0.1616	-0.0601	-0.275	-0.1878	0.0277	-0.0999	-0.0615	-0.2305	-0.0462	-0.1504	-0.1617	-0.0301	-0.09	-0.1894	-0.0441	-0.1614	-0.1482	-0.0807	-0.086	-0.266	-0.1887	-0.2736	-0.117	-0.385	-0.0735	-0.1442
ERMAP	0.062	0.091	-0.0169	-0.0345	0.1197	-0.0126	0.0645	-0.1109	-0.1363	0.0662	0.0476	-0.0154	0.0479	-0.0454	-0.0424	0.1653	0.0412	0.044	0.0549	-0.057	0.0718	0.1078	0.0212	-0.0599	-0.006	-0.0188	0.0206	0.0391	0.1513	0.0298	-0.0987	0.0374	-0.0572	-0.0715	-0.0552	0.0587	0.0097	0.0864	0.1042	0.0631	0.1133	0.0542	0.1214	0.0446	0.0061	-0.0383	0.0598	0.0156	-0.1665
NEK1	0.0019	-0.1767	-0.2092	-0.2254	-0.1663	-0.2188	-0.1678	-0.2218	-0.2833	-0.1513	-0.1303	-0.3972	-0.061	-0.4552	-0.1181	-0.1327	-0.3204	-0.0916	-0.0755	-0.2001	-0.3235	-0.2942	-0.2043	-0.0241	0.0471	-0.2522	-0.1949	-0.2789	0.0472	-0.257	0.011	-0.2226	-0.2192	-0.0949	-0.0052	-0.0881	-0.1482	-0.1361	-0.0835	-0.1529	-0.1154	-0.2158	-0.1295	-0.0108	-0.0228	-0.1587	-0.0655	-0.3018	-0.1024
KANSL2	-0.3902	-1.0592	-1.0843	-1.205	-0.9003	-0.7818	-1.0858	-0.6479	-0.5718	-0.718	-0.4812	-1.0514	-0.9181	-0.6699	-0.8749	-1.0623	-1.0103	-0.7172	-0.5834	-0.9964	-0.7854	-1.2339	-0.8141	-0.7705	-0.3895	-0.451	-0.5005	-0.536	-0.6284	-1.1332	-0.7854	-1.1889	-1.076	-0.5663	-0.6052	-0.4195	-0.9414	-1.0714	-0.9031	-1.2075	-1.3109	-0.7319	-1.0034	-0.8326	-0.7584	-0.8988	-0.7974	-0.5366	-0.4714
UNC93A	-0.0506	0.0366	0.1309	0.0007	0.0315	-0.107	0.0514	0.0955	-0.0505	-0.0099	0.0447	0.0721	-0.0217	0.1047	0.0103	0.1109	-0.0431	-0.1241	0.1339	0.0842	0.0454	0.0906	0.1294	-0.073	-0.0474	0.134	0.0401	0.1064	0.0863	0.0505	-0.0734	0.165	-0.0219	-0.0795	0.1108	0.097	0.0337	-0.064	0.0141	-0.0702	0.0165	0.013	0.0045	-0.0418	0.0335	0.0569	-0.011	0.0195	0.0067
ZNF529	0.0009	-0.2038	-0.2476	-0.0748	-0.1064	-0.0289	0.19	-0.2277	0.3173	0.0135	0.2148	0.0492	0.1547	-0.0768	0.0365	0.1661	-0.2267	0.1227	-0.1419	0.0966	-0.0801	-0.1178	-0.1647	0.0597	0.223	0.0527	-0.0101	-0.1022	0.3353	-0.2479	-0.0306	0.1363	0.0258	-0.0286	0.1398	-0.0358	-0.0202	0.2867	0.0328	-0.1429	0.1099	-0.2113	-0.0781	0.0985	0.0263	0.0969	-0.0112	-0.04	0.1838
COL23A1	-0.001	0.1159	0.1607	0.0964	0.1206	-0.0758	-0.0647	0.0903	-0.075	-0.011	0.0508	0.0836	0.0706	-0.029	0.1121	0.0604	-0.0369	-0.0148	0.1082	0.1036	-0.0967	0.1472	0.1112	0.13	0.0355	0.014	0.082	0.1949	0.1205	0.1983	-0.0382	-0.0258	0.0404	0.019	0.1164	-0.1281	0.0073	0.0021	0.0434	0.0232	0.026	0.167	-0.1136	0.0282	-0.0418	-0.0629	0.1245	0.0403	0.0499
MNS1	0.0244	0.0232	-0.0572	-0.0206	-0.0984	-0.0332	0.1299	-0.0662	-0.0185	0.0247	-0.1122	-0.1745	0.0593	-0.1089	0.1754	0.1976	0.0612	0.0666	-0.1346	-0.0116	0.085	-0.2058	-0.0853	0.0841	-0.1183	-0.0034	0.0433	-0.1993	-0.0392	-0.5241	0.0228	0.0218	-0.2056	0.0159	0.1062	-0.0997	0.1025	0.1147	0.1224	-0.0884	0.1066	-0.0607	-0.084	0.0788	0.0133	-0.1594	0.0726	0.0138	0.0894
NASP	-0.5006	-0.3183	-0.1677	-0.2873	-0.3363	-0.2687	-0.2099	-0.1055	-0.2416	-0.4028	-0.3674	-0.3151	-0.3625	-0.4752	-0.4086	-0.3137	-0.2076	-0.0259	-0.1521	-0.2078	-0.3401	-0.3043	-0.2706	-0.4404	-0.2451	-0.5018	-0.2621	-0.4683	-0.4111	-0.4995	0.1449	-0.5609	-0.0809	-0.7528	-0.4812	-0.3668	-0.1844	-0.0011	-0.5467	-0.1815	-0.3109	-0.3893	-0.1778	-0.3934	0.0037	-0.4228	-0.2759	-0.2126	-0.7944
INHBC	0.0276	-0.1077	-0.1196	0.0022	0.0474	-0.0792	-0.0126	-0.1052	0.0162	0.0075	-0.0811	-0.0177	-0.1073	-0.0958	-0.1993	-0.119	0.1495	0.01	-0.0623	-0.0808	-0.0551	-0.0435	-0.1181	0.0093	-0.0275	-0.018	-0.0667	-0.0679	-0.1598	-0.02	-0.0974	-0.1267	-0.0143	-0.0878	-0.0701	-0.0861	0.0388	-0.0665	-0.0637	0.0051	-0.0328	0.0357	-0.0949	-0.14	-0.0496	-0.1053	0.1426	-0.0998	0.0195
HIST4H4	-0.1899	0.1348	0.1255	-0.2172	-0.3238	-0.3311	-0.2398	0.022	-0.1238	-0.1924	-0.0374	-0.0848	-0.2909	0.012	-0.1086	0.0732	-0.1212	-0.1253	-0.0171	-0.0466	0.0532	0.0957	0.2407	-0.353	-0.2318	-0.0733	-0.1699	0.2508	-0.2522	0.1376	-0.1223	-0.0056	-0.0448	-0.0826	-0.0534	-0.1694	-0.1325	-0.0095	0.0676	-0.0795	-0.0244	-0.1301	-0.0358	-0.224	-0.0937	-0.1173	-0.3361	0.0321	-0.1113
CHFR	-0.1122	-0.2319	-0.1359	-0.2221	0.0914	0.0363	-0.2284	-0.0724	-0.1502	-0.0498	-0.0176	-0.0832	-0.1312	-0.1674	-0.0223	0.108	-0.2238	-0.2333	-0.2053	-0.028	-0.2222	-0.1332	-0.163	-0.0244	-0.0381	-0.0423	-0.2641	-0.1683	0.0587	-0.124	-0.3674	-0.3371	-0.0116	0.0497	0.062	0.0312	-0.0134	-0.119	-0.1758	-0.0975	0.0003	0.0443	-0.0396	-0.266	-0.0586	0.0574	-0.038	-0.1436	0.0051
TTLL5	-0.0215	-0.1102	0.0389	-0.1464	-0.1127	-0.1424	-0.0125	-0.0529	0.0999	-0.0415	0.0307	-0.19	-0.0539	-0.18	-0.0912	0.1066	0.0506	-0.1038	-0.0929	-0.0842	-0.2744	-0.127	0.0254	-0.037	-0.0756	-0.1453	-0.0246	-0.085	-0.0746	-0.1276	0.0378	0.1543	-0.2079	-0.1288	-0.1035	-0.1516	-0.0638	0.0663	-0.0024	-0.1715	-0.0774	-0.0394	0.0013	-0.0585	0.0092	0.0064	-0.0101	0.0494	-0.0352
GRP	-0.1729	-0.0892	-0.0322	-0.0181	-0.054	-0.0726	-0.0604	-0.0248	-0.055	-0.0406	-0.0485	-0.0374	-0.0276	0.0184	-0.1229	-0.0136	-0.1868	-0.0568	-0.0127	-0.0879	0.0554	-0.051	0.0084	-0.112	-0.0916	-0.063	-0.0899	-0.0708	0.0643	-0.057	0.032	-0.185	0.0106	0.0442	0.0408	-0.1383	-0.0699	0.0476	-0.1075	-0.0245	-0.0117	-0.0954	-0.0346	-0.159	-0.0182	0.0452	0.0325	-0.0429	0.0031
MMP1	0.1025	0.1146	-0.0489	0.0951	0.1482	0.0979	0.0925	0.0175	0.2562	0.2313	0.049	0.0364	0.1399	0.0516	0.0802	-0.0433	0.0827	0.1233	0.026	0.0346	0.1359	0.0783	-0.0447	0.1466	0.1215	0.0136	0.1151	-0.0781	0.1831	-0.037	0.1784	0.1011	-0.0474	0.0698	0.0472	0.0902	0.1369	0.1674	0.0023	0.1085	0.0043	-0.0078	0.0106	0.1937	0.1189	0.0971	0.1936	0.1555	0.0666
BSN	-0.3208	-0.3201	-0.3189	-0.1326	-0.2103	-0.1903	-0.0654	-0.2262	0.0164	-0.1588	-0.0433	-0.2224	-0.1852	-0.1538	-0.3978	-0.1638	-0.1478	-0.2142	-0.2695	-0.2371	-0.2468	-0.1748	-0.256	-0.1896	-0.0824	-0.1734	-0.1625	-0.1127	-0.3324	-0.6109	-0.2309	-0.167	-0.245	-0.2024	-0.0588	-0.0756	-0.3362	-0.3214	-0.2312	-0.4839	-0.0193	-0.0414	-0.3445	-0.2209	-0.3714	-0.1991	-0.1774	-0.1369	-0.2671
HIST1H3E	0.0492	0.3268	0.1105	0.172	-0.0173	0.0932	0.1235	0.2057	-0.0386	0.2379	0.0801	0.1978	0.0827	0.0362	0.3041	-0.0937	0.0072	0.3017	0.0893	0.1444	-0.0046	-0.0334	-0.1891	0.027	0.3582	-0.0128	0.2987	-0.0828	0.1377	-0.0397	0.1318	-0.0981	0.1478	0.0309	-0.1262	0.1379	0.3389	0.1152	0.3437	0.1773	0.2658	0.0656	-0.021	0.1869	0.1305	-0.0992	0.0741	0.1205	0.0741
GJA9	-0.1016	0.0261	-0.1019	-0.0884	0.0344	0.0191	0.1618	-0.0319	-0.0369	0.0286	0.0508	0.0097	0.0054	-0.0921	0.0135	0.0175	0.1184	-0.0172	-0.0317	0.0578	0.0157	0.0158	-0.1997	0.0435	0.1135	-0.0467	-0.0062	-0.0496	0.0511	-0.0752	-0.0083	0.1178	-0.0606	0.0611	0.0932	0.0145	0.0891	0.0304	0.0548	-0.0348	-0.085	-0.0272	-0.1424	0.0828	0.0481	-0.0099	0.0068	0.1294	0.0082
KBTBD6	0.0534	0.2041	0.2592	0.1441	0.0229	0.1315	0.1158	0.1022	0.1813	0.1331	0.0892	0.0164	0.0172	0.0948	0.0127	0.0581	0.1223	0.0636	0.1486	0.1702	0.0912	0.0958	0.2001	-0.0108	0.1061	0.079	0.2807	0.0379	0.1345	0.1034	0.2249	-0.0445	-0.1087	0.1244	0.2246	0.1714	0.1793	0.2651	0.0359	0.1341	0.096	0.069	0.1047	0.1486	0.0719	0.1662	0.0336	0.096	0.0796
ZNF132	-0.0466	-0.2261	-0.1281	-0.1624	-0.0428	-0.0639	0.0083	-0.199	-0.1814	-0.1335	-0.2074	-0.1391	0.0581	-0.184	-0.1903	-0.2562	-0.0699	-0.0633	-0.1489	-0.1066	-0.049	-0.2093	-0.1698	-0.1396	0.0552	-0.1506	-0.083	-0.2179	-0.1934	-0.1244	-0.0873	-0.1255	-0.1754	-0.0679	-0.2337	-0.0363	-0.3061	-0.1431	-0.1587	-0.1645	-0.195	-0.1753	0.0205	-0.1536	-0.0145	0.0246	-0.0382	-0.122	-0.2542
ZC2HC1C	-0.2258	-0.0923	0.0133	-0.0088	-0.0733	0.0081	-0.0147	0.0411	-0.171	0.0182	-0.0107	0.0484	-0.0063	-0.034	-0.1175	0.042	-0.0183	0.0223	0.0211	-0.0391	-0.0057	-0.1015	-0.0427	-0.1456	0.1053	-0.0498	-0.0066	-0.0337	0.0965	-0.0799	0.0471	-0.1839	0.0523	0.0334	-0.1784	0.0602	-0.1376	-0.0677	-0.0072	0.0703	0.0061	-0.0976	0.0262	-0.0761	0.0138	-0.1388	-0.1039	-0.1071	-0.1482
LYPD6	0.0402	0.0033	0.0214	0.0297	-0.2227	0.0714	0.0449	-0.0198	-0.2043	-0.0904	-0.1595	-0.0296	-0.1072	0.0457	-0.1603	0.0386	0.0048	0.0142	-0.1456	-0.0004	-0.0057	-0.0121	0.0506	-0.088	-0.0292	-0.0758	0.0426	-0.0157	0.0364	-0.0521	-0.0063	0.0695	-0.0083	0.1052	-0.0424	0.0284	-0.1989	0.0748	0.0696	0.1116	-0.0443	-0.0026	0.0837	0.0917	0.1284	-0.1581	-0.121	-0.0136	-0.12
SLC47A2	-0.0184	0.1367	0.1958	0.1266	0.0064	0.0348	-0.0765	0.0511	0.051	0.0624	-0.0016	0.0338	-0.0382	-0.025	0.0276	-0.0953	0.1946	0.0734	-0.023	0.0856	0.048	0.0953	-0.0418	0.0503	0.0526	0.1475	0.0931	-0.0238	-0.0091	0.0282	0.0762	-0.0415	-0.0961	0.0618	0.102	-0.0013	0.0951	-0.0393	0.0373	0.0862	0.0719	0.0881	0.0656	-0.0557	0.0856	0.07	0.1416	0.0514	-0.073
CAMK2D	0.1506	-0.0296	0.0336	0.1282	0.0289	0.0739	0.0765	0.0239	-0.0363	0.0274	0.0205	-0.0193	0.1576	0.0351	0.1264	-0.1572	0.1509	0.147	0.0861	0.0385	0.2702	-0.0808	-0.1437	0.0541	0.1037	0.0261	0.0631	-0.1549	-0.1553	0.0354	0.1087	0.0466	0.114	0.1761	0.1451	0.1215	0.0097	0.0476	0.2205	0.1142	0.0542	0.1001	0.0114	0.0041	0.0541	0.0533	0.0605	0.0863	0.0623
LY86	-0.0453	0.046	0.0756	0.0776	-0.0172	-0.0712	0.0801	0.0315	0.1717	-0.0622	-0.1237	-0.2084	-0.0112	-0.1082	0.0876	0.1123	-0.0219	-0.0088	-0.0558	-0.0336	0.214	-0.0325	-0.1017	0.0288	0.0352	-0.0591	-0.0212	-0.024	-0.1543	-0.0431	0.0534	0.1104	-0.0134	0.1439	0.0253	0.1345	0.0437	0.0874	0.1082	-0.0294	0.1445	0.0934	0.0515	0.0329	0.0144	0.0536	0.1402	0.082	-0.0707
ZNF555	0.0516	-0.0124	-0.2137	-0.0238	-0.1799	0.0869	0.0658	-0.1594	-0.062	0.1895	-0.0923	-0.1832	-0.0296	-0.1266	0.1489	0.0384	-0.2205	0.2189	-0.0626	-0.113	0.0716	-0.1402	-0.1447	-0.0032	-0.0468	-0.1735	0.0889	-0.3704	0.2743	-0.0951	0.0573	0.2458	-0.2159	0.1831	0.0796	0.03	0.2159	0.0303	0.0698	0.0941	-0.0472	-0.0044	0.1538	-0.0107	0.0059	0.0178	0.3065	-0.0984	0.0729
ENTPD8	-0.0333	-0.0338	0.0959	0.0466	0.0054	0.1918	0.0487	0.0773	0.216	-0.1029	-0.0616	-0.0112	0.05	0.0028	0.0815	0.0023	-0.1977	-0.0044	0.0132	-0.0154	0.0322	0.0382	0.0213	0.0464	-0.0989	0.0589	-0.0084	0.0471	0.0815	0.0715	0.0943	0.0129	0	0.0573	0.0094	-0.1179	-0.0503	0.1032	0.012	-0.0669	-0.0654	-0.1018	-0.0949	0.066	0.0366	0.1266	-0.0349	-0.0013	0.0816
LEP	0.0084	-0.0478	0.0623	0.0637	0.0813	-0.1044	0.0294	0.0194	-0.0713	-0.0694	0.019	-0.0056	-0.1834	-0.0018	-0.0392	0.0266	-0.2052	-0.0058	0.01	-0.0868	-0.1344	-0.071	0.0751	-0.0904	0.214	-0.0839	-0.0039	-0.0083	0.0186	-0.0371	-0.2212	-0.0401	-0.0537	0.0424	0.0331	0.0678	0.2141	-0.0682	0.0918	0.0151	0.1605	-0.1369	0.1981	-0.0863	-0.2192	-0.048	-0.1128	-0.0459	-0.1385
ZBTB8A	0.118	-0.0025	-0.1411	0.0748	0.1353	0.1081	-0.0957	-0.0522	0.1977	-0.1717	-0.056	-0.0903	0.1929	0.014	0.1713	-0.1127	-0.163	0.1665	-0.1215	0.0526	0.0513	-0.0613	-0.1384	0.0624	-0.1524	0.0278	0.0527	-0.202	0.3031	-0.1583	0.0874	0.1361	-0.0273	0.091	-0.0909	-0.1265	-0.0267	0.0331	-0.0152	0.0048	0.1372	0.1188	0.0961	0.0147	0.1776	0.0178	0.1323	0.1325	0.0073
GYS2	0.0649	0.2828	0.1219	0.1653	0.1352	0.1741	0.1425	0.2031	0.1127	0.2362	0.2704	0.2646	0.0687	0.2321	0.1044	0.296	0.1476	0.168	0.0193	0.2519	0.1868	0.1615	0.193	0.188	0.1763	0.2895	0.252	0.1867	0.0249	0.1563	0.0848	0.2076	0.1668	0.0083	0.1458	0.1333	0.0923	0.1907	0.199	0.162	0.2267	0.1432	0.222	0.2287	0.0629	-0.0923	0.1528	0.2377	0.0762
INSL5	-0.2624	-0.187	-0.0261	-0.2365	-0.2399	-0.1963	-0.2737	0.0284	-0.3467	-0.2453	-0.1921	-0.0489	-0.1255	-0.0142	-0.1017	0.0223	-0.1767	-0.3216	-0.1201	-0.0963	-0.1031	-0.123	-0.0807	-0.2095	-0.262	-0.0142	-0.1391	-0.0988	-0.2646	0.0745	-0.2911	0.1443	-0.186	-0.1245	-0.4844	-0.2238	-0.1458	-0.4258	-0.3345	0.0163	-0.2488	-0.0013	-0.1924	-0.1474	-0.1103	-0.1405	-0.2868	-0.0056	-0.0023
AADACL4	0.0581	0.1031	-0.1586	0.0947	-0.0213	0.163	0.0362	0.0282	-0.0657	0.1304	0.0002	0.0699	0.1737	0.0351	0.0583	0.0486	0.0374	0.1426	0.0506	0.0299	0.1061	0.0363	-0.0981	0.0425	0.0863	-0.0005	0.049	-0.0765	0.0466	0.0272	-0.0336	0.0801	-0.0055	0.1111	0.0836	0.1335	0.0476	0.0277	0.001	0.0064	0.1534	-0.0018	0.0303	0.0618	0.1054	0.0032	0.0834	0.1241	0.0485
USP38	-0.1578	0.0931	0.1387	-0.0468	0.1419	-0.1154	0.015	0.2336	0.0062	-0.0917	0.0956	0.1086	0.0105	0.1924	-0.1334	0.1399	-0.0417	-0.0901	0.1385	0.1627	-0.0259	0.1789	0.1779	0.1215	0.0461	0.094	0.0235	0.1812	-0.0175	0.3566	-0.1432	-0.2205	0.078	-0.0663	0.0818	0.0261	-0.0402	-0.114	-0.015	0.1546	-0.0814	0.0753	-0.1187	-0.1094	-0.0704	-0.0901	0.0302	-0.0177	-0.0151
LIMK2	0.1208	0.1546	0.1257	0.1031	0.0267	0.0306	0.083	0.2762	-0.0446	0.0486	0.032	0.2949	0.005	0.1911	0.2189	0.0669	0.1489	0.0663	0.0681	0.1999	0.1234	0.27	0.1992	0.1352	0.1338	0.2478	0.1625	0.3123	-0.0253	0.1626	0.08	0.2039	0.1524	0.1792	0.1084	0.199	0.1423	0.1762	0.0942	0.0402	0.0851	0.0586	0.0227	-0.0238	0.2015	0.1271	-0.0624	0.0921	0.0193
TSPAN17	0.0668	0.1126	0.1673	0.0258	0.0618	-0.063	-0.0449	0.0728	-0.0195	-0.0694	0.1149	0.0482	-0.0847	0.1434	0.1043	0.0222	-0.0542	-0.0426	0.0694	0.1721	0.0457	0.0277	0.1403	0.1239	-0.0603	0.1409	0.039	0.2478	0.2436	0.1234	0.283	0.038	0.1134	0.1157	-0.2124	-0.1632	0.0496	0.1115	0.1546	-0.0432	0.0109	-0.0462	0.0006	0.03	0.0324	-0.0031	0.0499	-0.0599	0.0739
KRTAP5-3	-0.611	-0.6661	0.0207	-0.3814	-0.2904	-0.637	-0.2388	-0.1988	-0.3736	-0.369	-0.4486	0.1138	-0.3497	-0.3545	-0.0743	0.0393	-0.1361	-0.3128	-0.2276	-0.5864	-0.3179	-0.0247	-0.4939	-0.7116	-0.3897	-0.2765	-0.3529	-0.4077	-0.4233	-0.2467	-0.1498	-0.4927	-0.2186	-0.4261	-0.1757	-0.2704	-0.0879	-0.4004	-0.0475	-0.1494	-0.2652	-0.0934	-0.4811	-0.373	-0.0211	-0.1103	-0.435	-0.4384	-0.4997
DDI2	-0.1416	0.0421	-0.0045	-0.2899	-0.0068	-0.0193	0.0115	0.0324	-0.0721	-0.0368	0.0662	-0.068	-0.0414	0.0629	-0.1501	-0.2403	-0.1676	-0.0091	-0.0038	-0.0082	-0.0922	0.1023	-0.038	0.0168	0.0279	-0.0101	-0.036	-0.2009	-0.0905	0.0249	-0.006	-0.109	0.016	-0.3098	0.0354	0.0987	0.0974	0.0595	0.1358	0.0153	-0.1177	0.0859	-0.216	0.0238	-0.0925	0.0256	-0.1279	-0.0431	-0.026
TMEM161A	-0.1068	-0.071	-0.0132	-0.1271	-0.1578	-0.2745	-0.1732	0.0582	-0.141	-0.0728	-0.1503	0.0356	-0.0983	0.0401	0.0823	-0.0643	-0.0653	-0.0957	0.0493	-0.0477	0.0193	-0.0101	-0.102	-0.0311	0.0217	-0.0552	-0.1583	0.0056	-0.051	0.1039	-0.1247	-0.0373	-0.0019	-0.0045	0.0335	-0.0479	0.0807	-0.052	0.0221	-0.0249	0.0287	-0.1437	0.0647	-0.2106	-0.0201	0.0228	-0.0963	-0.2796	0.0134
NAV1	-0.0555	-0.0381	0.0084	-0.0134	0.0373	-0.1486	-0.1545	0.0945	-0.0701	-0.0458	-0.18	-0.0426	-0.1121	-0.0185	-0.0409	-0.0144	-0.0156	-0.1873	-0.0482	-0.0816	-0.0028	0.0833	0.0815	-0.1503	-0.0171	-0.0206	-0.0445	-0.0048	0.0761	-0.0385	-0.2694	-0.0996	-0.0284	0.0204	-0.0334	-0.0281	-0.0616	-0.2328	0.0411	-0.1379	-0.0021	-0.0218	-0.2978	-0.1167	-0.0586	-0.0564	-0.0952	-0.0406	-0.0331
GYPA	0.0979	0.0936	-0.041	-0.0079	0.0492	-0.0229	-0.1849	0.0176	0.0068	-0.216	-0.0685	-0.0757	0.1301	-0.0203	-0.094	0.1405	0.0727	-0.0138	0.045	0.0039	0.0648	-0.0783	-0.041	0.0898	-0.3613	-0.0483	-0.0555	-0.1291	-0.0282	0.0497	0.0699	-0.214	-0.1008	0.0045	0.0687	-0.0505	-0.2425	0.0082	0.0211	0.0878	-0.0745	-0.0057	-0.0238	-0.0975	0.0998	-0.1053	0.0881	0.0414	-0.0288
MAST3	-0.0698	0.1323	-0.085	0.007	0.0381	-0.0509	0.0371	-0.0494	-0.2775	-0.0845	-0.0411	0.1666	0.0747	-0.0631	-0.1238	-0.0066	0.0051	0.0322	0.0696	0.0678	-0.1182	-0.024	-0.0114	-0.1626	-0.129	0.125	0.0249	0.0111	-0.1729	-0.0329	-0.0625	-0.1066	-0.0638	-0.0168	-0.0391	0.0776	-0.2982	-0.0501	-0.0137	-0.0137	-0.2432	-0.0039	0.0443	-0.0745	-0.0425	0.111	0.0366	0.0196	-0.0632
HEPACAM2	0.0633	0.0682	0.0214	0.1194	-0.0524	0.0196	-0.1476	0.0699	0.106	0.0226	-0.0715	0.0525	0.0713	0.0001	0.1344	-0.0393	0.0649	0.0402	-0.0336	0.0529	0.0016	0.1147	-0.1205	-0.039	0.1093	0.0737	0.0747	0.0347	0.0279	-0.0011	0.0002	-0.0165	0.039	0.1028	-0.1201	-0.0429	0.1079	0.0615	0.0515	0.0538	0.1358	0.1216	0.0639	-0.1319	-0.0302	0.0657	-0.0554	0.0528	-0.2578
HIF3A	0.1454	0.1185	-0.0419	0.1391	0.0213	0.0315	-0.0382	-0.0415	0.1207	0.1507	0.0533	-0.1325	-0.0181	-0.0467	0.0345	-0.0434	-0.0433	0.0584	0.0208	-0.0015	-0.0035	0.0103	-0.0002	0.1148	0.0445	-0.0806	0.0086	-0.0283	0.1301	-0.0608	0.0976	0.1079	-0.1175	-0.0139	0.0129	0.0144	0.0479	0.0387	-0.0782	0.0639	-0.0188	-0.1643	-0.0574	0.0119	0.0335	0.0128	-0.0145	-0.0241	0.0269
ADAMTS20	-0.1569	0.039	-0.012	-0.0479	-0.0052	0.0793	-0.1923	-0.0202	0.0421	0.0551	-0.0303	-0.0038	-0.0124	0.0491	0.0664	-0.0652	-0.1038	-0.0168	-0.1475	-0.1252	-0.0404	-0.1155	-0.3238	0.0842	0.017	-0.1138	-0.1117	-0.0269	-0.1392	-0.1627	-0.0478	0.065	0.0552	0.0907	-0.0389	0.1073	-0.0483	-0.07	-0.0443	-0.1135	0.0375	-0.0214	0.1023	-0.0614	0.0951	-0.0075	0.0796	-0.1068	0.0932
STAT6	0.1136	0.0126	0.0639	0.0571	0.1034	-0.0334	0.0205	0.0806	-0.051	-0.1053	-0.1672	-0.0658	-0.0076	0.0076	-0.0403	-0.1548	0.094	0.0436	0.0555	-0.0293	-0.0027	0.1014	-0.0066	-0.0811	-0.0409	0.0933	-0.0423	-0.0171	-0.0644	0.1179	0.0006	-0.0474	-0.0045	-0.1384	0.107	-0.0335	-0.0643	-0.0053	-0.0412	0.1245	-0.0846	-0.0197	-0.132	0.0588	0.0158	0.0458	0.0774	0.0617	-0.1146
CDRT1	-0.3142	-0.2195	-0.0639	-0.2762	-0.1028	-0.2161	-0.3031	-0.0935	-0.4163	-0.16	-0.2089	-0.083	-0.1922	-0.0293	-0.1807	-0.211	-0.0019	-0.2983	-0.1959	-0.0068	-0.2891	-0.0243	-0.0529	-0.0461	-0.0588	-0.0734	0.002	0.0364	-0.3427	-0.1791	-0.1788	-0.0199	-0.0672	-0.3054	0.0536	-0.1078	-0.1229	-0.0665	-0.0528	-0.1772	-0.1596	-0.0448	0.0216	-0.2999	-0.1839	-0.1733	-0.119	0.0444	-0.2455
XKR3	0.0778	-0.3106	-0.1355	-0.0778	0.0727	0.117	0.0307	-0.1972	-0.1268	-0.1852	0.018	-0.1575	0.0689	-0.2041	-0.1312	-0.0279	0.0674	0.2145	-0.1138	-0.0703	-0.2289	-0.0849	-0.1775	-0.1238	-0.1386	-0.0669	-0.0423	-0.2419	0.0902	-0.0672	0.443	-0.1395	-0.1516	0.0651	0.0132	-0.139	-0.1153	0.1517	0.0331	-0.0875	-0.0083	0.1157	0.0189	-0.1092	0.0695	-0.1592	0.1498	0.041	0.0017
DPYSL4	0.0815	0.059	0.0371	0.0308	0.0091	-0.067	0.0194	0.1501	-0.0025	0.0436	0.0984	0.1273	0.0337	0.1611	-0.1309	0.0739	-0.0406	0.0312	0.1386	0.189	-0.0366	0.1321	0.2756	-0.0115	0.1246	0.036	0.0976	0.2327	-0.0898	0.1357	0.0492	0.0585	-0.0535	0.1153	-0.0554	-0.0628	-0.0656	0.0448	-0.048	0.1274	0.0993	-0.0712	0.0074	0.0648	-0.019	-0.0333	0.0276	0.001	-0.0392
USP50	0.1603	-0.0091	0.0231	0.0404	0.0928	0.0194	0.0253	0.0528	0.0802	0.0582	-0.0155	0.0121	0.0011	0.0139	-0.0683	0.0262	0.0371	0.0161	0.187	0.0819	0.1015	0.1177	-0.014	-0.0258	0.0861	0.0606	-0.0004	0.0183	0.0898	-0.0002	0.0773	0.0634	0.0639	-0.1207	-0.083	-0.0546	0.0575	-0.1019	0.1719	0.0074	-0.0387	0.1012	0.0246	-0.0086	0.0684	-0.0509	0.131	0.0313	0.0194
OPTC	0.03	0.0511	0.0122	0.1035	-0.0211	-0.0107	0.0763	-0.004	0.0591	0.0827	-0.0877	0.0854	0.0042	0.0025	0.0227	-0.0095	-0.0482	-0.0245	0.0797	-0.0445	-0.0232	0.0619	-0.1904	-0.0493	0.1264	-0.0082	0.0349	0.0525	0.043	-0.048	-0.0048	-0.079	0.0181	0.1865	0.0091	0.0473	0.056	-0.0663	0.1603	0.1051	0.0878	0.1199	0.0837	-0.0659	0.0864	-0.0257	-0.0244	0.0064	0.0419
RETNLB	-0.1269	0.0163	-0.0475	0.0295	-0.0248	-0.0029	-0.0127	-0.0585	-0.0778	0.0033	0.1306	0.0499	0.0194	-0.1118	0.0754	-0.0576	-0.1269	0.0028	0.074	0.0959	-0.0563	0.0367	0.0018	-0.0135	-0.0227	0.0436	0.0744	-0.0446	-0.0213	-0.0472	-0.05	-0.0099	0.0232	-0.2481	0.209	-0.1464	0.0266	0.0523	0.1798	-0.1551	-0.0081	-0.1984	-0.2969	0.0399	-0.0735	-0.0324	-0.0612	-0.0327	0.057
IFNAR1	-0.2166	0.0296	-0.1415	0.1692	0.1522	0.1068	-0.002	-0.048	0.0814	0.2343	-0.2884	0.0682	-0.1906	0.1958	0.1506	-0.0874	0.0442	0.2003	-0.0799	-0.0281	0.0352	0.0735	0.0033	0.2458	0.2489	0.201	0.2767	-0.0376	0.1229	-0.0404	0.3167	0.1422	-0.0939	0.1391	-0.0073	-0.0834	-0.0433	0.0488	0.1449	-0.0658	0.1669	-0.0157	0.2215	0.2232	0.1537	0.1429	0.0875	0.1965	0.0617
ALKBH5	-0.1129	-0.0378	-0.0504	-0.017	-0.0927	-0.1047	-0.0289	-0.1015	-0.126	-0.0264	-0.0046	0.0089	-0.2199	0.0413	0.0688	-0.1061	-0.0571	-0.1235	-0.0544	0.0306	-0.1226	-0.017	0.0712	0.0024	-0.0908	-0.0144	0.0717	0.0078	-0.0121	0.0305	-0.0511	-0.0895	-0.1146	0.0051	0.0741	0.0499	-0.0825	0.0729	0.0477	-0.1327	0.0121	0.0429	-0.1638	0.0664	-0.0345	-0.0129	-0.1652	0.0968	0.1158
CRTC3	0.1011	-0.0619	0.0053	0.1067	0.083	0.018	-0.2205	-0.0038	-0.0718	-0.0642	0.1682	0.0418	0.0896	-0.0444	0.0317	-0.1218	-0.0189	0.0346	0.071	0.0487	-0.0027	0.0368	-0.0055	-0.125	0.0403	0.0088	0.1319	-0.0296	-0.0704	0.0706	-0.0376	-0.0434	-0.0362	-0.0906	0.0327	0.0045	0.0407	0.0278	-0.0542	0.0846	0.0242	0.1023	0.0723	-0.0043	0.04	-0.0754	-0.0188	0.0249	0.0115
OXER1	0.0723	0.0239	-0.034	-0.0882	-0.0449	-0.0961	-0.0375	0.0937	-0.1132	-0.0545	0.0692	0.0472	0.034	0.0392	-0.2069	-0.0118	0.0726	-0.0448	0.0499	-0.0161	-0.072	0.1721	0.0609	-0.1714	0.1867	0.0567	-0.0605	0.1151	-0.0498	0.0684	0.0505	-0.0446	-0.0534	-0.0887	0.0922	-0.0786	-0.1165	0.0432	0.0253	-0.0405	-0.0655	0.0826	-0.1353	-0.0602	0.0691	-0.0655	-0.0254	0.0618	0.0451
IGHMBP2	0.0695	0.0611	0.0686	0.0296	0.0926	0.1649	-0.0355	0.0543	-0.0916	0.0835	0.2083	0.0567	0.0652	0.0909	0.1087	-0.014	-0.0899	-0.0114	0.0579	0.1192	-0.0618	0.1102	0.1882	-0.0615	0.2408	0.0694	0.0775	0.0279	-0.0097	0.0496	0.0098	-0.0101	0.0944	0.1224	0.0439	0.0778	0.1315	0.3534	0.1342	0.0647	-0.0019	-0.0498	0.1084	-0.059	-0.1375	0.1107	-0.1967	0.122	0.198
TIMM44	-0.1847	-0.6382	-0.2344	-0.4604	-0.7246	-0.5379	-0.5204	-0.6042	-0.788	-0.4838	-1.0274	-0.5361	-0.0268	-0.0826	-0.3038	-0.424	-0.3927	0.0484	-0.5872	-0.4868	-0.4116	-0.553	-0.8382	-0.6833	-0.6113	-0.6298	-0.6592	-0.7157	-0.2242	-1.2328	-0.6691	-0.1811	0.0721	-0.4236	-0.4274	-0.8946	-0.2592	-0.1291	-0.75	-0.2006	-0.2706	-0.311	-0.4822	-0.4149	-0.4092	-0.492	-0.0017	-0.4928	-0.2476
TRIM43	0.0551	0.0575	-0.0311	-0.1308	0.1349	-0.229	0.094	-0.0932	-0.0516	-0.0037	0.0701	-0.0901	-0.1319	-0.0348	-0.1259	-0.0036	-0.061	-0.0944	0.0388	0.0493	0.0752	0.0749	-0.027	-0.0263	0.0256	0.0401	0.051	-0.0119	-0.0401	-0.0843	0.0509	-0.092	-0.1073	-0.1319	-0.1571	0.1104	0.0009	-0.0242	-0.0354	0.0493	-0.2024	-0.0633	0.1224	-0.2709	0.0596	-0.0787	-0.1863	-0.0649	-0.0361
GALNT16	0.0548	-0.0222	0.0307	0.0542	-0.0023	-0.0282	0.0125	-0.0517	0.0742	0.0523	-0.0263	0.1211	0.0236	-0.0272	-0.0769	0.0506	0.0909	-0.1123	0.0055	-0.0766	0.0233	-0.0122	0.0007	-0.0462	-0.0137	-0.0307	-0.06	-0.0462	0.0775	-0.0726	-0.0508	-0.0409	-0.059	0.0332	-0.0097	0.0671	-0.0344	-0.0741	-0.0313	0.0244	-0.0462	-0.0257	0.0607	0.0762	-0.0684	-0.0149	0.0304	-0.0516	0.0065
ME2	-0.0118	-0.0918	-0.057	-0.0531	-0.1001	0.0537	0.0195	-0.1105	-0.1975	-0.209	-0.052	-0.4472	-0.0111	-0.0767	0.1226	0.0022	-0.0839	0.1516	-0.1608	-0.1611	0.1095	-0.1318	-0.1295	0.1439	0.0977	-0.1267	0.1932	-0.2498	0.0106	-0.1917	0.0239	0.0953	-0.0651	0.2037	-0.384	-0.0576	-0.0508	-0.0601	-0.0392	-0.2543	-0.1614	-0.0251	0.1476	0.0485	0.0718	0.2447	-0.0477	-0.2486	-0.1786
SPATA21	-0.0321	0.0289	-0.0207	0.011	-0.1417	-0.1016	0.0435	0.0471	0.1242	0.1167	0.0517	0.0558	-0.0361	-0.0009	-0.1145	-0.0754	0.0067	-0.0252	-0.0737	0.034	-0.1386	0.0614	0.1428	0.0031	0.0689	-0.0581	0.0412	0.1101	-0.0297	0.0015	-0.0663	-0.0021	0.0365	-0.0103	0.0159	-0.1863	-0.0133	-0.0226	-0.0918	-0.0296	0.0916	-0.0095	-0.0499	0.1221	-0.1431	-0.1393	0.0146	0.0501	0.043
NHEJ1	-0.0464	-0.0193	0.079	-0.1185	-0.0169	-0.104	-0.0901	0.0599	-0.0286	-0.0438	-0.0198	-0.0187	-0.0141	0.0161	-0.0868	-0.0429	0.0372	-0.0091	-0.1738	-0.0519	-0.0746	0.0174	-0.1428	-0.0096	0.0008	-0.0696	-0.0443	0.0034	-0.0404	0.0284	-0.0421	-0.0755	0.0274	-0.0281	-0.1298	0.0235	-0.1022	-0.0848	-0.033	-0.0339	-0.0436	-0.1432	-0.1932	-0.0458	0.0517	-0.1538	-0.0485	-0.065	-0.1058
C12orf65	-0.1471	-0.0414	-0.0725	-0.1077	-0.1976	-0.2155	-0.1499	-0.0309	-0.2386	-0.1487	-0.1117	-0.1123	-0.1321	0.0024	0.1391	-0.0481	-0.0487	-0.0559	-0.2154	-0.025	-0.0852	-0.0433	-0.1873	-0.2396	-0.0712	-0.0878	-0.1984	0.0879	-0.265	0.1143	-0.1473	-0.0825	-0.0196	-0.0282	-0.1035	0.048	-0.1461	-0.1494	-0.1453	-0.1485	0.0934	-0.188	-0.2628	-0.0969	0.076	-0.0659	-0.1774	0.0392	-0.0189
WDR59	-0.0094	-0.0651	-0.0438	-0.0059	-0.2754	0.1278	-0.1323	-0.1474	-0.0445	-0.2175	-0.0705	-0.0351	-0.1002	-0.2672	-0.065	0.0865	0.0318	-0.0257	-0.1079	-0.107	-0.1704	-0.0491	-0.0318	0.0188	0.0104	-0.172	-0.1203	0.0353	0.0055	0.0664	-0.2406	-0.0288	-0.0527	0.1515	0.0553	0.0156	-0.1023	0.0644	0.0229	-0.2208	0.1102	-0.0867	-0.4052	-0.0065	-0.2864	-0.2815	-0.248	-0.1486	-0.0759
PROK2	-0.0197	-0.0533	-0.1433	-0.0876	-0.0103	0.0453	-0.0192	-0.0545	0.0826	-0.0618	-0.036	-0.0332	0.0202	0.0179	-0.0455	-0.204	0.1058	-0.0313	-0.1087	-0.139	0.0743	0.0079	-0.0134	-0.1335	-0.3447	0.0465	0.196	-0.009	-0.0744	-0.0475	-0.0564	-0.0391	0.0396	0.1392	-0.0558	-0.1924	-0.1689	0.039	-0.1193	-0.0842	0.0331	-0.0967	-0.1019	-0.053	-0.1374	0.0027	-0.1013	0.1116	-0.1121
SFPQ	-1.5551	-0.8663	-0.5768	-0.7322	-0.5188	-0.7011	-0.6175	-0.5946	-0.6814	-0.4401	-0.6273	-0.9098	-0.9428	-0.7553	-1.1445	-1.0781	-1.3013	-1.1433	-0.6937	-0.7727	-0.8149	-0.637	-0.1883	-0.493	-0.658	-0.5574	-0.6081	-0.6055	-0.484	-0.5436	-0.8529	-0.7042	-0.8711	-0.9186	-0.5156	-0.4095	-0.6994	-0.8479	-0.861	-1.1863	-0.9302	-0.7191	-0.6635	-0.5268	-0.9057	-0.6506	-0.9419	-0.5299	-0.7147
ANO9	0.0147	0.1386	0.0877	0.0524	0.0539	-0.2027	-0.0474	0.1346	-0.0385	0.0848	0.0567	0.1458	0.0358	0.1162	0.0048	0.056	0.142	-0.1189	0.0618	0.0619	-0.0915	0.0965	0.208	-0.0327	0.0143	0.2132	0.0511	0.2534	-0.0723	0.1973	0.0342	0.019	0.1572	-0.1848	0.1236	0.0861	-0.0618	0.025	0.1272	0.0365	-0.0055	-0.0014	0.0079	0.1074	-0.133	-0.021	0.0254	0.1511	0.142
EHBP1	0.0482	0.0899	0.1998	0.111	0.106	0.1075	0.2616	0.0096	-0.095	0.0916	0.1297	0.0321	0.2115	0.1053	0.1469	0.1994	0.2879	-0.0714	0.2781	0.1876	0.1381	0.2079	0.0589	0.0757	0.2532	0.0946	0.1915	0.0708	0.156	0.0972	0.1758	0.2127	0.1918	-0.0081	-0.0198	0.2689	0.1767	0.2916	0.2605	0.094	0.2369	0.0316	0.0692	0.0133	0.2412	0.1451	0.0438	0.0946	0.2165
S100A16	-0.0458	0.0284	0.0915	0.1167	-0.0087	-0.0128	0.1782	0.1987	-0.0159	0.1846	0.1238	0.1557	-0.1195	0.0135	-0.0745	0.0062	0.1584	0.0533	0.1766	0.2037	0.0446	0.1204	0.133	0.205	0.1478	0.0538	0.1424	0.1368	0.1774	0.0362	0.2049	0.0044	-0.0204	0.1286	0.0846	0.204	0.103	0.1645	0.0311	0.1353	0.0539	0.0121	0.0112	0.1697	0.1066	0.0916	-0.0101	0.1466	0.1533
CEP97	-0.0774	0.0784	-0.1391	-0.3417	-0.1864	0.0085	-0.24	-0.2102	-0.2536	-0.1169	-0.0342	-0.0271	-0.1796	-0.1425	-0.0352	-0.0928	-0.0952	-0.2284	-0.1041	-0.1774	-0.2826	-0.0628	0.0502	-0.1735	-0.1343	-0.3468	0.0979	-0.0205	-0.0269	-0.0822	-0.1442	-0.0228	-0.3255	-0.3123	-0.2263	-0.1601	-0.0106	-0.2571	-0.259	-0.1256	-0.1231	-0.0915	0.0025	-0.234	-0.101	-0.0425	-0.2151	-0.0869	-0.1476
KATNAL1	-0.0469	0.1667	0.1138	0.0501	0.0813	0.001	0.0295	0.1748	0.0698	-0.0383	0.1697	0.1066	0.1961	0.0597	-0.0189	-0.1331	0.0682	0.0544	0.0498	0.1171	0.1533	0.1604	0.0842	0.0068	0.063	0.0475	0.0866	0.0878	0.1485	0.0713	0.1006	-0.0873	0.1192	-0.116	0.0203	-0.0323	-0.0229	-0.0696	-0.0478	0.1659	0.0387	0.0195	-0.0127	0.0059	0.0672	0.133	0.1161	0.0567	0.0679
MYCBPAP	-0.0408	-0.2636	-0.215	-0.1982	-0.0401	-0.1249	-0.1397	-0.1729	-0.0335	-0.1075	-0.2451	-0.2475	-0.0628	-0.2222	-0.1909	-0.0364	-0.0653	-0.0887	-0.1854	-0.143	-0.014	-0.2619	-0.1824	-0.0013	-0.1603	-0.1885	-0.0306	-0.1867	-0.1485	-0.2493	0.0428	-0.0876	-0.1736	-0.0005	-0.1048	-0.0335	-0.0667	-0.3367	-0.2846	-0.1403	-0.0234	-0.0814	-0.1427	-0.2476	-0.0566	-0.0841	-0.1974	-0.0609	-0.1116
IFT43	0.026	0.0404	0.0032	0.0077	-0.0469	0.0883	-0.0232	0.0186	0.0895	-0.0314	0.1358	-0.0119	0.0293	-0.0089	-0.0391	-0.0994	0.0932	0.0665	0.0191	0.0601	0.0677	-0.0043	-0.0701	0.0146	-0.1168	0.0376	0.0521	0.0511	0.0497	0.0136	0.0761	0.0538	0.0063	-0.0471	0.1101	0.0083	-0.034	0.0916	0.1585	0.0685	0.0225	0.1612	0.0119	0.0962	0.1082	-0.0701	0.11	0.014	-0.1216
ZNF737	0.0421	0.0844	0.0259	0.2137	0.1521	0.2213	0.2486	-0.0336	0.1572	0.1931	0.1446	0.0491	0.1045	0.0402	0.1249	0.1051	-0.0501	0.1455	-0.0386	0.0833	0.2831	0.0655	-0.0033	0.2389	-0.1116	0.2089	0.1897	-0.1673	-0.017	-0.0853	0.124	0.1959	-0.0533	0.2221	-0.2039	-0.1038	0.2477	0.1561	0.3448	0.1482	0.0167	0.1545	0.2591	0.2112	0.3797	0.2547	0.1639	0.3714	0.0654
ALDH6A1	0.0358	-0.0167	0.0323	-0.0539	-0.331	0.1347	-0.0423	0.1187	-0.0333	0.0443	0.006	0.0385	-0.011	0.0658	-0.1404	-0.1429	0.1093	0.0575	0.1802	0.069	0.0441	0.0806	0.1678	-0.0132	0.0063	-0.0922	-0.0647	0.0663	-0.1137	-0.0315	-0.0541	-0.0366	-0.0244	-0.0607	-0.0551	-0.1154	-0.0211	0.1094	-0.2493	-0.0462	0.0094	-0.1708	0.1123	-0.1238	0.0311	-0.1838	-0.038	0.0078	-0.0634
OMD	0.1412	-0.0482	-0.1331	-0.0127	0.0799	0.1299	0.1502	-0.0835	-0.102	0.2302	-0.1604	-0.0764	-0.0694	0.094	-0.0713	-0.1862	0.1179	0.1828	-0.0354	-0.0393	-0.0428	0.0417	-0.0242	-0.0974	0.0266	0.0517	0.0324	-0.1533	0.1765	0.0225	0.064	0.1727	0.0269	-0.1046	-0.1367	0.0951	0.1504	0.0177	-0.1954	0.0974	0.0364	-0.0118	0.3005	-0.0156	0.0409	0.0891	0.0406	0.0205	0.1123
DNAH1	0.0002	0.086	0.1487	0.0437	0.0766	-0.1222	-0.0025	0.0571	0.0619	0.0131	0.1561	0.154	-0.0124	0.1016	0.0726	0.0541	0.0757	0.0209	0.1992	0.1163	0.0034	0.1219	0.1467	0.0938	0.0214	0.0232	0.1808	0.1071	0.2821	0.1862	-0.0145	0.0565	0.1628	0.1451	0.0441	-0.0315	-0.0278	0.064	-0.0835	0.104	0.105	0.0841	-0.0511	0.0026	0.0804	0.018	0.0062	-0.0523	-0.0966
PVRIG	0.2508	0.1106	-0.0012	0.0342	0.0657	0.1005	0.1481	0.0711	0.125	0.0383	0.1264	0.0324	0.0617	0.1015	0.0063	0.0474	0.1235	0.1002	-0.103	0.0649	0.0684	0.0858	0.1038	0.0513	0.0485	0.1323	0.2153	0.0231	0.0202	0.0531	0.3051	-0.0588	0.0264	-0.021	0.0058	0.1178	-0.0009	0.0261	0.1539	0.0253	-0.0518	-0.0266	0.0542	0.0552	0.0728	0.046	0.0849	0.0902	-0.0123
PDCD6	-0.0904	-0.1807	-0.0427	-0.1845	-0.0499	-0.135	-0.168	-0.0763	-0.41	-0.1974	-0.108	-0.1475	-0.1917	-0.1506	-0.0952	-0.0288	-0.1335	-0.2777	-0.0879	-0.0938	-0.3193	-0.1325	-0.1177	-0.2702	-0.0985	0.0236	-0.1601	-0.249	-0.2839	-0.1223	-0.257	-0.2441	-0.156	-0.1835	0.0155	-0.0764	-0.0747	-0.0005	-0.1277	-0.2314	-0.1213	-0.1655	-0.0816	-0.115	-0.1625	-0.1655	-0.2286	-0.2903	-0.264
CORO1A	-0.0572	0.01	0.053	0.1088	-0.0185	-0.0458	0.0361	0.116	-0.0371	-0.0153	0.0411	-0.0228	0.0405	-0.0259	0.1176	0.0623	0.0068	-0.1731	0.0929	0.0351	0.0488	0.1527	0.1506	-0.0023	0.0134	0.0477	0.0893	0.0788	-0.0235	0.0584	0.0923	0.1195	-0.0201	-0.0408	0.1789	0.078	-0.0262	-0.0655	0.0203	0.0334	0.0374	0.0171	-0.2542	-0.2579	0.0451	0.0861	0.0375	0.0923	-0.0439
CIB3	0.0216	0.0576	-0.0536	0.0859	-0.005	0.0479	0.0588	-0.0753	-0.1521	0.0679	-0.0676	-0.1567	0.0104	0.0283	0.0051	0.1106	0.0751	0.042	-0.0457	-0.0134	0.126	-0.1266	-0.3041	-0.0228	-0.1763	-0.0605	0.0277	-0.0657	0.0321	-0.0579	0.0336	-0.0758	0.0154	-0.127	-0.0311	-0.0097	0.0046	-0.0339	-0.0362	0.0742	-0.0227	-0.0611	0.0212	-0.0889	-0.0486	-0.1254	0.1306	-0.023	-0.011
FFAR4	-0.4788	-0.2763	-0.0483	-0.2163	-0.0819	-0.2111	-0.1184	-0.0369	0.18	-0.1351	-0.2117	-0.0606	-0.2686	-0.0435	-0.1719	-0.1064	-0.2351	-0.0945	-0.1302	-0.1111	-0.1501	-0.1265	-0.2474	-0.0809	-0.0236	-0.0984	-0.209	0.0062	-0.0291	-0.4591	-0.2854	-0.0083	-0.2817	-0.1601	-0.0047	-0.1395	-0.1089	-0.202	-0.2915	-0.1167	-0.0518	0.0292	-0.1252	-0.4358	-0.1465	-0.1523	-0.1055	-0.1877	0.0319
NPB	-0.0242	-0.1895	-0.2425	-0.0615	-0.0229	-0.0878	-0.1892	-0.1677	-0.1101	-0.1993	-0.0247	-0.1998	-0.1611	-0.1284	-0.0969	0.0148	0.0226	-0.0938	-0.0382	-0.0247	-0.048	-0.1173	-0.2289	-0.159	0.0425	0.0463	-0.2649	-0.2048	-0.0849	-0.1151	-0.0652	-0.0736	-0.1575	-0.3531	-0.1083	0.0521	-0.0927	-0.2065	-0.1439	-0.0681	-0.0791	-0.1392	-0.0032	-0.076	-0.1058	-0.1022	-0.0797	-0.1639	0.0689
PPM1M	-0.0822	-0.1757	-0.1115	-0.0435	-0.1099	-0.2797	-0.17	-0.1273	-0.1037	-0.1135	-0.0107	-0.0684	0.0798	-0.1408	-0.1032	-0.0546	-0.0635	-0.0524	-0.0232	0.0662	0.0089	-0.1326	-0.1755	-0.1085	-0.0931	-0.1813	-0.0406	-0.2848	-0.1363	-0.1198	0.0161	-0.131	-0.0816	-0.0764	0.0977	0.0728	-0.1533	-0.0631	-0.1103	-0.001	-0.1047	-0.0925	0.0162	-0.1676	0.0753	-0.0417	-0.2712	-0.0306	0.0236
ZNF483	-0.0699	-0.1134	-0.1343	-0.0929	-0.0634	0.1275	-0.2907	-0.0259	0.0196	-0.013	0.0909	-0.0015	0.0488	-0.0286	0.0501	-0.0423	0.0482	0.0134	-0.0427	-0.1301	-0.0474	-0.0925	-0.0727	-0.1413	-0.238	-0.1436	0.032	-0.1492	0.0611	-0.0679	0.0206	-0.1588	-0.0584	0.0554	-0.1816	-0.3267	-0.1405	0.0471	0.0317	-0.0106	0.0502	0.0378	0.0436	0.0375	-0.0874	0.0781	0.0069	-0.1432	0.0581
ZNF621	0.0226	0.0263	-0.0776	0.0026	0.0094	0.1077	0.0805	0.0037	0.0994	0.0491	0.1246	0.0393	0.0111	0.0623	0.0537	0.0582	0.0275	-0.0525	0.0152	0.1565	0.1558	-0.0347	-0.0629	0.0964	-0.0158	-0.038	0.1278	0.0367	0.2505	-0.0078	0.1199	-0.0349	0.0282	0.0783	0.0209	0.1218	-0.0137	0.1126	0.0409	0.0736	0.0649	0.0685	0.1551	0.0666	0.0781	0.0691	-0.0064	-0.056	0.0968
GABRA5	-0.1884	-0.1702	-0.0077	-0.1053	-0.0727	0.0501	0.0276	-0.0959	0.0728	0.0996	-0.272	-0.0334	-0.1256	-0.0091	0.1133	-0.0865	-0.0736	-0.1772	-0.0629	-0.0182	-0.0374	-0.1735	-0.1869	-0.1025	-0.0216	-0.0089	-0.0749	-0.0501	0.0621	-0.117	-0.1467	0.0935	-0.2134	0.042	-0.0256	0.1205	-0.0636	0.0931	0.1012	-0.1324	0.0552	-0.0005	0.0134	-0.0997	-0.0593	0.043	-0.0588	-0.0197	-0.0773
PRLH	0.0231	0.0556	-0.0212	0.1474	0.0513	-0.0124	0.0072	-0.0114	0.05	0.1018	0.1261	0.0968	0.105	-0.0724	0.0676	0.0479	0.0878	0.1005	0.1089	-0.0518	0.0463	0.0453	-0.0511	0.1414	0.12	0.0333	0.0808	0.0192	0.0258	-0.0077	0.0595	0.0718	-0.0068	0.0179	0.1223	0.1404	0.0813	0.0828	0.0825	0.0706	0.0044	-0.0076	0.0762	0.0851	0.003	0.1091	0.0196	0.0208	0.01
CDH10	0.1417	-0.0235	0.0273	0.0494	0.0378	0.0676	0.0516	-0.0803	0.0806	0.0312	0.1056	0.064	-0.0325	0.0129	0.1251	0.1052	-0.216	0.1237	-0.1501	0.0175	-0.1593	-0.0131	-0.0538	-0.2455	0.0286	0.1394	0.0793	-0.0189	0.0154	-0.0983	0.0899	0.1158	0.0175	0.1883	-0.4873	-0.1953	-0.0217	-0.1208	0.0066	-0.0591	-0.0521	0.0949	-0.1632	-0.0115	0.1483	-0.0016	0.1013	0.0766	-0.0879
UCP2	0.0372	0.0323	-0.013	0.0659	0.169	0.1159	0.1392	0.0449	-0.031	0.1183	0.0853	0.0744	0.0888	0.0521	0.0173	0.0504	0.1939	0.178	0.0472	0.1585	0.2165	0.0906	-0.0942	0.0881	0.1098	0.0855	0.208	-0.0169	-0.0083	-0.0737	0.0602	0.1269	0.0527	0.1201	0.0419	0.0322	0.0118	0.1215	0.0995	0.1061	0.0547	0.1419	0.072	0.1006	0.1122	0.1405	0.0883	0.1345	0.0241
CNOT6	0.0405	-0.2281	-0.2052	-0.0094	-0.194	0.0245	0.0492	-0.1473	-0.1797	-0.0695	-0.0188	-0.2124	-0.2073	-0.2501	0.0471	0.117	-0.0874	0.0294	-0.048	-0.1808	-0.2072	-0.0185	-0.2104	-0.0875	-0.0568	-0.1165	-0.0521	-0.1996	-0.1577	-0.2369	0.0323	-0.1938	-0.2403	0.0668	-0.0513	-0.0075	0.026	-0.1208	0.0984	-0.1434	-0.1549	-0.199	-0.0514	-0.0593	-0.0542	-0.1057	-0.041	-0.2453	-0.1023
ZNF446	-0.1067	-0.0184	0.0345	0.0159	-0.0227	0.0949	0.218	0.0395	-0.0575	-0.0338	0.0731	-0.0822	0.0726	0.0411	0.063	-0.011	0.1095	0.0221	0.0379	0.1079	0.016	-0.0066	-0.0565	-0.1562	-0.048	0.0344	0.0283	-0.149	-0.0526	0.0912	0.0363	-0.0215	0.0122	-0.1247	0.0018	-0.153	-0.0242	0.1054	0.1455	0.0398	0.0243	-0.0349	-0.0484	-0.0592	0.104	0.2723	0.0247	0.0286	0.1079
DDN	-0.1168	-0.047	-0.105	-0.0042	-0.2212	-0.2989	-0.0888	-0.0579	-0.0969	-0.1413	-0.1186	-0.0957	-0.071	-0.0663	-0.1346	-0.2538	-0.0908	-0.1278	-0.0642	0.0462	-0.2258	-0.0207	-0.0501	-0.1254	0.0029	-0.0276	-0.0038	0.0093	-0.0735	-0.2076	-0.1674	0.0108	-0.2599	-0.1199	-0.0259	-0.1541	-0.1498	0.1218	-0.0068	-0.069	-0.1331	0.0374	-0.1531	-0.0104	-0.0717	-0.1469	-0.0029	-0.0282	-0.1923
ATP6V0E2	-0.2655	-0.0639	-0.109	-0.2044	-0.1396	-0.2101	-0.1657	-0.0782	0.027	0.013	-0.0896	-0.1784	-0.0816	-0.1848	-0.2463	-0.0096	-0.1503	-0.1267	-0.1164	-0.1312	-0.1808	-0.1243	-0.0541	-0.3221	-0.1006	-0.0963	-0.182	-0.0512	-0.3206	-0.132	-0.0924	-0.1909	-0.2262	-0.0362	-0.0463	-0.2175	-0.0012	-0.1373	-0.1522	-0.2314	-0.1552	-0.0482	-0.2059	-0.1005	-0.1232	-0.2401	-0.09	-0.0946	0.003
ANKRD24	0.0592	-0.0464	-0.0499	-0.0369	0.0746	0.1136	-0.1493	-0.0931	0.1026	-0.0693	0.0425	-0.1118	0.0126	-0.0936	-0.0208	0.1142	0.0626	0.0333	0.0721	-0.0799	-0.0074	-0.0208	0.051	0.1219	-0.07	-0.0667	0.0936	0.0218	0.0912	0.0589	-0.0701	-0.0085	-0.0754	0.0618	0.0394	0.0008	0.0803	0.0288	0.0754	0.0262	-0.0382	-0.0923	-0.0495	0.1138	0.0553	0.0258	0.0509	-0.1194	-0.0112
ZC3H8	-0.1711	-0.6186	-0.7008	-0.4419	-0.4062	-0.2682	-0.6286	-0.4471	-0.318	-0.3244	-0.2895	-0.6317	-0.0367	-0.4726	-0.3358	-0.1129	-0.2458	-0.4398	-0.4459	-0.4726	-0.4331	-0.2753	-0.5055	-0.3746	-0.5139	-0.4658	-0.3513	-0.5897	-0.3299	-0.1801	-0.5203	-0.5284	-0.299	-0.4137	-0.2345	-0.2268	-0.4669	-0.1657	-0.6546	-0.5465	-0.2781	-0.4313	-0.6392	-0.1685	-0.4164	-0.5	-0.2786	-0.5512	-0.5596
PTAFR	0.2466	0.1547	-0.0665	0.3159	0.0057	0.2777	0.1411	-0.0454	0.2586	0.1306	0.1816	0.1148	0.2662	-0.0096	0.0269	0.0473	0.0374	0.2665	0.1582	0.1463	0.2338	0.2586	-0.1292	0.1419	0.171	0.1169	0.4233	-0.0848	0.0797	-0.1613	0.244	0.1319	0.0922	0.1231	0.422	0.184	0.2558	0.0511	0.2733	0.0295	0.0756	-0.0421	0.2648	0.3736	0.1897	0.1552	0.2097	0.2744	0.0511
RAB6B	-0.025	-0.024	-0.0894	-0.0387	0.0094	-0.0736	-0.1877	-0.0093	-0.0211	-0.0332	-0.0839	-0.0763	-0.0971	-0.0102	-0.1967	0.0126	0.0467	-0.1542	0.0363	-0.1307	-0.1074	0.012	0.1015	-0.1646	0.0201	-0.1049	-0.1104	-0.0074	-0.0159	-0.0071	-0.4101	0.0449	-0.0729	-0.0519	-0.0946	-0.0298	-0.2376	0.0787	-0.0529	-0.0388	0.159	-0.1221	-0.0221	-0.0258	-0.0732	-0.0962	-0.1124	-0.1509	-0.1401
WSCD2	0.1092	0.1954	0.2015	0.1107	-0.0008	0.0899	0.0608	0.2242	0.0869	0.0427	0.0807	0.0648	0.0534	0.0998	0.0863	0.1706	0.0291	-0.0127	0.1638	0.1018	0.0516	0.2562	0.2784	0.0072	0.0452	0.1623	0.1163	0.1479	0.0394	0.4361	0.0526	0.1033	0.0468	0.1339	0.0524	-0.0319	0.0287	0.1195	0.0642	0.0846	0.2061	-0.0256	0.0571	0.2213	0.0113	0.022	0.0737	0.0677	0.1881
EID1	-0.212	-0.0263	-0.0682	-0.0691	-0.1427	-0.0469	0.0317	-0.0057	0.0347	-0.0036	0.1312	-0.0266	-0.0276	0.0685	0.0095	0.0633	-0.1028	-0.1045	0.0429	-0.0828	0.0055	0.0385	-0.0072	-0.0081	0.0303	-0.0123	-0.0339	0.0403	0.0924	-0.0425	0.0118	0.0349	0.0489	-0.0858	0.1111	0.0982	-0.0681	0.1945	0.0429	0.0105	0.0487	0.0345	-0.0631	-0.0719	-0.0987	-0.0381	-0.0395	0.0788	-0.1097
MC2R	-0.0562	0.0046	0.0776	0.0801	-0.1283	0.0639	0.1759	0.1144	-0.0221	0.0448	-0.0794	0.0695	-0.0164	0.002	0.0635	0.1541	-0.0972	-0.1446	0.0478	0.1347	-0.0672	0.1865	0.1928	0.099	0.1736	-0.0736	-0.1511	0.1457	-0.0605	0.0017	-0.039	0.1622	-0.0341	0.0183	0.1552	0.0958	-0.0266	0.0726	0.0464	0.0036	0.1709	-0.0218	0.1546	-0.0292	-0.02	0.1007	-0.0898	0.0648	0.1028
UBE2R2	-0.143	-0.0976	-0.0535	0.1676	-0.0077	0.0167	0.1686	-0.0196	0.1173	0.0912	-0.0172	0.0116	-0.0284	-0.0159	0.0532	-0.3856	0.0985	0.0727	-0.1468	-0.021	0.1311	0.015	-0.1032	0.0245	0.0389	0.0935	0.0455	-0.0279	-0.0154	-0.0375	0.091	0.0423	0.0189	0.0664	-0.0095	0.2072	0.0144	-0.1196	-0.0202	-0.1016	-0.0966	-0.0064	0.1558	-0.0228	0.081	-0.1246	0.1027	0.0886	0.0546
TNK1	-0.0573	0.0203	0.003	0.0872	0.0312	-0.0595	-0.0663	0.1325	0.0228	-0.0508	0.0499	0.2601	0.0101	0.159	-0.0697	-0.0022	0.1785	-0.1027	0.0936	0.0675	-0.1165	0.1081	0.1421	-0.0898	0.0886	0.0117	-0.0071	0.1959	-0.0334	0.1147	-0.0372	0.0097	-0.0006	0.1246	-0.001	0.0694	0.0797	-0.0297	0.0526	0.1287	0.1898	0.0602	-0.0683	0.0682	0.0533	0.0263	-0.0997	0.1636	0.0534
WDR92	-0.2115	-0.0231	-1.0718	-0.1203	-0.3489	-0.1236	-0.5842	-0.3467	-0.1914	-0.1416	-0.1419	-0.7456	-0.0685	-0.2841	-0.0576	-0.0137	-0.6597	-0.5524	-0.5888	-0.6092	-0.4035	-1.1666	-0.2898	-0.4588	-0.8236	-1.0816	-0.9831	-0.2864	-0.3937	-0.151	-0.0156	-0.0728	-0.0283	-0.3275	-0.7308	-0.2176	-0.6806	0.0312	-0.5501	-0.4131	0.0444	-0.8768	-0.3718	-0.4248	-0.0972	-1.0159	-0.4325	-0.8047	-0.0696
FRS2	-0.1368	0.1342	-0.7044	0.3224	0.0349	-0.0044	0.3392	0.0746	-0.2794	0.3085	0.0775	0.551	-0.1337	0.0726	0.0582	-0.1981	-0.1668	0.1302	0.1061	-0.0397	0.2681	0.022	0.026	0.4952	0.0959	0.0349	0.0471	0.0654	-0.2079	-0.1166	-0.3727	-0.0864	-0.0465	0.4042	-0.0165	0.0809	-0.0066	0.0522	0.1633	0.1618	0.6439	-0.1117	-0.0284	0.3499	-0.1045	0.2955	0.3712	0.0267	-0.1018
DDX39A	-0.2266	-0.0527	0.1246	-0.0279	-0.1488	-0.1465	-0.0893	0.0466	-0.0072	-0.0772	0.0974	-0.0086	-0.0928	-0.173	-0.0889	0.0075	-0.0632	-0.0851	0.1124	0.0188	0.0381	-0.0241	0.0304	-0.1072	-0.0263	0.0155	0.0526	0.0743	0.0624	0.1138	0.0151	-0.2179	0.1629	0.0064	-0.0457	-0.0438	-0.0917	-0.1128	-0.0146	-0.1932	-0.0335	-0.1587	-0.1807	0.0228	0.0388	-0.1114	-0.1317	-0.1402	-0.0731
SMAD6	-0.4729	0.1188	0.0349	-0.0186	-0.0072	-0.1222	-0.1463	0.0881	-0.2397	-0.0288	0.0575	-0.0256	-0.0345	0.1506	-0.0108	-0.0618	-0.0848	-0.0047	-0.0155	-0.0874	-0.0279	-0.0418	0.151	-0.172	-0.1687	0.2024	-0.0118	0.2032	-0.3685	-0.1471	0.1223	0.0167	0.1723	0.0833	-0.2122	-0.2349	-0.1796	-0.2212	-0.1523	0.049	-0.0966	-0.0673	-0.0504	-0.0745	0.1249	-0.1532	-0.0869	-0.1213	-0.321
FARP1	0.0811	-0.0821	-0.0405	-0.1177	0.0364	-0.1097	0.0021	-0.0585	0.0179	0.0319	-0.0703	-0.0382	0.0777	-0.0583	-0.0955	-0.046	-0.0689	-0.1132	-0.0191	-0.0482	-0.0464	-0.09	-0.1207	-0.0695	0.0197	-0.0469	-0.0554	-0.103	-0.1337	-0.0159	-0.1255	0.0474	-0.0896	-0.1225	-0.0348	-0.0006	0.0379	-0.0911	0.0333	0.001	-0.0682	-0.0338	-0.0291	-0.0317	-0.0962	0.0188	0.0354	-0.0288	0.0087
SH2D1B	0.0651	0.0375	-0.1723	0.0143	0.064	0.0482	-0.0125	-0.1964	-0.0401	0.0138	0.0086	-0.1709	-0.0196	-0.1164	0.168	0.2005	0.0646	0.1329	-0.017	-0.1548	0.0997	-0.099	-0.1091	0.1308	-0.061	-0.1016	0.0473	-0.1589	0.1857	-0.2313	0.1001	-0.0094	-0.028	0.1273	0.2838	-0.0646	-0.0589	0.0423	0.1124	-0.048	-0.0918	0.0329	0.0098	0.0911	0.0181	0.149	0.0641	-0.0619	0.0289
SHPRH	-0.0643	-0.1216	-0.0282	-0.1734	-0.0138	-0.0948	-0.1138	-0.1491	-0.0554	-0.1473	-0.0397	-0.1123	-0.1614	-0.0894	0.1046	-0.1298	-0.2925	0.0076	-0.005	-0.158	-0.2482	-0.0006	-0.0814	-0.128	-0.0763	-0.0748	-0.0962	-0.0286	-0.1246	-0.0158	-0.1267	-0.0567	-0.1383	-0.1224	0.0004	-0.009	-0.1425	0.135	-0.1773	-0.192	-0.0422	-0.1837	-0.0448	-0.0309	-0.1022	0.0038	-0.0193	-0.1991	-0.0853
ANTXRL	-0.6584	-0.3103	-0.3714	-0.3119	-0.5503	-0.2879	-0.09	-0.3251	-0.4756	-0.2231	-0.2285	-0.1597	-0.3073	-0.077	-0.1606	-0.2099	-0.2153	-0.2664	-0.1828	-0.0738	-0.2771	-0.1659	-0.0208	0.0525	-0.1546	-0.2358	-0.1443	-0.0432	-0.0859	-0.0397	-0.0486	-0.0553	-0.1873	-0.1972	-0.1505	-0.0446	0.0704	-0.074	-0.3853	-0.1578	-0.077	-0.0226	-0.2485	-0.3331	-0.1198	-0.1033	-0.3551	-0.0682	-0.4908
EDN2	-0.0928	0.1423	-0.1093	0.0149	-0.0404	0.0543	0.0909	-0.0341	-0.1731	-0.0407	-0.0062	0.129	-0.0359	-0.0216	-0.0749	-0.1366	0.0136	-0.0035	0.0081	-0.0026	0.0894	0.0802	0.0872	0.0563	-0.0562	0.0686	0.0342	0.0191	0.0492	-0.0143	0.069	-0.0219	-0.1241	-0.0791	-0.0659	-0.0526	-0.2478	-0.04	0.0698	0.0114	-0.0472	0.0371	-0.2128	-0.2017	0.0489	0.02	-0.0765	0.1193	0.1013
KRT20	0.1984	0.1302	0.1156	0.1264	0.1403	0.0732	0.0436	0.0821	0.1055	0.1836	0.1734	0.0031	0.1653	0.1038	0.1662	-0.0212	0.0103	0.0897	0.0383	0.0947	0.1467	0.0498	0.1008	0.1365	0.1356	0.1203	0.1035	0.0192	0.2197	0.07	0.0389	-0.0759	0.1022	0.0709	0.0824	0.0918	0.1986	0.098	0.1084	0.2089	0.1551	0.2224	0.0724	0.2222	0.0895	0.0202	0.1285	0.0989	0.0864
SYCE1L	0.1657	-0.0718	-0.0839	-0.1079	-0.1156	0.1062	-0.1176	-0.1009	-0.0974	-0.039	0.1043	-0.0991	0.0721	-0.0998	-0.0291	-0.1394	0.1314	-0.0055	0.008	-0.1441	0.0276	-0.0737	-0.0436	-0.0416	-0.0276	-0.0765	-0.0231	-0.1808	-0.2056	-0.0749	-0.0453	0.0905	-0.1184	-0.0707	-0.1314	0.1287	-0.039	0.1673	0.055	-0.0154	0.0463	-0.1035	0.2048	0.1549	0.199	-0.0723	-0.1258	-0.0886	0.1452
EFCAB14	0.0273	-0.1299	-0.0778	0.0045	0.1121	0.0683	-0.0927	-0.1119	0.0071	-0.2261	0.043	-0.0895	-0.0203	-0.0443	-0.0015	0.0424	-0.0284	0.0474	-0.0785	-0.083	0.0249	-0.0419	-0.0922	-0.0827	-0.1391	-0.0209	-0.0875	-0.0871	-0.1148	0.0122	0.162	-0.2687	-0.069	0.2188	0.0496	-0.1728	-0.0339	-0.1325	-0.0405	-0.0903	-0.1673	-0.0314	0.1683	0.0889	0.0387	-0.0428	0.006	-0.1246	-0.0754
NTSR1	0.18	0.1625	0.1208	0.1448	-0.027	0.0756	0.1932	0.1311	0.0256	0.1316	0.1946	0.2329	0.0097	0.1337	0.1367	0.0503	0.1026	0.1402	0.0184	0.0992	0.0285	0.2196	0.1483	0.1164	0.0489	0.006	0.1112	0.2576	0.0744	0.236	0.1354	0.0774	0.0278	0.3077	-0.0351	0.1362	0.0544	0.1918	0.0973	0.0726	0.1406	0.1477	0.0208	0.1599	0.1005	0.062	0.0735	0.1376	0.0549
CUEDC2	-0.0406	-0.1179	-0.0435	0.1207	-0.116	0.0522	0.1659	-0.0031	0.094	0.131	0.0129	0.1524	0.0023	0.0154	0.0475	0.0771	-0.1223	-0.0051	-0.0046	0.0525	0.1617	-0.0521	-0.1626	0.1329	-0.0663	0.0616	0.1684	-0.0593	-0.0829	0.0534	0.1358	0.0131	0.0601	-0.037	-0.122	-0.0906	0.0004	0.0423	0.0154	0.0601	-0.0963	-0.1012	-0.0116	-0.0154	0.0571	0.0781	0.0269	0.131	-0.0395
BPIFB1	-0.1003	-0.0344	0.1048	-0.1332	0.0044	-0.1834	-0.0842	-0.0507	0.0773	-0.0901	0.0405	-0.0736	-0.1792	0.007	0.0223	0.0293	0.027	-0.2361	0.1243	-0.077	-0.1041	-0.0147	0.1058	0.0389	-0.1493	-0.077	-0.0199	0.1142	-0.0472	-0.0191	-0.1226	-0.1079	-0.0512	-0.3905	-0.0702	-0.0033	-0.0709	0.021	-0.07	-0.1093	0.0328	-0.1385	-0.0815	-0.1705	-0.2303	0.0296	-0.0407	0.0042	-0.1076
C12orf54	-0.084	0.0852	0.1881	-0.0655	-0.0204	0.1008	-0.1156	0.1454	0.0781	-0.0017	0.2708	-0.0541	0.132	0.0857	-0.0505	-0.0493	-0.1744	0.0499	0.0291	-0.0639	-0.0011	0.0974	0.1538	-0.0834	0.0059	0.0039	0.1126	0.0684	-0.0081	0.1042	0.0394	0.0595	0.0707	0.0889	-0.0626	0.0429	0.05	0.0535	0.1389	0.0574	0.0204	0.0409	-0.0089	0.0032	0.0036	0.0861	-0.0175	0.0335	0.0435
SGSH	0.0222	0.0674	0.1389	0.1078	0.0467	0.1874	0.0929	0.2641	-0.0231	0.1408	0.1068	0.3434	0.0343	0.2267	0.0796	0.1584	0.1874	0.0674	0.1442	0.1072	-0.0406	0.1898	0.1564	0.0835	0.2539	0.2806	0.1095	0.1121	0.1456	0.0237	0.0953	0.0107	0.0063	0.1459	0.2298	0.1324	0.2469	0.1212	0.1634	0.0525	0.2465	0.122	0.0427	0.1716	0.1821	-0.096	0.1865	0.3437	0.1787
ISL1	-0.0889	0.0748	0.0576	0.12	-0.0464	-0.1108	0.071	0.1827	0.0089	0.0126	0.0099	0.1506	-0.1164	0.0295	-0.0136	-0.0454	0.0166	-0.9539	-0.0543	0.1372	0.0831	0.0723	0.2265	-0.0359	0.2085	0.1756	-0.1726	0.1765	0.0006	0.1739	0.0194	0.2725	0.1217	-0.1897	0.1825	0.1035	-0.1032	-0.0072	0.1432	0.1284	0.0863	0.1354	-0.1248	-0.0647	-0.014	-0.1075	-0.0156	0.0515	0.0928
CTTNBP2NL	0.131	0.0072	0.153	0.0935	0.0394	0.1271	0.0344	0.0775	0.1872	0.2234	0.0737	0.1854	0.2727	0.1134	0.0954	0.1107	0.2613	0.1403	0.0217	0.1625	-0.0108	0.14	0.0643	0.1188	0.171	0.1877	0.2012	0.0851	0.2158	0.101	0.0943	0.1659	0.1028	-0.0346	-0.0032	0.178	0.3013	0.2647	0.1621	-0.0038	0.0647	0.1719	0.257	0.1194	0.0716	-0.0664	0.231	0.2113	0.0851
TRPC4AP	-0.0299	0.0807	0.066	0.2433	0.1094	0.0995	0.1403	0.0646	-0.0062	0.1188	0.0813	0.1181	0.0497	0.0708	0.168	0.1117	-0.0029	0.1772	0.1914	0.1267	-0.0438	0.0551	-0.0379	-0.0299	0.1065	0.0837	-0.0007	0.0334	0.1389	0.1194	-0.0846	0.0096	-0.2168	0.0487	0.1222	0.1779	-0.0025	0.067	0.0094	0.0509	-0.0508	0.1272	0.0938	0.0072	0.0234	-0.0256	0.1217	0.1641	0.0759
ZNF546	0.0158	0.033	-0.0126	0.0656	0.0384	0.0861	-0.0422	-0.0425	0.1564	0.0707	0.0583	0.1868	0.1414	0.0374	-0.0124	-0.0975	0.1176	0.1503	0.0147	0.0062	0.0198	-0.0113	-0.0281	0.0455	0.0176	0.0846	0.1351	-0.0067	-0.0038	0.0211	0.0894	0.1193	0.0794	0.1075	0.0042	-0.0061	-0.1058	0.0609	0.0038	0.0983	0.019	0.0674	0.1562	0.1594	0.037	-0.0737	0.0634	-0.0424	0.011
KDM3B	0.0743	0.0098	-0.0192	0.119	0.0006	-0.0211	-0.0577	-0.005	-0.1182	-0.1089	-0.2071	0.0848	-0.0166	-0.0381	-0.0086	0.0072	0.0161	-0.0625	0.0591	-0.0061	0.1068	0.036	-0.0217	0.0009	0.025	0.0003	0.0671	-0.0647	-0.1302	-0.0636	0.1114	0.0816	-0.0612	0.0202	0.0345	0.155	-0.0113	0.1647	-0.0711	-0.0471	-0.06	-0.1403	-0.0303	-0.0008	0.0799	0.0224	-0.0012	-0.0546	-0.0112
KHNYN	0.087	0.003	-0.0046	0.0422	0.1197	0.0523	0.1031	0.0923	0.2357	0.1076	0.1212	-0.1242	0.1065	-0.1009	0.0625	-0.0783	-0.0423	0.0325	0.2048	0.0326	0.222	0.033	0.0112	0.0019	-0.0105	-0.0347	-0.0073	-0.0414	0.0576	-0.0156	0.0688	0.0308	-0.0585	-0.0527	0.0785	0.1113	0.2156	0.0833	0.0563	0.1758	-0.0517	-0.0592	0.0055	0.06	0.1425	0.0958	0.037	0.1414	0.1895
TPH1	0.008	-0.1204	-0.1268	-0.0913	0.0716	-0.0307	-0.0932	-0.2278	0.0627	-0.115	-0.1072	-0.1318	0.0656	-0.2057	-0.1945	0.0766	-0.1593	0.0581	-0.115	-0.1233	-0.0433	-0.1767	-0.4119	-0.0749	-0.0704	-0.1819	-0.1372	-0.2199	-0.0303	-0.3014	0.012	-0.0671	-0.2552	0.0841	-0.107	0.018	-0.0827	0.1461	-0.0946	-0.1502	-0.031	-0.054	0.1058	-0.035	-0.0725	-0.0209	-0.1098	-0.1042	0.1332
SLC4A2	-0.0725	0.0115	0.1167	-0.0187	-0.0968	-0.0517	-0.1664	0.0754	-0.0474	-0.1007	-0.0232	-0.0298	-0.0048	-0.0517	-0.0981	-0.088	0.0539	-0.0748	0.0149	0.0552	-0.0666	0.0805	0.0862	-0.2102	-0.0919	0.0638	0.0084	0.1194	-0.0846	0.037	-0.58	-0.0686	0.0627	-0.0058	0.0335	0.0434	-0.0944	-0.0237	-0.0273	0.0165	0.0399	0.0693	-0.034	-0.1184	-0.029	-0.004	-0.0119	0.0395	-0.0183
GPR126	0.1395	0.0571	0.0076	0.0664	0.1252	0.0879	0.0922	0.206	0.1407	0.0437	0.1052	-0.0042	0.1034	0.0717	-0.0182	-0.0869	-0.0264	0.1141	-0.0181	0.1837	0.0111	0.0068	0.129	0.0082	-0.0482	0.0837	0.1776	0.1153	0.0355	0.0683	0.0362	0.1509	0.056	0.0191	-0.0108	-0.0498	-0.0519	0.1289	0.0063	0.0518	0.0615	0.033	0.1261	0.0393	0.0874	-0.0494	0.1189	0.087	0.0555
NDUFA10	-0.061	-0.1331	0.0285	0.0459	-0.3111	-0.0751	-0.0951	-0.1577	-0.3028	-0.1989	-0.4817	-0.2587	0.0249	-0.1539	0.0245	-0.0032	0.1039	-0.3652	-0.0849	-0.1852	-0.1154	-0.1469	-0.3263	-0.1232	-0.0994	-0.2856	-0.2505	-0.1785	-0.3672	-0.0498	-0.1807	-0.071	-0.1583	-0.1058	0.0254	0.0326	-0.0845	0.0671	0.0821	-0.275	-0.0016	-0.0136	-0.4098	0.0631	0.0057	-0.1269	0.1332	-0.268	-0.0724
SETD9	0.1382	0.0349	-0.0859	0.0348	-0.0264	0.0523	-0.2276	-0.0637	0.1455	-0.1174	-0.0517	-0.0298	0.0478	-0.107	-0.1035	-0.2936	0.1096	0.0736	0.0765	0.0385	0.0355	-0.0548	-0.0425	0.0428	-0.0315	0.0948	0.0254	-0.139	-0.152	-0.0219	0.1455	-0.1681	0.1098	0.0164	-0.1842	-0.1192	0.0756	0.2019	0.1003	-0.0883	-0.0249	0.0656	0.1322	0.0726	0.1205	-0.0238	0.0888	0.0472	-0.0041
CCDC181	-0.6646	-0.197	-0.0705	-0.1619	-0.0368	-0.0929	-0.0802	-0.2084	-0.2795	-0.1337	-0.1122	-0.1842	-0.1113	-0.0707	0.0659	-0.0836	-0.0449	-0.1715	-0.0517	-0.1426	-0.0051	-0.1738	-0.0803	-0.0268	-0.1628	-0.2077	-0.0522	-0.0883	0.2641	-0.0207	-0.087	0.0612	-0.05	-0.1665	-0.1398	0.1027	-0.1993	0.168	-0.2453	-0.124	-0.0372	-0.0713	-0.1611	-0.2636	0.0418	0.027	0.0371	-0.2705	-0.4055
ZMAT2	-0.2421	-0.3591	-0.6576	-0.4551	-0.2442	-0.5388	-0.0889	-0.6072	-0.1127	-0.1165	-0.4358	-0.2313	-0.4731	-0.145	-0.2163	-0.3451	-0.4386	-0.2552	-0.2121	-0.5165	-0.5855	-0.2085	-0.162	-0.8941	-0.5005	-0.0449	-0.1201	-0.0166	0.0452	-0.7082	-0.1716	-0.1341	-0.5045	-0.9852	-0.2042	-0.0013	-0.4206	-0.5428	-0.6983	-0.3272	-0.2984	-0.5628	-0.4929	-0.4279	-0.7138	-0.2235	-0.6172	-0.2236	-0.711
CNNM1	0.0451	0.1497	0.0971	0.1604	0.0348	0.2036	0.048	0.0773	0.1259	0.1692	0.1368	0.0614	-0.0187	0.0418	-0.0919	-0.0586	0.1932	0.0918	0.034	0.0597	0.0512	0.0722	0.0964	0.0797	0.0002	0.0672	0.0422	0.1036	0.0546	0.001	0.1007	-0.0055	-0.0046	0.2012	0.1471	0.0151	-0.0043	0.0803	0.1779	0.1415	0.0444	-0.0541	0.0923	0.0325	-0.0193	0.0919	0.0991	0.0557	0.1555
CD53	0.1112	0.1131	0.0803	0.1587	0.1118	0.2276	0.1536	-0.0011	-0.1607	0.1647	0.0653	0.0239	0.0319	-0.0084	0.1182	0.0747	0.0986	0.2119	-0.0807	0.1026	0.0817	0.1285	0.0279	0.1103	0.1049	0.0082	0.1429	-0.0034	0.0726	0.0409	0.0726	0.0233	0.0425	0.0442	0.2128	0.2713	0.1806	0.0568	0.1651	0.0896	0.0983	-0.0477	0.2314	0.1108	0.1167	0.0866	0.1078	0.1581	0.1668
OSBPL3	-0.0531	0.1061	0.0826	0.1436	0.0594	0.0685	-0.0822	0.0765	-0.1103	-0.0632	0.2267	0.1517	0.004	0.1234	0.1373	-0.0911	0.0307	-0.0012	0.1363	0.1369	-0.1022	0.1274	0.1793	-0.2046	-0.1089	0.0884	0.1503	0.2208	-0.0534	0.1832	0.0395	0.0794	0.0411	-0.0861	0.0218	-0.0536	-0.1085	0.1249	0.0607	0.0827	0.217	-0.0583	-0.134	0.0552	-0.0529	0.0779	0.1266	0.0494	0.0572
COG6	-0.367	-0.103	0.0205	-0.7481	0.0028	-0.2416	-0.0922	-0.0233	-0.1513	-0.2787	-0.1367	-0.1444	-0.3261	-0.2519	-0.1653	-0.0855	-0.1205	-0.5565	-0.0751	-0.114	-0.3054	-0.0731	0.0295	-0.0994	-0.1845	-0.3246	-0.3612	0.0609	-0.3713	-0.184	-0.1322	0.1418	-0.091	-0.0621	-0.0272	-0.1772	-0.3024	-0.0796	-0.0857	-0.2817	-0.0581	-0.0935	-0.0622	-0.3092	-0.3057	-0.0902	-0.2583	-0.15	-0.1833
CFL2	0.2362	0.1281	-0.0763	0.0983	0.0651	0.0276	-0.0283	-0.1251	-0.066	0.0609	0.0925	0.0322	0.056	-0.0649	-0.0018	0.1918	0.1083	0.0266	0.0399	0.0801	-0.0059	0.0177	-0.0902	0.105	-0.232	0.0857	0.0798	-0.0312	-0.0104	-0.0442	-0.0007	-0.178	-0.067	0.1104	0.1175	0.0386	-0.0873	-0.039	0.0002	0.0894	0.0553	0.1048	0.2295	0.0931	-0.022	-0.0098	0.024	0.0346	0.0383
SLC4A9	0.1025	0.0636	-0.0112	0.1032	0.0342	0.0127	0.0296	0.1179	0.0069	0.0673	0.0311	0.0586	0.0117	0.0524	0.0716	0.0516	0.086	0.0532	0.0144	0.1005	0.108	0.0857	0.0379	0.034	0.0784	0.0057	0.1542	-0.0263	0.0005	0.08	0.0774	0.085	0.1659	0.1142	-0.0024	0.0073	0.1183	0.1985	0.0811	0.0567	0.1156	0.0754	-0.0017	0.0519	-0.0412	0.111	0.0508	0.1085	0.1036
CD1A	0.037	-0.0402	-0.2351	0.0041	-0.048	-0.0576	0.14	-0.0039	0.1414	0.0838	-0.0392	-0.0171	-0.1332	-0.0754	0.0907	-0.0164	0.0622	0.0206	-0.057	-0.0178	-0.0738	-0.0222	-0.0625	0.0052	0.0385	-0.0636	0.0746	-0.0248	0.0586	-0.07	0.1101	0.117	-0.0646	0.0438	0.0175	0.0401	0.0747	0.0936	0.0355	-0.0575	0.0744	0.0637	0.1296	-0.0244	-0.0309	0.0155	0.0553	0.0648	0.0211
UFD1L	-1.3322	-1.2685	-1.0211	-0.9322	-0.8923	-1.0181	-1.0117	-0.8266	-1.598	-0.7159	-1.1381	-1.1191	-0.8817	-0.8575	-1.4637	-1.0224	-1.3665	-0.9764	-0.5856	-0.8265	-0.8495	-1.1028	-0.8434	-1.1171	-0.9291	-0.6885	-1.415	-0.8911	-0.7888	-0.3907	-1.1644	-1.2829	-0.8968	-1.521	-1.2438	-0.9026	-0.7392	-1.6909	-0.897	-1.4549	-1.1637	-0.6619	-1.1583	-1.3561	-1.3123	-0.9215	-1.0033	-0.9361	-0.6409
CCDC88A	0.0679	0.0063	-0.1124	-0.0355	-0.0612	-0.0573	0.0309	-0.0795	-0.0749	-0.0278	-0.0156	-0.0977	-0.1016	-0.1548	0.1342	0.0767	-0.04	-0.1136	-0.0915	-0.0353	0.0013	-0.1712	-0.159	-0.0034	0.2773	-0.1497	0.1174	-0.1438	0.09	-0.2608	0.0223	-0.0353	-0.088	0.0042	0.035	0.1174	-0.0264	0.0456	0.005	-0.1486	0.1839	0.0846	-0.003	-0.0388	-0.0544	0.0205	-0.0162	0.2516	0.0662
WIPF2	-0.0099	0.0645	-0.0276	-0.0014	0.1409	0.0091	-0.0646	0.183	-0.0221	0.0192	0.0223	0.0196	-0.0435	0.0732	0.0585	-0.0862	0.1296	0.0431	0.1476	0.1241	0.0298	0.0946	0.0813	0.1301	0.1793	0.1223	0.1376	0.1513	0.0457	0.0139	-0.1086	0.0285	0.1777	0.173	0.1444	0.0702	-0.1024	-0.072	0.1051	0.0532	0.0713	-0.0639	0.1183	-0.0934	0.0328	-0.0062	0.0439	0.2307	-0.0589
FKBP2	-0.1191	-0.13	-0.1164	-0.1017	-0.0155	-0.1033	-0.0565	-0.0398	-0.0604	-0.1672	0.0518	-0.1753	-0.0617	-0.0649	0.0408	-0.1047	0.0282	-0.1258	-0.0242	-0.0807	-0.1066	0.0482	0.0053	-0.0293	-0.1254	-0.032	0.0313	0.0337	-0.0944	0.009	0.0302	-0.0109	0.0064	-0.1519	-0.0466	-0.0496	0.0014	0.011	-0.0318	-0.0436	-0.021	-0.0525	-0.01	-0.1497	-0.1675	-0.063	-0.1163	0.0202	-0.0995
BTN3A1	0.1046	-0.0754	0.0329	0.3014	0.0481	0.2974	0.3124	0.4823	0.2964	0.3425	0.0491	0.4286	0.1476	0.3183	0.172	-0.0958	-0.1022	-0.008	0.1659	0.2926	0.1361	0.3617	0.0258	0.3528	0.2916	0.2102	-0.1043	-0.0344	0.2615	0.2558	0.1456	0.1309	0.1996	0.1028	0.2008	0.3758	0.1887	0.142	0.3858	0.2149	0.3943	-0.0204	0.1828	0.3567	0.2047	0.154	0.4255	0.2241	0.4869
CDK8	0.1204	0.079	0.0972	0.1734	-0.0594	0.2508	0.2366	-0.2425	-0.0947	0.1152	-0.0539	-0.2698	-0.0126	-0.1384	0.1534	0.1072	-0.2072	0.2309	-0.0701	-0.0219	0.1106	-0.1848	-0.027	-0.0144	0.0164	0.0114	0.0651	-0.3055	-0.072	-0.3394	-0.3426	-0.144	0.1202	0.0083	-0.362	-0.0145	0.2184	0.0865	0.1286	0.0924	-0.1896	-0.4862	0.0619	0.1788	0.1249	-0.07	0.0189	-0.2213	0.1315
MDN1	-1.3858	-1.6108	-1.0314	-1.1051	-1.4439	-1.4104	-0.8888	-0.9214	-1.4867	-1.1355	-1.2306	-0.9935	-1.4626	-0.8565	-0.8611	-1.0202	-1.4141	-0.7237	-0.7556	-0.9649	-0.9759	-1.3041	-0.7088	-0.858	-0.8958	-0.9052	-1.2077	-0.8147	-1.1891	-0.819	-0.8502	-0.7584	-0.758	-1.3868	-0.7742	-0.9417	-0.6774	-1.0253	-1.2292	-1.0672	-0.7177	-0.8392	-0.966	-1.4657	-0.9326	-0.6524	-0.9783	-0.8374	-0.6676
C3orf38	-0.0691	-0.1396	-0.2353	-0.1788	-0.2193	-0.4537	-0.3296	-0.2002	-0.1308	-0.3612	-0.1805	-0.2103	-0.2265	-0.1699	-0.0164	0.0581	-0.1241	0.1316	-0.2601	-0.1352	-0.0294	-0.4028	-0.4397	-0.3243	-0.04	-0.1087	-0.0622	-0.0291	-0.1738	-0.6827	-0.0698	0.0255	-0.3446	-0.1304	-0.1431	-0.1393	-0.0188	-0.188	0.0837	-0.2071	-0.2285	-0.0625	0.0211	-0.2653	-0.1831	-0.0745	-0.2811	-0.181	-0.2981
TMEM206	0.069	-0.0033	-0.0711	0.0993	0.1366	0.1331	-0.061	-0.0271	0.0851	-0.0418	0.0957	0.1216	0.1497	-0.0341	0.094	0.0722	0.1619	0.0712	-0.005	-0.0136	-0.0549	-0.0692	-0.0224	-0.0627	0.0264	-0.0229	-0.0072	-0.009	0.1275	-0.0157	-0.0231	0.1762	-0.0136	0.0346	-0.0118	0.2325	0.1326	0.0843	0.2154	0.0804	-0.1318	0.1764	0.0786	0.0044	0.1398	-0.0232	0.007	-0.0329	0.1187
AK3	-0.0942	-0.1908	-0.4198	-0.3841	-0.1441	-0.2577	-0.3062	-0.1086	-0.2915	-0.3088	-0.2358	-0.0843	-0.1017	-0.1324	-0.2398	-0.4508	-0.205	-0.3205	-0.1619	-0.1739	-0.2112	-0.1037	-0.1063	-0.0734	-0.3028	-0.1329	-0.1287	0.0608	-0.2684	-0.1135	-0.2646	-0.2102	0.0072	-0.2874	-0.1401	-0.2129	-0.3239	-0.3947	-0.1946	0.0606	-0.1357	-0.0591	-0.368	-0.5246	-0.2406	-0.226	-0.3673	-0.1193	-0.2623
NRARP	-0.1664	0.0251	0.2181	-0.1502	0.132	0.0797	-0.0211	0.0787	0.1423	-0.0417	0.0363	0.138	-0.0035	0.1885	0.0641	0.1743	-0.1432	-0.0573	0.066	0.0332	0.1121	0.2027	0.1551	-0.0179	-0.1009	0.0088	0.1732	0.2221	0.0287	0.1139	-0.0103	0.0233	0.0625	0.0088	-0.071	0.031	-0.0567	0.0889	0.0777	0.1003	-0.0029	-0.0201	-0.0927	-0.0552	0.0407	0.0143	0.1177	0.0289	0.0088
EFCAB12	-0.1976	-0.0038	0.0018	-0.086	-0.077	-0.2834	-0.0212	0.0725	-0.313	-0.0075	-0.0385	-0.041	-0.0856	-0.0113	-0.0434	0.06	-0.018	-0.0896	-0.1047	-0.0425	-0.1104	0.043	0.0992	-0.0093	-0.0445	0.0187	-0.0123	0.0339	0.0614	0.0005	-0.2967	-0.0498	-0.015	-0.051	-0.0144	0.045	-0.0039	-0.1025	-0.1551	-0.0115	0.1202	0.1418	0.1263	0.058	0.0519	-0.0523	0.143	-0.1824	0.0646
NR1H2	0.063	0.163	0.1397	0.1936	0.0986	0.0481	0.0601	0.1337	0.2037	0.1053	0.0384	0.283	0.0509	0.1238	0.1239	0.096	-0.0162	0.247	0.1154	-0.0048	0.1688	0.1238	0.176	-0.0246	0.0038	0.0768	-0.0222	0.0555	0.0029	0.0721	0.0921	0.0145	0.232	0.1646	0.021	0.0745	-0.059	0.1817	0.0409	0.1205	0.1089	0.1067	0.1339	0.1043	0.0064	0.0857	0.0248	0.2071	0.0483
SNAPIN	-0.6008	-0.3324	-0.1727	-0.2848	-0.2603	-0.3844	-0.3018	-0.1129	-0.2081	-0.3325	-0.2549	-0.2842	-0.4527	-0.389	-0.4729	-0.4935	-0.2944	-0.4316	-0.1594	-0.2665	-0.2953	-0.109	0.0148	-0.1805	-0.3628	-0.2314	-0.339	-0.0259	-0.3478	-0.3929	-0.1216	-0.205	-0.4216	-0.109	-0.3009	-0.1603	-0.3141	-0.3106	-0.3937	-0.6313	-0.2508	-0.2855	-0.2902	-0.1826	-0.4632	-0.2935	-0.2164	-0.2111	-0.2121
APOA4	0.0707	0.2319	0.1606	0.041	-0.0258	-0.1185	-0.0417	0.0598	-0.0905	0.0594	0.017	0.0638	0.055	-0.0035	-0.0151	0.1071	-0.1679	-0.0445	0.1561	0.1216	-0.0974	0.1089	0.1956	-0.0304	-0.0383	0.0263	-0.0432	0.1791	0.1237	0.0022	-0.1832	0.0309	0.005	0.0323	0.1027	0.142	0.0294	-0.0453	-0.0459	0.0367	0.0974	-0.0764	-0.069	-0.1195	-0.0885	0.065	-0.0135	0.0573	-0.0587
PUS7L	0.0401	-0.0045	0.0127	0.118	-0.2595	0.0248	-0.153	0.0753	-0.1077	-0.0842	-0.1319	-0.019	0.1084	0.0243	-0.0502	-0.1507	0.0258	0.0339	0.1235	0.0304	0.0626	0.1359	-0.0762	0.0353	0.0066	-0.0239	0.1689	-0.0286	0.0181	0.0119	0.124	-0.1773	0.0784	-0.0075	-0.0642	0.1014	-0.3107	-0.0488	0.0445	0.0226	0.1178	0.0461	0.194	0.0272	0.0952	0.1202	0.0059	0.0508	-0.1905
GLT1D1	0.1915	-0.0815	-0.1939	-0.1314	-0.1339	0.0023	-0.1327	-0.1771	-0.2419	-0.1032	-0.0468	-0.2787	-0.0032	-0.1739	0.0087	0.1919	-0.1023	0.067	-0.3605	-0.049	0.1436	-0.1945	-0.2782	-0.0267	-0.046	-0.094	-0.0863	-0.2689	-0.0926	-0.1286	0.1524	-0.0745	-0.1072	-0.0261	-0.0047	0.2248	-0.1516	-0.0149	-0.1642	-0.1084	-0.0734	-0.0155	0.0455	0.0195	0.0178	-0.0622	0.0772	0.0117	0.0102
C19orf33	-0.1204	-0.057	-0.0208	-0.0843	-0.0145	-0.134	-0.0332	-0.0145	-0.0975	-0.0347	-0.0242	0.0224	0.0494	-0.02	-0.0343	-0.0032	0.0659	-0.0217	0.0293	-0.0067	-0.0266	-0.0036	-0.0328	-0.0471	0.0828	-0.034	-0.1004	-0.0452	0.1194	0.022	-0.1268	0.0886	-0.0076	-0.038	0.0463	0.0613	-0.0385	0.0779	-0.0609	0.0934	0.0781	-0.008	-0.0483	-0.164	0.0195	0.0147	0.008	0.0369	0.0785
TAF9	-0.3312	0.0753	0.3822	0.3448	0.4058	-0.1368	0.3031	0.224	0.0932	0.0877	0.5188	-0.1565	0.2165	0.4362	-0.1365	0.0094	0.1124	0.1185	0.0959	0.0757	0.4131	0.6509	0.1419	-0.0579	-0.0817	0.2853	0.0239	0.2773	0.2812	0.1005	0.229	0.0043	-0.0226	-0.0996	0.6425	0.0188	0.0541	0.1803	0.3024	0.0989	0.081	0.158	-0.0212	0.2783	0.1507	0.0852	0.1146	0.3253	0.0022
C9orf40	-0.0863	-0.0014	0.0258	0.0638	0.0179	0.0076	-0.005	0.1189	0.0885	0.0995	0.1282	0.0755	0.0109	0.1484	0.135	0.0404	0.0567	0.0467	0.0418	0.0545	0.0395	0.1601	-0.0081	0.1433	0.1647	0.1532	0.0737	0.0878	0.0377	0.0081	0.0905	0.0374	0.0389	0.0309	0.1158	0.0935	0.1335	0.1445	0.1231	0.1085	0.075	0.0424	0.0507	0.0726	0.0034	0.155	0.0041	0.2174	0.0874
RCSD1	-0.0034	-0.0577	-0.1188	-0.1236	-0.1327	-0.0755	-0.1136	-0.0657	-0.0766	-0.1141	-0.099	-0.1104	0.0185	-0.1462	-0.0608	-0.0823	-0.0161	-0.1684	-0.0346	-0.0718	0.0222	-0.111	-0.0964	-0.0803	-0.0276	-0.0415	-0.1038	-0.144	-0.0709	-0.0873	0.0462	0.0024	-0.0771	-0.1574	-0.0255	0.049	-0.1334	-0.0178	-0.1196	-0.1606	0.0013	-0.091	-0.1084	-0.0161	-0.0777	-0.0638	0.0162	-0.0129	-0.1286
C19orf40	-0.2921	-0.4371	-0.4042	-0.0119	-0.5395	-0.3119	-0.2393	-0.6188	-0.3555	-0.2572	-0.3993	-0.4223	-0.37	-0.207	-0.0535	-0.0232	-0.1314	-0.3259	-0.1421	-0.2775	-0.2863	-0.3488	-0.2907	-0.0945	-0.4857	-0.2504	-0.4031	-0.2398	-0.1235	-0.8698	-0.4317	0.0005	-0.2037	-0.0821	-0.3684	-0.1545	-0.4021	0.0381	-0.2766	-0.2049	-0.1515	-0.2235	-0.3835	-0.1212	-0.3084	-0.0259	-0.3088	-0.2522	-0.4838
MT1B	-0.6548	-0.4617	-0.0466	0.0219	-0.4502	0.1345	-0.4824	-0.2483	-0.3642	0.0441	-0.472	-0.3331	-0.3561	-0.2405	-0.399	-0.1715	-0.3078	0.0293	-0.0074	-0.3731	-0.2822	-0.3293	-0.072	0.1623	-0.2478	-0.2608	-0.0186	-0.2081	0.0299	-0.0218	-0.4151	-0.1913	-0.1863	-0.3723	0.1032	-0.261	-0.2685	0.1842	-0.0525	-0.258	-0.2772	-0.3967	-0.0865	0.1099	-0.401	-0.2317	-0.1016	0.0271	-0.3645
ME1	-0.1217	-0.1604	-0.5457	-0.1857	-0.2069	-0.1763	-0.1339	-0.267	-0.1696	-0.1197	-0.0616	-0.1422	-0.2848	-0.2563	-0.2445	-0.0697	-0.2959	-0.0586	-0.267	-0.0863	-0.0252	-0.048	-0.1433	-0.1503	-0.3751	-0.1413	-0.1198	-0.2411	-0.1107	-0.3615	-0.0134	-0.1676	-0.2493	-0.0158	0.0184	-0.0666	-0.3104	0.0509	-0.1334	-0.5218	-0.1089	-0.3979	0.1178	-0.0276	-0.0613	-0.2864	-0.2001	0.0611	-0.208
KPTN	0.0422	-0.1683	-0.2844	-0.0054	-0.1528	-0.0256	0.101	-0.1999	0.14	-0.0066	-0.1622	-0.1151	-0.1191	-0.1826	0.0782	-0.0542	-0.0854	-0.1356	-0.088	-0.1648	-0.0196	-0.2063	-0.2235	-0.0552	0.1141	0.0207	0.0115	-0.3025	0.0735	-0.3525	-0.0555	0.0252	-0.3915	0.1188	-0.0029	0.003	0.0225	0.0339	0.014	-0.1525	-0.0118	-0.1549	-0.2209	-0.0932	0.0652	0.0063	0.0754	-0.058	0.0637
VANGL2	-0.2534	-0.0027	-0.0187	-0.1685	-0.1276	-0.3971	-0.1383	-0.0008	-0.0417	-0.1257	-0.1746	-0.0746	-0.1947	-0.0661	-0.1156	0.0262	-0.0645	-0.2878	-0.06	-0.1232	-0.1148	-0.0068	0.0532	-0.1491	-0.0474	-0.1624	-0.1507	0.0769	-0.2078	-0.003	-0.2758	0.0547	-0.054	-0.18	0.0059	0.0081	-0.0484	-0.1266	-0.1493	-0.1069	-0.0468	-0.1483	-0.2469	-0.1693	-0.148	-0.1711	-0.1051	-0.0821	-0.1491
FAM47E-STBD1	-0.076	-0.025	0.0719	0.165	0.0864	0.1041	0.025	-0.0652	-0.0118	0.0768	-0.0939	0.038	0.0933	0.1079	0.0858	0.1632	-0.0084	-0.0465	-0.0314	-0.0384	-0.0335	-0.0399	-0.1309	0.0216	0.0183	0.0161	-0.0282	-0.1153	-0.2193	0.0422	-0.0659	0.2239	0.0723	-0.0546	-0.1373	-0.0632	0.017	-0.1146	0.0052	0.1085	0.1688	0.2091	-0.186	0.1087	0.082	0.1013	-0.0886	-0.0251	0.0129
ANGPT4	0.0662	0.2252	0.0093	0.1563	0.0499	0.0835	0.1866	0.1865	0.0979	0.1523	0.0903	-0.0378	0.0975	0.1948	0.1682	-0.0386	0.0404	0.1094	-0.0408	0.1364	0.1538	0.14	-0.0337	0.1151	0.0737	0.0149	0.0899	0.0349	0.0493	0.0422	0.0866	0.0726	0.1027	0.0559	-0.0286	-0.0716	0.1288	0.0658	0.1034	0.1572	0.1007	0.1476	0.0555	0.1349	0.1322	0.0933	0.0696	0.1424	0.1582
GTF2E2	-1.4516	-1.3667	-0.0461	-0.5657	-0.9944	-1.1548	-0.9234	-1.1835	-0.4956	-0.8924	-1.5397	-1.1749	-0.9203	-0.321	-1.0563	-1.471	-1.3312	-1.0987	-1.4398	-1.1672	-1.0192	-1.381	-0.027	-0.8507	-1.0287	-1.1844	-1.1564	-0.2698	-1.1011	-1.3579	-1.5783	-1.184	-0.9655	-0.8676	-0.991	-0.7563	-1.092	-0.8236	-1.389	-1.2611	-0.45	-0.3711	-1.0011	-1.5273	-1.2891	-1.1279	-1.1322	-1.1893	-1.1236
POLE4	-0.1149	0.0881	0.1664	-0.3367	-0.1189	0.0161	0.0484	0.1974	-0.1434	-0.0614	0.0805	-0.1583	0.0175	0.0286	0.0014	0.0169	0.101	0.0016	0.0913	0.0896	0.027	0.1969	0.255	0.0374	0.0827	0.1802	0.0838	0.1563	-0.2243	0.1159	0.07	0.0335	0.1096	-0.056	0.2085	0.0571	0.0829	0.1395	0.1343	0.1405	-0.1815	0.0549	0.102	0.1906	-0.0001	0.136	0.0073	0.0541	0.0222
NRAS	-0.241	-0.1948	-0.0265	-0.0276	-0.3621	0.1647	-0.2089	-0.4406	-0.2677	-0.1232	-0.0727	-0.1492	-0.0753	-0.1429	-0.4243	-0.2352	-0.1157	0.0712	-0.2157	0.0654	-0.3057	-0.0856	-0.4652	-0.2525	-0.3411	-0.0385	-0.2098	-0.1029	-0.3445	-0.2876	0.2299	0.0928	0.0176	-0.7068	-0.2068	-0.046	-0.2874	-0.6194	-0.1081	-0.1884	0.0209	-0.3559	-0.0674	-0.1467	0.0939	-0.0669	-0.0095	-0.0815	-0.3146
STAM2	0.0077	-0.0862	-0.4147	0.0709	-0.0857	0.0671	-0.1431	-0.3093	0.0951	-0.0174	0.0069	-0.2448	0.0933	-0.1484	-0.0157	0.0173	-0.0215	0.1438	-0.2156	-0.1433	-0.0277	-0.179	-0.4669	0.0456	0.015	-0.1139	-0.1092	-0.3796	-0.2819	-0.4306	0.0722	0.2591	-0.2351	0.012	-0.1145	-0.0772	0.0941	0.1314	0.0356	-0.1807	-0.0398	-0.078	0.0134	-0.0536	0.1083	-0.2146	0.1892	-0.104	0.0821
GOLGA1	0.0913	-0.0573	-0.0482	-0.0047	-0.0611	-0.1279	0.0638	-0.0664	-0.2292	0.0227	-0.0163	-0.0545	0.0581	-0.3805	0.0076	-0.0056	0.0898	-0.0602	-0.041	-0.0566	0.0332	0.0118	-0.111	0.0326	0.1873	-0.0844	0.0898	-0.1591	0.1754	-0.0726	0.0551	-0.0271	-0.09	-0.1229	-0.0386	0.0527	0.0052	0.1387	0.098	-0.1017	0.1021	0.0364	0.0846	0.0764	-0.0845	0.0476	-0.1398	0.0118	0.0621
B3GALT2	-0.1185	-0.0298	0.0761	0.0982	0.0793	0.0065	0.0468	0.0661	-0.0513	0.0878	0.1378	0.0826	-0.0151	0.1295	-0.0115	0.0113	-0.1394	0.0073	-0.1059	0.1064	0.1175	0.1466	0.1575	0.0089	0.1271	0.0795	0.072	0.1278	-0.0706	0.0787	-0.0222	-0.0011	0.0654	0.0278	0.0524	-0.0009	-0.104	0.2195	0.1144	-0.0743	-0.0928	-0.0443	0.0272	-0.0193	-0.1217	0.0292	-0.103	0.0536	-0.0884
TXNDC15	0.0379	-0.0226	0.0016	0.0184	-0.0666	-0.0807	-0.0913	-0.0566	-0.042	-0.1364	-0.0665	0.0149	-0.1209	-0.097	-0.0811	0.0222	-0.1173	-0.1327	0.1402	-0.0184	-0.0165	-0.0264	0.0256	-0.1087	0.036	0.0007	-0.0916	-0.009	-0.0446	0.0309	0.0625	-0.1248	-0.015	0.0761	-0.0093	-0.2001	-0.1485	0.0386	-0.0944	-0.0127	0.1195	0.058	-0.1475	-0.0218	-0.0535	0.0377	-0.1243	-0.09	0.1097
RAB11B	-0.0966	0.0089	0.0532	-0.0383	0.0978	-0.0156	-0.0687	0.1055	0.0493	-0.0255	0.0186	-0.0145	-0.0559	-0.0243	-0.0611	-0.0691	0.0123	-0.0798	0.0102	-0.0188	0.0392	0.1098	0.1299	0.0023	-0.0691	0.0158	-0.0457	0.0761	-0.1345	0.0685	-0.0826	-0.0531	-0.0109	0.0337	0.0189	0.1154	-0.0866	-0.1452	-0.0607	-0.0636	-0.0971	0.0028	-0.0098	-0.2039	-0.0463	0.0198	-0.1416	-0.0088	-0.0262
GOLT1B	0.0223	-0.1277	-0.3514	-0.7018	-0.1653	-0.1205	-0.3429	-0.3611	-0.5916	-0.4369	-0.2558	-0.3768	-0.3549	-0.8735	0.1314	0.1778	-0.5358	-0.6641	-0.4794	-0.5217	-0.2012	-0.5732	-0.2313	-0.1763	-0.158	-0.3084	-0.2946	-0.4548	-0.2285	-0.2494	-0.1361	-0.1449	-0.5443	-0.7137	0.0038	-0.2739	-0.4297	0.2119	-0.0161	-0.2484	-0.3339	0.0024	-0.3004	-0.3421	-0.2835	0.03	-0.3835	-0.353	0.0918
LATS2	-0.1384	-0.0827	0.1356	0.2025	0.0417	0.1738	0.3413	0.0613	0.0639	0.3258	-0.0315	0.0029	-0.0834	0.0359	0.1924	0.2561	0.2002	-0.0826	-0.0651	0.1344	0.0198	0.1785	0.0799	0.0828	0.0263	0.0087	0.0518	0.0546	-0.0021	-0.1074	0.1813	0.0877	0.184	-0.0478	0.1758	0.0419	0.0705	0.1115	0.027	0.0666	0.1382	0.0283	-0.0161	0.1821	-0.0345	0.0964	-0.1426	0.2981	0.1027
ZMYM2	-0.1897	-0.1309	-0.027	-0.274	-0.2724	-0.2724	-0.1417	-0.106	-0.0798	-0.1339	-0.0976	-0.2328	-0.1943	0.0249	-0.1522	-0.2969	-0.1133	-0.1602	-0.3242	-0.1088	-0.1532	-0.1882	-0.285	-0.0585	-0.2643	-0.3499	0.0511	-0.0337	-0.3152	-0.1077	-0.0306	-0.2983	0.0098	0.0916	-0.1496	-0.1062	-0.0337	-0.2138	-0.0558	-0.0359	-0.1402	-0.0531	-0.2138	-0.4695	-0.1417	-0.0997	-0.3108	-0.217	-0.1532
E2F4	0.0089	-0.0021	0.1105	-0.0818	-0.1285	-0.0912	-0.1135	-0.0229	-0.0554	-0.1886	0.0001	0.1054	0.0132	-0.0716	-0.1402	-0.1147	0.0504	-0.1664	-0.033	0.0179	-0.127	0.0174	0.0542	0.0603	-0.0227	-0.0407	0.0504	0.0234	-0.0945	-0.0034	-0.1534	-0.0418	0.0368	-0.0883	0.0869	-0.0312	-0.0433	0.11	0.0286	0.0358	-0.1072	-0.2158	-0.1535	-0.0719	-0.2615	-0.2419	-0.1524	-0.1125	0.0537
CMTM1	-0.0792	-0.0354	0.0399	-0.0395	-0.0695	-0.0468	0.0481	-0.0851	0.0034	-0.0647	0.0499	-0.0294	-0.0044	-0.0259	-0.0586	0.0951	0.0125	0.0301	-0.0329	-0.0598	0.1429	-0.0459	-0.0212	0.0209	-0.1148	0.0206	0.0324	-0.0699	-0.0545	-0.0859	-0.0158	-0.016	-0.1345	-0.141	-0.095	-0.0542	0.01	0.0502	-0.0014	-0.0665	-0.0318	-0.0806	-0.1083	-0.0367	0.0262	-0.0565	-0.1277	0.0049	0.0991
LHB	-0.2189	0.1836	0.1403	0.0501	0.0963	-0.0962	0.0023	0.1348	0.0964	0.1658	-0.0788	0.3359	-0.3441	0.0457	-0.0813	0.0835	0.0089	0.1471	0.2366	0.1163	-0.0499	0.2144	0.3081	0.1257	0.0716	0.0304	0.0379	0.4457	0.1996	0.2096	0.0017	0.2023	-0.0044	0.0802	0.0634	0.1119	0.0602	0.1131	-0.0067	0.1989	0.1333	0.0882	0.0025	0.137	0.0593	0.0929	-0.0177	0.1921	0.1003
JUP	0.0116	0.1024	0.0843	0.0664	0.0257	-0.0246	-0.0294	0.1277	-0.0308	0.1982	0.1901	0.1717	-0.0538	0.1715	0.0854	0.072	0.0433	-0.0066	0.0876	0.1511	-0.0285	0.2299	0.3998	0.1086	-0.771	0.1359	-0.0127	0.3529	0.067	0.1203	0.002	0.0487	0.0535	-0.0225	0.0691	0.1399	0.0115	0.0871	-0.0268	0.0699	0.103	0.1193	-0.0743	0.1784	0.0094	-0.0031	0.059	0.1084	0.0572
TAS2R19	0.1035	-0.0737	-0.0558	-0.0149	0.0292	0.0007	-0.1658	-0.0606	-0.0901	-0.242	0.0739	-0.1975	-0.1501	-0.1067	-0.03	-0.0938	-0.0062	0.1155	-0.1216	-0.0626	-0.0469	-0.0665	-0.0984	-0.0091	-0.1844	-0.1218	-0.0186	-0.0532	0.0335	-0.1951	0.0278	-0.3452	-0.0748	0.162	-0.2585	-0.2401	-0.4819	-0.3069	0.097	0.0089	-0.3991	-0.1333	-0.148	-0.1194	-0.0887	-0.3029	-0.1417	-0.0299	-0.0416
TM2D2	0.0168	-0.4133	-0.3702	-0.3799	-0.2481	-0.0524	-0.3128	-0.557	-0.1387	-0.168	-0.0374	-0.457	-0.0071	-0.3353	-0.1712	-0.2661	-0.2298	-0.2568	-0.1975	-0.4003	-0.2162	-0.1996	-0.1865	-0.2435	0.0731	-0.2705	-0.3674	-0.2755	-0.1458	-0.7022	-0.2956	-0.2545	-0.5583	-0.2424	-0.1794	-0.0349	0.0781	0.0484	-0.223	-0.1896	-0.1703	-0.1165	-0.3214	-0.225	-0.4538	-0.2197	-0.14	-0.2473	-0.0127
AGTPBP1	0.0139	-0.0307	-0.1389	0.0167	-0.044	-0.012	0.0597	-0.1142	-0.195	-0.0829	-0.1511	-0.207	0.056	0.0404	0.0404	-0.3461	0.1072	-0.0508	0.0552	-0.1734	-0.1652	-0.0107	-0.1266	-0.0903	-0.0804	-0.1295	0.0173	-0.0701	0.0168	-0.015	-0.0715	-0.1239	-0.0651	0.0478	-0.0488	-0.0707	-0.1758	0.094	0.1131	-0.133	0.0288	-0.1173	-0.1099	-0.0124	-0.1096	-0.1052	-0.2625	-0.0768	-0.0524
WISP3	-0.0569	-0.0308	-0.0913	0.0283	-0.0096	-0.085	-0.1328	0.0472	0.0032	-0.0147	0.0468	-0.1509	-0.1221	-0.069	0.0671	-0.1482	-0.1289	-0.0793	-0.0991	-0.0325	-0.0913	0.0236	-0.0094	-0.0593	0.0536	-0.0845	-0.0379	-0.0107	-0.179	-0.0546	-0.1867	-0.0101	0.0134	-0.0546	0.0861	-0.1299	0.0501	0.0712	-0.0874	-0.0204	-0.0037	0.0547	-0.0149	0.0235	-0.0483	0.0409	-0.0217	-0.1612	-0.0191
IGFALS	-0.0714	0.0803	0.0412	-0.033	0.1436	-0.0554	-0.0164	0.0741	0.0213	-0.0275	0.1385	0.0127	-0.0417	0.1192	0.0493	0.0673	0.0874	-0.0641	0.0455	0.0797	0.119	0.0637	0.048	0.0095	0.02	-0.0629	0.0004	0.0967	0.0194	0.0629	-0.1252	-0.008	0.0397	-0.0076	-0.0161	-0.059	-0.0376	-0.0224	0.0028	0.0234	0.0243	0.0143	0.0749	0.018	-0.0438	0.1471	0.0086	-0.0029	0.0702
SSNA1	-0.0038	0.0587	0.0688	0.1228	0.2661	0.1604	0.1156	0.0897	0.1286	0.0744	0.0966	0.0878	-0.0304	0.1031	0.0964	0.082	0.1042	0.1392	0.088	-0.0004	0.2211	0.0902	0.0728	0.0501	0.0766	0.0256	0.1251	0.0578	0.1268	0.0694	0.1128	0.0452	0.1009	0.0905	0.2347	0.0896	0.0972	0.2107	0.1214	0.1195	0.1384	0.0611	0.074	0.0364	0.1169	0.1662	0.0361	0.2088	-0.0133
SLC4A11	-0.0532	0.0305	0.0086	0.1202	0.0421	-0.0906	0.0349	0.0334	0.0635	-0.0541	-0.0846	0.0792	-0.0379	0.0406	0.0265	0.063	0.0127	-0.0823	0.1163	0.1134	-0.0804	0.0721	0.0937	0.059	0.0391	0.0343	0.0405	0.0818	0.0491	-0.0184	0.0396	0.0213	-0.0251	0.048	-0.0446	0.1609	0.0187	-0.0432	-0.0361	-0.0143	0.0599	0.1473	0.0484	0.0431	-0.0603	0.1389	0.002	0.0034	0.0075
GPATCH8	-0.0161	-0.0137	-0.0222	-0.0449	-0.1259	-0.0495	-0.2658	-0.0552	-0.0538	-0.0894	0.0615	-0.09	-0.2687	-0.1496	0.0319	-0.2633	-0.0737	-0.2772	0.0254	-0.0434	0.0829	-0.0642	0.0398	0.0969	-0.0493	-0.1621	0.0678	0.1777	-0.0383	0.057	-0.0504	0.0094	-0.0261	0.0231	-0.1648	-0.0935	-0.0533	-0.0578	-0.2221	-0.1076	-0.1499	0.0611	-0.0321	-0.1098	-0.0069	-0.2148	-0.0433	-0.011	-0.0326
TTC30A	0.0878	0.295	0.1647	0.1068	0.0883	0.0882	0.021	0.1878	0.1485	0.1511	0.1303	0.1404	0.0425	0.185	-0.0171	0.0747	0.1092	0.0015	0.1407	0.1468	0.0975	0.2089	0.2259	0.0011	0.0613	0.2321	0.209	0.2348	0.1452	0.2582	0.1268	0.0355	0.0956	0.0995	0.2159	0.1119	0.1105	0.1834	0.1035	0.1087	0.2223	0.0791	-0.0684	0.0996	0.022	0.0341	0.0524	0.0707	0.0185
GPR68	-0.0295	0.1174	0.0908	0.0488	0.1275	-0.0017	-0.0371	0.0922	0.1585	0.0659	0.2254	0.3292	0.0392	0.1237	0.0363	0.0067	0.035	-0.0998	0.3794	0.0433	-0.0605	0.1855	0.0792	-0.0593	-0.0766	0.0478	0.0778	0.2101	-0.1422	0.1524	0.0082	0.0478	0.0648	0.0389	0.1127	-0.1045	-0.0555	0.1427	0.1574	0.0376	0.1175	-0.0907	0.0909	0.1125	-0.0119	-0.1071	0.0775	0.0682	-0.0304
QPRT	-0.0485	0.1545	0.1289	0.1255	0.0206	-0.0146	0.0947	0.1292	-0.0784	0.0867	0.0422	0.1125	-0.1146	0.2248	0.0336	0.0346	0.0432	0.1062	-0.0059	0.0724	0.0076	0.077	0.234	-0.0112	0.0724	0.0625	-0.0226	0.1569	0.0644	0.1635	-0.0037	0.0052	0.0685	0.0208	-0.0024	0.1398	0.1124	0.0425	0.0933	0.0888	0.0424	-0.0091	-0.0426	-0.0506	0.0357	0.1171	0.0783	0.0443	-0.034
PIP	-0.0407	-0.0485	-0.1299	-0.0118	0.0502	0.1328	-0.1115	-0.073	-0.0043	0.0525	0.0094	-0.0176	0.0569	-0.0442	-0.0078	-0.0592	-0.0996	-0.088	0.0096	-0.0125	0.0632	-0.0247	-0.0603	-0.082	-0.1152	-0.1044	0.0174	-0.1413	0.0087	-0.1477	-0.1393	-0.0346	-0.3433	-0.0963	-0.1087	0.1595	0.0139	-0.153	0.0606	-0.0459	0.0737	-0.272	0.039	-0.0575	0.161	-0.0502	-0.2119	0.0658	0.1079
HYAL4	-0.0674	-0.2377	-0.2312	-0.0771	-0.054	-0.1198	0.01	-0.1922	-0.1206	-0.1187	-0.1675	-0.248	-0.2868	-0.2642	-0.0948	-0.1241	-0.1159	-0.1563	-0.2872	-0.2369	-0.1198	-0.3068	-0.6343	-0.0551	0.0996	-0.1851	-0.2059	-0.4818	-0.2045	-0.3924	-0.0655	-0.0284	-0.1796	-0.1803	0.0935	-0.0721	-0.0302	-0.0878	-0.0401	-0.1891	0.2141	-0.084	0.0129	-0.1239	-0.1639	-0.0797	-0.1802	-0.1983	0.0289
RBPMS	-0.2361	-0.2397	0.1391	0.5345	-0.0898	0.1125	0.0757	-0.0174	0.135	-0.0043	-0.151	-0.0752	0.0938	0.4585	0.0208	-0.3224	-0.1479	0.1469	-0.106	0.0222	-0.1407	-0.1889	0.1373	-0.0252	-0.1468	-0.0362	0.0238	0.651	0.0696	-0.2317	0.0764	0.0919	0.0697	-0.0154	-0.0999	0.1442	-0.1806	0.1158	-0.0305	-0.0557	-0.1361	0.4959	0.1901	0.0181	0.1842	0.1548	0.1149	-0.0599	-0.0673
GRASP	-0.2275	-0.0065	0.0306	0.0764	-0.0441	-0.1461	-0.1352	-0.0238	0.1903	0.0126	-0.1552	0.057	-0.1289	-0.024	0.0649	-0.2288	-0.0212	-0.0502	-0.0089	-0.0936	-0.1436	0.0287	-0.0144	0.022	-0.0522	0.0032	-0.0375	0.017	0.0534	-0.1111	-0.1226	-0.0312	-0.0339	0.124	-0.0142	-0.0951	-0.014	-0.0325	-0.0705	0.0542	0.059	-0.0285	-0.1289	0.0278	0.0427	0.0004	-0.1238	-0.0685	-0.0753
OLFM2	0.0397	0.1209	0.0158	0.0507	0.0543	-0.0635	-0.071	0.1754	-0.1922	-0.0607	-0.0013	0.2651	-0.1153	-0.0121	0.068	0.0453	0.0882	0.0913	0.0897	0.0411	-0.0656	0.0046	0.0819	0.0462	0.1038	0.2061	-0.0199	0.0811	0.0147	0.0518	-0.0588	-0.058	-0.053	0.1487	-0.0406	0.142	0.0651	0.0419	0.1515	0.1508	-0.0183	0.1314	-0.1014	0.0128	-0.0513	-0.0255	0.0827	0.0504	0.1052
AVEN	-0.0265	-0.2591	0.0077	-0.0886	-0.3208	-0.0104	-0.0856	-0.19	0.024	-0.0666	-0.0934	-0.1648	0.0378	-0.09	-0.0807	0.133	-0.265	0.0273	-0.3889	-0.2227	-0.0953	-0.0301	-0.1598	0.1027	-0.2337	-0.0062	-0.0092	0.0419	-0.0738	-0.136	-0.6704	0.1948	-0.1399	-0.0447	-0.0558	0.0068	-0.1628	-0.4451	0.0315	-0.1108	-0.3397	-0.3107	0.0762	-0.1152	-0.0092	-0.0246	-0.1904	0.0777	-0.2376
DUSP28	-0.0532	0.1489	0.0669	0.0588	-0.0042	0.0471	-0.0583	0.1825	0.022	0.0267	0.1931	0.0897	0.0165	0.0798	-0.0071	-0.0559	0.1503	-0.0005	0.1112	0.0196	-0.0597	0.1903	0.1429	0.0148	0.0113	0.0928	0.1521	0.209	-0.1564	0.1822	0.1485	0.0044	0.0417	-0.0117	0.1144	0.0891	0.088	0.1565	0.0855	0.0611	0.0509	0.1665	-0.1012	0.0573	0.0959	0.0677	0.1982	0.0235	-0.0184
PEX16	-0.103	-0.0627	0.0172	-0.1207	-0.1277	-0.0804	-0.1777	0.0943	0.087	-0.155	-0.1265	-0.0271	-0.0589	-0.1197	-0.096	0.0438	-0.0079	-0.0572	0.0524	-0.0117	-0.0023	-0.0237	-0.0076	-0.0416	-0.0515	-0.059	-0.1323	-0.043	-0.0905	-0.0327	-0.4865	-0.0516	-0.0433	-0.1607	-0.1314	-0.0381	-0.0583	-0.0461	-0.1427	-0.0427	-0.1527	-0.1512	-0.1718	-0.0978	0.0289	-0.1159	-0.0551	-0.0115	-0.1899
ZNF300	-0.0241	-0.0357	-0.0972	0.053	0.1338	0.0706	0.0025	-0.2021	-0.384	0.1502	-0.0499	-0.2797	0.179	-0.0085	0.173	0.1704	0.0884	0.1101	-0.0601	-0.0401	0.0417	-0.1026	-0.3306	0.2174	0.0617	-0.0933	-0.0746	-0.0901	-0.2532	-0.0202	0.1677	0.1559	0.0297	0.1961	-0.2455	0.139	0.0591	0.0705	0.102	-0.186	0.0977	-0.1552	-0.179	-0.0263	0.0106	-0.1705	-0.0953	0.0289	-0.0008
DDX5	-0.1839	-0.2421	-0.3093	-0.245	-0.3043	-0.7018	-0.2959	-0.205	-0.6729	-0.5847	-0.4294	-1.6804	-0.465	-0.2699	-0.3086	-0.4167	-0.5777	-0.3177	-0.3017	-0.0345	-0.447	-0.1514	-0.4122	-0.4808	-0.2954	-0.444	-0.3429	-0.4499	-0.4421	-0.3091	-0.3515	-0.3858	-0.2479	-0.0667	-0.6154	-0.2094	-0.2075	-0.3116	-0.2518	-0.6095	-0.6584	-0.2747	-0.7139	-0.1944	-0.4644	-0.6266	-0.6912	-0.9077	-0.3783
PPP1R35	-0.0939	-0.2472	-0.0009	-0.1056	-0.4105	-0.1685	-0.1076	-0.1602	-0.009	-0.0262	-0.0234	-0.4719	-0.0231	-0.315	-0.1331	-0.1554	-0.1121	-0.3861	-0.1414	-0.0121	-0.1679	-0.1417	0.059	-0.1181	-0.0779	-0.2132	-0.3561	-0.1686	-0.3933	-0.2178	-0.0343	0.0757	-0.1441	-0.1137	0.0207	0.0196	-0.0925	0.0809	-0.3575	-0.2148	-0.0015	-0.0397	-0.2798	-0.047	-0.163	-0.0843	0.0145	-0.07	-0.0008
FAM134B	0.0854	-0.1559	0.0995	0.0237	0.2236	0.1269	0.1093	-0.1026	0.1399	-0.0708	-0.0569	-0.0343	0.1119	-0.0155	0.1061	-0.1019	-0.0617	0.0776	-0.038	-0.1562	0.0131	-0.1317	-0.0951	0.0692	0.2091	-0.0928	0.0569	-0.0976	0.2114	-0.1475	0.0317	0.0915	-0.0573	-0.0227	0.0865	-0.1685	0.1521	0.0702	-0.0698	-0.0642	-0.0592	0.0171	-0.2065	0.0532	-0.0922	-0.0445	0.1294	-0.0187	0.0292
LMBR1L	-0.062	-0.0551	0.0213	-0.1974	-0.1915	-0.2837	-0.1139	-0.1984	-0.1343	-0.1441	-0.2546	-0.1392	-0.017	-0.0435	-0.0619	-0.1466	-0.1596	-0.0983	0.0079	0.0792	0.0236	-0.0882	-0.107	-0.1874	-0.1359	-0.2347	-0.1668	0	-0.1451	-0.1818	-0.2445	-0.1105	-0.0398	-0.0342	0.0196	0.0395	-0.1557	-0.2229	0.0502	-0.0445	-0.083	-0.0026	-0.1968	-0.3959	-0.1631	-0.1133	-0.1638	-0.1663	-0.1649
YARS	-1.3359	-1.3762	-0.8379	-1.7604	-1.4301	-1.882	-1.5496	-0.9225	-1.802	-1.919	-1.9229	-2.287	-0.8562	-1.2136	-1.1829	-1.5076	-1.1772	-1.383	-1.5531	-0.895	-1.294	-1.3208	-1.3308	-0.769	-2.0908	-1.7805	-1.9593	-1.7668	-1.47	-0.6565	-1.6903	-1.158	-1.1039	-1.7068	-0.8534	-0.6594	-1.9344	-0.724	-1.5634	-1.1451	-1.0234	-1.3334	-1.5431	-2.145	-1.137	-1.2565	-1.8749	-1.1652	-1.2118
KLF1	-0.0013	-0.0711	-0.1589	-0.0049	-0.0885	-0.0088	-0.1131	-0.1692	0.1483	0.0203	-0.1335	-0.2939	-0.0439	-0.1989	-0.035	-0.0136	-0.0669	-0.0327	-0.1996	-0.0292	-0.0273	-0.212	-0.3581	-0.0141	-0.0089	-0.0468	0.0186	-0.3512	-0.0908	-0.2737	0.0468	-0.1626	-0.1932	0.0365	-0.1078	-0.1712	-0.0372	0.0418	-0.0689	-0.0254	-0.1064	-0.1001	-0.1618	-0.1575	-0.0008	-0.0385	-0.1698	-0.0787	0.0819
NRG1	0.0377	-0.0089	-0.0566	0.0079	-0.0725	-0.0535	0.084	-0.061	-0.0705	0.0694	-0.0657	-0.0674	0.114	-0.0248	0.0789	-0.0793	-0.0395	-0.0322	-0.1105	-0.0691	-0.0279	-0.0556	-0.0789	0.006	-0.0324	-0.037	-0.0327	-0.0553	0.0209	0.0626	-0.0305	0.0239	-0.0002	0.0428	-0.031	-0.0135	0.0352	0.0519	0.02	-0.0177	0.0862	-0.0763	0.0122	0.011	-0.0109	-0.0552	-0.0758	0.0052	-0.0103
PDHX	0.2063	0.0367	-0.1636	-0.0311	-0.151	0.0125	0.0731	-0.0335	-0.0238	0.1704	0.1257	-0.1063	0.1184	-0.0453	-0.0237	0.0533	0.0774	0.0506	-0.1169	-0.0851	0.0262	-0.2083	-0.0478	-0.0175	-0.002	-0.1402	0.0168	-0.1267	0.1789	-0.0617	0.1792	0.0552	0.0527	0.0371	-0.0714	0.1096	-0.0037	0.2624	0.0283	-0.1235	0.0697	-0.0469	0.0922	-0.0053	-0.0441	-0.097	-0.1893	0.2149	0.2343
KDM4A	0.1258	0.0469	0.0758	0.1356	0.0796	0.2625	0.0509	0.052	-0.1048	-0.0673	0.0292	0.1027	0.0533	0.1954	0.158	0.1941	0.1017	0.1249	-0.0493	0.1815	0.152	0.0958	0.0139	0.14	0.0705	-0.0157	0.1286	0.0001	0.0053	-0.005	0.1884	-0.0279	0.0526	0.1344	0.0738	0.0829	0.0462	0.1788	0.1863	0.0263	0.0402	0.2701	0.3055	0.0879	0.2686	0.2464	0.087	0.0472	0.0848
SRRD	-0.159	-0.2905	-0.0464	0.0626	-0.1204	-0.1253	-0.0223	-0.029	-0.0837	-0.0796	-0.0151	-0.1889	0.0061	-0.1588	-0.2534	-0.2323	0.1607	-0.1927	-0.0207	-0.0041	-0.0692	0.049	0.0046	-0.0721	-0.0326	-0.0698	0.0321	-0.0664	-0.0973	-0.0581	-0.1315	-0.0881	-0.0559	-0.1336	-0.3456	-0.0808	-0.0473	-0.0059	-0.0111	-0.1713	-0.1741	0.0606	-0.1912	-0.2693	0.0342	-0.1009	-0.0193	0.009	-0.0291
DTWD2	0.1172	0.0708	0.04	0.1554	0.1084	0.1151	0.0802	0.0368	-0.0046	0.1245	0.1402	0.0731	0.0086	0.1322	0.1703	0.0351	0.0887	0.1336	0.1276	0.0799	0.0469	0.0648	0.0621	0.0533	0.0746	0.0507	0.1691	0.0703	0.0811	0.1752	0.0474	-0.0415	-0.0044	0.0442	0.031	0.077	0.0516	0.177	0.084	0.1641	0.0351	0.0342	0.1105	0.0611	0.1454	0.0255	0.0415	0.1359	0.0741
TIMM17A	-1.0867	-0.077	-0.682	0.0501	-0.3868	-0.2057	-0.0013	-0.4141	-0.1129	-0.0921	-0.0419	-0.0968	0.0225	-0.1465	-0.3488	-0.1923	-0.5077	0.0678	-0.0897	-0.0082	0.0696	-0.4098	-0.103	-0.0444	-0.1487	-0.3641	-0.6605	-0.2859	-0.2291	-0.2058	-0.0732	-0.2372	0.0137	0.0001	-0.2066	-0.0439	-0.1644	-0.3112	-0.0487	-0.1652	-0.0787	-0.0858	-0.2002	0.1105	0.0543	-0.0322	-0.0629	-0.6852	0.1237
CHD3	-0.1246	-0.0539	0.0549	0.0113	-0.0439	0.0092	0.0261	-0.0549	-0.0747	-0.1012	0.0007	-0.1294	0.0104	-0.0372	0.1548	0.0817	0.032	-0.0302	-0.0211	-0.0249	0.0049	-0.0211	-0.012	0.0565	0.0423	-0.1294	0.0662	-0.0443	-0.0531	-0.0291	-0.0163	-0.0733	-0.1098	-0.1403	-0.0272	-0.0158	-0.1267	0.0061	-0.0375	-0.0314	0.0132	-0.0356	-0.1614	-0.0288	0.0246	-0.0175	0.0525	-0.001	-0.0047
CPA6	-0.188	-0.1271	-0.0818	-0.0238	-0.1823	0.1631	0.0341	-0.2507	-0.2082	-0.0026	-0.3412	-0.2852	0.0801	-0.2859	-0.2197	-0.1149	-0.0373	0.1611	-0.059	-0.1396	0.0635	-0.115	-0.248	0.183	-0.2544	-0.1712	-0.1526	-0.2898	0.0242	-0.1899	-0.0285	0.1015	-0.1168	0.1192	-0.1307	-0.0645	-0.1394	-0.3681	-0.0925	-0.1098	-0.3944	-0.132	0.1635	-0.1063	0.048	-0.1169	0.0287	0.1145	-0.0072
IRF2BP2	-0.1142	-0.0661	0.05	0.1101	-0.0732	-0.1403	-0.039	-0.0468	-0.0971	0.181	-0.1179	-0.2687	-0.2936	-0.1145	-0.6402	-0.0473	-0.1534	-0.2258	0.0034	-0.0258	0.1286	-0.0389	-0.1301	0.099	-0.0556	0.2229	0.1917	-0.0383	-0.194	0.0802	-0.1091	-0.143	-0.1497	0.1018	0.0114	0.0784	0.1522	0.1942	0.0957	0.0578	-0.2215	-0.0105	-0.2917	0.1652	0.0862	0.002	-0.2324	0.0367	-0.3851
NCBP2	-0.6067	-1.505	-1.5448	-1.666	-1.5718	-1.0097	-1.3449	-1.4344	-1.0627	-1.3457	-1.5372	-1.5253	-1.0123	-1.6617	-1.3967	-1.2895	-1.4392	-1.3942	-1.4937	-1.3378	-1.4582	-1.9189	-1.6	-1.4998	-1.0861	-1.3497	-2.0331	-2.2042	-0.7985	-1.4457	-1.2461	-1.231	-0.9542	-1.1896	-1.8155	-1.356	-1.3441	-0.2463	-1.1263	-1.2453	-1.5606	-1.4242	-1.2281	-0.8309	-1.41	-1.2634	-1.5326	-1.2024	-1.1396
ZNF732	0.0669	-0.0885	-0.1159	0.0843	0.1143	0.0722	-0.1307	-0.1154	-0.0847	0.0664	-0.1331	-0.0978	-0.0067	0.0053	0.0827	-0.4005	-0.0959	0.1714	-0.1735	-0.013	-0.1691	0.0099	-0.2278	-0.0547	-0.0026	-0.1405	0.0717	-0.0867	-0.2125	-0.2225	-0.0094	-0.1742	-0.1128	-0.1578	0.1275	0.1625	-0.0782	0.0728	-0.2388	-0.1774	0.1099	-0.1329	0.2115	0.0457	0.0244	-0.1648	0.1692	-0.0071	-0.1451
C1QA	0.0716	-0.0761	-0.1945	-0.0293	0.017	0.044	0.0835	-0.1661	0.1873	0.089	-0.0526	-0.1473	-0.0346	-0.1493	-0.1164	-0.1122	0.0503	0.0557	-0.0982	-0.0371	0.0314	-0.1176	-0.1175	0.1335	0.1036	-0.1811	0.0187	-0.1873	-0.0578	-0.3399	0.0241	-0.0751	-0.2004	0.0462	0.0087	-0.082	-0.0069	0.1481	-0.0285	-0.1339	-0.0675	-0.0422	0.0342	0.0342	-0.0959	-0.0118	0.0335	0.0111	0.0801
PPP1R10	-0.8636	-0.57	-0.613	-0.4434	-0.2951	-0.6491	-0.2854	-0.2605	-0.3541	-0.3261	-0.5373	-0.3582	-0.4041	-0.5918	-1.0171	-0.3807	-0.0864	-0.8065	-0.5867	-0.4496	-0.4293	-0.0883	-0.5332	-0.892	-0.799	-0.4525	-0.4424	-0.1746	-0.0953	-0.8736	-0.8889	-0.6942	-0.0829	-0.7036	-0.7366	-1.142	-0.5473	-0.9703	-0.8788	-0.1319	-0.9423	-0.2971	-0.4427	-0.7135	-0.6131	-0.6369	-0.6368	-0.5527	-0.7742
TEN1	-0.0862	-0.1639	0.0619	-0.0657	0.0112	-0.0781	-0.2075	-0.0659	-0.1585	-0.3868	-0.0908	-0.5563	-0.0878	-0.2319	-0.0736	-0.1088	-0.0715	-0.0382	0.0942	-0.0576	0.0743	-0.304	-0.1207	-0.3351	-0.1728	-0.1537	-0.2984	-0.0427	-0.1731	0.0069	-0.2094	-0.1187	-0.0656	-0.1633	-0.221	-0.275	-0.255	-0.2057	-0.1047	-0.2107	-0.2963	-0.2442	0.029	-0.2341	-0.1256	-0.0776	-0.2103	-0.3433	-0.1257
DEFB129	-0.0447	-0.5569	-0.8986	-0.4033	-0.2305	-0.203	-0.5602	-0.7745	-0.5714	-0.6176	-0.6223	-0.4035	-0.1924	-0.4549	-0.6273	-0.265	-0.5517	-0.2462	-0.1731	-0.4545	-0.451	-0.6088	-0.8901	-0.9084	-0.4116	-0.3067	-0.4795	-0.5845	-0.3311	-0.7945	-0.4602	-0.617	-0.6002	-0.3132	-0.4364	-0.5425	-0.349	-0.5063	-0.5025	-0.5351	-0.99	-0.3779	-0.2396	-0.3804	-0.5235	-0.6599	-0.4152	-0.5898	-0.174
RABL6	0.2141	0.0293	0.1465	0.0896	0.1126	0.1337	0.0363	-0.001	-0.0319	-0.1215	-0.1865	0.0345	0.0768	-0.0283	0.0669	0.016	0.02	0.0615	0.0334	0.0641	0.0972	0.0367	-0.0615	-0.0065	-0.0317	0.0044	0.0631	-0.0623	0.1171	0.0673	0.0377	-0.0715	0.1342	-0.0597	0.2278	0.2261	0.0499	-0.0686	0.0669	0.0992	-0.0135	-0.0179	0.0627	0.006	0.214	0.1186	-0.0179	0.0313	-0.1093
TRIT1	0.1374	0.0529	0.0443	0.2451	0.1425	0.1632	0.1957	0.061	0.0249	0.0952	-0.036	-0.0591	-0.0386	0.1316	0.089	0.1552	0.2897	0.1566	0.0783	0.1545	0.1527	-0.1274	0.0508	0.0283	0.0295	0.0721	0.0557	0.053	-0.153	0.0236	-0.2589	0.1132	0.0236	-0.0961	0.1628	-0.1415	0.2228	0.1481	0.33	0.1354	0.1178	-0.0097	-0.0001	0.1376	0.1862	0.1939	0.0904	0.1955	0.0739
TAS2R13	0.0079	-0.162	-0.0995	-0.1137	-0.1487	0.0795	0.0693	-0.1456	-0.1428	0.1432	-0.031	-0.1732	0.0653	-0.1726	0.2268	0.0725	0.1169	0.113	-0.135	-0.007	-0.0546	-0.172	-0.3146	0.0675	-0.0218	-0.0806	-0.0141	-0.3564	0.0238	-0.1334	0.0719	0.052	-0.126	-0.1443	0.2209	0.0805	0.0877	0.2515	-0.1305	-0.1406	0.2205	-0.3048	-0.1624	0.0812	-0.0222	-0.0176	0.0589	-0.0364	0.1918
RPA2	-1.2576	-1.1708	-1.2598	-1.381	-0.9485	-0.9857	-1.3389	-1.1453	-0.7427	-1.0927	-1.174	-1.621	-1.366	-1.0941	-1.3676	-0.7644	-1.7653	-1.2955	-0.3588	-1.4553	-1.1153	-0.87	-0.7243	-1.0703	-0.8878	-1.1194	-0.7199	-0.4832	-1.0403	-1.0261	-1.3153	-1.2293	-1.5682	-1.4372	-0.4457	-0.5113	-1.0253	-0.7247	-0.8073	-0.9594	-1.3011	-0.9963	-1.3533	-1.5061	-0.9223	-1.2833	-1.3417	-1.4452	-1.3376
PAPLN	0.02	-0.0338	0.0601	0.0027	-0.1045	-0.1633	-0.0039	-0.0114	-0.0646	0.0493	-0.0832	-0.004	-0.0498	0.028	-0.0268	-0.1222	-0.0446	-0.0637	0.0507	-0.0702	-0.0753	0.0311	0.123	-0.0538	0.0984	-0.0383	-0.0635	0.0506	0.0036	0.0448	-0.0795	0.0682	-0.1037	-0.0027	-0.0006	0.0044	0.0754	-0.1265	-0.0702	0.0338	0.0892	-0.0897	0.1101	0.0116	-0.17	-0.2094	-0.0609	-0.0401	0.0388
TTC1	-0.7844	-1.6162	-0.5423	-0.9396	-0.7703	-0.3994	-1.5249	-0.5361	-1.6383	-0.753	-0.9648	-0.9025	-1.1319	-1.0011	-0.871	-0.7096	-0.3722	-1.09	-0.5776	-0.7409	-0.6609	-0.4505	-0.5286	-0.3519	-1.0961	-1.0335	-0.775	-0.8352	-1.5711	-0.6285	-1.0072	-0.9502	-0.4946	-0.8826	-0.6634	-0.9824	-0.9638	-0.1006	-0.5962	-0.8595	-1.2161	-0.5247	-0.4352	-0.5713	-0.6301	-1.0786	-0.799	-0.7467	-0.7726
C17orf64	0.1248	0.1948	0.0267	0.1812	0.1291	0.2077	-0.0513	0.064	0.1585	0.0299	0.0526	0.156	0.1474	0.0533	0.1573	-0.0925	0.207	0.1818	0.1647	0.1104	0.1126	0.1426	0.1066	0.072	0.0981	0.2545	0.0649	0.0385	0.0297	-0.0484	0.0392	0.0737	0.1523	0.2492	0.0816	0.0327	-0.1381	-0.1823	0.1149	0.1063	0.1233	0.0747	-0.0523	0.1199	0.0129	0.3852	0.1986	0.1185	0.0749
SLC10A1	0.0073	-0.0103	0.0962	-0.0398	-0.0023	0.0782	0.0173	0.1038	0.0355	0.0037	0.1701	0.0278	-0.0058	0.0655	0.1081	-0.0384	0.0711	-0.0521	0.1378	0.0089	0.0045	0.0959	0.1245	0.0477	0.0377	0.0454	-0.0383	0.0578	0.0793	0.0928	-0.0716	0.0287	0.0823	-0.0213	0.0517	0.0134	-0.0584	0.0227	0.1656	-0.0366	-0.0269	0.0856	0.0998	0.1246	-0.0153	0.1168	0.062	-0.0131	-0.0423
RAB8B	-0.1112	0.0695	-0.1178	0.0709	0.0668	-0.0496	-0.0319	0.1079	-0.0713	0.1786	0.1522	0.1086	-0.0162	0.0465	0.0057	-0.1201	-0.087	0.1371	-0.1214	0.0373	-0.2457	0.0832	0.1414	0.2382	0.1096	0.1164	0.1251	0.1027	-0.0515	0.1267	0.1316	0.001	0.1568	-0.3001	-0.0949	-0.151	0.1539	0.098	0.0655	0.0298	0.3397	-0.0832	0.0308	0.1316	0.108	0.0793	0.0415	0.0921	-0.0755
MFSD7	-0.112	0.0254	0.0159	-0.0447	-0.0907	0.1068	-0.0926	0.0673	-0.2	-0.0851	0.0043	-0.0774	-0.0748	-0.0029	-0.1007	-0.1811	-0.0103	0.0189	0.0274	0.0563	0.0346	0.0378	-0.0421	-0.0083	-0.0433	0.0765	-0.0997	-0.0253	-0.0692	-0.0007	-0.0507	-0.1749	-0.0417	0.1666	-0.0012	-0.0802	-0.0876	0.0338	0.1098	0.0151	0.0218	0.0249	-0.0194	-0.0918	0.0142	-0.0208	-0.0679	0.1162	0.0057
PHOSPHO2	-0.262	-0.0323	-0.2162	-0.0499	-0.1169	0.1205	0.193	-0.0929	-0.1822	0.1209	0.0721	-0.1655	0.1038	-0.1619	0.2273	0.3804	-0.035	0.1517	-0.1317	0.0301	-0.1053	-0.1684	-0.2181	0.1446	-0.0801	0.0324	0.0125	-0.2297	0.3346	-0.173	0.1641	0.0778	-0.1407	-0.2761	0.0946	0.4038	0.2167	0.2297	0.0905	-0.1129	0.0819	-0.0094	-0.171	-0.0307	-0.1085	0.1604	-0.0419	0.0372	0.0702
GCC1	-0.0559	-0.0193	-0.1942	0.0184	-0.0338	-0.0336	0.1463	0.0247	0.0453	-0.0381	-0.0645	0.0593	0.102	-0.0257	0.1305	-0.0038	-0.0041	0.0715	0.0036	-0.0463	-0.0739	0.0719	0.0324	0.1299	0.0819	-0.041	-0.0142	-0.004	0.1421	-0.0483	0.0202	0.1114	-0.073	0.1436	0.1255	0.0969	-0.0044	0.0909	0.106	-0.0362	0.0773	0.0157	0.0518	0.0073	0.0603	0.0528	-0.0329	0.004	0.1072
NOV	0.0481	0.1156	0.0335	0.1373	0.1944	0.0926	0.1462	0.0487	0.068	0.1404	0.1098	0.1217	0.0151	0.1696	0.0817	-0.2874	0.1008	0.0714	-0.0119	0.0242	0.003	0.1314	0.0654	0.1508	0.1458	0.0515	0.2167	0.008	0.1414	-0.0715	0.13	0.0251	0.0763	0.1184	0.1099	0.0484	0.0268	0.1324	0.0054	0.1505	0.111	0.1603	-0.1322	0.2424	0.0441	0.2329	0.0658	0.0602	0.0805
CEACAM3	-0.1445	-0.2345	-0.1293	-0.2856	-0.2598	-0.3834	-0.1596	-0.1766	-0.137	-0.1861	-0.2157	-0.3145	-0.1911	-0.2663	-0.2582	-0.1156	-0.3246	-0.3036	-0.1635	-0.1754	-0.197	-0.2051	-0.1525	-0.173	-0.0785	-0.1757	-0.1957	-0.1553	-0.227	-0.2616	-0.1741	-0.1394	-0.3016	-0.1716	-0.1178	-0.3137	-0.1917	-0.3273	-0.2107	-0.2491	-0.1793	-0.161	-0.1407	-0.3195	-0.1917	-0.1661	-0.185	-0.1831	-0.1895
SULT2A1	-0.0153	-0.1069	-0.2736	-0.1122	-0.1347	0.0793	-0.0296	-0.1391	-0.0763	-0.1197	-0.1324	-0.2161	-0.0095	-0.1729	0.048	-0.0582	-0.0204	0.0769	-0.0242	-0.1397	-0.0227	-0.1635	-0.3413	0.0912	0.0907	-0.0708	-0.1119	-0.2255	0.0059	-0.2249	0.027	0.0566	-0.1336	0.1619	-0.1726	-0.1386	-0.0508	-0.0411	-0.0838	-0.1176	-0.0888	0.118	0.1253	-0.0262	-0.0654	0.0049	-0.0243	-0.0698	0.1019
APH1A	-0.5457	-0.3629	-0.2561	-0.286	-0.1525	0.004	-0.5458	-0.2521	-0.1007	-0.2186	-0.3739	-0.3002	-0.1325	-0.2675	-0.4253	-0.5404	-0.3332	-0.2428	-0.1454	-0.3413	-0.4701	-0.2689	-0.0779	-0.4065	-0.2083	-0.381	-0.2507	-0.1256	-0.427	-0.3583	-0.0689	-0.4997	-0.6198	-0.1006	-0.2472	-0.3141	-0.324	-0.1806	-0.3623	-0.1363	-0.3841	-0.3733	-0.4547	-0.0589	-0.3028	-0.4341	-0.1283	-0.2626	-0.4213
CSRNP3	-0.0977	-0.1213	-0.0137	-0.1014	-0.0971	-0.0744	-0.2056	-0.0693	-0.1416	-0.1192	-0.0286	-0.1376	-0.1609	-0.0784	-0.1115	-0.0562	-0.1009	-0.0397	-0.0946	-0.1284	-0.1535	-0.0878	0.0156	-0.1001	0.022	-0.051	-0.1763	0.0083	-0.0827	-0.0393	-0.1568	0.0166	-0.0903	-0.0926	-0.1125	-0.0586	-0.1063	0.0131	-0.0862	-0.1966	-0.0496	-0.0894	-0.1069	-0.2272	-0.0614	-0.0503	-0.1659	-0.0819	-0.1218
NLRP2	-0.1933	-0.0412	-0.1146	-0.0716	-0.1056	-0.0859	-0.0859	-0.0829	-0.0561	0.0333	-0.0693	0.0441	-0.0812	-0.0273	-0.0303	-0.045	-0.1583	-0.1637	-0.2448	-0.0486	-0.0682	-0.0178	0.0003	-0.0395	0.0601	-0.0993	-0.0233	-0.0805	-0.0511	-0.1199	-0.2056	-0.0541	-0.1421	0.0454	0.0626	-0.0413	-0.0263	-0.0074	-0.0004	-0.1488	0.0873	-0.0223	-0.0416	-0.1175	-0.1223	-0.1063	-0.0784	-0.0754	0.0041
VWC2L	0.1763	-0.0133	-0.0834	0.0888	0.1648	0.0438	-0.0943	-0.1082	0.2177	-0.0354	0.0124	0.0558	0.0527	-0.0612	-0.0866	0.1445	0.0663	0.0949	-0.0227	-0.1296	-0.0666	-0.0242	-0.0465	0.0114	0.0481	-0.1171	-0.0143	-0.1245	0.0461	-0.2481	0.0716	0.0577	-0.012	0.1288	-0.1043	0.0045	0.0267	-0.0518	0.0299	-0.1237	0.0578	0.0795	0.1485	0.0623	-0.0667	-0.118	-0.0651	0.0416	-0.0172
WNT8B	0.0037	0.0873	0.0572	-0.0364	0.1408	0.0877	-0.0547	0.0621	-0.024	-0.007	0.0406	0.1156	-0.1017	0.0426	0.0697	0.0104	-0.0627	0.0306	-0.0032	0.0783	0.0037	0.0489	0.1227	-0.0167	0.1021	0.0833	0.1155	0.0111	-0.0841	0.019	0.0354	-0.0309	0.0767	0.0124	-0.0276	-0.2166	0.018	-0.0433	0.1198	0.0614	0.0139	-0.0385	-0.0273	0.0343	0.0819	-0.1381	-0.0175	-0.0215	0.0313
C14orf2	-0.1851	-0.3229	-0.5199	-0.0644	-0.1486	0.0254	0.0893	-0.4203	-0.559	-0.0036	0.0429	-0.1932	0.0037	-0.3773	0.0608	0.1916	-0.2294	0.1739	-0.8073	-0.1934	0.2753	-0.5289	-0.9105	0.0955	-0.1221	-0.2712	-0.2634	-0.8528	0.0824	-0.879	-0.1396	-0.0242	-0.3367	-0.163	-0.4106	-0.5523	-0.4158	0.1099	-0.0247	-0.4246	-0.4951	-0.0909	-0.2166	-0.0374	-0.0103	-0.0728	-0.01	-0.1004	-0.2132
APOF	-0.0199	-0.0317	-0.0367	0.04	-0.0795	0.0655	0.0228	0.0506	-0.1395	-0.007	-0.171	0.1225	-0.0023	-0.0084	0.1487	0.0587	-0.0128	0.1381	-0.0833	0.0165	0.0381	-0.0105	-0.0999	-0.1828	0.0183	-0.006	0.0142	-0.2033	-0.0955	0.1198	0.1519	-0.0394	0.0107	0.098	-0.0033	-0.1786	0.0578	-0.0023	0.0408	-0.0023	0.1178	-0.0108	-0.0723	0.0549	0.1326	0.093	0.0422	0.0423	-0.2356
TTC9B	-0.2406	0.0477	0.0488	-0.0057	0.0155	-0.2082	-0.0662	0.0454	-0.0974	-0.0519	0.0333	0.1169	-0.0473	0.0309	-0.1196	-0.0903	-0.0618	-0.156	0.0666	-0.018	-0.094	0.1062	0.2612	-0.0059	0.0475	0.0032	0.0352	0.2513	-0.1078	0.0403	-0.093	-0.0606	-0.0134	-0.1767	-0.0333	0.0027	-0.0806	-0.0436	-0.0848	-0.1239	-0.0724	-0.0102	-0.0626	-0.0224	-0.0708	-0.0969	-0.1292	-0.021	-0.1179
PIWIL1	0.1455	-0.175	-0.2051	-0.0878	-0.104	-0.0492	-0.1112	-0.1969	-0.0993	-0.108	0.0308	-0.2746	0.1516	-0.1344	-0.0185	0.006	-0.0012	0.0134	-0.1247	-0.182	-0.0038	-0.238	-0.3156	-0.171	-0.1434	-0.1789	-0.1914	-0.3421	-0.1612	-0.1509	0.0592	-0.1431	-0.1573	-0.1507	-0.168	-0.1432	-0.0822	0.1675	-0.0653	-0.1569	-0.237	-0.0103	0.1842	-0.0322	0.0608	-0.0693	-0.1287	-0.0697	0.0325
RBM22	-0.7894	-0.1316	-0.399	-0.4363	-0.8806	-0.7924	-0.4669	-0.3813	-0.146	-0.1237	-1.1228	-0.2704	-0.6522	-0.1694	-1.3271	-0.977	-0.0407	-0.2301	-0.9425	-0.9614	-1.1988	-0.51	-0.8109	-1.1854	-0.2391	-0.2081	-0.0592	-0.9967	-0.1796	-1.1689	-1.0463	-0.4306	-1.4423	-0.3726	-0.2925	-0.8513	-1.1285	-1.8084	-0.3141	-0.2261	-0.2513	-1.0678	-0.6701	-0.6114	-0.1519	-0.4481	-0.1539	-0.3135	-1.4054
CCDC166	0.0174	0.176	0.0956	0.1062	-0.0723	-0.0731	-0.0507	0.1184	-0.079	0.0049	0.0159	0.0341	0.004	0.1384	-0.0554	-0.08	-0.1399	-0.0307	0.0682	0.1104	-0.0155	0.0752	0.1694	-0.12	0.0417	0.05	-0.0277	0.2567	0.0459	-0.0326	-0.0602	0.1852	0.0631	-0.09	-0.0961	-0.0506	-0.0483	0.0345	-0.1122	0.0316	-0.1201	-0.0583	-0.1943	0.0146	-0.0899	0.0146	-0.149	-0.0115	-0.1177
ATP7B	0.2279	0.1194	0.0831	0.0509	-0.0056	-0.0132	0.0445	-0.0115	0.1612	0.1787	0.0449	0.0632	0.147	0.1279	0.129	0.087	0.0271	0.131	0.1038	-0.0093	0.0516	0.086	-0.0522	0.1787	-0.0404	-0.0288	0.1455	0.0774	0.0832	0.0485	0.0532	0.1413	0.13	0.0043	0.0342	0.1085	0.1	0.119	0.0066	0.1373	0.0323	0.0618	0.1406	0.0784	0.0489	0.1011	0.098	0.0657	0.1133
DNM3	-0.3156	-0.2534	-0.0983	-0.1833	-0.139	-0.1698	-0.154	-0.1019	0.0485	-0.1267	-0.2537	-0.1332	-0.1026	-0.1388	-0.0132	0.0437	0.0525	-0.2034	0.0014	-0.1549	-0.1502	-0.1632	-0.1516	-0.0647	-0.0744	-0.1763	-0.2035	-0.0943	-0.1896	-0.3539	-0.1597	-0.0044	-0.1456	-0.1022	-0.0644	-0.0239	-0.0947	-0.1039	-0.1564	-0.1308	-0.1128	-0.0349	-0.1644	-0.2253	-0.1869	-0.0495	-0.0363	-0.1903	0.0498
SOD2	-0.1583	-0.134	-0.3224	-0.5065	-0.5143	-0.272	-0.3136	-0.2108	-0.1178	-0.2665	-0.1565	-0.985	-0.1557	0.0471	-0.3859	-0.0058	-0.1938	-0.8056	-0.1654	0.2745	-0.2652	-0.1631	-0.0635	0.0921	-0.118	-0.8217	-0.2843	0.0414	-0.447	0.0587	0.011	-0.1341	-0.0621	-0.1034	-0.5049	-0.1211	-1.137	0.0007	-0.5559	-0.3711	-0.4197	-0.327	-0.3781	-0.0745	-0.0409	-0.3007	-0.6526	-0.8284	-0.2399
ABCC9	-0.167	0.1035	-0.0802	0.0129	-0.0324	-0.1211	0.0848	-0.0194	-0.0052	0.1022	0.0224	-0.0221	-0.0667	0.1216	0.0001	0.0759	-0.0481	-0.0435	0.1816	-0.0173	0	0.0547	0.0493	0.0171	0.0348	0.0867	-0.0452	0.0577	-0.0545	-0.0361	0.0156	0.0609	0.0904	-0.0662	0.0528	-0.1621	0.0059	0.0465	0.1454	-0.0427	-0.1207	-0.0772	0.0149	0.0113	-0.076	-0.2929	-0.0123	0.1199	0.04
CENPBD1	-0.1706	-0.0305	-0.1139	-0.0407	-0.1464	-0.0605	-0.0083	-0.0346	-0.0531	-0.1635	-0.0371	-0.2215	-0.1902	-0.065	-0.052	0.032	-0.1285	-0.0751	-0.1981	-0.0543	0.0349	-0.0273	-0.0106	-0.0344	-0.059	-0.0487	-0.1548	-0.0609	0.0831	-0.0411	0.0555	-0.0748	-0.0443	-0.0735	-0.1085	-0.0559	-0.2345	0.0361	-0.0697	-0.1117	0.01	-0.0769	0.0854	-0.2003	-0.0635	-0.049	-0.215	0.044	0.0016
ST6GALNAC6	-0.0951	-0.0803	0.0969	-0.0227	0.0152	0.0251	0.053	-0.0155	0.0723	-0.0237	-0.1085	0.0264	0.0833	0.0178	-0.0871	-0.131	0.0308	-0.024	-0.0511	0.0703	-0.0564	0.009	-0.0122	-0.0364	-0.0258	0.0979	-0.0677	-0.0196	0.0824	0.0229	-0.0422	0.1101	-0.0205	-0.1155	-0.0171	-0.0412	-0.0516	-0.1517	0.0011	0.0537	-0.1553	-0.1356	-0.0174	-0.1766	0.0366	0.0575	-0.0301	0.0086	-0.0706
ZSWIM7	-0.122	-0.0391	-0.1239	0.0877	-0.0847	-0.025	0.1558	0.0464	0.0393	0.1474	-0.0404	-0.0068	0.0785	0.0637	-0.0098	0.0536	-0.0133	0.1367	-0.0021	0.0838	0.0757	0.0357	0.0098	0.0608	0.0587	0.1079	0.2049	0.0348	-0.1645	0.02	0.2168	0.0125	-0.017	-0.159	0.0117	0.3318	0.1169	0.0736	0.0778	0.0488	0.0252	0.0449	0.097	0.0354	0.0202	-0.0047	0.0012	0.1264	-0.1049
C12orf4	0.191	-0.1802	-0.4901	0.0149	-0.024	0.0592	0.0652	-0.384	-0.192	-0.0746	-0.0492	-0.2679	-0.1094	-0.3431	-0.0413	-0.0544	0.1201	0.1491	-0.1328	-0.1334	-0.055	-0.2902	-0.5692	0.0249	-0.0632	-0.0217	-0.0684	-0.5418	-0.0849	-0.5441	0.2746	-0.1906	-0.3668	-0.1961	0.1229	0.0069	0.0873	0.1788	-0.206	-0.0877	0.0549	-0.2764	0.0907	-0.0031	0.1416	0.0319	-0.1655	-0.0822	-0.1225
PSTPIP2	-0.1447	-0.1057	0.0034	-0.0459	-0.0743	-0.1517	-0.0375	0.0823	-0.0526	-0.0244	-0.0785	0.0742	-0.0583	0.0209	-0.1202	-0.1132	0.0174	-0.052	-0.0367	-0.0045	-0.0635	0.0089	-0.0226	-0.0396	0.0791	-0.1839	0.0704	0.0494	-0.1092	0.0556	-0.0467	-0.051	-0.0832	-0.0234	-0.0201	0.0723	-0.0741	0.0314	-0.132	-0.0394	-0.0013	-0.1402	-0.1228	-0.1122	-0.0932	0.0313	0.1114	-0.0706	0.0064
TMEM179B	0.0219	0.0301	-0.017	-0.1638	-0.2132	0.016	-0.332	-0.0339	-0.0918	0.0391	0.149	0.0576	0.0496	0.0063	0.0638	0.4407	0.0432	0.0995	0.0487	-0.0638	0.1602	0.0437	-0.1352	-0.1507	-0.0913	0.0804	0.0462	0.0358	-0.0403	-0.0326	-0.0077	-0.0261	-0.0886	-0.045	-0.0126	0.0042	0.1062	-0.1434	0.0246	-0.0134	-0.0416	-0.0424	0.0583	0.0719	0.0426	-0.0007	0.0105	0.0135	0.0187
IPO7	-0.5347	-0.2853	-0.2208	-0.4431	-0.6998	-0.6052	-0.3485	-0.0995	-0.5101	-0.402	-0.2413	-0.1977	-0.4264	-0.2627	-0.3504	-0.4328	0.0815	-0.2582	-0.2754	-0.3945	-0.7219	-0.101	-0.1204	-0.6219	-0.2982	-0.32	-0.4983	0.1163	-0.9631	-1.2219	-0.7495	-0.5553	-0.4439	-0.1508	-0.4839	-0.1441	-0.0122	-0.4041	-0.1979	0.1636	-0.1987	-0.2092	-0.5114	-0.4183	-0.6227	-0.2188	-0.5053	-0.2627	-0.9547
FMO4	0.1947	0.2458	0.042	0.2287	0.1542	0.1746	0.0085	0.2481	0.2444	0.2461	0.341	0.2641	0.0306	0.1576	0.1383	0.1278	0.2966	0.1656	0.1064	0.2484	0.0487	0.2118	0.2277	0.0673	0.1327	0.0523	0.2459	0.2628	0.168	0.1341	-0.0566	0.1219	0.1545	0.2863	0.0483	0.1149	0.139	0.1713	0.2366	0.1906	0.1009	0.1565	0.1782	0.2844	0.1061	0.0332	0.1092	0.2313	0.1463
CADM3	0.1021	-0.0626	-0.0215	0.003	-0.1457	-0.0252	-0.0837	0.0227	-0.1054	0.1361	0.0496	0.0598	0.0411	-0.0705	0.1115	0.0378	-0.13	0.0289	-0.0192	0.0241	0.0434	0.0082	0.0557	-0.0621	0.0923	0.0035	-0.0501	-0.0367	0.1173	-0.1742	0.0731	0.0121	-0.1364	0.0537	0.0236	-0.1416	0.0868	0.1034	0.0926	0.0053	0.0113	0.017	0.0384	0.0874	0.0476	-0.0885	0.0093	0.0424	0.0408
INTS1	-0.4827	-0.7363	-0.3735	-0.4622	-0.4419	-0.3859	-0.2864	-0.5242	-0.8007	-0.4619	-0.4058	-0.3816	-0.5177	-0.5291	-0.4613	-0.1937	-0.4133	-0.6042	-0.4987	-0.565	-0.5287	-0.536	-0.2647	-0.0914	-0.3516	-0.4856	-0.4632	-0.5008	-0.5492	-0.3946	-0.5235	-0.3397	-0.6735	-0.4737	-0.4085	-0.5533	-0.655	-0.1429	-0.6089	-0.8305	-0.7639	-0.5883	-0.3754	-0.3375	-0.7405	-0.4437	-0.5456	-0.5046	-0.3319
ZNF443	0.0517	-0.0578	-0.3376	-0.3052	0.1077	-0.218	0.2211	-0.2907	-0.3261	0.2537	-0.1423	-0.0456	-0.1524	-0.1918	0.0019	-0.0133	-0.0221	-0.2401	-0.1429	0.002	-0.2622	0.0145	-0.324	0.049	0.1342	0.0867	-0.2373	-0.0855	0.0534	-0.1534	0.121	-0.1784	-0.1577	-0.6265	0.0799	-0.184	0.1758	-0.0085	-0.089	0.0265	-0.2239	-0.2755	-0.0872	-0.0143	0.0614	0.2507	0.0981	-0.0583	0.1218
ETS1	0.0322	-0.1995	-0.063	-0.0324	-0.141	-0.0753	-0.0577	-0.195	0.0239	-0.2266	-0.2401	-0.166	0.104	-0.1399	0.0772	-0.068	-0.1278	-0.0331	-0.0453	-0.1172	-0.0366	-0.1043	-0.262	-0.0417	-0.0789	-0.0293	-0.1532	-0.2001	-0.1338	-0.2752	0.0026	-0.065	-0.0276	-0.1886	0.0817	-0.0608	-0.0507	-0.3065	-0.1899	-0.1424	0.0842	-0.0823	-0.0709	-0.2161	-0.0966	-0.0452	-0.0966	-0.1292	-0.0294
ZNF467	0.1938	0.1002	-0.052	0.0411	-0.0153	0.0222	-0.0041	-0.0246	0.1111	0.0321	0.0619	0.0302	0.0423	-0.014	0.1618	-0.0165	0.0221	-0.1044	0.0651	0.0733	-0.0244	0.0267	0.009	0.0549	0.1135	0.0469	0.0656	-0.0116	0.0006	-0.0224	-0.0138	0.1284	0.0412	0.0229	0.1273	0.0008	-0.03	-0.0323	0.1212	-0.0399	0.1293	0.0948	-0.0969	0.0467	0.0335	-0.0375	0.0398	-0.0003	0.0369
PI4KA	-0.068	-0.1918	-0.2036	-0.2937	-0.2687	-0.102	-0.3569	-0.2245	-0.1955	-0.2118	-0.2067	-0.2866	-0.1227	-0.1051	-0.3064	-0.0432	-0.1656	-0.205	-0.285	-0.1278	-0.1815	-0.3003	-0.3117	-0.2612	-0.1212	-0.1544	-0.2576	-0.2962	-0.2063	-0.0094	0.0097	-0.2927	-0.1667	-0.1534	-0.2175	-0.1491	-0.1662	0.1532	-0.1445	-0.0762	-0.1811	-0.0863	-0.1948	-0.1575	-0.2002	-0.1414	-0.0859	-0.1939	0.0138
NUDT8	-0.2476	0.0065	0.0782	-0.1864	-0.0981	-0.0123	-0.1103	0.0419	-0.0472	-0.0551	0.0002	0.0274	-0.2451	0.0337	-0.0448	0.0743	0.0351	-0.1897	0.048	0.0371	-0.0103	0.0881	0.0537	-0.0502	-0.1031	-0.1221	0.0494	0.07	-0.0072	0.0604	-0.131	-0.0309	-0.1246	-0.1048	-0.0141	-0.0211	-0.0596	0.0249	-0.1513	0.0521	-0.0027	0.0373	0.0085	-0.2195	-0.0199	0.0165	-0.0052	-0.015	0.051
PCBD1	0.041	-0.1715	0.0527	0.0122	-0.0341	0.0623	0.0997	-0.0726	-0.1122	-0.1669	-0.0206	-0.2205	0.155	-0.0673	-0.4976	0.0294	0.1441	0.0958	-0.179	0.1049	-0.0507	0.0315	-0.183	-0.0289	-0.1682	0.0891	0.1894	-0.0758	-0.2426	-0.0592	0.1629	-0.1926	-0.0808	0.1854	0.0622	-0.1225	-0.078	0.0284	0.1069	-0.0538	-0.0183	-0.1237	-0.0546	0.2183	0.0498	-0.09	0.059	0.1565	-0.1734
HS3ST2	0.1662	0.0281	0.0195	0.0356	-0.0752	0.1248	0.1273	-0.0124	0.1422	0.1707	0.0948	-0.0184	0.0637	-0.0003	0.1419	0.0832	0.2187	0.0013	0.0582	-0.0006	0.1299	0.0421	-0.037	0.1341	0.0336	0.0668	0.0305	-0.0783	0.1561	0.0883	0.1151	0.1238	0.114	0.1775	0.1467	0.0078	0.0814	0.1432	0.0241	0.0565	0.1355	0.0242	-0.0068	0.1153	0.1433	0.0422	0.0621	0.1114	0.0778
C16orf58	0.0018	0.155	0.1177	0.0913	0.099	0.1039	0.0678	0.0552	-0.0352	0.048	0.0935	0.1858	0.0326	0.1512	0.0159	0.0725	0.0636	0.1364	-0.036	0.0852	0.1055	0.139	0.1675	0.0091	0.0427	0.1742	0.151	0.0121	0.0468	0.0952	0.1218	-0.0296	0.096	0.1698	0.1539	0.1775	-0.0152	0.0446	0.1407	0.1218	0.1434	0.0355	0.0996	0.0459	0.1207	0.0576	0.0696	0.0997	0.0111
PFKFB2	0.0061	-0.0254	0.1079	-0.1057	-0.0839	0.0042	-0.0329	-0.1062	0.0446	-0.2066	0.0228	-0.0161	0.1232	-0.0269	0.0612	0.012	0.0016	-0.0157	-0.1063	-0.0191	0.0725	-0.0186	-0.0687	0.096	-0.2437	-0.1438	-0.0135	-0.1262	0.1305	-0.1073	0.0515	-0.0012	0.034	-0.1039	-0.1761	-0.2111	-0.0723	-0.0556	0.0922	-0.103	-0.072	-0.1316	-0.1454	0.0987	0.0263	-0.041	0.0122	0.0479	-0.3081
TRIO	-0.0203	-0.0707	-0.126	-0.1387	-0.0239	-0.016	-0.206	-0.1221	0.015	-0.0798	-0.0362	-0.0539	-0.0702	-0.0373	0.0466	-0.1111	-0.0123	-0.073	0.0168	-0.2994	-0.0396	-0.1734	-0.1362	-0.0345	0.0742	-0.0401	0.0083	-0.2709	0.1257	-0.0866	0.0272	0.1288	-0.1935	-0.0156	0.1972	-0.1048	0.1542	-0.0187	-0.0004	0.0091	-0.0821	-0.0647	-0.2088	-0.2937	0.0799	0.0597	-0.0134	-0.139	-0.0325
CCDC146	-0.0086	0.0942	0.0425	0.0073	0.0295	-0.1149	-0.0139	0.0326	0.0352	0.0021	-0.0182	-0.0304	0.084	-0.0531	0.1218	-0.0936	-0.1068	-0.0012	0.0736	-0.0094	0.0992	-0.0938	-0.0875	-0.0963	0.0476	-0.0577	-0.0509	-0.1183	0.0035	-0.0418	-0.2443	-0.0873	0.0414	-0.032	-0.0018	-0.0816	-0.0136	0.0719	-0.1309	-0.0416	0.0157	0.1821	0.2476	0.1341	-0.0131	-0.0934	-0.0223	0.0228	-0.1239
VPS39	-0.0761	-0.1619	0.0349	-0.0315	-0.0379	-0.2238	-0.1538	0.0308	-0.0477	-0.2439	-0.0733	-0.2542	0.0842	-0.3243	-0.157	-0.1761	-0.1277	-0.0073	-0.0215	-0.0254	-0.1857	0.0141	-0.079	-0.019	-0.11	-0.0226	-0.0868	-0.0246	-0.1814	0.0397	-0.2824	-0.1087	-0.1251	-0.2414	0.064	-0.0732	-0.0566	-0.1894	0.0067	-0.0452	-0.1261	-0.1534	-0.2029	-0.1534	-0.1493	-0.2968	-0.0318	-0.0297	-0.2155
RBFOX2	0.0463	-0.1237	-0.1287	0.1826	-0.1583	0.0752	0.142	-0.1191	0.0535	0.05	0.0224	-0.0767	0.0368	-0.0368	0.1477	-0.0183	-0.1731	-0.0222	-0.2573	-0.2458	0.0694	0.0018	-0.0367	-0.0456	0.0727	-0.0212	-0.063	-0.1132	0.2494	-0.0535	0.1169	0.1219	-0.1027	0.0037	0.0912	-0.0646	-0.0939	0.0091	-0.0781	-0.0059	0.1812	-0.0584	0.1617	0.1599	0.1495	-0.0148	0.0937	0.2053	-0.0574
ZNF846	0.0944	0.0142	-0.0498	-0.1132	0.0044	0.0823	0.2357	0.0348	0.167	-0.0205	-0.1516	-0.0799	-0.0677	0.0119	0.0964	0.0727	0.1275	0.0463	0.0155	-0.0334	0.0997	-0.0164	-0.0794	0.0695	-0.1228	0.0269	0.0978	-0.0128	-0.0008	0.0137	0.0719	0.1251	0.0161	0.0326	-0.0155	0.113	-0.273	0.0405	0.1916	0.0959	-0.0418	0.0437	0.0349	-0.0372	-0.035	0.0799	-0.013	0.0425	0.0604
LTBP2	-0.1305	-0.018	0.009	0.1079	-0.0908	-0.0409	-0.044	0.0238	-0.0232	0.0482	-0.1355	-0.1955	-0.0118	0.0338	0.0002	0.112	0.0352	-0.0495	0.0559	-0.0501	-0.0451	0.0466	0.0538	0.0661	0.0822	-0.1716	0.0023	0.0457	-0.0356	-0.0199	-0.0006	-0.0221	-0.0298	-0.0325	0.0145	0.0415	-0.1283	-0.0067	0.0636	0.0217	0.1437	-0.0619	-0.0232	0.0324	-0.0011	0.1002	0.0985	-0.0293	-0.088
CHURC1	-0.0829	-0.1713	-0.2883	-0.1614	-0.2534	-0.0964	-0.2218	-0.1561	-0.0871	-0.0093	-0.0291	-0.1639	-0.159	-0.1847	-0.0459	-0.2311	-0.1263	-0.2525	-0.1795	-0.1347	-0.1118	-0.2228	-0.1863	0.0219	0.0485	-0.2461	-0.0657	-0.156	0.0548	-0.1954	0.0155	-0.0254	-0.0956	-0.1516	-0.1839	-0.3926	-0.2591	0.0774	-0.0843	-0.2027	-0.1894	-0.0834	-0.0379	-0.0606	-0.1385	-0.1933	-0.2403	-0.2655	-0.1735
WNT6	-0.4416	-0.1668	-0.2391	-0.2191	-0.4252	-0.4284	-0.0396	-0.291	-0.0276	-0.0869	-0.3414	-0.3059	-0.2299	-0.3276	0.0275	0.0279	-0.3262	-0.3561	-0.4786	-0.4759	-0.225	-0.22	-0.0539	-0.3007	-0.1245	-0.435	-0.2713	-0.2655	-0.1108	-0.9055	-0.4147	0.0424	-0.4307	-0.2083	-0.119	-0.1651	-0.0197	0.1448	-0.363	-0.9266	0.0179	-0.2458	-0.6813	-0.2497	-0.333	0.1086	-0.1258	-0.2942	-0.1519
SAMD12	0.0804	0.1272	0.0285	0.1959	0.1926	0.1171	0.0855	0.1005	0.237	0.0247	0.1134	0.1677	0.1753	0.1475	0.0997	0.0082	0.0876	0.1058	0.111	0.1838	0.1861	0.0324	0.0155	-0.0531	0.0741	0.1414	0.2037	0.012	0.1239	0.0155	0.1539	0.0012	0.0889	0.219	0.0985	0.1009	-0.0261	0.1038	0.176	0.1489	0.0499	0.0651	0.0195	0.1561	0.1102	0.1737	0.2062	0.1103	0.1574
PNMA1	-0.0945	-0.1742	-0.1736	-0.1382	-0.1498	-0.27	0.0635	-0.1343	-0.1523	-0.022	-0.0467	-0.2324	-0.0813	-0.1861	-0.0297	-0.0609	-0.1701	-0.1031	0.0299	-0.1617	-0.0933	-0.185	-0.1733	-0.1496	-0.0523	-0.2066	-0.1081	-0.1357	-0.0522	-0.1175	-0.0899	0.0963	-0.1315	-0.2907	-0.0215	0.0949	-0.1086	0.1638	-0.0472	-0.1812	-0.1468	-0.1382	0.0222	-0.1506	-0.1552	-0.0218	-0.2247	-0.0674	-0.0509
SETDB2	0.1548	-0.155	-0.2889	-0.0151	-0.0556	-0.2317	0.0969	-0.3707	0.1078	-0.1069	-0.1793	-0.2127	0.114	-0.292	-0.0532	0.0031	0.0692	0.0593	-0.3032	-0.1428	-0.0684	-0.184	-0.3505	0.0848	0.1298	-0.2544	-0.0702	-0.2874	0.1126	-0.7203	0.0802	0.0108	-0.2759	0.1273	-0.0649	-0.1033	-0.0025	0.2354	0.017	-0.1607	0.1086	-0.0728	-0.1295	-0.1213	0.0562	0.1929	0.0683	-0.1519	0.0591
MARCO	-0.0571	-0.058	0.0832	-0.0286	-0.0443	0.0386	-0.1707	0.0508	-0.1837	-0.194	0.0886	-0.0836	0.0384	0.0841	0.0695	0.0704	-0.0089	0.0685	0.2155	0.0781	-0.0412	-0.0348	0.0133	-0.0603	-0.0826	-0.0425	-0.0203	0.086	0.1199	0.0568	0.1827	0.0211	0.0554	-0.1686	-0.0148	-0.3346	-0.0956	0.1016	0.1165	0.2067	0.0495	0.0581	0.1895	0.0361	-0.0932	-0.0138	-0.1255	-0.0827	0.1138
GPRIN2	-0.0632	-0.0082	0.0091	-0.1528	-0.0163	-0.0481	-0.2001	-0.0876	-0.1885	-0.1196	-0.1708	-0.1551	-0.0952	-0.0554	-0.1511	-0.0767	-0.0297	-0.0487	-0.1755	-0.0255	-0.1093	-0.1412	0.0023	-0.0942	-0.0563	-0.0232	0.0983	-0.1113	-0.1212	0.0482	-0.0634	-0.1429	-0.0392	0.0041	-0.059	-0.104	-0.0758	-0.0261	-0.0819	-0.0171	-0.0382	-0.0327	0.2481	-0.0856	0.0066	-0.0547	0.0859	-0.1597	-0.1239
OTUD7B	0.1138	0.0961	0.5168	0.2375	0.1106	0.0741	0.0712	0.1946	0.2814	0.1251	0.2292	0.3324	0.2064	0.1609	0.1926	0.1875	0.1092	0.1037	0.1915	0.2082	0.0485	0.2679	0.1773	0.2741	0.1389	-0.0437	0.3321	0.2168	-0.0572	0.2392	0.5095	0.0902	0.1543	0.3013	0.1507	0.1627	-0.0423	0.1531	0.1689	0.1487	0.0273	0.1385	0.0582	0.1996	0.1835	0.0976	0.0854	0.1776	0.1356
ADCK2	-0.1529	-0.1442	-0.0944	-0.1694	-0.1842	-0.2199	-0.2505	-0.1445	-0.2083	-0.1063	-0.015	-0.1284	-0.426	-0.1386	-0.1856	-0.0364	-0.2488	-0.178	-0.0376	-0.0706	-0.2022	-0.0749	-0.0365	-0.0065	-0.1479	-0.1353	-0.1254	-0.0353	-0.2787	-0.2411	-0.1911	-0.0891	-0.3793	-0.0475	0.0766	-0.1469	-0.1227	-0.0546	-0.2027	-0.2896	-0.1709	-0.0648	-0.1496	-0.1003	-0.2045	-0.1915	-0.1597	-0.1452	-0.1755
TSTD1	-0.0139	-0.0986	-0.0871	-0.075	-0.051	0.0322	-0.028	-0.1	-0.0178	-0.1019	-0.1391	-0.1676	0.0139	-0.1014	-0.0132	0.0102	0.1141	-0.0411	-0.043	0.0103	-0.0525	-0.0651	-0.0802	-0.0518	-0.0535	-0.0316	-0.0963	-0.1183	0.0259	-0.0113	0.0289	-0.0108	-0.0755	-0.0629	-0.0441	-0.05	0.0655	0.1404	-0.0756	0.0003	-0.0287	-0.0529	-0.1135	-0.0414	0.0187	-0.0239	-0.0273	-0.0324	-0.034
GTF2I	0.1149	-0.4377	-0.314	0.068	-0.0858	0.1168	0.1694	-0.0013	0.0394	-0.0942	0.1047	-0.1493	-0.1607	-0.0486	0.0486	0.0689	0.0401	0.0892	0.0524	-0.0947	-0.2259	-0.2263	-0.1511	-0.1441	-0.2385	-0.1006	-0.1268	-0.518	-0.1723	-0.5758	-0.2024	0.0531	-0.1817	0.2118	0.1535	0.043	0.0876	0.2559	-0.1288	-0.0893	-0.0619	-0.1644	-0.139	-0.4516	-0.237	0.1378	-0.098	-0.0892	0.1142
RAD51B	-0.1476	-0.279	-0.0955	-0.1957	-0.158	-0.0536	-0.4184	-0.1291	-0.1391	-0.2486	-0.2162	-0.2099	-0.2074	-0.1123	-0.1393	0.0373	-0.0765	-0.104	-0.0044	-0.0492	-0.1985	-0.035	-0.1704	-0.1311	-0.1783	-0.091	-0.256	-0.1169	-0.4675	-0.101	-0.0214	-0.2092	-0.0681	-0.1323	-0.1543	0.0533	-0.1746	-0.0967	-0.2379	0.0375	-0.1237	-0.0658	-0.0856	-0.1931	-0.1365	-0.227	-0.2485	-0.1383	-0.2998
CBX4	0.0792	-0.1404	-0.1868	-0.0061	-0.1279	0.0106	-0.0436	-0.2082	-0.0846	-0.1013	-0.0439	-0.1488	0.0676	-0.1584	-0.267	-0.1525	-0.1149	-0.0385	-0.0084	-0.2452	-0.1584	-0.1548	-0.175	-0.1259	-0.0765	-0.1481	-0.1131	-0.0962	0.1282	-0.301	-0.1014	0.0185	-0.3411	-0.0623	-0.1547	-0.2249	-0.1015	0.0187	-0.2507	-0.2431	-0.0813	-0.0451	-0.1404	0.0441	-0.179	-0.1736	-0.2363	-0.0654	-0.3584
APOC2	-0.1231	-0.1304	0.03	-0.0756	-0.0672	-0.0553	-0.1434	-0.1922	-0.0093	-0.0268	-0.018	-0.1343	-0.1058	-0.1543	-0.2164	-0.032	-0.0507	-0.0699	-0.3828	-0.0881	-0.0392	-0.0745	-0.1474	0.0089	-0.0858	-0.0923	-0.0177	-0.0605	-0.1226	-0.1074	-0.0512	0.0039	-0.1189	0.0827	-0.114	-0.101	-0.0417	-0.1942	-0.0018	-0.1677	-0.0041	-0.0837	0.0086	-0.144	-0.188	-0.0777	0.0914	-0.0396	-0.171
ALK	-0.0341	0.1036	0.209	0.0263	0.0274	-0.0139	0.1278	0.1093	0.0826	0.1418	0.0443	0.2086	-0.0113	0.1088	-0.052	0.0523	0.0124	-0.058	0.0391	0.0774	-0.0067	0.2694	0.1721	0.0601	0.1371	0.0489	0.029	0.1738	0.154	0.0276	0.0639	0.1922	0.1284	-0.0442	0.1559	0.0826	0.1353	0.0954	-0.0023	0.1678	0.0152	-0.0754	0.16	0.0176	-0.0587	0.2303	-0.0597	0.1031	0.1326
PDGFC	-0.0377	-0.1795	-0.3279	0.0218	-0.1436	0.095	0.0023	-0.1339	-0.1193	0.0943	0.0062	-0.0633	-0.3399	-0.1548	-0.1804	0.1507	-0.1334	-0.0618	-0.2716	-0.1751	0.0705	-0.1744	-0.2149	0.1045	-0.0639	-0.1705	0.0475	-0.1477	-0.0304	-0.3655	0.1462	-0.0438	0.135	0.0651	0.0267	0.2319	-0.0203	0.0201	0.0277	-0.1378	-0.0207	-0.1728	-0.0291	-0.0757	-0.062	0.0889	0.1254	-0.0007	0.06
MIS18BP1	-0.4166	-0.8132	-0.5616	-0.5134	-0.4402	-0.5654	-0.5784	-0.2242	-0.5867	-0.2315	-0.5201	-0.4157	-0.6631	-0.4913	-0.1901	-0.4984	-0.3279	-0.5254	-0.3877	-0.2023	-0.5446	-0.4202	-0.4235	-0.4443	-0.3342	-0.3098	-0.2449	-0.3566	-0.5683	-0.5119	-0.2621	-0.4008	-0.4615	-0.4524	-0.2588	-0.4019	-0.2884	-0.2354	-0.2389	-0.2576	-0.4833	-0.3197	-0.6122	-0.3451	-0.6799	-0.2754	-0.3823	-0.308	-0.3753
EID2B	0.061	0.0145	0.1711	0.1001	-0.033	-0.0494	-0.0903	0.0991	0.2421	0.0311	0.1654	0.0684	-0.0656	0.1127	-0.0046	-0.0182	-0.0738	0.0358	-0.0559	0.0465	0.0566	0.144	0.221	-0.0455	-0.013	-0.0534	0.059	0.2052	0.1107	0.0924	0.0712	0.074	0.0554	0.0894	0.0415	-0.134	-0.1186	-0.0518	-0.1152	0.0959	0.0324	0.0321	-0.0422	0.081	-0.011	-0.0545	-0.0295	0.0833	0.0437
TOR1AIP1	-0.1437	-0.1874	-0.0325	0.1005	-0.0126	-0.0444	-0.0545	-0.0128	0.0645	-0.0246	-0.0608	-0.0619	-0.0732	-0.0739	-0.1312	0.0097	0.0056	-0.0693	0.0255	0.012	-0.0576	-0.0353	-0.004	-0.0377	-0.0554	-0.0514	-0.0056	-0.0535	-0.0514	-0.1119	0.1657	-0.0804	-0.0644	0.1133	0.1142	0.0848	-0.0059	0.1753	0.0888	-0.0065	-0.1142	0.0399	-0.1085	0.0836	0.0197	-0.0057	0.0346	0.0576	-0.0568
DEGS2	0.1107	0.1249	0.0986	0.2885	-0.0031	0.1291	0.2516	0.1895	0.0537	0.2618	0.1887	0.0978	0.1877	0.1871	0.2405	0.2834	-0.0433	0.1429	0.171	0.1164	0.1738	0.2806	0.2319	0.1618	0.2416	0.2354	0.2899	0.2431	0.0433	0.2006	0.1407	0.1617	0.2146	0.0654	0.2258	0.2123	0.0431	0.1694	0.1544	0.1684	0.2213	0.1636	0.212	0.1544	0.0141	0.0739	0.06	0.0807	0.226
SLC17A3	0.0206	-0.139	-0.0388	-0.0872	-0.0761	-0.3105	-0.2085	-0.0446	-0.092	-0.0749	-0.0973	0.0015	-0.1495	-0.1957	-0.2154	-0.1123	-0.0973	-0.1038	-0.054	-0.121	0.0498	-0.1065	-0.1559	-0.1899	-0.0071	-0.2054	-0.094	-0.0368	-0.2174	-0.1225	-0.0841	-0.0557	0.0028	-0.1274	-0.1133	-0.1529	-0.1238	-0.0637	-0.1666	-0.0522	-0.0696	0.0241	0.0361	-0.2215	0.0027	-0.1401	-0.2407	-0.1805	-0.0785
GLRA3	-0.0759	-0.0826	-0.0257	-0.081	-0.0501	-0.158	-0.0976	-0.058	0.1908	-0.1066	-0.055	-0.0726	-0.0142	-0.0592	0.0008	0.0112	-0.0416	-0.2129	0.0945	-0.0754	-0.05	0.1006	0.0864	-0.1053	-0.0081	-0.0403	-0.108	0.0434	-0.1483	-0.1032	-0.2239	-0.1342	0.121	-0.2575	0.0038	0.0019	-0.0168	-0.137	-0.0644	-0.2834	0.0768	-0.0731	0.0258	-0.0623	-0.1208	-0.1197	-0.1833	-0.2162	-0.1883
CHCHD6	0.1726	0.0732	0.0366	0.0694	0.0513	0.1023	0.0109	0.1196	0.1869	0.0885	0.0087	-0.0377	0.0495	0.0626	-0.0821	0.2021	0.0254	0.0737	-0.0948	0.094	0.0489	0.1351	0.0998	0.0227	-0.0359	0.0206	0.0077	0.1111	0.1493	0.1624	0.0184	0.1292	0.1454	-0.0943	0.1285	0.0327	-0.0425	0.0552	0.0232	0.0719	0.051	0.0848	0.1573	0.0661	0.0991	0.0928	-0.0565	0.0177	0.0281
ZWINT	-0.6143	-0.8081	-0.8063	-0.1704	-0.4882	-0.3232	-0.643	-0.5741	-0.5404	-0.6412	-0.5292	-0.6866	-0.189	-0.3575	-0.2551	-0.4944	-0.4857	-0.3117	-0.0711	-0.5471	-0.371	-0.7794	-0.4487	-1.0219	-0.3688	-0.0282	-0.6999	-0.6023	-1.4363	-0.1671	-0.5632	-0.1065	-0.215	-0.6355	-1.0281	-0.9373	-0.9659	-0.4048	-0.4983	-0.2659	0.0541	-0.7869	-0.757	-0.4051	-0.056	-1.072	-0.7589	-0.983	-0.5107
MRPS17	-0.1079	-0.2255	-0.2613	-0.1282	-0.1275	-0.2283	-0.1844	-0.0233	-0.2927	-0.3358	-0.2555	-0.396	-0.0901	-0.2532	0.038	-0.0746	-0.1132	-0.223	-0.312	-0.2054	-0.1836	-0.2072	0.0074	-0.0426	-0.2198	0.0305	-0.4293	-0.1952	-0.4438	-0.146	-0.1433	-0.0629	-0.0989	-0.2983	-0.0483	-0.1894	-0.2271	-0.0505	0.0259	-0.3199	-0.1467	-0.098	-0.3172	-0.2129	-0.105	-0.0646	-0.0914	-0.0813	-0.1363
TXNIP	-0.0386	0.1717	0.0883	0.215	0.1458	0.2184	0.0877	0.2107	0.1992	-0.082	-0.045	0.2702	0.1916	0.1334	-0.1981	-0.0597	0.1984	0.2353	0.1724	0.0648	0.1023	0.1382	0.0412	0.0232	0.0271	0.1758	0.2311	0.0934	0.1102	0.1058	0.2426	0.1729	0.1474	0.1654	-0.0497	0.0313	-0.0024	-0.0078	0.2411	0.1614	0.2323	-0.1827	0.0952	0.1756	0.1952	-0.0126	0.1652	0.1203	-0.1542
LCE3A	-0.2728	-0.3187	-0.3645	-0.2198	-0.135	-0.2936	-0.1263	-0.2223	-0.168	0.0056	-0.2927	-0.2199	-0.1232	-0.2478	0.1427	-0.2376	-0.2606	-0.2604	-0.2139	-0.1923	-0.2138	-0.2133	-0.1557	-0.0152	-0.1088	-0.2154	-0.2836	-0.2405	-0.1417	-0.1681	-0.216	-0.1827	-0.2839	-0.1274	-0.1982	-0.0337	-0.1767	-0.1619	-0.2433	-0.2672	-0.3231	-0.1464	-0.2926	-0.2585	-0.2747	-0.1821	-0.1975	-0.2032	-0.1465
PRMT1	-0.701	-0.8313	-1.271	-1.5276	-0.8497	-1.1115	-0.55	-0.6985	-1.7605	-0.9766	-0.7313	-1.0655	-0.6299	-1.0504	-0.6817	-1.2753	-0.5917	-0.6761	-0.5248	-0.5312	-0.5427	-0.4568	-0.8611	-0.4167	-0.927	-0.6094	-1.2231	-0.8938	-1.6711	-0.0823	-0.3125	-0.8855	-0.5653	-0.6057	-0.5822	-0.8662	-1.0297	-0.2335	-1.2438	-0.6359	-0.5537	-0.9772	-1.3867	-1.0484	-0.3927	-0.6817	-1.1915	-0.5607	-0.8864
TACR2	0.0693	-0.0332	0.1051	-0.0911	-0.0395	-0.1108	-0.1005	-0.0438	0.0774	-0.1164	0.0568	-0.1056	-0.0407	-0.0477	-0.0413	-0.0053	0.0549	-0.0307	0.0171	-0.0503	0.006	-0.0104	-0.1978	-0.0469	-0.1045	-0.0795	-0.0358	-0.0657	-0.2154	-0.0128	0.0579	0.0249	0.1048	-0.0888	0.0101	-0.0554	-0.054	-0.1894	-0.014	-0.0306	-0.0384	-0.0755	0.0122	0.0092	0.0591	-0.0079	-0.0845	-0.021	0.0574
NUDCD3	-0.179	-0.2493	0.0224	-0.2786	-0.2695	-0.1458	-0.3862	-0.1416	-0.6497	0.0798	-0.0693	-0.0388	-0.5834	0.1364	-0.298	-0.378	-0.3254	-0.0131	-0.1544	-0.0634	-0.0669	-0.1664	-0.0009	-0.3262	-0.2657	-0.3254	-0.2688	-0.4072	-0.4401	0.0428	-0.1893	-0.5473	-0.0602	-0.3126	-0.3926	-0.2427	-0.593	-0.1476	-0.1257	-0.0387	-0.3273	-0.0073	-0.2238	-0.593	-0.1269	-0.2422	-0.4006	-0.0971	-0.3751
ATP5L2	-0.3899	-0.4085	-0.1887	-0.3834	-0.3109	-0.3412	-0.3686	-0.5752	-0.1299	-0.2834	-0.3807	-0.4858	-0.2906	-0.3105	-0.1574	-0.1486	-0.1825	-0.3648	-0.3033	-0.3291	-0.2094	-0.4988	-0.551	-0.559	-0.3633	-0.2619	-0.5073	-0.3836	-0.4307	-0.0967	-0.3391	-0.2275	-0.4929	-0.3334	-0.2185	-0.0106	-0.3393	-0.1426	-0.3235	-0.4858	-0.3798	-0.3366	-0.2809	-0.3365	-0.0605	-0.2807	-0.3738	-0.3562	-0.3909
CNBD2	-0.1016	-0.0698	-0.0814	0.0572	0.0404	-0.1229	0.0644	-0.0788	0.0867	0.0536	-0.0511	-0.1502	0.0115	-0.0228	-0.0358	0.0194	0.1396	0.0623	0.0277	-0.0308	-0.0204	-0.1378	-0.2165	0.0533	-0.0204	-0.0598	0.0543	-0.1664	0.1018	-0.0854	-0.0728	0.0051	-0.0768	-0.0235	0.0706	-0.0108	0.1063	-0.027	-0.0267	0.0015	0.1645	-0.0055	0.1353	0.0048	0.0221	0.173	0.0616	0.0485	-0.0393
COPS2	-1.5299	-0.7059	-1.0124	-1.2128	-1.3794	-0.7198	-0.825	-1.1655	-0.9275	-0.7342	-1.065	-0.9778	-1.2624	-0.7582	-0.8591	-1.4077	-1.0203	-0.576	-0.9457	-1.0255	-1.078	-0.867	-1.2259	-0.3106	-0.9248	-0.9304	-1.3478	-0.7327	-1.2105	-1.51	-0.9074	-0.8974	-0.8122	-0.9566	-1.0678	-1.1448	-1.329	-0.5268	-0.9707	-0.7525	-1.0182	-0.517	-1.22	-0.9375	-1.0066	-0.8411	-1.2636	-0.476	-1.0194
FAM171A1	-0.0799	0.0569	-0.0381	0.066	0.0265	-0.0651	-0.0027	0.0665	0.0145	-0.0299	-0.088	-0.0156	-0.1541	0.0296	-0.0616	0.0945	-0.0993	-0.0756	-0.0524	0.0064	-0.0906	0.0855	0.0482	0.0141	0.0378	-0.0246	-0.1082	0.1054	0.0311	-0.0104	-0.0351	0.0409	-0.0597	0.0184	-0.0032	0.0557	-0.0694	-0.0503	0.0829	-0.0089	0.0773	0.0598	-0.0373	-0.0779	0.0087	0.0544	-0.026	-0.0193	0.0394
MUC15	-0.0389	-0.0304	0.1059	0.045	0.1578	0.0527	-0.1156	0.0104	0.0246	-0.078	-0.0456	0.1329	0.1368	0.1613	-0.0263	0.0947	0.0628	-0.0024	0.0288	0.026	0.0926	0.1006	-0.055	-0.1973	-0.0147	0.042	-0.3089	0.0526	0.1429	-0.002	0.0369	-0.0959	0.0616	0.0452	-0.0186	-0.1141	-0.0867	-0.1354	-0.0457	0.0754	0.016	-0.2394	0.0848	-0.1084	0.0094	-0.0731	-0.0235	-0.0931	0.0425
PYCR1	0.0664	0.0231	0.0989	0.0827	0.1063	0.0298	0.1511	0.0561	-0.0183	-0.0193	0.0318	-0.0589	-0.0287	0.0794	0.1352	0.1892	0.1964	0.0538	0.1199	0.1698	0.007	0.1185	0.0059	0.0828	0.0599	0.2245	0.026	0.0402	0.022	0.0821	0.179	0.1112	0.0502	0.1478	0.0574	0.0706	0.0216	0.0424	-0.0212	-0.0468	0.0928	0.0121	0.163	0.0974	0.064	0.0386	-0.0102	0.0019	0.133
TIE1	0.0308	0.135	0.0962	0.1991	-0.0756	-0.1068	0.1678	0.0502	0.046	-0.0563	0.0458	0.1529	0.016	0.2105	0.0586	-0.009	0.0121	-0.0813	0.1137	0.0084	-0.1025	0.1093	0.1848	-0.1416	0.0977	0.0911	0.1162	0.1624	0.1734	0.1046	0.0528	0.0888	0.0844	0.0935	-0.0176	0.0279	0.1343	-0.0275	0.1241	0.0767	-0.0042	0.1019	-0.0407	0.079	-0.2372	0.173	0.077	0.128	0.0292
CMTR2	0.1016	-0.2468	0.0404	-0.4083	-0.2154	-0.0845	0.1181	0.0077	-0.1522	-0.1156	-0.0611	-0.4141	-0.1027	-0.3793	-0.1588	-0.2982	0.1521	0.1291	0.0076	0.1039	0.0086	0.0731	0.1433	-0.0318	0.0761	-0.092	-0.1848	0.1684	-0.4304	-0.1122	-0.0423	-0.126	0.0375	0.0599	-0.3555	-0.0922	-0.2299	0.106	0.3322	-0.0413	-0.0275	-0.0474	0.3173	0.1089	-0.0585	-0.1205	0.0157	0.1098	0.0673
GUCA1C	-0.1614	-0.0323	0.0278	-0.0204	-0.1593	-0.1208	-0.2027	-0.0851	-0.295	0.1506	-0.1001	-0.1757	0.1111	-0.1824	-0.0094	0.0425	-0.071	-0.0774	-0.1821	0.0204	-0.0752	-0.0633	-0.2026	-0.1225	0.0788	-0.1529	-0.0143	0.0592	-0.2626	-0.2642	-0.0154	-0.0974	-0.0646	0.2003	0.0693	0.079	-0.082	0.0129	-0.0853	-0.1742	0.0493	-0.0419	-0.4054	-0.1993	-0.0895	-0.0423	-0.1119	-0.0549	0.0364
ZNF551	-0.0136	-0.1162	-0.1394	0.0698	-0.105	0.0105	-0.0451	-0.0837	-0.0997	-0.1389	-0.0896	-0.0495	-0.1133	-0.1004	-0.097	0.0123	-0.0889	-0.0598	-0.1368	-0.1338	0.0015	-0.0837	-0.0848	-0.0961	0.0606	-0.0164	-0.0397	-0.152	-0.0703	-0.3825	-0.1391	-0.063	-0.0317	-0.0271	-0.1353	-0.2156	-0.0918	0.0688	-0.0092	-0.034	-0.0434	0.0017	0.0016	-0.075	-0.0575	-0.0477	-0.0464	-0.0254	-0.0979
ST8SIA4	0.1162	0.1778	0.1197	0.0979	0.017	0.0293	0.0803	0.1136	-0.0423	0.0883	0.083	0.0351	0.1134	0.0481	0.1293	-0.0283	0.1165	0.0094	0.0656	0.0852	0.0769	0.2228	0.0692	0.0791	-0.064	0.1615	0.2383	0.1411	0.2326	0.0473	-0.3513	-0.192	0.0651	0.0164	-0.1067	0.0985	0.0499	0.1194	-0.0217	-0.0114	0.0756	0.0337	0.0512	0.0645	-0.0359	0.2053	-0.073	0.1366	0.221
RELB	0.0798	0.0976	-0.0148	0.1489	-0.068	0.0596	-0.0157	0.0937	-0.1128	0.0532	-0.1963	-0.1553	-0.0322	0.0377	0.0503	0.009	0.0611	0.0081	0.053	0.1088	-0.1037	0.1701	0.0297	0.123	0.0015	0.036	0.2182	0.0709	-0.0012	0.039	0.0432	0.0483	-0.0747	0.1285	0.1022	0.0299	0.1292	-0.0063	0.0987	-0.042	0.1678	0.1031	0.0161	0.0068	-0.0913	0.1459	0.0774	0.116	0.116
RNF219	-0.1019	-0.2168	-0.0397	0.0785	0.035	-0.0402	-0.1039	0.0321	-0.3369	-0.1501	0.0489	0.0644	0.0662	-0.1101	-0.0846	0.0981	-0.0816	-0.0275	-0.1135	0.0023	-0.231	-0.1159	-0.109	0.0584	-0.054	-0.2945	-0.0743	-0.1904	-0.1689	-0.1073	-0.0349	-0.3676	0.003	-0.1175	-0.1884	-0.4812	-0.2915	0.0481	-0.0012	-0.1031	-0.1299	0.0206	-0.09	0.1341	-0.0556	-0.1471	-0.0351	0.0732	-0.1783
ADM	0.0172	0.0157	0.082	-0.0861	-0.1996	-0.0327	0.0101	-0.0021	0.0624	-0.0621	-0.0204	-0.1351	0.0064	-0.0136	0.0622	0.1164	-0.037	-0.0986	0.0626	-0.0045	0.0441	-0.0306	-0.085	0.0705	0.0367	-0.1376	-0.0499	-0.028	0.1316	0.06	-0.0647	0.0109	0.0023	-0.0218	-0.0919	0.2401	0.063	0.1027	0.0327	0.0198	-0.0404	-0.1397	-0.0677	-0.1854	-0.0362	0.0443	-0.0551	-0.1452	0.1529
SLC34A3	0.0744	0.0277	0.1295	0.037	0.0372	-0.1721	-0.0274	0.104	-0.12	-0.1788	0.1041	0.1194	0.0274	0.1136	0.0409	0.1112	0.026	0.061	0.1097	0.0819	0.127	0.1123	0.1134	0.0239	0.048	0.08	0.1125	0.092	0.0302	0.158	0.1751	0.0418	0.1038	0.1254	0.1072	0.0123	-0.0333	0.0206	0.0419	0.1762	0.0081	0	0.0935	-0.1401	0.0306	0.0258	-0.0236	0.0721	0.035
TADA2B	-0.1907	-0.0054	-0.2302	0.3435	0.0532	-0.031	0.4984	-0.1578	-0.2643	0.207	-0.0634	-0.3021	-0.2633	-0.0121	-0.14	-0.891	-0.1341	-0.5706	0.1261	0.0229	0.2477	0.0289	-0.2212	-0.1343	-0.1321	-0.2562	-0.4211	-0.0459	0.0668	-0.1315	-0.1185	-0.1033	0.3203	-0.0322	-0.4997	-0.1772	-0.246	-0.0118	-0.4221	-0.2453	-0.3412	-0.0461	-0.2184	0.0387	0.4256	-0.2259	0.1815	-0.2406	-0.9338
GPN3	0.0062	-0.2	-0.6634	-0.1991	-0.17	-0.1114	-0.4539	-0.422	-0.4229	-0.5326	-0.8362	-0.1365	-0.634	-0.7802	-0.6969	-0.3363	-0.74	-0.555	-0.6836	-0.2296	-0.8699	-0.2186	0.0535	-0.6541	-0.1351	-0.7136	-0.3379	-1.2253	-0.235	-0.1026	-0.6436	-0.5667	-0.0837	-0.4304	-0.3827	-0.0121	-0.7153	0.0912	-0.2476	-0.8586	-0.0121	-0.2716	-0.8121	-0.3982	-0.2699	-0.3304	-0.2691	-0.9524	-1.0012
TRNP1	-0.0155	0.0657	-0.1784	-0.054	-0.1231	0.0159	-0.0246	-0.0322	-0.0843	-0.0523	-0.0883	-0.2289	-0.0051	-0.2063	-0.0584	-0.1948	-0.0283	0.0005	-0.1634	-0.0309	-0.0381	-0.1246	-0.1985	-0.1449	-0.104	-0.0407	-0.0133	-0.1671	-0.0405	-0.0979	0.1294	0.1081	-0.0778	-0.0457	-0.0448	0.025	-0.0194	0.0286	-0.0576	-0.117	0.0406	0.0652	0.0471	0.0861	0.0244	-0.0223	-0.0798	-0.0129	0.0085
ZNF418	0.0109	-0.097	-0.1469	-0.0428	0.0058	0.0126	0.0497	-0.1422	0.06	0.1287	-0.0954	-0.1912	0.0276	-0.1417	0.0626	0.0604	-0.0236	0.0011	-0.2337	-0.108	-0.0196	-0.1553	-0.1522	0.1635	0.1302	-0.1837	0.0125	-0.1318	0.0506	-0.1646	0.0385	0.1351	-0.1848	-0.1028	0.0524	-0.0207	0.0064	0.0932	0.0782	0.0088	0.1327	-0.2254	0.1316	-0.1153	0.0784	0.0506	-0.0716	0.0616	0.2634
PMS2	0.2322	0.0597	-0.0337	0.1399	0.1739	0.0599	0.1729	0.0016	0.0036	0.0071	0.1567	0.1383	-0.0154	0.0655	0.2727	0.1471	0.0664	0.1561	-0.0454	-0.0429	0.0887	0.0618	-0.0393	0.0573	0.0968	0.1289	0.1214	-0.0275	0.1643	-0.0883	0.017	0.204	0.0131	-0.1245	0.3303	-0.1314	0.1912	0.295	0.1237	0.1543	0.1388	-0.0945	-0.1682	0.1854	0.1679	0.2087	0.1882	0.1289	0.1397
FAHD2B	-0.162	-0.0345	-0.1547	-0.2165	-0.2096	-0.3185	-0.2347	-0.089	-0.037	-0.185	0.0039	0.0258	-0.2931	-0.1462	-0.2351	0.0011	-0.1272	-0.2215	0.0148	-0.0868	-0.1152	-0.2682	-0.1181	-0.3369	-0.1431	-0.0207	-0.212	-0.0779	-0.3293	-0.1093	-0.1449	-0.1836	-0.0838	-0.1685	-0.232	-0.007	-0.076	-0.1979	-0.0111	-0.2226	-0.1923	-0.0091	-0.0437	-0.3987	-0.1165	-0.2373	-0.2474	-0.2722	-0.0555
ZNF692	-0.2045	0.0104	0.0903	-0.0023	0.115	-0.0674	-0.0836	0.1488	0.0362	0.157	-0.1053	-0.0111	-0.0262	0.1552	0.0439	0.1529	0.1244	0.0088	0.3689	0.171	-0.0052	0.1546	0.1814	0.1646	0.0896	0.0912	0.2327	0.1485	-0.0515	0.0265	0.2774	-0.0201	0.0284	0.0462	0.1483	-0.0224	-0.1101	0.0689	0.1476	0.0121	0.0613	0.0397	0.0175	-0.0291	0.0851	0.0993	0.0535	0.0196	0.0238
RMDN1	0.1234	-0.0608	-0.0305	-0.0966	-0.1168	-0.025	-0.1962	-0.0603	0.0813	-0.1161	-0.0323	0.0597	0.0378	-0.0919	-0.1012	-0.1634	0.0073	-0.0604	0.0847	-0.0039	-0.0971	-0.0184	-0.1274	-0.0229	-0.0256	0.0126	-0.0047	-0.0545	-0.0623	0.0855	0.0623	-0.0543	-0.0236	-0.1054	-0.1027	-0.2961	0.1184	-0.0413	-0.1442	-0.0058	0.0909	-0.1153	0.0043	0.0437	0.0196	-0.0273	-0.0118	-0.1221	0.0055
ANO6	0.0489	-0.0682	0.0428	0.1024	-0.0068	0.0668	0.0711	-0.0252	0.2131	0.1916	-0.0202	-0.0293	-0.0637	0.0526	0.1333	-0.1016	0.1021	0.1096	-0.0535	0.009	0.0444	0.0392	0.082	0.108	0.1522	0.0665	0.2312	-0.0741	0.0628	-0.0205	0.103	0.1505	0.028	0.0471	-0.0081	0.1143	0.1087	0.0027	0.0972	-0.1334	0.0301	0.0718	0.1402	0.0087	-0.0511	0.145	-0.0481	0.1258	0.1057
KIAA1244	0.0152	0.1175	0.2442	0.0361	-0.0184	0.0316	0.033	0.2006	0.0457	-0.0427	0.0482	0.1948	-0.1566	0.1246	0.038	-0.0046	0.1319	-0.0316	0.143	0.0745	-0.0043	0.1481	0.228	-0.0463	0.0531	0.1117	0.1256	0.2579	0.0451	0.2472	-0.0274	0.0338	0.1101	-0.0608	0.1117	-0.0619	0.029	0.0394	0.064	0.0803	0.0074	-0.0666	0.0423	-0.0499	-0.0671	0.1075	-0.0781	0.0049	0.0026
ACAP2	0.0608	-0.3396	-0.1724	-0.0285	-0.1495	-0.0591	-0.2077	-0.4777	-0.441	-0.3699	-0.0562	-0.3449	-0.0176	-0.239	-0.192	-0.1782	-0.1509	0.0073	-0.2308	-0.1934	-0.3091	-0.1702	-0.4391	-0.0376	-0.0979	-0.1603	-0.1244	-0.4538	-0.3753	-0.7905	-0.1503	-0.3999	-0.2101	-0.0275	-0.3052	-0.1571	-0.0174	-0.0584	-0.1748	-0.4743	-0.0135	-0.2602	0.0496	0.0471	-0.4583	-0.1913	-0.0774	-0.1114	-0.2465
LMBR1	-0.1475	-0.1345	0.0975	0.0122	0.1518	0.033	0.0176	-0.0561	0.0067	0.0256	-0.0346	0.1367	-0.177	0.1023	0.0914	0.0964	-0.165	-0.2183	0.028	-0.1295	-0.2557	-0.0139	0.1445	0.0359	0.0095	-0.1019	-0.0334	0.1181	0.1572	-0.1452	0.081	0.0437	-0.1746	-0.2016	0.082	0.1211	0.0661	0.1178	0.0698	-0.1325	0.0232	-0.0671	-0.2289	0.0998	-0.0104	0.1047	-0.1452	-0.0814	-0.0396
NACA	0.047	-0.1173	-0.8204	-0.0716	-0.7511	-0.2487	-0.2409	0.0454	0.0732	-0.28	-0.1889	-0.8702	-0.9949	-0.4392	-0.2631	-0.1626	-0.972	-0.5428	0.1326	-0.7629	-0.432	0.0211	-0.0752	-0.1898	-0.2203	0.1026	0.1238	0.0025	-0.1693	-0.0367	-0.2226	-0.163	-0.6567	-0.2484	-0.1435	-0.1191	-0.1418	-0.0711	-0.898	-0.8977	-0.1989	-0.5752	0.006	-1.1076	-0.5877	-0.2778	-0.5924	-0.2811	-0.2051
SRSF3	-1.5842	-1.7611	-1.6454	-1.9132	-1.2685	-1.4666	-1.9635	-1.7902	-1.6107	-2.0236	-1.7156	-1.8043	-1.7327	-1.9528	-1.9869	-2.06	-1.446	-1.9186	-1.5938	-1.7804	-1.6157	-1.8652	-1.5743	-2.0058	-1.6278	-2.034	-1.735	-1.8032	-1.2475	-1.7377	-1.7327	-1.81	-1.7977	-1.9966	-1.856	-1.8117	-1.7446	-2.0665	-1.9186	-1.828	-2.0461	-1.5142	-1.76	-1.9664	-1.7618	-1.9732	-1.8312	-1.7969	-1.7268
DUSP1	-0.1011	-0.0706	0.1649	0.0163	-0.2606	-0.1182	-0.0117	0.0884	0.2402	0.0438	0.0006	-0.1498	0.0143	-0.066	-0.0205	-0.231	0.0518	-0.1095	0.1218	0.0265	-0.0812	0.0038	0.1145	0.1645	-0.0911	-0.0451	0.0363	0.0417	0.0292	0.0092	-0.0872	0.033	-0.173	0.1067	0.011	-0.0102	0.1288	0.0053	-0.0777	-0.0502	0.158	-0.0123	-0.1274	0.0586	-0.0637	0.0973	-0.003	-0.0147	-0.0059
MICU2	0.0015	-0.0502	-0.0739	0.0081	-0.0736	-0.0454	0.1282	-0.1181	0.091	0.0014	0.0165	-0.0627	-0.3273	-0.1176	0.1757	-0.0527	0.1258	0.0978	-0.0514	0.0589	0.0036	0.1034	-0.1089	0.2268	0.0305	-0.0143	-0.0031	-0.0591	-0.1135	-0.1599	0.1295	-0.1797	-0.1263	0.0262	0.0648	-0.0522	0.0342	0.2242	-0.0783	-0.1943	-0.0136	-0.1553	0.0005	0.0282	0.0528	0.1568	-0.1296	0.0756	-0.0779
ZKSCAN2	-0.0823	-0.0236	-0.0216	-0.0253	-0.1146	-0.1498	0.0603	-0.0763	-0.048	-0.0147	-0.0412	-0.0251	-0.1519	0.0011	-0.0344	-0.1713	0.0024	0.0866	-0.0618	-0.0877	-0.089	-0.0868	-0.0894	-0.0157	-0.0658	-0.0218	-0.1225	-0.0754	0.0752	-0.1051	-0.0079	-0.0955	-0.0969	-0.0052	-0.1212	-0.0029	0.0128	0.058	0.0316	0.0292	0.0916	0.0349	0.0977	-0.0048	-0.0743	-0.1076	-0.1455	-0.0139	-0.1666
MYPOP	-0.1215	-0.0903	0.0563	-0.0648	-0.2206	-0.1048	-0.1015	-0.0179	-0.0226	-0.025	-0.0548	-0.0256	-0.2432	-0.1168	-0.1986	-0.1502	-0.2717	-0.1954	-0.1666	-0.1225	-0.1782	0.0001	0.0377	0.0326	-0.0212	-0.0939	-0.1268	0.0847	-0.1139	-0.0673	-0.0872	-0.0861	-0.1702	-0.2486	0.0525	-0.0076	-0.0871	-0.0478	-0.0389	-0.1099	0.0252	-0.064	0.0074	0.0188	-0.0459	-0.1502	-0.1209	-0.0412	0.0676
SLC9A2	0.0788	-0.0166	0.1587	0.0645	-0.1108	0.062	-0.1784	0.1114	0.1991	0.0623	0.0798	0.0702	-0.1094	0.1826	-0.0119	0.0259	0.0707	-0.0368	0.0352	0.0543	0.0603	0.2518	0.2683	0.0691	0.0076	0.2569	0.1508	0.2044	-0.0567	0.1141	0.0308	-0.003	0.0307	0.0726	0.1181	0.1821	0.0775	0.0709	0.0315	0.0723	0.0583	0.041	0.0698	0.1314	-0.2075	-0.023	-0.1327	0.1498	-0.0132
ADRA1A	-0.0647	-0.0025	0.0678	-0.0698	0.1148	-0.0525	0.0379	0.0504	0.0709	0.0073	-0.0301	-0.0503	-0.0531	-0.02	0.0062	0.0392	0.0262	-0.0571	-0.0305	-0.0823	0.0946	0.0033	0.0491	0.046	-0.0093	-0.0223	-0.0631	0.1204	0.0117	0.0101	-0.0818	-0.1069	-0.0763	-0.0358	0.0077	0.0819	0.0619	-0.1424	-0.1123	0.0033	0.1254	-0.1484	0.0415	-0.0493	-0.0521	0.0615	-0.0174	0.1537	0.022
RNASE10	0.019	0.0151	-0.0097	0.2176	0.0101	0.0941	0.1912	0.0581	0.0647	0.2211	0.059	0.0252	-0.2088	0.0278	0.1817	0.0095	0.1592	0.1298	-0.0228	0.0626	0.0799	0.067	-0.1276	0.1124	-0.0997	0.043	0.1819	-0.089	-0.0721	-0.036	-0.0113	0.1385	-0.0704	0.1238	-0.0048	0.1518	0.3537	0.1808	0.1434	0.2515	0.1011	0.0196	0.1391	-0.0277	0.139	0.1342	0.1283	0.2032	0.0817
TIMM10B	-0.1287	-0.1282	-0.0255	-0.1905	-0.1306	0.0019	-0.1187	0.0013	-0.0804	-0.223	-0.0051	-0.1631	-0.1577	-0.1075	-0.0583	-0.1614	-0.0298	-0.2421	-0.0221	0.0231	-0.1266	-0.0468	0.0079	-0.009	-0.1901	-0.0553	-0.1573	-0.0722	-0.1586	0.038	-0.2066	-0.1148	-0.077	-0.3223	-0.0371	-0.0959	-0.1871	0.0154	0.0166	-0.0483	-0.0559	-0.0043	-0.2181	-0.1666	-0.0645	-0.0804	-0.2431	-0.0487	0.0674
FAM170A	0.1202	0.0285	0.0251	0.0948	0.0687	0.12	-0.2486	0.0237	0.1214	-0.0007	-0.0533	0.0757	-0.1169	-0.034	-0.3608	-0.082	-0.136	-0.0237	0.1408	-0.0426	-0.0381	0.0183	0.0201	-0.1605	-0.0808	0.0055	0.0043	0.0512	-0.2327	0.0415	0.0021	-0.2395	0.0203	-0.0639	0.0187	0.012	-0.0178	-0.399	0.0912	0.0138	0.0365	-0.1465	0.0335	-0.0121	-0.0023	0.0012	-0.0927	0.1319	-0.1094
TNS1	0.1757	0.1768	0.0573	0.1384	0.2118	0.1136	0.0057	0.1081	0.081	0.0069	0.0728	0.1097	0.1472	0.1097	0.1579	0.0121	0.1082	0.1464	0.1015	0.0627	0.0395	0.1136	0.1853	0.0164	0.0564	0.1322	0.093	0.1437	0.1907	0.0535	0.1092	0.1403	0.0153	0.0531	0.0647	0.2089	0.032	0.0943	0.0263	0.0808	0.0766	0.1472	0.2382	0.1105	0.1522	0.007	0.0977	0.025	0.0433
ANKRD27	-0.1618	-0.1155	-0.1006	-0.0574	-0.1827	-0.0581	-0.057	-0.0532	-0.1731	0.0635	-0.1853	0.0008	0.03	-0.0734	0.0218	-0.0836	0.1159	-0.0191	-0.0969	-0.0341	0.1035	-0.1438	-0.3161	-0.0248	0.0676	-0.0352	-0.0766	-0.067	0.1542	-0.0451	0.02	0.0056	-0.0327	-0.0226	0.0558	0.0874	0.0453	0.1172	-0.1543	-0.0936	0.0408	0.0246	-0.2517	0.0172	0.0042	-0.1726	-0.0071	-0.208	0.036
ING2	-0.1714	-0.0462	-0.0007	-0.0865	-0.0449	-0.0193	-0.0705	-0.0698	0.0046	-0.0903	-0.1809	0.0455	-0.1878	-0.0423	-0.1478	-0.0814	-0.2904	-0.0896	0.0637	0.0019	0.0453	-0.0245	-0.0548	-0.2621	-0.1059	-0.104	-0.062	0.0173	-0.0057	-0.0203	-0.217	0.1394	-0.076	-0.2539	0.1028	-0.056	-0.2521	-0.1498	-0.0233	0.061	-0.1544	-0.0542	0.0676	-0.1967	-0.1367	-0.0323	-0.017	-0.0638	-0.0737
RABGAP1	0.1528	0.1457	0.1227	0.0611	-0.0082	0.0062	-0.0756	0.1939	0.1443	0.1031	0.2275	0.0949	-0.043	0.2315	-0.0941	0.1631	0.0505	0.0622	0.183	0.1922	0.217	0.1925	0.0983	0.0157	0.0027	0.1028	0.2264	0.1506	0.2182	0.0776	0.1818	-0.0101	0.0555	0.1323	0.0163	0.0855	0.0847	0.1697	-0.0324	0.1391	-0.0311	0.072	-0.0876	0.2234	0.1529	-0.0209	0.1354	0.0581	0.1284
GNRHR	0.1605	0.2345	0.1154	0.2083	0.1053	0.1654	0.0755	0.2023	0.0678	0.174	0.2348	0.202	0.0841	0.1827	0.0176	0.0773	0.1293	0.2016	0.1968	0.2817	0.2485	0.2576	0.163	0.136	0.1794	0.1649	0.1308	0.158	0.2172	0.2178	0.2013	0.1614	0.2075	0.2154	0.0802	0.1807	0.2457	0.2452	0.1787	0.3209	0.2436	0.2267	0.1481	0.1826	0.147	0.1245	0.0533	0.1373	0.0679
TEPP	0.178	0.2479	0.0917	0.2278	0.1742	0.1518	0.1091	0.1529	0.1414	0.0363	0.1358	0.1849	0.1752	0.0833	0.0498	-0.0436	0.0939	0.174	0.1843	0.1753	0.0546	0.1774	0.1892	0.0362	0.1265	0.1269	0.1508	0.1069	-0.1472	0.0276	0.0848	0.1644	0.0255	0.0435	0.0483	0.2001	0.1566	0.1692	0.2527	0.0214	-0.0299	0.1211	0.2429	0.1553	0.1025	0.1101	0.2019	0.1412	0.0557
PRRT2	0.1007	-0.0939	-0.1594	0.0767	0.1051	-0.0133	0.1873	-0.1308	-0.002	0.094	0.0288	-0.1205	0.0904	-0.0678	0.0578	0.0979	0.1806	0.2228	0.0439	-0.0054	0.0584	-0.2191	-0.392	0.1323	0.0235	-0.1	0.0214	-0.3472	-0.0105	-0.2636	0.1142	0.0976	-0.1605	0.0888	-0.0403	0.0815	0.1674	0.0753	0.1236	-0.0199	-0.0439	0.116	0.1217	0.0833	0.0472	0.191	0.0498	0.0327	0.1556
MREG	-0.115	-0.0863	0.0003	-0.0111	-0.2007	0.0272	-0.1197	-0.0292	-0.2733	-0.1419	-0.1882	0.0183	-0.0592	-0.0481	0	-0.0715	-0.4285	-0.1013	0.0234	0.0155	-0.1014	0.004	0.0736	-0.2125	-0.1718	-0.0965	0.0831	-0.0146	-0.0178	-0.2603	-0.191	0.0139	-0.0293	-0.0817	-0.193	-0.043	-0.0147	-0.2952	-0.0487	-0.153	-0.1126	-0.3674	-0.2578	-0.231	0.0708	-0.1564	-0.1966	-0.1177	-0.1223
SERPINB13	0.0179	0.0225	-0.0306	-0.0602	-0.0286	-0.0254	-0.0723	0.0358	-0.078	-0.0864	-0.0191	0.0636	-0.1039	-0.0287	-0.0713	-0.0472	-0.1667	-0.0289	0.0542	0.0162	-0.1791	-0.0523	0.1268	0.03	-0.2073	-0.071	0.0794	0.0048	0.0257	-0.0633	0.135	-0.0188	-0.0694	-0.121	-0.1481	0.0162	-0.2525	-0.3131	0.0103	-0.1359	-0.0592	0.0667	0.1002	0.0808	-0.0502	-0.1015	-0.0468	0.0065	-0.2047
CDH22	0.0797	0.0779	0.0278	0.1975	0.0157	0.1029	0.0645	-0.0296	0.1116	0.0792	0.1518	-0.0366	0.0605	0.0354	0.0456	0.0049	0.0437	0.0771	0.0114	0.0616	0.0825	0.0424	0.0288	0.0575	0.2174	0.0603	0.1341	0.0284	0.1754	0.0842	0.0494	-0.019	-0.0113	0.0385	0.0456	0.0252	-0.049	0.1386	0.107	0.0452	0.1141	-0.0042	-0.0001	0.1811	0.0215	0.0121	0.0332	0.0597	0.0544
RPS15A	-1.7504	-0.6888	-0.9017	-1.5178	-1.8481	-1.3085	-1.6111	-1.4471	-1.4304	-2.0033	-1.8522	-2.0561	-1.2527	-1.3023	-1.5014	-2.0473	-1.3367	-1.7159	-1.6768	-1.402	-1.2881	-1.7125	-1.7603	-1.475	-1.5186	-1.6825	-1.9487	-1.4906	-2.3687	-1	-1.4806	-1.3532	-1.1785	-1.5684	-1.2883	-1.8591	-1.9058	-0.9917	-1.2978	-1.5137	-1.4691	-1.4346	-1.286	-1.7806	-1.444	-2.3461	-1.5458	-1.5615	-1.6157
CPSF6	-0.2667	-0.2773	-0.7615	-0.2686	-0.3806	-0.2766	-0.4089	-0.538	-0.4362	-0.0221	-0.2986	-0.0621	-0.4084	-0.6705	-0.5267	-0.414	-0.2285	-0.4669	-0.8422	-0.7846	-0.4436	-0.4177	-0.0588	-0.1436	-0.7112	-0.4507	-0.3975	-0.6099	-0.5765	-0.3353	-0.6561	-0.6515	-0.5448	0.1251	-0.4173	-0.6416	-0.5347	-0.3654	-0.8138	-0.1361	-0.318	-0.4323	-0.8456	0.2119	-0.5927	-0.5088	-0.3474	-0.3326	-0.9198
GUCA2A	-0.2201	-0.3321	-0.2188	-0.102	-0.1068	-0.1219	-0.1206	-0.0983	-0.149	-0.1892	-0.1851	-0.1058	-0.0668	-0.1258	-0.0861	0.0141	0.0908	-0.1147	-0.1616	-0.0157	-0.136	-0.3569	-0.2712	-0.1514	-0.0739	-0.1043	-0.1845	-0.1956	0.0094	-0.0105	-0.0068	-0.0023	-0.1049	-0.1539	-0.0497	0.11	-0.1509	-0.5378	-0.2067	-0.1147	-0.1349	-0.008	0.1056	-0.2133	0.0154	-0.1686	-0.0846	-0.2417	-0.0568
ATAD2B	-0.0947	-0.0129	0.1248	-0.1201	0.0905	-0.0524	0.0831	0.0042	-0.2749	0.0253	-0.0859	0.0424	-0.0237	-0.0169	0.1076	-0.1653	-0.0343	-0.0266	0.0942	0.0071	-0.1284	0.0217	0.0338	0.006	0.0465	0.0578	-0.0329	-0.0029	0.0406	0.053	-0.1076	0.0938	-0.0108	-0.1029	0.0612	0.0378	-0.1069	0.0401	-0.0101	-0.0212	-0.069	-0.1721	-0.0067	-0.1832	-0.1038	-0.0862	0.1074	-0.022	0.013
MAT2B	-0.0625	-0.1186	-0.3407	0.0423	-0.3177	-0.0667	-0.0816	-0.104	-0.106	0.0871	0.0471	-0.1945	0.0766	-0.1562	0.2444	-0.0146	-0.2566	-0.0588	-0.0992	-0.0249	-0.0573	-0.152	-0.2079	0.0567	0.029	-0.159	-0.0369	-0.1534	0.0935	-0.1124	0.137	0.0854	-0.1643	-0.1194	0.0159	0.0739	-0.0684	0.0817	0.0968	-0.1092	0.0992	0.0614	0.0627	0.0932	0.1349	0.1005	-0.1394	-0.1191	0.0276
LCMT1	-0.0028	-0.0474	0.0338	-0.2796	-0.7108	-0.0411	-0.0878	-0.0375	-0.0673	-0.9184	-0.0026	-0.2569	0.2699	-0.4538	-0.3549	-0.4853	-0.2517	0.1053	-0.0096	-0.2003	-0.1696	-0.3597	0.1312	-0.1938	-0.1447	-0.1562	-0.0731	-0.4934	-0.1433	-0.3872	0.0885	-0.1705	0.0117	0.0279	-0.1702	-0.4025	0.1141	0.0821	-0.1867	-0.2033	-0.6407	-0.4981	-0.6994	-0.0275	-0.177	-0.4021	-0.1016	-0.5385	0.1345
KLK15	0.144	0.0774	0.0938	0.1262	-0.0222	-0.0881	0.0145	0.0953	-0.1144	0.0682	0.0543	0.0734	-0.0063	0.0322	-0.0207	-0.072	-0.0312	0.0107	-0.0552	0.0152	0.0446	0.0242	0.0539	0.0438	0.0771	-0.0266	0.08	0.0258	-0.003	0.0604	-0.0802	-0.0558	-0.0596	-0.0988	0.1207	0.0351	0.0481	0.1167	0.0339	0.0113	0.0911	0.0403	-0.0337	0.1697	-0.0082	0.0905	-0.0552	0.0871	0.0885
MTHFSD	-0.0756	-0.0598	-0.1108	-0.0908	0.0649	-0.0535	0.067	-0.1079	-0.0976	0.1011	-0.0214	-0.0692	-0.0311	-0.0102	0.1307	0.0857	-0.0046	0.0683	-0.0038	0.0661	0.0449	-0.1153	-0.1215	-0.0882	0.0493	-0.1337	-0.0295	-0.0655	0.1414	-0.0057	0.0971	0.2011	-0.0326	0.0647	0.0536	0.004	0.0121	0.0153	-0.0838	-0.0792	-0.0586	0.1128	0.0603	-0.1101	0.0294	0.0722	0.1343	0.0537	-0.0869
APCDD1L	0.0139	-0.1418	-0.0227	0.0353	0.0982	-0.0615	-0.0732	0.0142	-0.2005	0.0902	0.0185	-0.2311	0.0378	-0.0079	-0.2262	0.0556	0.0493	-0.0076	-0.06	-0.0768	0.0062	-0.0794	-0.0567	0.052	0.012	0.0457	-0.0273	-0.0853	-0.0534	-0.2032	0.0267	-0.1061	-0.0695	0.0025	-0.0899	-0.0383	-0.0196	-0.1707	-0.1228	0.0759	0.0282	0.0775	-0.1204	-0.0977	0.0739	0.023	0.0557	-0.0565	0.0294
PCDHGB6	0.1387	0.1638	-0.0173	-0.013	-0.1755	0.0625	-0.0641	0.0518	-0.0578	-0.015	-0.0928	0.0514	0.0825	0.039	0.0311	-0.0569	-0.0585	-0.0451	-0.0603	0.0553	-0.0982	0.1144	0.0446	0.0394	0.0399	0.0704	-0.0289	-0.022	-0.036	-0.0473	0.0093	-0.0415	0.0109	0.0141	0.0135	-0.0482	-0.1072	-0.0937	0.0723	0.0002	-0.062	-0.0252	0.0768	0.0275	-0.0046	-0.1669	-0.0712	-0.0135	-0.0689
CHKA	-0.1809	-0.542	0.062	-0.1671	-0.04	-0.0139	-0.1152	0.0134	-0.1403	-0.04	-0.0988	-0.3387	-0.0164	-0.3536	-0.1274	-0.2466	-0.2694	-0.111	-0.0581	-0.0287	0.0144	-0.0732	-0.0001	0.0486	-0.1102	-0.0911	-0.0783	-0.0541	-0.1224	-0.2108	-0.1522	0.0055	-0.1192	-0.0356	0.0045	-0.2471	-0.2855	0.1106	-0.2926	-0.1533	-0.0394	-0.0366	0.0003	-0.1649	-0.0911	-0.2095	-0.0752	-0.0986	-0.1449
RDH12	-0.132	-0.1772	-0.0674	0.0055	0.0581	-0.0079	0.0133	-0.1049	-0.0213	0.0588	-0.155	-0.0809	-0.1038	-0.0896	0.0311	-0.1195	-0.2132	0.0593	-0.0217	-0.0316	0.0908	-0.0397	-0.1168	-0.0455	0.1183	-0.1511	-0.0208	-0.0245	0.0164	-0.0183	0.0244	-0.0187	-0.0764	-0.3774	0.0882	0.1393	-0.228	0.1455	-0.0581	0.0008	0.0087	-0.0968	0.0704	-0.2226	-0.0342	0.0572	-0.1298	0.0009	-0.033
PLXDC1	0.001	0.0609	0.0717	0.2157	0.1163	0.1141	0.1249	0.0291	-0.0528	0.0042	0.0167	0.1585	0.0441	0.1347	-0.0039	-0.0078	0.1033	0.0797	-0.0289	-0.0913	-0.082	0.1282	-0.0113	-0.0533	0.0751	-0.0163	0.0926	0.0044	0.0178	0.0254	0.044	0.1641	0.0411	0.0611	0.1517	0.1535	0.0633	-0.1049	0.0859	0.0005	0.0482	0.089	0.0823	0.0013	-0.0279	0.1793	0.0747	0.0657	0.0925
CFHR3	-0.0428	0.1542	0.0011	-0.1924	0.0515	-0.0379	0.0977	0.0157	-0.2593	-0.2764	-0.0801	-0.0539	0.078	-0.0429	-0.479	0.1111	0.0407	-0.0968	0.0561	0.0895	-0.0782	0.1441	0.1536	0.0456	-0.18	0.1023	0.0741	0.2096	-0.2996	0.0606	-0.0828	-0.2922	0.0262	-0.2633	-0.326	-0.4837	-0.2519	-0.4132	0.0857	-0.0135	0.0072	-0.2366	-0.0414	-0.2643	-0.1321	-0.1326	0.0091	0.0517	-0.4686
POM121C	-0.9596	-0.6196	-0.4761	-0.5074	-0.4389	-0.317	-0.1213	-0.6839	-0.6617	-0.3191	-0.5111	-0.546	-0.458	-0.5595	-0.4444	-0.3997	-0.3366	-0.4807	-0.3244	-0.3278	-0.3456	-0.5061	-0.6742	-0.2646	-0.1297	-0.2993	-0.3962	-0.5355	-0.5381	-0.6859	-0.5148	-0.215	-0.6437	-0.3634	-0.6177	-0.3552	-0.3908	-0.615	-0.0871	-0.6072	-0.79	-0.7133	-0.4016	-0.3018	-0.3264	-0.353	-0.5643	-0.339	-0.5311
TPPP2	0.1459	0.0816	0.0618	0.1791	0.0534	0.076	0.1453	0.0799	0.1656	0.1865	0.071	0.1768	0.0647	0.1402	0.2002	-0.0006	0.0243	0.1162	0.0798	0.132	0.0972	-0.027	-0.0609	0.0207	-0.0248	0.0157	0.1311	0.1059	-0.0547	0.048	0.0497	0.1335	0.1505	0.2558	0.0982	0.1001	0.1103	-0.0378	0.162	0.1279	0.0521	0.2374	0.1723	0.023	0.0786	0.1899	0.1001	-0.0255	0.0686
ZNF600	0.0066	-0.0745	-0.1341	0.0147	-0.0084	0.1033	-0.0146	-0.097	0.0957	0.0144	-0.0187	-0.2232	-0.0032	-0.1511	-0.025	-0.1012	0.0158	0.1009	0.0132	-0.0205	0.0293	0.002	-0.1056	0.0265	-0.0442	0.0629	0.0168	-0.0361	-0.0391	-0.0189	0.1202	-0.0354	-0.0262	-0.0426	-0.0125	-0.0149	-0.0459	0.099	-0.0524	-0.02	-0.0681	0.0451	-0.2137	-0.0127	-0.0336	-0.0905	-0.0249	0.0243	0.0217
C3orf58	-0.0544	-0.1318	-0.1439	-0.0348	-0.0166	0.0143	-0.0062	-0.1347	-0.0482	0.0303	0.0022	-0.0754	-0.1389	-0.0994	-0.1507	0.0691	-0.3742	0.0164	0.0174	-0.1112	-0.0557	-0.2227	-0.0977	0.0457	0.0447	-0.0753	-0.0136	-0.1139	-0.1754	-0.1531	-0.0011	0.1001	-0.2486	0.0269	-0.0747	0.0155	0.0582	0.0881	-0.1512	-0.1718	0.0474	0.1269	0.0602	0.092	-0.0752	-0.1155	0.1072	-0.0153	-0.0485
ZSWIM4	-0.1415	-0.1509	-0.0121	-0.0653	-0.0069	-0.1484	0.0074	-0.0462	-0.0375	-0.0425	-0.1284	0.1098	-0.1826	-0.0007	-0.0679	-0.0819	-0.1113	-0.2544	-0.1144	-0.0046	-0.1068	0.0915	0.1116	-0.1421	0.0138	0.0381	-0.0827	0.0635	-0.0502	-0.0936	-0.1327	0.0216	-0.0588	0.0379	0.1189	0.0255	-0.0096	-0.2876	-0.0657	-0.1632	0.0412	-0.1003	-0.0291	-0.1966	-0.2397	-0.1084	-0.1708	-0.0298	-0.0411
FAM24B	0.148	0.0415	-0.0183	0.1364	0.092	0.0384	0.0985	0.0586	0.1003	0.1689	0.1555	0.0396	0.0321	0.0989	0.1652	0.1137	0.2088	0.0715	0.0732	0.1478	0.0491	0.1178	0.0825	-0.052	0.1572	0.0829	0.0493	-0.0132	0.1128	0.0429	0.0914	0.0813	0.0778	0.1565	0.0859	0.0185	0.0082	0.1003	0.2198	0.1857	0.1233	0.1159	0.2023	0.2097	0.0738	0.0693	-0.0233	0.1295	0.0742
LHFPL4	-0.1464	-0.1133	-0.2634	-0.2134	-0.2717	-0.2875	-0.2014	-0.2599	-0.047	-0.073	-0.0084	-0.2563	-0.1322	-0.259	-0.1997	-0.0914	-0.0602	-0.1984	-0.1397	-0.2184	-0.2485	-0.076	0.0449	-0.0646	-0.0306	-0.096	-0.111	-0.0433	-0.2299	-0.2905	-0.2265	-0.062	-0.3141	0.1303	0.013	-0.0752	-0.1224	0.0674	-0.0592	-0.4871	-0.1065	-0.0158	-0.2273	-0.0797	-0.0106	-0.2979	-0.0404	-0.16	-0.0875
ARHGEF10L	0.0529	0.0067	0.1753	0.0194	-0.0394	0.0442	-0.0053	0.1165	-0.0498	0.0058	-0.0116	-0.04	-0.1037	0.1324	0.0517	0.0536	-0.2212	0.0427	0.0886	-0.0161	-0.0366	0.126	0.1565	-0.0004	0.1406	0.0263	0.0908	0.1262	0.2206	0.0307	-0.0137	-0.1157	0.0447	0.0135	0.0863	0.0243	0.0949	0.1065	0.05	0.0386	0.1135	0.1471	-0.0359	0.1007	0.0396	0.0166	-0.1498	0.2021	-0.1637
HSPG2	-0.0909	-0.096	-0.0692	-0.0106	-0.0832	-0.07	-0.1115	-0.0122	-0.1254	-0.0316	-0.0438	-0.0227	-0.1573	-0.0267	0.0418	0.0019	-0.056	-0.152	-0.0251	-0.1327	-0.0777	-0.0013	0.1124	0.0558	0.0178	0.0175	-0.0404	0.0296	-0.0776	-0.025	-0.1564	0.0099	-0.1428	-0.1028	0.0864	-0.1286	-0.1302	-0.0665	-0.0257	-0.0938	-0.0045	0.0111	0.0335	0.0094	-0.05	-0.0547	-0.0655	-0.0648	0.0055
ZNF207	-0.7805	-0.7319	-0.3497	-0.8163	-0.8776	-0.0226	-0.8789	-0.4329	-0.3726	-0.7363	-0.661	0.0457	-0.5569	-0.6097	-0.9457	-1.2114	-0.785	-0.9855	-1.2498	-0.2169	-0.666	-0.4708	-0.0473	-0.9249	-0.6934	0.1566	-0.9015	-0.4938	-0.4365	-0.8263	-0.8575	-0.8442	-0.6548	-0.4708	-1.0706	-0.751	-0.7486	0.0125	-0.4623	-0.5323	-0.4257	-0.8355	-0.4833	-0.2311	-1	-1.0071	-0.8118	-0.9916	-0.96
KLK8	-0.2651	-0.1156	0.0284	-0.0937	-0.1116	-0.1066	-0.0429	-0.0314	-0.1291	-0.1266	-0.0407	-0.0737	-0.178	-0.0239	-0.0777	-0.095	-0.0462	-0.1182	-0.0827	-0.0932	-0.0304	-0.0955	-0.0337	-0.136	-0.0264	-0.1319	-0.1386	-0.0619	-0.1513	0.0742	-0.1024	-0.0521	-0.0352	-0.0439	0.0109	-0.0689	-0.2323	-0.0523	-0.1522	-0.0543	-0.0629	-0.1749	-0.128	-0.1169	-0.0433	-0.1066	-0.025	-0.1004	-0.149
IER3	-0.0642	0.1804	0.095	-0.1911	0.0213	-0.0769	0.02	0.1008	0.3336	-0.0815	0.008	0.2409	-0.0962	-0.1002	-0.084	-0.145	-0.0529	-0.1246	-0.0466	0.0118	-0.0926	-0.0712	0.1282	-0.0312	-0.0211	-0.131	0.2186	0.2145	-0.1822	-0.0337	-0.2656	-0.1026	-0.0604	0.0183	-0.0221	0.0256	-0.0983	0.045	-0.0891	-0.0539	-0.1021	-0.1407	0.1377	-0.2217	-0.0651	0.0663	0.0658	0.0825	-0.0144
GREM1	0.004	0.0393	0.0372	-0.0241	0.0344	0.0402	-0.0399	-0.0439	0.0179	-0.1141	-0.0805	-0.0059	0.0246	0.0157	-0.0204	-0.08	0.0211	-0.0764	-0.0246	0.1331	-0.1151	-0.1066	0.0255	-0.0884	0.0113	-0.0355	-0.0277	-0.0367	-0.0813	0.0232	-0.0627	-0.021	-0.02	-0.0873	-0.0841	-0.0658	-0.0139	0.0025	-0.0055	-0.0286	-0.0411	-0.0399	0.021	0.0276	-0.0068	0.028	0.0026	-0.0143	-0.0227
PLCL1	0.067	0.1042	-0.0474	0.1026	0.027	0.0884	-0.0793	-0.0309	-0.1267	0.0943	0.1272	0.1746	0.0705	0.0846	0.061	-0.2173	0.1051	0.17	0.1084	0.1279	0.0464	0.0738	0.0021	0.0456	0.0724	0.109	0.0909	0.0692	-0.024	0.0251	0.0944	0.0701	0.1265	0.0252	-0.1221	0.0989	0.0304	0.1191	0.0119	0.1421	0.1094	0.0933	0.051	0.1516	0.2186	0.0771	0.1077	0.0773	0.0321
VPS35	-0.226	-0.3051	-0.1097	-0.3631	-0.2639	-0.3561	-0.3902	-0.0482	0.1547	-0.3037	-0.1601	-0.4876	-0.0309	-0.3573	-0.2973	-0.3634	-0.1893	-0.4508	0.0745	0.1536	-0.1595	-0.2179	-0.1861	-0.2861	-0.3223	-0.3332	-0.2932	-0.0518	-0.4277	-0.0394	-0.2258	-0.2078	-0.2434	-0.1474	-0.3159	-0.2211	-0.2934	-0.0832	0.0367	-0.2211	-0.4073	-0.4586	-0.4001	-0.0782	-0.3099	-0.258	-0.3281	-0.2297	-0.4993
MYO1G	-0.4692	-0.2397	-0.0514	-0.2491	-0.2805	-0.3209	-0.1562	-0.0591	0.0423	-0.1459	-0.3253	-0.1345	-0.1246	-0.1818	-0.2501	-0.1201	-0.2424	-0.3264	-0.1076	-0.1692	-0.1908	-0.0565	0.0459	-0.064	-0.0877	-0.1581	-0.2326	0.0895	-0.2061	-0.2097	-0.2311	-0.1619	-0.327	-0.2191	-0.0402	-0.0675	-0.1402	-0.469	-0.2404	-0.2599	-0.0323	-0.0578	-0.0832	-0.1853	-0.4218	-0.2052	-0.2768	-0.2061	-0.093
ATP4A	-0.0448	0.1618	0.104	0.1926	0.0326	0.0079	-0.0028	-0.0211	-0.0016	0.0833	0.2527	0.0756	-0.0996	-0.0089	0.0594	-0.036	-0.0562	-0.127	0.0892	-0.007	0.0037	0.1622	0.1266	0.0517	0.1983	0.0498	0.0577	0.1708	0.1151	-0.0105	0.0214	0.0788	-0.0737	0.0797	0.0709	0.0743	0.1168	0.1432	-0.0791	0.1084	0.0469	0.0486	-0.1288	0.1617	-0.0885	0.0243	0.0536	0.0655	0.0022
ZNF181	-0.2148	-0.1382	-0.206	-0.2541	-0.1591	0.0638	-0.1795	-0.2068	-0.3855	-0.2158	-0.2	-0.2946	-0.2375	-0.3656	-0.3422	-0.1513	-0.1535	-0.1666	-0.2126	-0.2515	-0.187	-0.3963	-0.4194	-0.1427	-0.0776	-0.2666	-0.3103	-0.3137	-0.3811	-0.2923	-0.012	-0.2257	-0.3142	-0.2326	-0.1425	-0.0954	-0.1345	-0.1135	-0.1815	-0.1417	-0.0898	-0.1965	-0.1421	-0.1001	-0.1098	-0.2054	-0.3993	-0.2455	-0.1118
EEFSEC	-0.1417	-0.073	-0.0876	-0.0363	-0.2094	0.0741	-0.0505	0.0657	-0.0588	-0.041	-0.0686	0.0957	-0.0841	-0.2306	-0.0826	0.0608	-0.1033	0.066	-0.2333	0.0103	-0.2598	0.0541	0.0976	-0.0547	-0.0052	-0.0929	-0.1092	0.0346	-0.3102	-0.0169	0.036	0.0885	-0.2016	-0.1387	0.1572	0.0911	-0.1671	0.1207	0.1046	-0.3071	0.0156	-0.0395	0.1467	-0.318	-0.0046	-0.0736	-0.2592	-0.095	0.0862
NAT1	-0.0961	-0.0428	0.0582	0.0751	0.0317	0.111	0.0303	0.0462	-0.1049	-0.0826	-0.0737	0.0002	-0.0188	-0.0046	-0.0574	0.1174	0.0338	0.0367	-0.0394	0.0227	0.0893	0.0401	-0.1381	0.0505	-0.1975	0.0959	0.1032	0.0055	0.01	-0.0478	0.018	-0.1149	0.0122	0.0145	-0.2868	0.1353	-0.048	-0.1391	-0.0096	-0.0391	0.0163	0.0036	0.0463	0.0362	0.0538	0.0557	0.1188	0.005	-0.1167
ASF1A	-0.0269	-0.0661	-0.1561	0.0158	-0.0843	-0.0644	0.0296	-0.2607	-0.1086	0.0024	-0.025	-0.1723	0.0481	-0.1498	-0.1569	-0.3319	-0.034	-0.1408	0.0511	-0.1625	-0.1903	-0.1858	-0.1725	-0.2474	-0.0854	-0.1609	-0.0123	-0.0546	-0.2369	-0.4009	-0.1633	0.0562	-0.1449	-0.214	0.1444	-0.0432	0.0246	0.0791	0.0334	-0.3068	0.0244	-0.2086	-0.1937	-0.4157	0.0174	-0.1089	-0.0306	-0.1785	-0.453
FANCC	-0.1251	-0.0459	0.013	-0.0122	-0.2018	-0.3045	-0.1824	-0.0477	-0.2031	-0.0979	-0.0992	-0.067	-0.0681	0.0602	0.0337	0.0639	0.0761	-0.0473	-0.0793	0.0087	-0.0696	-0.1078	-0.1471	0.0929	0.0862	-0.0153	-0.0467	-0.0524	-0.1455	-0.1173	-0.0071	0.0461	0.0891	-0.0365	0.0104	0.0474	-0.0094	0.0971	0.0364	0.009	-0.0925	-0.106	0.0874	-0.2256	0.0517	0.0058	-0.098	-0.0658	-0.0509
STYXL1	0.0693	0.0458	0.0317	0.1107	-0.0327	0.1099	-0.0709	0.0208	-0.0394	-0.1285	-0.0167	-0.0131	-0.0279	0.0222	0.0392	-0.0741	0.1374	0.0682	-0.1246	-0.0279	0.013	-0.0099	-0.2348	-0.1376	-0.0092	-0.0003	0.0727	0.0195	-0.0478	0.0331	0.1234	0.0083	0.0529	0.0544	-0.0105	-0.0663	-0.1362	-0.0612	0.2475	0.1212	-0.0957	-0.0341	0.0979	0.1055	0.1318	0.0747	-0.0447	0.026	-0.0064
WDR24	-0.2868	-0.1711	0.1181	-0.2055	-0.4556	-0.0928	-0.4008	-0.168	-0.4004	-0.4228	-0.2507	-0.0776	0.0325	-0.5838	-0.1086	-0.3317	-0.185	-0.3823	-0.1307	-0.1455	-0.3265	-0.2065	-0.0513	-0.0729	-0.1557	-0.1559	-0.3147	-0.1652	-0.1341	0.0328	-0.6493	-0.4117	-0.2518	-0.105	-0.4411	-0.2706	-0.325	0.0043	-0.2107	-0.1747	0.0608	-0.1255	-0.5758	-0.2194	-0.406	-0.4413	-0.258	-0.0146	-0.2653
MYO3A	0.0799	-0.0027	-0.0166	0.019	-0.0372	-0.054	-0.0381	0.1469	-0.0074	-0.036	0.0199	0.1056	0.1142	-0.0107	-0.1406	0.0145	0.1356	-0.0492	0.0754	0.0457	0.1038	0.135	0.0556	-0.0561	-0.0017	-0.0618	-0.0585	0.0343	-0.0117	0.0106	0.1179	0.0145	-0.037	0.0522	-0.0805	-0.1041	-0.0511	-0.022	0.0722	0.0044	0.1316	-0.0812	-0.1135	0.101	0.0656	-0.1512	-0.0293	0.0699	-0.0415
CDH1	0.0108	-0.0593	-0.0092	-0.0197	-0.0213	-0.0429	-0.1066	-0.0537	0.0182	0.0447	0.0765	-0.0429	-0.1183	-0.036	0.0022	0.1747	0.0112	-0.0246	-0.138	-0.1319	-0.131	-0.0327	-0.1536	-0.1592	-0.3589	-0.0836	-0.0311	-0.1063	-0.1236	-0.1507	0.2182	-0.1715	-0.0423	-0.0311	0.0788	0.1529	-0.0245	-0.0053	0.1468	-0.0471	0.077	-0.0279	0.0909	0.0857	0.2714	-0.1214	0.1021	-0.0786	0.2507
SH3BP4	0.1241	0.1445	0.0831	0.1485	0.1967	0.1087	-0.0552	0.1776	0.0621	0.0346	0.0563	0.0912	0.0626	0.0106	0.1125	0.0882	0.0981	0.0672	0.0325	0.0637	-0.1041	0.1385	0.1017	0.0086	-0.0163	0.0833	0.0826	0.0938	0.1063	0.1346	0.0227	0.0241	0.2094	0.1358	0.1257	0.0848	0.1239	-0.0052	0.1667	0.1952	-0.0285	0.0323	0.0473	0.1503	0.0381	0.0394	0.0585	0.0593	-0.0219
ETV2	-0.0806	0.0025	-0.0281	0.1449	0.1142	0.0262	-0.0709	-0.0446	0.2991	0.0886	0.0695	-0.0012	-0.0406	-0.1332	0.1063	-0.0611	0.054	0.033	-0.0492	-0.0561	-0.0625	0.0126	0.0142	0.0486	0.0968	-0.0671	0.132	-0.0366	0.026	-0.0761	0.155	0.148	-0.1609	0.2347	0.089	0.1264	0.0319	0.1651	0.125	-0.0305	-0.0512	-0.0267	-0.0723	0.1534	0.0283	0.0217	-0.0174	0.1304	0.1466
DEFB127	-0.0616	-0.0483	-0.0694	0.0575	0.0001	0.0382	0.15	0.0458	0.0018	-0.1135	0.1107	0.174	-0.0828	0.1425	0.133	-0.1831	0.0627	0.0018	-0.1095	-0.1108	0.0564	-0.0647	0.0066	0.1042	-0.0812	0.1456	0.0087	0.0156	0.1277	0.0131	0.1222	-0.0393	0.0584	-0.0525	-0.0713	-0.0789	-0.0073	0.002	-0.0642	-0.0103	-0.1661	-0.0189	-0.0133	0.0024	-0.0318	0.0868	0.0284	0.0527	-0.007
PMEL	-0.2816	0.0408	0.1092	0.04	-0.025	0.0473	-0.0028	0.0684	-0.056	-0.1086	0.0157	0.0823	-0.0141	0.1874	-0.2394	-0.0368	-0.0847	0.1097	-0.0331	0.0761	0.0041	0.0263	0.1449	-0.026	0.0115	0.1211	0.0526	0.1955	0.0841	0.1393	0.0993	-0.0509	0.1877	-0.0624	0.0211	-0.0989	-0.0062	-0.5073	-0.1074	-0.0372	-0.0887	0.1173	0.0129	0.0285	0.1235	-0.093	0.1428	0.092	-0.1344
TSPAN13	-0.0425	-0.0331	0.0279	0.0158	-0.0186	-0.0282	-0.055	0.1124	0.1988	-0.0523	-0.0166	0.248	0.0592	0.0554	0.1308	-0.0765	0.0123	-0.0672	0.0279	0.0509	-0.0613	0.0623	0.0253	-0.101	0.1193	-0.0879	0.0095	0.1712	-0.1465	-0.1212	0.0356	0.1355	-0.0222	-0.0016	-0.0887	-0.0829	0.002	-0.0266	-0.0502	-0.0363	-0.1606	0.0947	0.054	-0.0911	-0.0905	-0.0579	-0.1424	-0.0435	-0.0938
PRICKLE1	-0.106	0.1951	0.1323	0.1663	0.1042	0.177	-0.0192	0.0558	0.0616	0.0945	0.079	0.2355	-0.0277	0.169	0.17	-0.0126	-0.1232	0.0902	0.0911	0.0836	0.1255	0.2309	0.0786	0.136	0.0364	0.1606	0.226	0.1548	0.0202	0.0225	0.1039	-0.0433	0.1781	-0.0858	0.168	-0.0598	0.0843	0.0805	0.0268	0.0364	0.1027	-0.0259	-0.1435	0.1911	0.1549	0.2366	0.1713	0.115	-0.1051
SYT10	0.1672	0.2341	0.136	0.2403	0.0719	0.1367	0.1123	0.321	0.0486	0.146	0.2736	0.1518	0.2736	0.1474	0.2642	0.1348	0.1172	0.1756	0.2678	0.2112	0.1174	0.2825	0.2197	0.2707	0.0769	0.1823	0.3395	0.0921	0.1768	0.1227	0.1694	0.1606	0.0912	0.0901	-0.0009	0.1999	0.1465	0.327	0.1767	0.1238	0.1538	0.1283	0.0412	0.2123	0.1242	0.1762	0.1448	0.2318	0.0999
GPR157	0.029	0.1361	0.0172	0.1911	0.1307	0.1789	-0.0708	0.1932	0.1569	0.054	0.1123	0.1611	-0.0124	0.1563	0.0695	0.0617	0.0405	0.0482	0.0493	0.1062	0.0788	0.209	0.1573	0.0454	-0.0358	0.0279	0.1131	0.1785	0.0724	0.2233	0.0648	0.0245	0.1046	0.0638	0.2254	-0.0252	0.0087	0.0825	0.117	0.135	-0.071	0.0739	0.1467	0.1112	0.1163	0.0897	0.1604	0.1323	0.0041
PNN	-1.1241	-0.6441	-0.1739	-0.7393	-0.5161	-0.7105	-0.749	-0.7131	-0.8743	-0.1875	-0.6413	-0.5778	-0.7397	-0.2458	-0.764	-0.5125	-0.7913	-0.703	-0.3944	-0.4182	-0.6374	-0.4349	-0.7107	-0.4304	-0.5199	-0.3166	-0.7469	-0.5632	-0.4478	-1.1303	-0.9843	-0.6296	-0.8293	-0.3148	-0.8097	-0.2522	-0.7515	-0.7301	-0.5605	-0.5678	-0.2167	-0.3466	-0.5867	-0.6452	-0.9257	-0.5548	-0.644	-0.6753	-0.3545
KIAA1217	-0.2343	-0.0062	0.1636	0.0545	0.0857	-0.0081	-0.0238	0.1562	-0.098	-0.1225	0.0226	0.118	-0.0145	0.0966	-0.0072	-0.0471	-0.0072	-0.06	-0.1076	0.1472	0.0988	0.1542	0.0328	0.1441	-0.0864	0.0142	-0.0429	0.0925	0.2063	0.1175	0.1383	-0.134	0.1534	-0.0093	0.0761	0.1995	0.0921	-0.0716	0.04	0.0345	-0.077	-0.0472	-0.198	0.0141	0.0749	-0.2514	0.0077	-0.0048	0.0103
COG2	-0.0561	-0.0905	0.0319	-0.2912	-0.1352	-0.2242	0.0614	-0.0767	-0.1697	-0.1664	-0.3085	-0.3211	-0.1641	-0.3427	0.1868	-0.1595	-0.1592	-0.2331	0.0746	-0.2405	-0.1759	-0.1676	-0.1626	-0.2295	-0.0791	-0.2442	-0.3792	-0.1783	-0.1611	-0.1391	-0.2486	0.1299	-0.4036	-0.0579	0.0321	-0.0918	-0.2541	0.0254	-0.1284	-0.0899	-0.2983	-0.1628	-0.3628	-0.2122	-0.4668	-0.396	-0.1703	-0.0843	-0.2203
KRTAP5-2	0.0501	-0.08	0.0961	0.0042	0.0848	-0.0924	-0.0499	-0.052	-0.2271	-0.1494	-0.1027	0.2504	-0.1447	-0.1391	-0.1299	0.0342	-0.0571	-0.0556	-0.0173	-0.11	-0.1089	0.2322	-0.1322	-0.2048	-0.1428	-0.0564	-0.1288	-0.1718	-0.21	0.0056	-0.0257	-0.0963	-0.0292	0.0667	-0.2839	-0.1705	-0.0551	0.0236	0.4344	0.0374	-0.161	-0.1017	-0.1617	0.0394	-0.1069	-0.0785	-0.1592	-0.266	0.0507
PLK1	-1.5029	-1.6977	-1.2368	-1.73	-1.3027	-1.3904	-1.9173	-1.7264	-2.0468	-1.8303	-1.7412	-1.5359	-1.1029	-1.4509	-1.9112	-1.4642	-1.7516	-2.0488	-1.5078	-1.8166	-1.7938	-1.7568	-1.6205	-1.6696	-1.2388	-1.3606	-2.0882	-1.3694	-1.9431	-2.2427	-1.8672	-2.0837	-1.8348	-1.5258	-1.723	-1.4584	-1.8111	-1.8392	-2.0869	-2.0999	-1.7906	-1.5444	-1.5779	-1.4829	-1.8244	-1.7182	-1.7047	-1.6702	-1.6959
PPIL6	0.0105	-0.1357	-0.162	-0.1027	0.0035	-0.0709	-0.0258	-0.0719	-0.1684	0.0208	-0.087	-0.121	-0.1364	-0.1091	0.0711	0.0572	-0.0579	-0.1093	-0.2223	0.002	-0.0986	-0.015	-0.0246	0.0496	-0.078	-0.0777	0.0147	-0.0857	-0.1155	-0.0679	-0.1142	0.0102	-0.0083	0.0095	-0.0231	0.1105	-0.035	-0.0032	-0.1369	-0.0888	0.0737	-0.0319	-0.074	-0.0682	-0.2457	0.0427	-0.0686	-0.1579	-0.0824
GUSB	-0.2659	0.0133	0.2375	-0.0565	-0.0859	-0.1389	-0.1524	0.11	-0.1585	-0.0948	-0.1072	0.0143	-0.0348	0.0001	-0.051	-0.0404	0.0811	-0.2334	-0.0055	0.0071	-0.119	0.0826	0.0101	-0.235	0.1207	-0.0246	0.057	0.2548	-0.1008	0.0813	-0.2608	-0.002	-0.0183	-0.0771	-0.0287	-0.034	-0.1517	-0.0391	-0.2879	0.0348	-0.1605	-0.0018	0.046	-0.0576	-0.1206	-0.0048	-0.1083	-0.0563	0.0105
RFESD	-0.0397	-0.0877	-0.2756	-0.1081	-0.0419	-0.0195	0.0197	-0.1864	0.2678	-0.1	-0.1634	-0.1596	-0.1118	-0.1823	0.2183	-0.0667	-0.0226	0.0827	-0.0283	-0.081	-0.1034	-0.2736	-0.3894	0.1591	-0.0484	-0.0466	0.0166	-0.1255	0.2081	-0.3103	0.0162	0.0809	0.0069	0.0542	-0.1433	-0.0862	0.2179	0.0163	0.048	-0.1906	-0.0703	0.0711	0.021	-0.1518	0.1112	0.1519	0.0176	-0.1102	-0.1532
PLCE1	-0.1489	-0.145	-0.1448	-0.0525	-0.0887	-0.0635	0.026	0.0284	0.0836	0.0666	-0.1052	-0.0455	-0.0154	-0.0639	0.1152	0.0535	0.0413	-0.0318	-0.0558	-0.1106	-0.0566	-0.013	-0.0645	0.1064	-0.0314	-0.0063	-0.0582	-0.0308	-0.0343	0.0987	-0.032	-0.0023	-0.0317	-0.0445	-0.0072	0.0311	-0.0507	0.0385	0.0144	0.0053	0.027	-0.1679	-0.0703	-0.1879	-0.1216	0.0792	-0.2159	0.0138	0.0178
DCLK2	-0.2026	-0.0199	-0.1312	-0.0997	-0.1616	-0.3439	-0.0366	-0.1352	-0.0798	-0.2129	-0.0828	-0.1186	-0.2652	-0.0897	-0.1117	0.0271	-0.103	-0.2163	-0.1951	-0.0649	-0.1392	-0.0361	-0.0421	-0.1093	0.1169	-0.1641	-0.1332	-0.0516	-0.1276	-0.2034	-0.0241	0.0635	-0.1642	-0.0419	-0.1169	-0.1785	-0.0467	-0.5206	-0.1727	-0.187	-0.125	-0.1462	-0.2625	-0.2241	-0.1042	0.0757	-0.1156	-0.0942	-0.3384
SMYD5	-0.0794	-0.0291	0.044	0.0211	-0.0939	-0.0668	0.0157	-0.0195	-0.1629	-0.0108	-0.0537	-0.0927	0.0185	-0.0544	0.1107	-0.0414	0.0192	-0.1242	0.0961	0.0866	0.0206	-0.0167	0.0299	0.0343	0.0622	0.0232	0.1471	0.1411	-0.0769	-0.0754	0.043	0.0257	-0.0725	0.1416	0.1074	-0.0143	-0.0116	0.087	0.0913	-0.061	-0.0561	-0.1563	-0.0868	0.099	-0.0735	-0.0458	-0.0215	-0.1411	-0.0642
TXNDC16	-0.095	-0.0525	-0.2571	-0.0397	-0.2944	0.0386	0.2691	-0.1279	-0.3983	0.0017	0.1088	-0.1425	0.1717	-0.1608	-0.042	0.0294	-0.0745	0.0642	-0.1574	-0.1542	-0.2095	-0.0318	-0.0636	0.0374	0.0454	-0.1498	0.016	-0.1571	-0.1226	-0.2122	-0.1003	-0.1116	-0.2068	0.0749	-0.0947	0.0574	0.082	0.1297	-0.1352	-0.2364	0.0808	-0.1095	0.0787	-0.003	-0.0245	-0.028	0.1153	-0.0218	0.1772
LHX6	-0.0207	-0.0357	0.0633	-0.0797	-0.0549	-0.0829	-0.0041	0.0396	-0.0306	-0.0125	-0.021	0.1182	-0.0338	0.0237	-0.0285	-0.0227	0.0745	-0.2535	-0.0057	-0.0133	-0.0238	0.1304	0.0173	-0.0449	-0.0997	-0.0334	0.0912	0.079	0.0023	0.0674	-0.0974	-0.0874	-0.032	-0.087	-0.0205	0.1366	0.0127	0.0151	-0.1289	0.0335	-0.0742	0.0308	-0.0369	-0.1106	-0.1223	0.0251	-0.0286	-0.0272	0.0109
CDON	-0.0789	-0.1006	-0.0114	-0.054	-0.0738	-0.0871	0.0671	-0.0136	0.0209	0.07	-0.106	0.0025	-0.1107	-0.0235	-0.0184	0.0208	-0.1527	-0.0682	0.0053	0.0078	-0.0648	0.007	0.0888	0.0058	-0.1266	0.0346	0.0057	0.0208	-0.0269	-0.0587	-0.1541	-0.0918	-0.0124	-0.2285	-0.1214	-0.0213	-0.0385	0.0807	-0.0147	-0.1073	0.0208	-0.1736	-0.1777	-0.1071	-0.0189	-0.0798	-0.0408	0.0072	-0.045
ACSM5	-0.0138	-0.0496	0.017	-0.0644	-0.148	-0.0391	0.0423	-0.0518	-0.3452	-0.0551	-0.0405	-0.018	-0.0031	-0.0992	0.0234	0.0131	0.0518	-0.0729	-0.0239	-0.0732	0.0439	-0.0162	-0.0046	0.0057	-0.0254	-0.0359	0.0386	-0.0231	-0.0077	0.0302	-0.1308	-0.0674	-0.1608	0.0981	0.0738	-0.0167	0.0158	-0.0127	0.23	0.0599	0.0628	-0.1171	-0.1577	-0.0954	-0.017	-0.1207	-0.3274	-0.105	-0.11
GPR176	-0.2155	-0.2959	-0.08	-0.0545	-0.1898	-0.1904	-0.0901	-0.1521	-0.0074	-0.1316	0.0112	-0.0677	-0.1465	-0.0434	0.0262	0.0138	-0.1266	-0.2066	-0.0837	-0.3004	-0.236	-0.1567	-0.0962	0.0063	0.0054	-0.2085	-0.0737	-0.0202	-0.0927	-0.084	-0.2595	0.0935	-0.2579	-0.1352	-0.063	-0.0239	-0.0487	-0.16	-0.1675	-0.0386	-0.0924	-0.1865	-0.1921	-0.3311	-0.0761	0.1208	-0.1851	-0.2315	0.0074
COL6A1	-0.0235	0.0801	0.1609	0.1089	0.0771	0.1061	-0.0823	0.0805	-0.0012	0.0158	0.1747	0.2274	-0.0026	0.1106	0.0845	-0.0787	-0.0363	-0.0367	0.1058	0.0331	-0.0325	0.0697	0.1725	0.007	-0.0127	0.0495	0.0971	0.1475	0.284	0.1884	0.0455	0.147	0.15	0.092	0.2949	0.0253	-0.0578	0.1292	0.0389	0.1025	-0.0516	0.1098	0.0471	0.0637	0.0984	0.1484	-0.0293	0.034	0.1607
MGAT2	-0.256	0.1594	0.0289	-0.1979	-0.0125	-0.303	-0.2068	0.0139	-0.2931	-0.2187	-0.1398	-0.1539	-0.215	-0.0763	-0.1654	-0.0535	0.0189	-0.1585	0.0066	-0.0109	0.044	0.0114	0.0785	-0.0123	0.179	0.1179	0.2257	-0.0339	-0.1646	-0.1064	-0.0474	-0.1001	-0.1717	0.0114	0.0343	-0.049	0.0038	-0.0029	-0.0966	-0.0682	-0.0779	-0.1898	-0.1212	-0.1315	-0.0782	-0.1123	-0.286	-0.0189	-0.0386
HN1L	-0.0355	0.0176	0.0615	0.043	0.0369	0.0771	0.0811	0.0642	-0.0196	-0.0156	0.0492	0.1166	0.1335	0.0229	-0.039	-0.2104	0.0987	0.0712	0.0683	-0.0213	0.1567	0.0296	-0.0282	-0.1059	0.1246	0.0355	0.0446	-0.0634	0.1386	0.055	0.1717	-0.0416	0.1732	0.1109	0.0744	0.1178	0.1206	0.0431	0.0593	0.0635	-0.0003	-0.0601	-0.0031	0.0672	0.1346	0.1186	0.0175	-0.0281	-0.0473
TSKS	0.0441	0.1869	0.0307	0.143	-0.0016	0.1143	-0.0574	0.1685	0.0413	0.1118	0.0837	0.0366	-0.0094	0.1153	0.0463	0.0412	0.0343	0.0217	0.0883	0.1399	0.0548	0.1547	0.1276	0.0474	-0.0661	0.099	0.168	0.1068	-0.0294	0.0848	-0.0335	-0.0198	0.1375	0.0834	0.0928	0.0274	-0.0725	0.1393	0.1268	0.0809	0.1486	0.048	0.1665	-0.0228	-0.0584	0.1469	-0.0922	0.1992	-0.0386
TNRC6A	-0.0177	0.0799	-0.0544	0.0024	-0.0596	-0.0756	-0.0517	0.0278	0.1501	0.0054	0.0947	-0.0656	0.0397	0.0703	-0.0385	0.0355	0.0146	0.1952	-0.0877	0.0309	0.1264	0.0937	0.0374	0.0506	-0.0182	0.0353	0.1017	-0.0065	0.0066	-0.0711	0.1669	0.1216	0.0566	0.1844	0.1935	-0.048	0.1436	-0.0444	0.1564	-0.085	0.1087	0.0075	0.1762	0.0664	0.0563	0.0435	0.1297	0.1178	-0.0433
SCLY	-0.0694	-0.0071	-0.1705	-0.0515	0.0042	-0.02	-0.0243	-0.0988	0.0485	-0.0065	-0.1203	-0.1003	-0.054	-0.1005	0	-0.0537	-0.0422	0.0363	-0.1241	-0.0991	0.0439	-0.0315	-0.1782	0.0453	0.0643	-0.0381	-0.1038	-0.0947	-0.0071	-0.0687	0.0281	0.1563	-0.0307	-0.158	0.1416	0.045	0.0321	-0.1625	-0.0022	-0.1052	0.0057	0.0033	-0.1851	-0.0406	-0.0423	0.018	-0.0115	-0.0199	0.0004
GATA3	-0.0219	0.0869	-0.0144	0.0458	-0.0082	0.0726	-0.0674	-0.0549	-0.0759	-0.121	-0.0746	-0.036	0.0866	0.0094	0.1163	-0.0304	-0.0322	-0.1491	0.0232	-0.0699	0.0141	-0.0456	-0.1217	-0.0896	0.0289	-0.0842	-0.0404	-0.083	-0.0777	-0.0081	0.1534	-0.4178	-0.0169	-0.1953	0.0873	0.0615	0.0269	-0.2447	0.0245	-0.0377	0.0202	0.0388	0.1318	0.1315	0.0725	0.0155	0.0433	-0.0265	0.0912
CBX3	-0.1095	-0.2732	-0.1151	-0.1638	-0.3356	-0.0099	-0.1171	-0.0883	-0.3193	0.0207	-0.2352	-0.1855	-0.0497	-0.2391	0.1047	-0.319	-0.3336	-0.1595	0.0172	0.0025	-0.128	-0.1892	-0.1149	-0.1293	-0.3474	-0.2767	-0.0659	-0.2729	-0.4145	-0.1229	-0.069	0.0313	-0.1659	-0.1596	-0.3223	-0.1762	-0.1575	-0.9565	-0.2385	-0.0678	0.0682	-0.1939	-0.1938	0.0693	0.0048	-0.3713	-0.1257	-0.1953	-0.3527
UFL1	-0.127	-0.403	-0.2069	-0.3137	-0.1862	-0.5167	-0.2726	-0.0189	-0.1339	-0.2435	-0.1781	-0.3782	-0.0736	-0.0704	-0.0124	-0.0129	-0.1633	-0.1495	-0.0275	-0.169	-0.2481	-0.1695	-0.0124	-0.2175	-0.5176	0.0714	-0.3286	-0.3122	-0.2352	-0.0399	-0.3078	-0.1724	-0.4262	-0.2717	-0.0472	-0.6157	-0.1595	-0.0258	-0.5482	-0.083	-0.057	-0.0684	-0.4724	-0.1155	-0.073	-0.2493	-0.1329	-0.1938	-0.1974
DUOXA1	-0.0349	0.1145	0.1779	-0.0501	0.0571	0.0164	-0.0187	0.0432	-0.0499	-0.0577	0.0842	0.1307	0.0009	0.0466	0.0598	-0.0958	0.0361	-0.1122	0.1074	0.0808	0.0982	0.1363	0.1485	-0.1715	-0.0999	-0.1174	-0.0062	0.1445	0.0945	0.2899	-0.2043	-0.1294	0.154	0.0205	-0.0755	-0.0252	0.1493	-0.0328	0.1089	0.0535	0.0708	0.0903	0.0155	-0.0418	-0.082	-0.1586	-0.0974	-0.0581	-0.1582
AGA	-0.0361	-0.1358	-0.0253	-0.0575	-0.0193	-0.0756	-0.0371	-0.0499	-0.0741	-0.1559	0.0373	-0.0107	-0.0862	-0.0499	-0.1268	-0.0132	-0.0856	0.0071	-0.0293	-0.0898	-0.1416	0.0229	0.0641	-0.0756	-0.0895	-0.0042	0.0236	0.033	0.0983	0.0588	-0.1637	0.0858	-0.0541	0.013	-0.3478	-0.0693	-0.1374	0.0361	-0.0398	-0.0033	-0.0154	0.0497	-0.1792	-0.05	-0.0164	0.0825	0.0902	-0.0308	0.0079
ZNF619	-0.0603	-0.0425	0.0403	-0.1463	-0.0261	0.0589	-0.0172	-0.1027	-0.0672	0.0082	-0.0479	-0.1366	-0.0368	-0.0246	0.0304	0.019	0.0556	-0.0653	0.0205	0.0543	0.0646	-0.123	-0.1603	-0.1238	0.04	-0.0663	-0.0688	-0.1221	0.021	-0.0088	0.0417	0.0133	-0.0855	-0.0533	-0.005	-0.0082	-0.0857	-0.0722	0.021	-0.0313	0.0213	-0.0566	-0.0365	-0.0077	-0.0442	-0.0526	-0.0223	-0.066	0.0447
WDR18	-0.3379	-0.8879	-0.6154	-0.9481	-0.7695	-0.864	-0.6315	-0.6277	-1.7141	-1.1646	-0.9942	-0.9541	-0.455	-0.865	-0.3057	-0.3726	-0.5168	-0.4902	-0.7311	-0.5331	-0.6229	-0.5048	-0.288	-0.5838	-0.7055	-0.634	-1.3049	-0.6322	-1.648	-0.1582	-0.156	-0.5246	-0.1903	-0.4976	-0.4717	-0.7813	-0.7764	-0.1667	-0.6029	-0.6229	-0.2625	-0.5567	-0.8186	-1.0665	-0.2954	-0.4649	-0.7919	-0.5482	-0.379
MPHOSPH9	0.0059	0.0212	-0.045	-0.0229	0.0874	-0.0117	-0.1167	0.0089	-0.1792	0.0001	-0.1054	-0.1357	0.089	0.005	0.0215	-0.0696	0.0161	-0.0399	-0.0707	-0.0072	0.0071	0.0065	-0.1737	0.0436	-0.1642	0.0095	0.0638	-0.0523	-0.047	-0.1218	0.065	-0.0851	-0.1254	0.0267	-0.0446	-0.1781	-0.1044	-0.2734	0.0036	-0.1232	-0.0936	-0.0735	0.146	0.0403	-0.0381	-0.1185	0.0188	-0.0436	-0.4745
UEVLD	-0.0958	-0.1381	-0.2597	-0.0485	0.0245	0.0301	-0.1372	-0.2585	-0.2017	-0.0139	-0.0888	-0.1649	-0.051	-0.2584	0.0284	-0.0306	-0.0584	0.0329	-0.1942	-0.1937	-0.0123	-0.149	-0.2294	-0.2373	-0.2732	-0.2563	0.0592	-0.358	0.3382	-0.8182	-0.0463	0.0219	-0.14	0.0172	0.1805	-0.12	-0.1597	-0.075	-0.2031	-0.1834	-0.1721	-0.0109	0.2007	0.082	-0.0127	0.0621	0.006	-0.0904	-0.3454
RXRA	0.11	0.1139	0.1807	0.0616	0.1916	0.0578	0.065	0.0392	0.1747	0.2156	0.0477	0.3024	-0.0179	0.0571	0.0342	-0.033	0.0524	0.041	0.1329	0.082	0.0311	0.2542	0.1405	0.1701	0.0575	-0.052	0.0362	0.2306	0.112	0.1161	0.0724	-0.2604	0.0298	-0.057	0.1059	0.0127	0.0931	-0.1163	0.1908	0.1456	0.0061	0.1148	0.0666	-0.073	0.1278	-0.0357	0.1015	0.0936	0.0378
SURF2	-0.0973	-0.0043	0.0941	-0.1161	-0.0384	-0.4575	-0.0291	0.0084	-0.0239	-0.2693	-0.1412	0.0536	0.0238	-0.0048	0.0537	0.0575	-0.0656	-0.0862	0.0044	-0.0175	-0.0498	0.0589	0.0629	-0.041	0.0031	-0.0155	0.0718	0.0147	-0.1657	0.0408	-0.0103	-0.0406	0.0244	0.046	-0.0119	0.0062	-0.0236	0.0383	0.0948	-0.0074	-0.018	0.0324	-0.0871	-0.1395	-0.0113	-0.0395	-0.2016	-0.0397	0.0217
SHARPIN	-0.0051	-0.0277	-0.1159	0.0858	0.0279	0.0251	-0.0269	-0.032	0.1014	0.1763	0.1968	0.0945	0.0728	-0.1146	-0.066	0.0582	0.1754	0.0906	-0.0088	0.0459	0.1332	0.0167	-0.0805	0.0462	0.0762	0.0563	0.0601	-0.0627	0.0747	-0.0225	0.0933	0.0552	0.0233	0.2196	0.1415	0.1214	0.0001	0.0827	-0.0884	-0.0278	-0.0409	0.1398	0.1737	0.1063	0.0741	0.1097	0.1697	0.1151	-0.0002
KIF26B	-0.142	0.1298	0.0301	-0.0022	0.0359	-0.133	0.0668	0.1474	-0.0459	0.1919	-0.0126	0.1439	0.0256	0.1107	0.1861	0.1163	0.0805	-0.1026	-0.0275	0.144	0.1107	0.1394	0.1267	0.1669	0.1232	0.0607	0.1205	0.1039	0.1787	-0.0338	-0.1289	0.1432	0.0041	0.0226	0.0322	0.0531	0.1184	0.0008	0.004	0.0253	0.067	-0.1473	0.0074	0.0634	-0.0886	0.1237	0.0638	0.0837	0.0062
VPS28	-0.3971	-1.4568	-1.3584	-1.3888	-1.0991	-0.9511	-1.7613	-1.2295	-1.8226	-1.3869	-1.3013	-1.7384	-1.1365	-1.3539	-1.6775	-1.4187	-0.9968	-1.1331	-1.065	-1.586	-1.2585	-1.4595	-1.5282	-1.7104	-1.0747	-1.6471	-1.6406	-1.6053	-0.2094	-1.6719	-1.6859	-1.7077	-1.5763	-1.4838	-1.9679	-0.1546	-1.2789	-1.8821	-1.7197	-0.9963	-1.7263	-1.558	-0.5239	-1.3768	-1.2664	-1.3936	-1.3062	-1.4236	-0.6515
PLEKHN1	-0.1021	-0.0861	-0.2068	-0.0631	-0.0987	-0.0757	-0.1192	0.0128	-0.1075	-0.0892	-0.2289	0.044	-0.1041	-0.0442	0.0183	-0.0758	-0.094	-0.1235	-0.0314	-0.0112	-0.0871	-0.035	-0.0008	-0.0284	-0.1162	-0.1628	-0.1679	-0.0525	-0.0734	-0.0837	-0.1038	0.017	-0.0753	0.0364	-0.0868	-0.1802	-0.1151	-0.0779	-0.052	-0.0675	-0.0179	-0.1155	-0.1567	-0.173	-0.1227	0.0073	-0.0381	-0.1945	-0.0021
LRP4	-0.294	-0.083	0.1229	-0.1129	0.0146	-0.2406	-0.069	-0.0334	-0.1052	-0.1067	-0.1679	0.0697	-0.2597	-0.0944	0.0497	0.145	-0.2051	-0.1993	0.0253	-0.1907	0.0256	-0.0297	0.0022	0.0017	0.0505	0.0035	0.044	0.0291	0.0921	-0.1389	-0.2447	-0.0508	-0.1183	-0.0363	0.0222	0.0618	-0.0641	-0.0854	-0.2324	-0.1622	-0.0547	-0.0101	-0.1153	-0.3182	-0.1895	-0.1221	-0.1081	-0.1428	-0.0648
FBXO24	0.0271	-0.0629	0.0673	0.0148	0.0144	0.0825	0.024	0.0531	-0.0096	0.1308	-0.047	-0.0024	-0.0013	0.0424	0.0766	-0.0906	-0.0835	0.0594	0.1595	0.0597	0.0661	0.0354	-0.071	0.0013	0.0221	0.0111	0.0656	0.0628	-0.0064	0.0355	0.0488	-0.0079	0.0543	-0.0287	-0.0182	0.0854	0.0668	-0.0246	0.0527	0.1089	-0.062	-0.1215	-0.3624	0.0103	0.1009	-0.0082	0.2041	-0.0074	-0.0688
NKX2-1	-0.0736	0.1366	0.1076	0.0125	0.0341	-0.0035	-0.1217	0.0063	-0.014	-0.0189	0.0479	0.1052	-0.186	0.0299	-0.0866	0.0474	0.0535	-0.1531	0.1149	0.0729	-0.0679	0.0888	0.1979	0.0073	0.1199	-0.055	0.0348	0.1439	-0.0056	0.1153	-0.1697	-0.0121	0.0481	-0.0617	0.0554	0.0333	0.0085	-0.1109	-0.0788	0.0528	-0.0184	0.0996	-0.0066	-0.1351	-0.1188	-0.0648	-0.0023	0.0367	0.0385
FAM179A	0.0076	-0.0007	-0.0008	0.0414	0.0311	0.0808	0.1051	-0.0659	0.0273	-0.0208	-0.1285	0.0758	0.0447	-0.1083	-0.0437	-0.0775	0.0776	0.0052	-0.1788	-0.0141	0.0288	-0.0177	-0.1239	0.0621	0.0367	-0.0078	-0.1411	-0.0726	0.0459	-0.1238	-0.0057	-0.0008	-0.0134	0.0183	-0.0753	-0.0794	-0.0131	-0.0083	0.0539	0.0347	-0.0286	0.0308	-0.0145	0.0366	-0.0354	0.1828	-0.0232	-0.0804	0.1026
KCNH1	0.0541	0.1087	0.0383	-0.0098	0.0604	0.1107	0.1474	0.0557	0.0325	-0.1751	-0.039	0.0493	-0.0058	-0.0415	-0.083	-0.0142	-0.1502	0.1631	0.0115	0.1445	0.0723	0.1277	0.0729	0.1835	0.0591	0.0121	0.0295	-0.026	0.0364	-0.0474	0.133	0.0468	-0.0481	-0.0713	-0.0344	-0.0585	-0.0305	0.1453	-0.0447	-0.0036	0.0963	0.0962	0.0262	0.1509	0.1145	0.0412	-0.0745	0.1464	0.0037
MGEA5	-0.2396	-0.0073	-0.1106	-0.0698	-0.2186	-0.3126	-0.0074	0.0662	-0.4412	-0.1512	-0.1422	-0.3542	-0.2724	-0.0096	0.0199	-0.2553	0.0146	-0.1041	-0.2637	-0.1312	-0.0437	-0.1425	-0.1286	-0.234	-0.0585	-0.1426	-0.1863	-0.1848	-0.2713	-0.2992	-0.1437	-0.1543	0.0165	0.0483	-0.1288	0.1063	-0.0497	-0.0435	-0.044	-0.1051	-0.1502	-0.0565	0.002	-0.1357	0.0188	-0.0418	-0.0024	0.009	-0.1779
RPRD1B	0.183	-0.1587	-0.133	-0.2974	-0.4611	-0.017	-0.1855	-0.436	-0.0038	-0.4888	0.0212	-0.3374	0.1022	-0.2988	-0.1914	-0.172	-0.0951	-0.2213	-0.5253	-0.0936	-0.0591	-0.5758	-0.4676	-0.6154	-0.35	-0.3009	-0.3018	-0.1014	-0.2111	-1.147	0.063	-0.2759	-0.4301	-0.3076	-0.3843	-0.1279	-0.2068	0.1	-0.3804	-0.1942	-0.3971	-0.3749	-0.2441	-0.201	-0.1406	-0.345	-0.4767	-0.3153	-0.0343
PSMD4	-0.0405	-0.4969	-0.3981	-0.8394	-0.5551	-0.4391	-0.3578	-0.1263	-0.8762	-0.5732	-0.6367	-0.5846	-0.5918	-0.5509	-0.6472	-0.5621	-0.4469	-0.5461	-0.4139	-0.5355	-0.6746	-0.2847	-0.2285	-0.5974	-1.0161	-0.1074	-0.3834	-0.4988	-0.3998	-0.0846	-0.3743	-0.7672	-0.9052	-0.7739	-0.2119	-0.2463	-0.6264	-0.9366	-0.6023	-0.2078	-0.5026	-0.6691	-1.4302	-1.3308	-0.4559	-0.7345	-0.6598	-0.7662	-0.6949
SLC26A2	-0.0716	0.0358	-0.0176	0.1079	0.1347	0.0685	0.1525	0.014	-0.0925	0.0781	0.0836	0.0384	0.0195	0.0026	0.0998	-0.0512	0.0781	0.0124	0.0967	0.0695	0.0274	0.0558	0.0689	-0.014	-0.1185	-0.0631	-0.0585	0.042	0.1189	-0.0588	0.1074	-0.0879	-0.0099	0.0109	0.1185	0.231	0.063	0.0406	0.0084	-0.0155	-0.035	-0.0148	0.0916	0.0097	0.037	0.043	0.1093	0.0857	0.0025
LRFN4	0.1315	0.1521	0.0351	0.0441	0.023	-0.0202	-0.0641	0.0896	0.0778	0.0556	0.1916	0.0838	0.0072	0.0986	0.0363	0.0398	0.1374	0.0696	-0.0088	-0.0186	0.1402	0.2136	0.0369	-0.1168	0.1785	0.0792	0.0861	0.1084	-0.0298	0.0841	0.0545	0.0382	-0.016	0.0033	-0.1378	-0.0577	-0.0026	0.0608	0.1643	0.0209	-0.0432	-0.0427	0.1173	0.0304	-0.0908	0.0536	-0.006	-0.0545	-0.0104
KCTD19	0.2239	0.2072	0.1352	0.2032	0.1123	0.1786	0.1027	0.153	0.1515	0.0729	0.195	0.2895	0.0083	0.1313	0.1233	0.0787	0.2359	0.0751	0.0928	0.1861	0.0952	0.1866	0.113	0.0732	0.1805	0.1466	0.0802	0.1336	-0.0172	0.1754	0.1191	0.0175	0.1218	0.2001	0.0366	0.1575	0.1095	0.1272	0.1928	0.1498	0.0616	0.0177	0.3087	0.1397	0.1137	-0.0101	0.0592	0.0905	0.0509
PPP1R13B	0.1275	-0.0596	-0.0142	0.1684	-0.0281	0.1607	-0.3944	0.0015	0.012	0.0885	0.2619	0.0207	-0.034	0.101	-0.1339	0.0352	-0.0057	0.1858	-0.3133	0.1108	0.0453	-0.0562	0.0904	0.0041	-0.1376	0.1041	0.0126	0.0284	-0.0842	-0.0145	-0.0106	0.1319	-0.0666	-0.1059	-0.2511	-0.1405	0.1762	0.2061	-0.075	-0.0408	0.033	-0.0897	-0.0944	0.0497	0.1504	-0.0881	0.0995	0.1462	-0.0905
FXYD4	0.1623	-0.0151	-0.0291	0.1189	0.0055	0.085	-0.015	-0.0978	0.0043	0.0213	-0.068	-0.0682	0.0965	-0.0433	0.0583	0.1013	-0.0124	0.1078	-0.0627	-0.0584	0.0253	-0.1166	-0.0985	0.1877	-0.0091	0.048	0.075	-0.105	0.183	0.0175	0.2536	0.1249	0.0133	0.1113	0.1371	0.1668	0	0.1467	0.1443	0.1131	0.0453	0.0842	0.0352	0.0293	0.0125	0.1098	-0.0045	0.0077	0.0551
FOXD3	-0.0237	0.1216	0.1314	0.1108	0.0817	-0.0823	0.0486	0.1645	0.0977	0.1038	0.0998	0.2453	0.0503	0.0951	-0.0051	0.0991	0.0722	-0.1211	0.0866	0.0912	0.0062	0.2406	0.2502	0.0122	0.2162	0.0368	0.1229	0.1705	0.1444	0.0862	0.074	-0.0876	0.149	-0.0094	-0.0004	-0.0121	0.0579	0.065	0.0961	0.1253	0.1462	0.0305	0.03	0.0861	-0.0367	0.0168	0.0434	0.1388	0.1204
NCDN	-0.149	-0.0962	-0.003	-0.136	-0.0323	-0.0451	-0.2213	-0.0172	0.0197	-0.1993	-0.0507	-0.2052	-0.1469	-0.1724	-0.258	-0.2021	-0.2301	-0.2547	-0.0208	-0.0848	-0.2684	-0.1208	0.0403	-0.3161	-0.1209	-0.1399	-0.1318	-0.1042	-0.095	-0.0647	-0.2208	-0.0693	-0.1396	-0.1473	-0.0719	-0.3458	-0.1999	-0.1784	-0.0508	-0.2035	-0.0528	-0.1463	0.0476	-0.1387	-0.1613	-0.1531	-0.1624	-0.2393	0.098
HSD17B12	-0.5771	-0.0315	-0.0286	-0.0423	-0.2016	-0.1843	-0.0356	-0.0961	-1.1609	-0.1947	-0.0003	0.0262	0.0994	-0.3939	0.0037	-0.3712	0.0206	-0.2554	-0.2387	0.0239	-0.0908	0.0267	-0.1906	0.0503	-0.2229	-0.0551	-0.1806	-0.0109	-0.1838	-0.0514	-0.1324	0.0436	-0.0393	-0.0269	-0.207	-0.2125	-0.4333	0.0762	-0.0503	-0.2519	-0.5194	-0.1557	-0.1064	0.1243	0.0219	-0.0182	-0.4036	-0.0359	0.1174
MPPED2	-0.043	-0.1712	-0.0759	0.0381	0.0346	0.1184	-0.0394	0.0014	-0.1994	-0.0068	-0.1735	-0.1456	-0.004	-0.08	0.1979	0.2824	-0.1104	0.0559	0.0532	0.0109	0.0993	-0.0502	-0.0915	0.1639	0.1391	0.0338	-0.1709	-0.2275	0.0649	-0.1059	-0.109	0.0241	-0.0837	0.0374	-0.0026	0.1845	0.004	0.0347	-0.1454	-0.0345	0.0868	-0.0984	0.1725	0.0515	0.0949	0.1413	0.1454	0.0179	0.0097
MCTP1	-0.2401	0.0186	-0.239	0.0428	-0.0546	-0.4335	-0.0844	-0.0363	-0.2176	-0.0215	0	-0.1057	0.017	0.0447	0.0708	-0.0551	-0.0764	-0.0463	0.0127	-0.1289	0.0298	-0.0391	-0.0838	-0.0687	0.078	-0.0521	-0.0256	0.0227	-0.0901	-0.0532	-0.0971	0.0716	-0.0472	0.0954	-0.1362	-0.0201	-0.2318	-0.0959	-0.2418	-0.0721	0.0567	0.0314	-0.1422	-0.0454	-0.0742	0.1301	-0.1621	-0.076	0.0285
LGSN	-0.1072	-0.3648	-0.0464	-0.1226	-0.2188	-0.0042	-0.3182	-0.1338	-0.328	-0.2203	-0.0765	-0.0973	-0.0922	-0.0189	-0.0826	-0.0863	-0.2095	-0.1119	-0.0905	-0.126	-0.0443	-0.1786	-0.8756	-0.1709	-0.1175	-0.158	-0.2321	-0.0797	-0.1754	0.0496	-0.0211	-0.0865	0.1946	-0.073	-0.1547	0.0333	-0.2048	-0.0209	-0.2424	-0.0584	-0.1625	-0.1697	0.0533	-0.0452	-0.1571	-0.0857	-0.2958	-0.2441	-0.1788
KRTAP20-2	0.0167	0.0028	0.0998	-0.0888	-0.1247	-0.033	-0.1177	0.021	-0.1233	-0.2286	0.0304	-0.0254	0.0297	-0.026	-0.0573	0.119	-0.1104	-0.0389	0.005	0.0356	-0.013	0.0379	0.0861	0.0215	-0.0583	0.0412	-0.0398	-0.0208	-0.2128	0.0722	0.0597	-0.0367	0.0198	0.1048	0.0303	-0.0545	-0.0287	-0.0128	-0.1224	-0.0769	-0.0319	-0.0206	-0.1097	-0.0194	0.0322	-0.0487	-0.2399	-0.1074	-0.0274
TAAR5	0.0195	0.2058	0.0545	0.0079	0.0146	-0.0074	0.082	0.215	-0.034	-0.0287	0.0295	0.0972	-0.0754	0.1245	0.0452	-0.0369	-0.0366	-0.0221	0.1145	0.0822	0.0393	0.1746	0.183	0.1615	0.0595	0.0611	0.0869	0.155	0.0656	0.1561	-0.035	0.0504	0.203	-0.1294	0.0953	0.066	0.167	-0.0827	-0.0153	0.0892	0.1405	-0.0904	-0.2315	-0.1015	-0.0031	0.0065	0.0214	0.0883	0.0341
ZBTB43	0.0602	0.0457	0.0885	0.099	0.1473	-0.0436	0.1142	0.0948	-0.1511	0.0664	0.1744	0.1183	0.0462	0.0914	0.0527	-0.0636	0.2	0.1366	0.1542	0.1479	0.038	0.1246	0.0665	0.0347	0.1655	0.1314	0.1354	0.116	0.0835	0.0798	-0.03	0.076	0.0613	-0.0359	0.0514	0.1154	0.0807	-0.0454	0.1244	0.0854	0.0378	0.0612	0.0493	0.0975	0.1539	0.0546	-0.0161	0.0912	0.0609
PIP5K1A	-0.0915	-0.4061	-0.0299	-0.2198	-0.1302	-0.2595	-0.2472	-0.2902	-0.2328	-0.2607	-0.3102	-0.0881	-0.0619	-0.0708	-0.2378	-0.4152	-0.1163	-0.3789	-0.0901	-0.0861	-0.2688	-0.0441	-0.1931	-0.1215	-0.147	0.0021	-0.0395	-0.0207	-0.3534	-0.0789	-0.2324	-0.0773	-0.1844	-0.1766	-0.2248	-0.0847	-0.2694	-0.1843	-0.4749	-0.2024	-0.1904	-0.1502	-0.0383	-0.4943	-0.2569	-0.1699	-0.1437	-0.2927	-0.244
AP5S1	-0.0684	-0.0257	0.0708	0.0178	-0.0668	0.0574	-0.006	-0.0349	-0.2157	-0.0024	0.0126	0.1012	0.0448	0.0654	0.0333	-0.1651	0.038	-0.0594	0.1345	0.0609	-0.1503	0.0133	0.0199	0.0514	-0.0786	0.0447	0.0273	-0.006	0.1118	-0.0516	-0.0337	-0.0649	0.0477	0.0088	0.0116	-0.0387	-0.0269	-0.0536	-0.0396	0.0856	0.0108	0.0518	0.055	-0.0546	-0.0985	-0.0065	-0.0089	0.0059	0.0058
PLIN5	-0.1017	-0.0373	0.0384	0.0735	-0.1779	-0.0448	-0.0514	0.0015	-0.0961	-0.0253	-0.1387	-0.0745	-0.0418	-0.0423	0.0231	-0.0768	0.0172	-0.0388	-0.0326	0.0098	-0.0088	0.0282	-0.0667	0.0696	-0.0082	-0.0238	-0.0038	-0.0077	0.0965	0.0108	-0.039	0.1123	0.0505	0.1399	0.014	0.0619	-0.0163	-0.0016	0.1095	0.013	0.0586	0.0229	0.0102	-0.1503	-0.0598	-0.02	-0.0263	-0.1226	0.0724
WNT5B	-0.3448	-0.1193	-0.0526	-0.2457	-0.0829	-0.138	-0.1009	-0.0671	-0.0501	-0.1444	-0.0454	-0.0965	0.0294	-0.0736	-0.0606	-0.1175	-0.2108	-0.0898	-0.0911	-0.0726	0.0232	-0.1256	-0.1795	-0.2665	-0.0964	-0.1157	-0.1221	-0.1164	-0.1549	-0.0345	-0.182	-0.0623	-0.0632	-0.1111	-0.2004	-0.192	-0.2337	-0.1906	0.003	-0.0929	-0.1642	-0.0341	-0.1273	-0.3949	-0.0812	-0.0831	-0.083	-0.1085	-0.1147
GAS2	-0.042	-0.1558	-0.2161	-0.107	0.0473	-0.024	-0.0968	0.02	-0.1365	-0.0533	0.0441	-0.0001	-0.0063	-0.1461	-0.1082	0.072	-0.2149	0	0.1344	0.0112	0.0336	-0.0097	-0.18	-0.1567	-0.0305	-0.0279	-0.1791	-0.0849	0.1309	-0.0947	0.2039	0.1343	-0.091	-0.113	-0.0569	-0.0632	-0.0254	0.0366	-0.1364	-0.073	-0.0421	-0.026	-0.1886	-0.1238	-0.0633	0.1373	0.0532	-0.0675	0.0046
MYL10	0.0987	0.0874	0.1916	0.1733	0.0722	0.1884	0.2158	0.0858	0.0522	0.2259	0.0998	0.0809	0.0949	0.1568	0.1181	0.0838	0.0918	0.1387	0.0729	0.1402	0.1679	0.1374	0.1059	0.0841	0.0625	0.0279	0.2005	0.1034	0.1113	0.0899	0.036	0.0244	0.101	0.031	-0.0568	0.0883	0.0213	0.1471	0.0467	0.0673	0.1489	0.0145	0.0351	0.1336	0.0021	0.1879	0.1145	0.1623	-0.0541
TMEM82	-0.0493	0.0032	-0.0761	-0.0525	-0.1307	-0.094	-0.1858	-0.0267	0.0531	-0.169	-0.0691	-0.1143	-0.0507	-0.0468	0.0081	-0.3384	-0.0372	-0.0388	-0.0174	-0.04	-0.0611	-0.0693	0.0249	-0.2236	0.0727	0.0618	-0.0175	0.0014	-0.1869	0.0197	-0.1012	-0.0096	-0.0747	-0.1334	-0.1302	-0.1837	-0.1846	-0.0961	-0.0261	-0.0577	-0.0928	-0.1065	-0.0882	0.0008	-0.0498	-0.0468	0.0667	0.0543	-0.1388
LRRC15	-0.0083	0.0171	0.0252	-0.1168	-0.2187	-0.0719	-0.0669	0.045	0.0912	-0.0494	-0.1303	-0.056	-0.0571	-0.0667	-0.0483	0.0747	0.0482	-0.1799	-0.1577	0.0182	0.078	0.0651	-0.0285	0.0526	-0.1075	-0.0166	-0.0155	0.0909	-0.0902	0.0928	-0.1222	-0.0507	0.0079	-0.1707	0.0105	0.1036	-0.105	-0.2318	0.0124	-0.0667	0.0001	-0.0446	0.0533	-0.0334	-0.0353	-0.106	-0.0723	-0.1057	-0.0473
CRY2	0.1009	0.0104	0.1984	0.1154	-0.0115	0.0717	-0.0914	0.21	0.0021	-0.046	0.111	0.0753	-0.0445	0.12	-0.0112	0.0948	0.088	0.0474	-0.0837	0.0871	0.0807	0.1341	0.1125	-0.1163	-0.0656	0.1702	0.16	0.0369	0.112	0.1331	0.0044	-0.2121	-0.0195	-0.033	0.0908	-0.1071	-0.0394	0.0075	0.0792	0.0609	0.1275	0.0153	-0.0243	0.0632	0.1441	0.0903	-0.0586	0.0194	-0.106
ABCC12	0.0532	-0.1517	-0.122	-0.007	-0.102	0.0238	0.0201	-0.2004	0.0297	-0.0327	-0.1	0.0705	0.1305	-0.0663	-0.0038	-0.0105	-0.0647	-0.061	-0.1343	-0.0906	-0.0057	-0.0487	-0.1872	-0.003	0.1195	-0.0334	-0.0624	-0.1549	0.0421	0.0948	0.0387	-0.0372	-0.1172	0.2126	-0.0037	0.1149	0.0853	0.0661	0.0302	-0.0473	-0.0057	0.0063	-0.0683	0.0447	-0.1144	-0.0293	-0.0531	-0.0437	-0.0345
RIC8B	0.0835	-0.0371	0.0114	-0.0168	-0.0137	-0.1015	-0.071	0.0601	-0.0311	-0.0276	0.1081	-0.1279	-0.0303	-0.0506	0.0784	0.0378	-0.1173	-0.0337	0.0245	-0.0243	0.2027	0.065	-0.0404	-0.1504	0.037	0.0629	0.0233	0.019	-0.0576	0.1679	0.0206	0.0438	-0.063	0.0911	0.0172	-0.0059	-0.007	0.054	0.0178	-0.0844	0.0824	0.058	-0.1134	0.0597	0.029	-0.1146	0.0037	-0.0125	0.0925
KIAA1468	-0.003	-0.1592	-0.1976	-0.1082	-0.17	-0.1729	-0.1181	-0.1514	0.1225	-0.0466	-0.0882	-0.244	-0.0568	-0.1829	-0.0484	0.0617	0.0916	-0.088	-0.007	-0.1298	-0.1968	-0.139	-0.0202	-0.1105	-0.075	-0.1887	-0.1021	-0.2196	-0.118	-0.2464	0.0555	-0.1202	-0.2412	-0.0964	-0.1391	-0.1437	-0.0504	0.022	-0.0656	-0.1922	-0.0143	-0.0991	-0.1334	-0.2083	-0.1161	-0.1422	-0.1476	-0.1255	-0.0486
NDUFAF5	-0.36	-0.2433	-0.3392	-0.1096	-0.1377	-0.0215	-0.261	-0.2486	-0.3329	-0.1517	-0.0689	-0.3169	-0.0827	-0.272	-0.2893	-0.1588	-0.1789	-0.2243	-0.2014	-0.1197	-0.1873	-0.1729	-0.2231	-0.0606	-0.2525	0.0311	-0.2638	-0.3072	-0.6046	-0.5925	-0.1945	-0.2138	-0.1328	-0.1804	-0.2259	-0.0127	-0.2042	0.007	0.1054	-0.3506	-0.227	-0.2106	-0.2577	0.0129	-0.2823	-0.1144	-0.0394	-0.2305	-0.0985
MRPL40	-0.1751	-0.2373	-0.0201	-0.1269	-0.3074	-0.0009	-0.0274	-0.1112	-0.2293	-0.1102	-0.6673	-0.2884	-0.311	-0.1013	0.0792	-0.1994	0.0446	-0.1127	-0.3084	-0.0796	-0.2002	-0.1517	-0.3713	-0.0177	0.0589	-0.2186	-0.2137	-0.3171	-0.2217	-0.1176	-0.0903	0.062	0.0287	-0.0148	-0.0878	-0.3088	-0.1049	0.1019	0.175	-0.4963	0.0142	0.0484	-0.4944	0.1301	0.0423	-0.0433	0.0759	-0.0374	-0.0933
TMEM55B	0.0801	0.0394	0.0314	0.0906	-0.008	0.1112	0.1064	0.1179	0.2596	0.1429	-0.0135	0.1559	0.0023	0.0146	0.116	0.1587	0.0809	0.0683	0.0098	0.0807	0.0341	0.0863	0.0086	0.0211	0.0483	0.0194	0.0657	-0.0129	-0.1462	-0.0509	0.0943	0.0574	-0.1646	-0.005	0.0432	0.0561	0.1863	0.1921	0.1747	0.0559	0.0941	0.1587	-0.0125	0.0181	0.0715	0.1701	0.0908	0.1545	0.041
RNF111	0.0183	0.0032	-0.0493	0.0772	-0.0338	0.0253	0.0141	0.172	0.1279	-0.0388	0.0655	0.0185	0.0552	0.0251	-0.1012	-0.0284	0.0985	0.1015	-0.0221	0.0334	0.0834	0.1692	0.0773	0.1189	0.0036	0.169	0.1703	0.0317	-0.0988	-0.0232	-0.0626	-0.0823	0.0245	-0.0628	-0.1107	-0.0964	-0.0976	-0.0122	0.1612	0.0444	0.1505	-0.0902	0.104	0.0495	-0.0272	-0.0443	0.0748	-0.1033	-0.0644
STK25	-0.1235	0.0719	0.0785	-0.0624	0.0585	-0.0686	-0.089	0.0311	-0.1593	-0.0196	-0.02	-0.0396	-0.0547	-0.0557	0.0034	0.0047	-0.1268	-0.0621	-0.0604	-0.0317	-0.1268	-0.0024	0.0542	-0.0585	0.075	0.0246	-0.1333	-0.0958	0.0613	0.1809	-0.0658	-0.0089	0.0039	-0.0741	-0.006	0.0192	-0.0219	-0.0363	-0.018	-0.0457	-0.0698	0.0581	-0.057	-0.1045	0.0301	-0.0319	0.0078	-0.018	-0.0878
HLA-B	-0.2964	-0.1459	0.0294	-0.369	-0.2631	-0.289	-0.1956	-0.1045	-0.2611	-0.0996	-0.0185	-0.2191	-0.3563	-0.1449	-0.1397	0.0509	-0.2397	-0.2315	0.0089	-0.1581	-0.153	-0.0828	0.0899	-0.1584	-0.1396	-0.081	-0.0788	-0.0176	-0.1109	-0.0999	-0.1055	-0.0181	-0.2386	-0.2208	-0.1312	-0.151	-0.1068	-0.1293	-0.1813	-0.1849	-0.0151	-0.2351	-0.1611	-0.228	-0.2064	0.0145	-0.1956	0.0898	-0.1989
NEU3	0.1122	0.0021	-0.0912	0.1199	0.0311	0.1019	-0.0332	0.0116	-0.0878	0.1677	0.1675	0.085	0.0009	0.0732	0.115	-0.0015	0.0712	0.0086	-0.047	0.1736	0.1585	-0.0407	0.0628	-0.1541	0.101	0.1349	0.2649	0.0347	-0.022	0.0002	0.1208	0.1151	-0.1206	-0.1801	-0.0502	0.0891	-0.0926	-0.3229	0.1553	0.0224	-0.1379	-0.1747	0.0776	0.1201	0.0929	0.0417	0.0273	0.2158	-0.1967
RPL38	-1.378	-0.9501	-0.9481	-1.348	-1.2208	-1.176	-1.0736	-0.9016	-1.3339	-1.696	-0.9454	-1.1396	-1.0506	-1.4653	-0.9818	-1.2495	-1.2341	-1.3111	-0.6684	-1.3557	-1.0387	-1.4832	-1.2983	-1.2679	-0.8551	-0.82	-2.0132	-1.5922	-1.1677	-0.9978	-1.0578	-1.0339	-1.1801	-1.4258	-0.883	-1.1204	-1.0815	-0.3554	-0.6039	-1.0244	-1.0436	-1.323	-0.7732	-1.7652	-0.9627	-1.2908	-1.4505	-0.9988	-1.0345
C2	-0.0159	-0.0702	0.0567	-0.0407	0.0522	-0.0879	0.0229	-0.0018	-0.0072	-0.0013	-0.0983	-0.0156	-0.0631	0.0478	0.0509	0.1184	0.1058	-0.0006	0.0976	-0.0158	0.048	0.0456	0.0334	-0.0447	0.1155	-0.0439	0.0623	0.0282	0.0561	0.0525	-0.0804	-0.0583	0.0196	0.0844	0.0884	0.0443	-0.0642	-0.1251	-0.1825	0.0949	0.078	0.01	0.0339	-0.1808	0.0838	0.0008	-0.0021	0.2281	-0.1102
GTF2A1	-0.6357	-0.7267	-0.2876	-0.7248	-0.6564	-0.6583	-0.727	-0.6784	-0.3834	-0.4344	-0.2819	-0.2851	-0.2852	-0.5027	-0.76	-0.893	-0.6572	-0.6323	-0.862	-0.3981	-0.5324	-0.6821	-0.6995	-0.2218	-0.2603	-0.577	-0.4899	-0.6104	-0.5701	-0.4686	-0.5944	-0.5599	-0.2076	-0.5425	-0.6609	-0.6256	-0.8012	-0.4025	-0.4908	-0.5789	-0.3487	-0.4676	-0.4387	-0.3628	-0.5644	-0.8652	-0.45	-0.4731	-0.5725
TAS2R31	0.0482	0.0827	-0.0351	0.162	0.1325	0.0083	0.0474	0.0294	0.0824	0.0141	0.1808	0.0911	0.1019	0.0439	0.0299	-0.0149	0.1194	0.0139	0.1565	0.0338	-0.0114	0.1076	0.0632	0.0475	0.0123	0.0165	0.1001	-0.0032	0.1364	0.0364	0.1473	0.1023	-0.0604	-0.0383	0.1654	0.0925	-0.032	0.1128	0.0326	0.0483	-0.04	0.0582	0.0429	0.0198	0.0137	0.1003	-0.037	0.1068	0.0491
MUCL1	0.0514	-0.1884	-0.1988	-0.1053	0.083	0.173	-0.0889	-0.0936	0.0664	-0.1832	0.0426	-0.3155	-0.0839	-0.1689	-0.0505	-0.1352	-0.1724	-0.0745	0.0645	-0.1724	0.0212	-0.1309	-0.0951	-0.2322	-0.1102	-0.1984	-0.2681	-0.246	-0.0844	0.0118	-0.2553	-0.1037	-0.1079	-0.3791	-0.1297	-0.0484	0.002	0.0981	-0.2155	-0.011	-0.1714	-0.0987	-0.1412	-0.0779	-0.0461	-0.0742	-0.1333	-0.2409	-0.0006
ITLN1	0.0916	0.1837	0.0497	0.1517	0.1359	0.1489	0.0304	0.142	-0.0061	0.0328	0.0079	0.1296	0.1076	0.1356	-0.0546	-0.0443	-0.0275	0.1424	0.0461	0.1443	0.0431	0.0573	0.1998	-0.044	-0.0008	0.0895	0.1296	0.1032	-0.0516	0.2216	0.1264	0.057	0.1733	0.1593	-0.032	0.0481	0.1754	0.0675	0.2661	0.1406	0.0643	0.1602	-0.0485	0.0881	0.1364	0.0139	0.122	0.0473	-0.041
DDAH2	0.0734	-0.061	-0.074	-0.018	-0.1357	-0.0439	0.0736	0.0158	-0.1375	-0.0697	0.0213	-0.0545	-0.0344	-0.0744	0.15	0.1985	-0.063	0.006	0.0351	-0.0288	-0.0592	-0.0341	0.0415	0.1348	0.2175	0.0211	-0.1238	0.0099	0.1675	-0.0371	-0.0713	0.0769	-0.1219	0.2049	0.0567	0.1556	0.0296	0.0067	0.0105	-0.0041	0.1134	-0.0606	0.2098	0.0072	-0.0005	0.2169	-0.0392	-0.0197	0.1503
ARMC3	-0.0117	-0.0198	-0.0717	-0.0368	-0.0468	0.0177	0.0708	0.0539	-0.0542	-0.0535	-0.0455	-0.0236	-0.0734	-0.1077	-0.3212	0.1627	0.0047	-0.011	-0.0083	-0.0022	-0.0596	-0.0076	0.004	0.0353	-0.0007	-0.009	0.0258	-0.0048	0.1694	-0.0148	0.0347	-0.1012	-0.0246	0.0293	-0.0796	-0.0104	-0.0626	0.104	-0.0183	-0.129	0.0078	-0.0823	-0.006	0.0841	0.0452	0.0205	-0.0761	0.0025	-0.033
HSPA4	-0.0462	-0.0534	0.0362	-0.0127	-0.0501	-0.0893	0.0972	-0.0272	0.0106	0.0082	0.0328	-0.1045	0.0189	-0.0308	0.0881	-0.0229	0.0958	-0.0052	-0.143	0.13	0.0178	0.0726	-0.0677	0.2506	-0.1427	-0.0229	0.1913	-0.0599	-0.0609	-0.0819	0.0086	-0.1183	-0.0377	0.0242	0.007	-0.0427	0.0024	0.0163	0.0282	-0.0459	-0.0548	-0.0206	-0.1777	0.0374	0.0528	0.0925	0.0308	-0.0036	-0.0702
ZSCAN30	0.0571	-0.0696	-0.0211	0.026	-0.0262	0.116	0.1042	-0.0091	0.2287	0.0089	0.0052	0.0622	0.0626	-0.0378	0.0097	0.1315	0.0498	0.0772	0.0422	-0.0233	-0.0481	0.0387	0.0253	-0.0013	-0.01	-0.0139	0.1108	-0.126	0.1594	0.0162	0.006	0.0962	0.0482	0.0738	0.1553	0.1121	-0.0182	0.095	-0.0132	0.0193	0.0436	-0.0009	-0.105	0.0433	-0.1329	0.0688	0.1039	-0.0862	-0.04
EXPH5	-0.1019	-0.0401	-0.0826	-0.1053	-0.0683	0.0556	0.0259	0.0701	0.0568	0.1583	-0.0519	-0.0264	-0.1575	0.0225	-0.0048	-0.1416	0.0517	-0.0457	-0.0424	0.0401	0.1059	0.0599	-0.0025	0.077	0.1272	0.1022	-0.1252	-0.0148	0.088	0.0212	0.0274	0.1096	0.1636	-0.0313	-0.1564	0.1362	-0.0724	0.1137	0.0977	0.174	0.031	0.1516	0.0525	-0.0599	0.006	0.0528	-0.0183	-0.009	-0.0028
CSGALNACT1	-0.2564	-0.1894	0.0214	-0.1125	-0.0912	-0.1561	-0.0505	0.0613	-0.0457	-0.1689	-0.0859	0.0302	-0.1333	-0.0483	-0.0749	-0.0679	-0.139	-0.1642	-0.093	-0.0367	-0.1143	-0.0429	-0.0705	-0.2992	-0.1778	-0.0928	-0.1941	0.0499	-0.1993	-0.1173	-0.1011	-0.1336	-0.0593	-0.3274	-0.0812	-0.0214	-0.0688	-0.2433	-0.1296	-0.1448	0.0307	0.0283	-0.1654	-0.1632	-0.1663	0.0732	-0.1332	-0.1311	-0.0504
HMHB1	0.0656	-0.1741	0.1441	0.1547	0.0098	-0.0482	-0.1398	0.1403	-0.1938	0.0194	-0.2585	0.0387	-0.7794	0.1046	-0.0351	0.2263	0.1636	-0.0117	0.2886	0.1191	-0.2078	-0.0005	0.1215	-0.3084	-0.2102	0.0527	-0.0264	0.1209	-0.1494	0.1199	0.2097	-0.5978	-0.3167	0.3152	-0.474	-0.3817	-0.0211	0.3546	0.3191	-0.0835	-0.0468	0.0645	0.1772	-0.1832	0.0834	0.3176	0.2399	0.0104	0.1055
EMC10	-0.1673	-0.0706	-0.055	0.0084	-0.0959	-0.0618	0.066	-0.0327	-0.1362	-0.0373	-0.0379	-0.1701	0.0724	-0.0772	-0.1233	0.0343	0.0934	-0.0512	-0.0753	-0.0488	0.044	-0.0118	-0.0843	-0.008	-0.0805	-0.0884	-0.0595	-0.0825	0.0135	-0.0068	0.0233	-0.0265	-0.051	0.0028	0.0206	0.0341	-0.099	0.0918	0.047	-0.0116	0.0187	-0.0628	-0.077	-0.1196	0.025	0.1195	-0.1431	0.0229	0.0268
SLTM	0.0346	-0.1539	-0.0207	0.0242	-0.3961	0.0573	0.0582	-0.1584	-0.0982	-0.191	-0.0703	-0.1857	-0.0326	-0.1874	-0.0135	-0.4432	-0.0248	0.1091	-0.2592	-0.1273	-0.0014	-0.1876	-0.2293	-0.1249	0.0228	0.0308	-0.1659	-0.3333	0.0085	-0.1675	0.0026	-0.3684	-0.0843	-0.0148	-0.1285	-0.2326	-0.0916	-0.5883	-0.1493	-0.0585	-0.1541	-0.1683	-0.2613	-0.0417	0.0531	-0.4033	0.0657	-0.1487	-0.355
TLCD2	0.0537	-0.065	-0.074	-0.055	0.2137	-0.0719	-0.1418	-0.0843	0.0847	-0.0601	0.1336	-0.0817	-0.0093	-0.0775	-0.0532	-0.0032	0.1168	0.2206	0.0321	-0.0437	-0.1077	-0.1701	-0.0481	-0.0429	0.0533	-0.0389	-0.1361	-0.1616	0.127	0.088	0.114	-0.0712	-0.0982	0.0251	-0.1586	-0.0967	-0.0035	0.1609	0.166	-0.0075	-0.0552	-0.0826	0.158	-0.0225	-0.0284	0.0117	-0.0612	-0.14	0.0675
AURKB	-0.6919	-1.4865	-1.3119	-1.8563	-1.9112	-1.3837	-1.7972	-1.9341	-1.6005	-1.8976	-1.5594	-2.2657	-1.019	-2.0399	-0.8409	-1.6998	-1.8356	-1.8191	-1.6726	-1.6877	-1.3448	-1.8531	-1.9632	-1.5715	-1.477	-1.6691	-2.2342	-1.7186	-1.8558	-1.4125	-1.5291	-1.7759	-1.5644	-1.8806	-2.0562	-0.4418	-1.9833	-0.9648	-1.4956	-1.3674	-0.4706	-1.4123	-1.8832	-1.7131	-1.173	-1.5336	-1.8053	-1.4978	-1.8283
PPP1CA	-0.3572	-0.511	-0.525	-0.0486	-0.3763	-0.8155	-0.4687	-0.4862	-0.2373	-0.2711	-0.1764	-0.3022	-0.2093	-0.452	-0.5281	-0.3664	-0.8252	-0.3309	-0.5286	-0.4526	-0.3923	-0.725	-0.4629	-0.7272	-0.6527	-0.2559	-0.3048	-0.5035	-0.6872	-0.7454	-0.1912	-0.4002	-0.5958	-0.4102	-0.2383	-0.3799	-0.2939	-0.8683	-0.6467	-0.5379	-0.2143	-0.2556	-0.4551	-0.5552	-0.4599	-0.315	-0.528	-0.416	-0.612
INPP5A	0.0196	-0.1077	0.0568	0.008	0.0629	-0.0235	-0.188	0.0107	-0.2025	-0.0409	-0.2314	-0.1117	0.0368	0.0083	-0.0688	-0.0335	-0.0855	-0.0704	-0.0881	-0.0632	-0.1531	0.0117	0.0097	-0.1054	-0.1308	-0.1042	0.0164	0.0182	-0.1491	0.0442	-0.1692	-0.1607	-0.0058	-0.2508	-0.1857	-0.0353	-0.1398	-0.0131	0.0739	-0.0493	-0.1646	-0.1043	-0.1861	-0.0119	-0.033	-0.1243	0.0079	-0.0333	-0.1541
UBQLNL	0.0455	-0.1427	-0.0684	-0.0139	-0.0448	-0.0103	0.0735	-0.0413	0.0769	-0.0604	-0.1294	-0.0836	0.0295	-0.0884	0.1095	0.1139	0.0579	0.0006	-0.0511	-0.0535	0.0237	-0.1286	-0.1979	0.1121	0.0292	-0.0677	-0.0456	-0.1239	0.1975	-0.1026	0.0118	0.076	-0.052	-0.0233	0.016	0.109	0.0571	-0.0001	-0.0066	-0.0632	0.0283	0.0223	-0.1462	0.0267	0.0632	-0.0612	0.0355	-0.0567	0.0699
ANKRA2	-0.0181	-0.1629	0.0479	-0.0001	-0.1035	-0.1814	0.1026	-0.3091	-0.055	0.1348	-0.1496	-0.2643	0.1514	-0.2428	0.3214	-0.2836	0.0532	0.0775	0.3723	0.5456	0.0001	-0.3592	0.1929	0.0374	-0.0614	-0.036	-0.1858	-0.3576	0.4448	-0.8158	0.0721	-0.1543	-0.3982	-0.0785	-0.0495	-0.1039	-0.0615	-0.0635	-0.1564	-0.2831	-0.0341	-0.1306	0.4389	0.2879	0.1838	-0.1215	0.1304	0.0822	0.1764
NPHP4	-0.1649	-0.045	-0.0495	-0.0781	-0.1262	-0.2236	-0.1004	0.0522	-0.0488	-0.1564	-0.0139	-0.0174	-0.1844	-0.051	-0.1326	-0.0941	-0.0722	-0.2591	0.0778	-0.1006	-0.1315	-0.0076	0.0416	-0.0137	-0.1141	-0.0596	-0.0381	0.1254	-0.1678	-0.009	-0.143	-0.1188	-0.0106	0.1049	-0.0481	0.0303	-0.1179	-0.07	-0.1988	-0.098	-0.0234	-0.0746	-0.1955	-0.1907	-0.1344	-0.0225	-0.0827	-0.0976	-0.2066
RHOC	-0.1456	-0.214	0.0481	-0.1825	0.0132	-0.265	-0.235	-0.0784	-0.2092	-0.0872	-0.2221	-0.0426	-0.3577	-0.1012	-0.1543	-0.2262	-0.1156	-0.1256	0.0686	-0.1129	-0.168	0.001	-0.077	-0.1668	-0.0581	-0.1015	-0.076	-0.0087	-0.1499	-0.1008	-0.0434	0.0148	-0.1305	-0.2217	0.0125	-0.1514	-0.1519	-0.1462	-0.1105	-0.1758	0.1165	-0.014	-0.0338	-0.2001	-0.1094	0.0372	-0.2545	-0.1096	0.0874
G3BP2	-0.0955	-0.0696	0.0561	-0.1652	-0.2908	-0.1824	-0.0553	0.016	-0.1165	-0.2005	0.1083	-0.0969	-0.3428	-0.0977	-0.316	-0.1256	-0.0217	-0.0007	-0.0001	0.0265	-0.065	-0.0416	-0.1449	-0.3478	-0.1845	-0.1684	-0.2363	-0.0811	-0.2576	-0.1366	-0.1523	-0.2037	-0.1085	-0.2959	0.0279	-0.3035	-0.1913	-0.0888	-0.2443	0.0419	-0.3637	-0.0307	-0.1377	-0.0218	0.1108	-0.2043	-0.0604	-0.0503	0.0631
FSD1	-0.087	-0.1449	-0.001	-0.1486	-0.1013	-0.0121	-0.1245	-0.0647	-0.0443	0.0216	-0.0397	-0.0148	-0.1122	-0.105	0.1038	0.1004	-0.0316	-0.248	-0.1365	-0.0324	-0.0826	-0.0405	0.0084	-0.0659	-0.0547	-0.034	0.118	-0.0531	0.064	0.0061	-0.1369	-0.0858	-0.0033	-0.1078	-0.0364	-0.1152	0.0167	0.0044	-0.0806	-0.0522	0.0033	-0.0386	-0.1443	0.0233	-0.0922	-0.0708	0.1048	-0.0554	-0.0304
ANKLE1	-0.0306	-0.0913	0.1378	0.0714	-0.0319	-0.0602	0.0263	-0.0434	0.0335	0.0897	0.0623	0.227	0.0458	0.0284	-0.0129	0.0255	0.1473	-0.1153	0.0898	0.0425	0.1024	0.0248	0.0498	-0.0293	0.0483	0.0428	0.0493	0.0736	-0.0331	0.0956	-0.0249	0.0236	0.0702	0.0478	0.0533	0.031	0.0349	0.0875	-0.1661	-0.1266	-0.0922	-0.0145	-0.1284	-0.0861	-0.0497	-0.0915	0.0252	-0.0064	0.0386
PROB1	-0.1611	-0.1991	-0.028	-0.2517	-0.0938	-0.2888	-0.0381	-0.075	0.0125	-0.1005	-0.2004	-0.0411	-0.1119	-0.1351	-0.0315	0.0778	-0.2367	-0.2822	-0.0689	-0.1246	-0.2314	-0.2482	-0.0626	-0.1796	-0.0566	-0.1372	-0.2684	-0.1016	-0.1346	-0.2706	-0.2899	0.012	-0.0993	-0.1174	-0.0851	-0.1344	-0.1788	-0.0137	-0.1632	-0.2746	0.0238	-0.0016	-0.1755	-0.1795	-0.2139	-0.1024	-0.1235	-0.2337	-0.1262
HAUS6	-0.9158	-1.3404	-0.1726	-0.8447	-0.7399	-0.6546	-0.5597	-0.3525	-0.7999	-0.8085	-0.4257	-0.8641	-0.5609	-0.9123	-1.4176	-0.9489	-1.3836	-0.9364	-1.3229	-0.6547	-0.8505	-0.9314	-0.1228	-1.3664	-0.4128	-1.1555	-0.8756	-0.4205	-0.8007	-0.2265	-0.5972	-1.1147	-1.2561	-1.4578	-0.4981	-1.2272	-1.3534	-0.7052	-1.0067	-0.7474	-1.0246	-0.7786	-1.214	-0.9955	-0.7232	-1.3298	-0.8746	-0.7893	-0.5072
COPZ1	-0.4612	-1.2936	-1.365	-1.1227	-1.149	-0.5817	-1.0168	-0.9772	-0.9517	-0.7943	-1.5199	-1.2172	-0.9405	-1.1251	-1.3211	-1.3869	-1.375	-1.1676	-0.8258	-1.5303	-1.095	-1.2355	-1.0364	-0.93	-1.2268	-1.3475	-1.411	-1.3157	-0.5344	-1.5078	-0.9989	-0.7471	-1.0558	-1.0625	-0.894	-0.8183	-0.7733	-0.9236	-1.5796	-1.5257	-1.4123	-0.8127	-0.9597	-1.136	-0.863	-1.2361	-0.7374	-1.1976	-0.9124
SLC4A7	-0.0803	-0.4666	0.0551	-0.2271	-0.2489	-0.0431	-0.146	-0.461	-0.2089	-0.2625	-0.2212	-1.0227	-0.1137	-0.0473	-0.4849	-0.4765	-0.2433	-0.4439	-0.3807	-0.4919	-0.1973	-0.1435	-0.6394	0.001	-0.1215	-0.3181	-0.4229	-0.3544	-0.2753	-0.2792	0.1365	-0.5242	-0.1604	-0.1646	-0.9855	-0.544	-0.2789	-0.8526	-0.3772	-0.2987	-0.4304	-0.2701	-0.4818	-0.0389	-0.0912	-0.2133	-0.2892	-0.3035	-0.8246
STARD5	-0.0707	-0.1029	-0.0402	-0.0076	0.0907	-0.0922	-0.3142	-0.048	-0.1501	-0.1746	0.0582	-0.0357	-0.0847	-0.0296	0.0052	-0.2088	0.0026	-0.0047	0.0173	0.0063	-0.0209	-0.0064	0.0125	-0.3016	-0.0795	0.0069	0.0294	-0.0772	-0.1855	-0.0334	-0.0683	-0.2267	-0.112	0.1163	-0.2388	-0.3057	-0.1212	-0.5097	-0.0478	-0.0606	-0.0942	0.1009	-0.0103	-0.062	0.0508	0.0311	0.1131	-0.0113	-0.2042
ATG13	0.0242	-0.0326	-0.1441	0.1003	-0.1622	0.0347	0.1937	-0.0921	-0.152	0.0773	0.0918	-0.2072	-0.0112	-0.048	-0.2328	0.0103	0.3497	0.0626	-0.2979	-0.1162	-0.0935	-0.0955	-0.1885	-0.0117	0.0717	0.0665	0.0834	-0.2161	0.2431	-0.0337	0.1339	-0.019	-0.0336	-0.0838	0.0355	-0.0339	-0.0482	0.1479	-0.0678	-0.2636	0.1145	0.083	0.2119	0.151	0.0932	0.0842	-0.0163	0.0976	0.1597
DLX1	-0.0344	-0.0845	-0.0761	0.003	-0.0964	0.0692	-0.0382	-0.0109	-0.1638	0.0304	0.0031	-0.0985	-0.1671	-0.0701	0.0198	0.0257	-0.0307	-0.0322	-0.1288	-0.0913	-0.0072	-0.0795	-0.0442	0.0524	-0.0038	-0.1217	-0.0121	-0.0838	0.0264	-0.0298	0.0205	-0.0048	-0.122	0.0222	0.0274	0.0317	0.0196	0.0647	-0.0631	-0.0451	0.0042	0.0603	0.0032	-0.0041	0.0462	0.0333	-0.0289	-0.0776	0.1569
SEC14L3	0.0887	-0.0255	-0.0657	0.1013	0.0158	0.0513	0.0935	-0.0419	0.033	0.0907	-0.065	-0.1107	-0.0173	-0.0891	-0.0396	0.0994	-0.0329	0.1003	-0.0011	-0.0742	0.0158	-0.0326	-0.1533	-0.0016	0.0665	-0.0068	0.0485	-0.1925	0.1161	-0.1813	-0.0016	0.0501	-0.0295	0.0495	0.1041	0.0665	0.0979	-0.041	0.019	0.0112	0.1322	0.027	-0.1055	-0.034	0.0548	-0.0265	0.2143	-0.0001	-0.0554
NSFL1C	-0.1383	-0.2933	-0.6351	-0.109	-0.2032	-0.0637	-0.1925	-0.1935	0.0447	-0.0207	-0.1273	-0.3741	-0.1554	-0.2958	-0.2421	-0.274	-0.0551	-0.0092	-0.2393	-0.1995	-0.188	-0.2945	-0.7298	-0.0846	-0.0838	-0.2167	-0.2377	-0.4255	0.0681	-0.448	-0.1296	-0.0275	-0.2348	-0.1618	-0.1568	-0.0534	-0.1118	-0.0306	-0.1593	-0.217	-0.117	-0.1404	-0.1345	-0.0861	-0.2128	-0.0815	-0.2138	-0.2787	0.1156
PREB	-0.6577	-0.873	-0.9059	-0.5989	-0.5522	-0.9339	-0.8527	-0.8359	-1.0723	-0.6668	-0.4251	-1.1143	-0.4607	-0.8794	-0.3646	-0.5948	-1.2847	-0.7636	-1.016	-0.5858	-0.8938	-0.5913	-1.1298	-1.2218	-0.5235	-0.7992	-0.6866	-1.0092	-0.5611	-0.064	-0.6632	-1.1988	-0.9726	-0.6301	-1.148	-0.9966	-0.7899	-0.1855	-1.0976	-0.6557	-0.922	-0.5384	-0.9242	-1.3343	-1.2788	-0.6018	-0.6469	-0.6573	-0.8063
CP	0.0071	-0.0329	-0.0278	-0.092	-0.2644	0.061	-0.1305	-0.0325	-0.3547	0.036	0.1547	0.0044	0.0579	-0.0917	-0.1235	0.2214	0.0195	0.1247	0.065	0.0646	0.0228	-0.0235	-0.1543	0.1286	0.0495	-0.0211	-0.0342	-0.0371	-0.0577	-0.0679	-0.0385	0.0795	-0.0461	-0.0496	-0.1054	-0.126	-0.0619	-0.0094	-0.0325	0.0686	-0.2315	-0.1143	0.1527	-0.0263	0.187	0.0988	0.0792	-0.1112	0.0075
ABTB1	-0.0724	0.1068	0.1393	-0.0441	-0.1579	-0.1606	-0.001	0.0822	0.0955	0.0509	-0.0031	0.0018	-0.0872	0.1216	0.0133	0.048	-0.1766	-0.115	-0.0366	0.049	-0.0187	0.0064	-0.0131	-0.0168	0.0371	0.049	0.0452	0.1169	0.2504	-0.125	-0.0535	-0.0721	-0.0195	-0.039	-0.1282	0.1223	-0.0115	0.1377	0.0159	0.0447	-0.0768	-0.1613	-0.0155	0.0392	0.002	0.0317	-0.0836	-0.0062	-0.0233
GSTA2	0.3139	0.5391	0.2596	0.2528	0.3428	0.0447	-0.1658	0.3598	0.1334	-0.0765	0.2052	0.3672	-0.2389	0.2764	-0.547	-0.035	0.4167	0.2502	0.0688	0.5285	0.2614	0.5873	0.2653	0.2846	0.1233	0.4186	0.1977	0.5029	0.0453	0.224	-0.0009	-0.0356	0.0949	0.1083	0.4068	-0.2594	-0.0571	0.0949	0.0949	0.0618	0.0959	-0.118	0.3259	0.2968	0.1282	-0.2366	0.2214	0.2625	0.1763
DNHD1	-0.0454	-0.0389	-0.0156	-0.023	-0.0652	0.0652	-0.0499	0.038	-0.0509	-0.1216	0.0485	0.0582	-0.1238	0.0819	-0.1112	-0.0199	0.0449	0.0669	-0.1362	0.0009	0.027	-0.0159	-0.092	0.0179	0.0617	0.0086	0.0811	-0.0075	-0.034	0.1409	0.139	-0.0507	0.0415	0.0166	-0.1792	0.1321	0.0422	0.1001	0.0246	-0.0317	-0.0424	0.0095	0.0144	0.0802	0.0642	-0.1067	0.0043	0.0117	-0.1268
ANKRD45	0.0714	0.0041	-0.015	0.1297	0.124	0.1193	0.0124	0.062	-0.1106	0.1371	0.1061	0.0467	0.1031	0.0235	0.2009	0.1409	-0.0775	0.1239	0.022	0.141	0.0909	0.0001	-0.0409	0.1028	0.1412	0.116	0.1383	-0.0357	0.1465	-0.077	0.1355	0.1441	0.0568	0.2345	0.0615	0.1371	0.1825	-0.0617	0.1084	0.0415	0.0999	0.01	0.0219	0.1435	0.0277	-0.0651	0.1111	0.0496	0.0522
C11orf44	-0.008	0.1311	0.0888	0.0605	-0.0347	0.0371	0.1067	0.0871	0.094	0.0957	0.2421	0.1007	-0.1038	0.0629	0.0358	-0.0603	-0.0076	-0.0554	-0.093	0.0062	0.0471	0.0927	-0.0059	0.08	0.0103	0.0438	0.2147	0.032	0.0529	0.0095	0.1256	0.0638	0.0304	0.0288	0.0988	0.1825	0.109	0.1073	-0.0399	0.1285	0.1628	0.0342	0.0318	0.1656	0.0406	0.0634	-0.0413	0.1594	-0.0145
ZNF839	-0.1857	0.0821	-0.0912	-0.1232	0.212	-0.0369	-0.0418	-0.1441	-0.4321	-0.1205	-0.1216	-0.2952	-0.0373	-0.1287	0.0888	0.1067	0.1431	-0.0709	-0.1936	-0.1707	0.0956	-0.2408	-0.2711	0.0472	0.0916	-0.2113	0.1076	-0.2288	-0.1228	-0.4155	0.0096	0.021	-0.4197	-0.063	-0.1438	0.0002	-0.0626	-0.0391	-0.3052	-0.0135	0.0737	-0.0129	-0.2841	-0.2188	-0.2393	0.216	-0.0122	-0.1477	-0.1094
DCTN5	-0.3114	-0.6307	-0.9854	-0.7058	-0.4382	-0.8139	-0.8006	-0.1439	-0.7447	-0.9317	-1.1052	-0.7831	-0.4892	-0.6938	-0.52	-0.5894	-1.0672	-0.4135	-0.8134	-0.0777	-0.7599	-0.7703	-1.4098	-0.6236	-0.6574	-0.6713	-0.7621	-1.0559	-0.753	-1.0623	-0.7113	-0.7163	-0.6014	-0.8404	-0.9052	-0.6919	-0.9878	-0.0814	-0.8114	-0.3311	-0.6225	-0.7945	-0.7112	-0.8351	-1.0159	-0.1972	-0.7297	-0.4085	-0.8272
RPS8	-1.2873	-1.9703	-1.3965	-1.716	-1.6306	-1.8907	-1.5197	-1.1704	-2.0146	-1.8524	-1.615	-1.8959	-1.3682	-1.1935	-1.4199	-1.455	-1.2668	-1.6145	-1.6044	-1.2757	-1.4361	-1.4233	-1.3086	-1.5991	-1.823	-1.5959	-1.5954	-1.0396	-2.3231	-1.0968	-1.111	-1.634	-1.3879	-1.6287	-1.6653	-1.7826	-2.0006	-1.7209	-1.5105	-1.5226	-1.5246	-1.7163	-1.7636	-2.0391	-1.1679	-1.587	-1.7862	-1.705	-1.4032
ZMYND11	-0.0409	-0.1833	-0.1382	-0.2502	-0.1449	-0.2051	-0.0974	-0.1612	-0.2461	-0.2214	-0.0196	-0.0733	-0.2468	-0.1633	-0.1061	-0.4278	-0.0456	-0.1709	-0.1038	-0.1849	-0.0758	-0.0271	-0.0796	-0.0581	-0.1696	-0.1135	-0.0642	-0.09	-0.4046	-0.2674	-0.1826	-0.1931	-0.1149	-0.1022	-0.1689	-0.2015	-0.153	-0.2738	0.045	-0.0922	-0.0641	-0.0898	-0.1507	-0.0391	-0.1847	-0.0839	-0.0201	-0.1249	-0.1839
HIST1H2AL	-0.2754	-1.0044	-0.1131	-1.0799	-0.4879	-0.9915	-0.7122	-0.8985	-0.6117	-0.6899	-0.7943	-1.1633	-0.9801	-0.0576	-0.6446	-1.4034	-0.4216	-0.1835	-0.3222	-0.1339	0.0456	-0.0052	-1.6583	-0.1143	-0.988	0.1253	-0.4196	-0.4551	-1.7385	-0.2722	0.2475	-0.0762	-1.0316	-0.3254	0.0488	-0.9224	0.026	-0.0013	-0.6572	-0.5393	0.2762	-0.3296	-0.6806	-1.2301	-0.2009	-0.9533	-0.84	0.1353	-0.5977
FZD7	-0.0129	0.0715	0.1392	0.0646	0.0191	0.0375	0.1966	0.1669	0.0266	0.0086	0.1795	0.2448	0.0577	0.1395	-0.0937	-0.0693	-0.0175	-0.1455	0.0575	0.1582	0.0581	0.2478	0.1288	-0.0122	0.2312	-0.0163	0.1313	0.1317	-0.0392	0.2014	0.0018	0.0093	0.0359	0.0397	-0.022	0.2246	0.0654	0.1292	0.075	0.0634	-0.0907	-0.0045	0.0157	0.0971	-0.0019	0.0779	-0.0368	0.1201	0.0719
GHR	0.1122	-0.0182	-0.0934	-0.0288	-0.0057	0.0709	0.0343	-0.0475	-0.0152	-0.1555	0.0382	-0.0386	0.051	0.0129	0.1179	-0.2891	-0.0687	-0.0257	-0.0197	-0.1461	-0.086	-0.1137	0.0055	0.0097	0.1072	0.0912	0.1047	-0.046	0.0885	0.0067	-0.0092	0.0302	-0.0419	-0.2755	0.0635	-0.0522	0.037	0.0354	0.0481	-0.0714	-0.1074	0.1392	0.1117	0.0364	0.0475	-0.0702	-0.025	-0.0309	0.0082
C16orf96	-0.0247	-0.1068	-0.2024	-0.1345	-0.0463	-0.0212	-0.0552	-0.1299	-0.0889	-0.0339	-0.1043	-0.1148	0.0492	-0.1154	0.0942	-0.0124	0.0657	-0.0169	0.0193	-0.0801	0.0977	-0.1349	-0.2009	-0.0154	0.0983	-0.1286	-0.1109	-0.1341	-0.0909	-0.1711	-0.0932	0.0807	-0.1772	-0.0024	-0.0373	-0.0389	0.0287	-0.0593	0.0044	-0.0064	-0.0552	-0.113	-0.0436	-0.0219	-0.0659	-0.0687	-0.0065	-0.1364	0.1347
LPIN1	-0.0671	-0.0029	0.0576	0.1071	0.1238	0.1386	0.0189	-0.0339	-0.0228	-0.0554	-0.0781	-0.131	-0.041	-0.1734	-0.0247	0.0258	0.1104	0.1581	-0.1853	-0.09	0.1158	-0.0587	-0.0711	0.038	0.0814	0.0281	-0.1607	-0.1431	0.02	-0.0646	-0.059	-0.0598	-0.0644	-0.1261	0.0292	-0.01	0.1422	-0.0732	-0.1128	-0.067	-0.2127	-0.2178	0.0846	-0.0957	-0.014	-0.1088	0.0445	-0.0302	-0.1552
LIMK1	-0.0854	-0.0553	0.0109	-0.1144	-0.0588	-0.0444	0.0657	0.004	-0.0354	-0.0386	-0.1164	-0.0309	0.0069	-0.0239	-0.0487	-0.245	-0.0389	0.1078	0.1212	0.0673	-0.0187	-0.0045	-0.0094	0.0015	0.0589	0.0107	0.025	0.0678	0.0081	-0.0794	0.0416	-0.0466	-0.1708	0.0078	0.1793	0.0924	-0.0122	-0.0717	0.1282	0.0587	0.0723	-0.1277	0.0278	0.0462	-0.0258	0.0246	0.1407	0.0002	-0.0381
TSSC1	-0.1241	-0.1463	0.1394	-0.2933	-0.0259	-0.0475	0.0434	-0.099	-0.046	-0.1124	-0.0263	-0.3049	-0.0159	-0.7467	-0.0338	-0.1321	-0.1561	-0.1086	-0.0669	-0.282	-0.1661	-0.1608	-0.052	-0.0625	-0.1114	-0.3045	-0.2405	-0.1681	0.0712	0.0721	-0.1704	-0.1386	-0.0887	-0.1426	-0.1355	-0.1982	-0.0932	0.0946	-0.1754	-0.1518	-0.0811	-0.1961	-0.1333	-0.1413	-0.0353	-0.0712	-0.1441	-0.2411	-0.0489
GINM1	0.0155	-0.1787	-0.1608	-0.1999	-0.2492	-0.173	-0.0794	-0.0691	-0.2834	-0.2068	0.1031	-0.199	0.0089	-0.2051	0.0325	-0.132	-0.215	-0.0314	-0.1798	-0.3101	-0.1606	-0.4209	-0.2942	-0.4225	-0.024	-0.1198	-0.1917	-0.3215	0.0707	-0.6871	-0.1734	-0.294	-0.572	-0.0701	-0.1555	-0.4246	-0.0387	-0.0702	-0.2183	-0.1994	-0.0787	0.0857	-0.1011	-0.2142	-0.0894	0.037	-0.3523	-0.2099	-0.041
FTSJ2	-0.1658	-0.1759	-0.1785	-0.1046	-0.3321	-0.336	-0.1193	-0.2016	-0.5178	-0.1367	-0.3331	-0.255	-0.0612	-0.1545	-0.0863	-0.0201	-0.1879	-0.0966	-0.1812	-0.0782	-0.0456	-0.2435	-0.2568	-0.0258	-0.063	-0.3231	-0.3682	-0.1596	-0.4354	-0.1128	0.0135	-0.0801	-0.1618	-0.1261	-0.086	-0.1084	-0.3003	-0.1882	-0.0668	-0.3429	-0.0498	-0.2024	-0.1637	-0.2199	-0.1436	0.0248	-0.202	-0.0509	-0.1397
MRPL4	-0.113	-0.1511	-0.0559	-0.2009	-0.4563	-0.2688	-0.3276	-0.1623	-0.3552	-0.2976	-0.6337	-0.3491	-0.1542	-0.2713	-0.1673	-0.1236	-0.2012	-0.2353	-0.3701	-0.064	-0.3353	-0.2244	-0.1632	-0.2795	-0.2256	-0.251	-0.4739	-0.3043	-0.7775	0.0283	-0.432	-0.1035	-0.0814	0.009	-0.4265	-0.1543	-0.5402	-0.0857	-0.0601	-0.4818	-0.2875	-0.1959	-0.4118	-0.1542	-0.0557	-0.1511	-0.088	-0.3953	-0.175
LRTM2	-0.0282	0.0223	-0.0409	0.1802	0.0944	0.0502	0.0281	0.0011	0.0112	0.0149	-0.0599	0.0394	-0.0269	0.0559	-0.0591	-0.044	-0.0349	0.1231	-0.0387	0.0181	0.0383	0.0245	0.0337	-0.0877	-0.0211	0.0606	0.0915	0.0159	0.211	0.0909	0.068	-0.0462	-0.0088	0.0042	-0.1764	0.066	-0.0654	-0.0798	-0.0117	0.066	0.2285	-0.0258	-0.0358	-0.0683	0.0626	-0.0652	-0.0213	0.0688	-0.065
CATSPERB	-0.1029	0.0203	0.0663	-0.0432	0.1019	-0.1221	-0.0285	0.0311	-0.2066	0.0283	-0.0475	0.0589	0.0048	0.0397	-0.0182	-0.3004	-0.2829	-0.0558	-0.1202	-0.0721	-0.0124	-0.0001	-0.1929	0.1878	-0.1129	-0.0167	-0.0245	-0.035	-0.0785	-0.1402	-0.0178	0.1341	-0.0259	0.1289	0.0945	0.1841	0.0424	0.0548	0.0372	-0.1655	-0.0521	-0.0799	-0.139	0.0917	-0.0612	-0.1056	0.0174	0.0926	0.1111
YBEY	0.089	-0.1025	-0.0799	0.0294	-0.1496	0.2039	-0.082	-0.0857	-0.0831	-0.1338	0.09	0.0034	0.15	-0.0766	0.0398	-0.103	-0.0417	0.1571	-0.2893	-0.0964	0.067	-0.1036	-0.1938	0.0101	-0.1792	-0.1307	-0.1343	-0.2466	-0.2999	-0.0877	0.2254	-0.05	0.056	-0.0208	0.0008	0.1354	-0.2689	0.1619	0.0591	-0.007	-0.1269	0.1017	0.0166	0.0874	0.0455	0.0299	0.2295	0.0328	0.0613
NTF4	0.0864	-0.017	0.0701	0.0817	0.0752	0.0838	0.1382	0.0249	0.0127	0.0089	-0.0184	-0.1499	0.0761	-0.0743	0.0212	0.0357	0.2259	0.0818	-0.0905	0.0045	0.043	0.0015	0.0547	-0.0725	-0.0172	-0.0628	0.0273	-0.0032	-0.0051	0.0689	-0.0861	-0.0145	0.0342	0.1299	0.0688	0.1021	-0.0247	-0.0911	-0.013	-0.0094	-0.0144	0.0101	-0.0347	-0.1654	0.1126	0.0239	0.1214	0.1384	0.0034
POP5	-0.7281	-0.7586	-0.216	-1.3829	-0.6925	-1.1258	-0.735	-0.737	-0.3305	-1.5331	-1.011	-1.8203	-0.7242	-0.8612	-0.2655	-1.0859	-0.7978	-1.1031	-0.5451	-0.5847	-0.4935	-0.8757	-0.4932	-0.7488	-0.9259	-1.0438	-1.4229	-0.7428	-0.5368	-0.073	-0.1159	-0.2457	-0.2665	-0.8286	-0.5473	-0.9461	-1.5458	-0.0145	-1.2732	-0.5994	-0.5572	-0.7068	-0.3516	-0.4539	-0.4989	-0.8788	-0.7722	-0.6969	-0.5037
F3	0.0363	-0.1188	0.1187	-0.0418	0.0512	0.0097	0.1143	0.1199	0.0603	-0.0827	-0.1055	0.1056	0.0896	0.1099	0.0491	0.1441	-0.1267	-0.0105	0.1412	0.0043	0.1051	0.0525	-0.0339	-0.0139	0.0411	-0.0241	0.0772	0.1375	0.0378	0.0962	-0.1333	-0.0469	0.1565	-0.2017	-0.0864	0.1351	-0.0833	0.0258	-0.1954	0.062	-0.0569	-0.0529	0.0378	-0.0701	0.0916	0.0431	-0.247	0.0021	-0.0871
MS4A14	0.1439	0.1313	-0.0048	0.0923	0.1551	-0.0056	0.0525	0.036	0.0725	0.1108	0.0151	0.0469	0.0232	0.0361	-0.0186	0.0498	0.1249	-0.037	-0.0754	0.0502	-0.0086	0.1325	0.0062	0.1945	0.1123	0.0184	0.1357	-0.0026	-0.058	-0.0687	0.0188	0.0954	-0.1195	0.1108	0.1187	0.0995	0.1908	0.1351	0.0969	0.0056	0.0116	0.0509	-0.1231	0.0585	0.0257	0.0906	0.0858	0.155	0.1538
MPZL3	-0.2193	-0.1107	0.1225	-0.1447	-0.2362	-0.1365	0.1285	-0.1369	0.019	0.1482	-0.4043	-0.2696	-0.0727	-0.1736	0.2305	-0.3948	-0.1761	0.0364	0.0989	-0.0354	-0.0477	-0.223	-0.0834	0.3507	-0.161	0.0131	0.013	-0.1674	0.2911	-0.5255	-0.1545	-0.1957	-0.1061	-0.037	0.0869	-0.2763	0.2001	0.3812	0.0019	-0.0257	-0.0014	-0.1698	-0.1386	0.0021	-0.1203	-0.0454	-0.1986	-0.0735	-0.1374
PLEKHA5	-0.3192	-0.0366	-0.1047	-0.2002	-0.1398	-0.3258	-0.0326	-0.0656	-0.0923	0.0233	-0.1584	-0.1528	-0.2325	-0.0948	-0.0506	0.028	-0.2622	-0.3439	-0.0919	-0.1024	-0.1865	-0.0842	-0.0551	-0.0817	0.0035	-0.0949	-0.2062	-0.0462	-0.1354	-0.018	-0.132	0.0042	-0.1358	-0.1772	0.1453	0.0456	0.0227	-0.0966	-0.1619	-0.0758	0.0632	-0.1522	-0.2067	-0.1702	-0.249	-0.2635	-0.179	-0.1103	0.0234
OTUD3	0.0357	-0.0618	0.1337	-0.1378	-0.0317	0.0963	-0.0237	-0.1345	-0.1082	-0.1261	-0.0981	-0.2391	-0.0571	0.0174	0.0074	-0.017	0.0399	0.0064	-0.0356	-0.0208	-0.1277	-0.0386	0.0082	-0.1083	0.0416	-0.0156	-0.1034	0.0137	-0.012	0.0397	-0.1341	-0.2034	0.0161	-0.0839	0.0067	-0.2026	-0.0336	-0.011	-0.0713	-0.0031	-0.0494	-0.0953	-0.1579	-0.1742	-0.0539	0.0526	-0.1264	-0.0044	0.0362
DAK	-0.0322	-0.0485	0.0632	-0.0357	-0.0334	-0.0972	0.0136	0.0362	0.1226	0.0615	-0.0555	0.0781	-0.014	-0.021	-0.0361	0.0385	-0.038	-0.0629	0.0348	-0.0078	0.0351	0.098	0.0563	-0.0411	0.0346	0.0328	0.0001	0.0198	0.0536	0.0082	0.0252	0.019	-0.0117	0.0353	0.0581	0.188	0.0272	0.0052	-0.1383	0.0152	-0.0551	0.0326	0.0595	0.0841	0.0634	0.0096	0.1555	0.1621	0.0676
LIM2	-0.0739	0.1548	0.1613	0.0882	-0.0085	0.0949	0.0292	0.0882	0.0672	-0.066	0.0968	0.0388	-0.0285	0.1395	-0.0353	-0.1008	-0.0191	-0.0843	0.2052	0.1024	-0.056	0.1258	0.0993	-0.1346	0.0808	-0.0327	0.1273	0.1193	-0.0773	0.1992	0.041	0.0576	0.0618	-0.0498	0.1056	-0.0417	-0.0583	0.0534	0.0769	0.1535	-0.0531	0.0801	-0.1178	0.0099	0.0218	0.0386	0.0316	0.0088	0.012
KMT2B	-0.0613	-0.2492	-0.1485	-0.175	-0.2743	-0.4603	-0.2573	-0.1106	-0.1514	-0.2474	-0.233	-0.1722	-0.1747	-0.1756	-0.3417	-0.1659	-0.2768	-0.2388	-0.3075	-0.0826	-0.1743	-0.0978	-0.0306	-0.2258	-0.1734	-0.2746	-0.195	-0.0184	-0.2861	-0.2405	-0.3622	0.0779	-0.2666	-0.3171	-0.2315	-0.2009	-0.2314	-0.2928	-0.4262	-0.2482	-0.0286	-0.1357	-0.2001	-0.2365	-0.191	-0.2961	-0.212	-0.2287	-0.0486
ITM2B	-0.604	-0.3576	-0.4709	-0.4601	-0.405	-0.5619	-0.3536	-0.2928	-0.2053	-0.1862	-0.4862	-0.3467	-0.8757	-0.3586	-0.2203	-0.4161	-0.057	-0.292	-0.3369	-0.1786	-0.4564	-0.3277	-0.1788	-0.2333	-0.2864	-0.27	-0.3886	-0.0893	-0.1817	-0.065	-0.0701	-0.2765	-0.2633	-0.2925	-0.1696	-0.0323	-0.3759	-0.0917	-0.29	-0.1791	-0.4982	-0.3919	-0.2424	-0.4155	-0.4111	-0.3609	-0.4538	-0.2125	-0.4664
HBP1	-0.2553	0.0961	-0.021	-0.0191	0.0404	0.0406	-0.2449	-0.0178	0.0281	-0.1093	-0.0091	0.0592	0.0907	0.0574	-0.1729	-0.152	0.2178	-0.0002	0.1147	-0.0196	-0.0224	-0.0104	-0.0783	0.0212	0.0105	0.0765	0.1532	0.0282	-0.2119	-0.0631	-0.1243	-0.4523	0.0452	0.0009	-0.1739	-0.1537	-0.2076	0.0188	-0.0415	0.007	-0.3554	-0.1163	-0.1908	0.1029	0.0882	0.012	-0.0509	-0.1146	-0.1784
ZNF227	0.0565	-0.1886	0.0172	-0.0758	-0.0867	0.0618	-0.2282	-0.0473	-0.0347	-0.164	-0.1352	-0.1258	-0.0687	-0.0456	0.0846	-0.0735	0.0526	0.116	-0.149	-0.1592	-0.0224	0.0316	0.0303	-0.3949	-0.0809	-0.085	0.0743	-0.0664	0.0175	-0.0913	0.0256	-0.0042	-0.1879	-0.3468	-0.2673	0.0271	-0.1736	-0.2266	-0.0206	-0.0707	-0.0632	-0.2652	-0.0039	-0.0164	0.0062	-0.048	0.0662	0.1314	-0.2844
TTK	-0.2568	-0.4888	-0.8029	-0.4899	-0.6007	-0.3278	-0.7753	-0.9527	-0.6028	-0.5298	-0.2397	-0.6433	-0.1802	-0.7628	-0.2285	-0.5451	-0.8916	-0.5476	-0.2053	-0.854	-0.7607	-0.781	-0.9057	-0.6848	-0.5367	-0.838	-0.7561	-1.7015	-0.3369	-0.6028	-0.3652	-0.8081	-0.716	-0.5643	-0.4244	-0.5961	-0.8979	-0.1224	-0.3508	-0.304	-0.41	-0.7485	-0.8406	-0.2881	-0.5698	-1.0966	-0.6149	-0.7421	-0.2885
ITGB7	-0.0237	0.0044	0.0454	0.0803	0.0114	-0.1351	-0.1688	-0.0172	0.1748	-0.0029	-0.0073	0.0309	-0.0952	0.0195	0.0217	-0.052	-0.0248	-0.1327	-0.0021	-0.0321	-0.0725	0.0375	0.2231	-0.1077	-0.0212	-0.0058	-0.0298	0.0898	0.0061	-0.0315	-0.0702	0.0459	0.0408	0.0303	-0.0152	-0.0885	-0.2105	0.0878	-0.0378	-0.047	-0.1628	0.0224	0.0097	-0.1168	-0.124	-0.0958	-0.1489	-0.0708	-0.1522
TSPEAR	0.1054	0.0271	0.0805	0.028	0.036	0.0038	-0.0021	0.0692	-0.0233	0.0435	0.2064	0.2906	0.0365	-0.0024	0.0428	0.1378	0.0352	-0.0498	-0.0155	0.024	0.0167	0.0667	0.0978	0.0933	0.0094	0.0425	0.0357	0.0737	0.1689	-0.0128	-0.0825	0.0009	0.0422	-0.0372	0.0483	0.0603	0.0171	0.0317	0.1059	-0.0685	0.0501	0.0162	-0.1119	0.0721	0.0943	0.1083	0.1289	0.0862	0.0352
KRTAP10-6	-0.0124	-0.0876	-0.1808	-0.1627	0.0156	-0.0463	-0.1242	-0.0047	0.0359	-0.0257	-0.0277	-0.0253	-0.2088	-0.0429	-0.3296	-0.1363	0.0718	-0.055	-0.0968	0.0823	0.0344	-0.0739	0.1338	0.2078	-0.0696	-0.094	0.0774	-0.0631	-0.2471	0.0171	-0.0405	-0.1144	-0.3865	0.0322	-0.0838	-0.3983	-0.2195	-0.7842	0.0991	-0.2166	-0.1101	-0.0969	0.0584	-0.3553	0.1052	0.1486	-0.1691	0.0352	-0.1236
MOGS	-0.0257	0.1412	0.1232	-0.1529	-0.0326	0.1192	-0.0196	0.1133	-0.0425	0.0023	-0.1387	0.1584	0.1416	-0.0085	-0.1028	-0.1199	-0.1828	-0.0192	-0.0816	0.007	-0.1787	0.0325	-0.0444	-0.023	-0.0993	0.069	0.1746	0.1078	0.0877	0.1521	-0.148	0.0172	-0.0202	-0.0311	-0.1559	-0.0992	-0.0344	-0.0602	-0.0457	-0.0283	0.01	-0.1937	-0.2	-0.1968	0.0128	0.073	-0.0255	0.0351	-0.0635
REL	0.0196	0.0841	-0.0595	0.0614	-0.0209	-0.0866	0.2452	-0.0301	0.0846	0.0631	0.075	-0.0311	-0.0238	-0.1814	-0.0444	0.0939	0.1115	-0.0286	-0.2246	-0.0087	-0.0285	0.141	-0.0398	0.0967	0.0441	-0.069	0.2707	0.0189	-0.1837	-0.1756	0.0172	0.0464	-0.0234	-0.1197	-0.0177	0.0089	0.1623	0.0758	0.0768	-0.1468	0.0418	-0.0857	-0.1703	0.0125	0.0345	0.1133	0.0891	-0.0335	-0.1222
NDUFA8	-0.2241	-0.252	0.003	-0.1085	-0.4762	-0.236	-0.2425	-0.1096	-0.4384	-0.3696	-0.4186	-0.2767	-0.1877	-0.1983	-0.2804	-0.3738	-0.1125	-0.0632	-0.1238	-0.3306	-0.1789	-0.158	-0.0979	-0.183	-0.532	-0.3334	-0.1592	-0.25	-0.9374	-0.2234	-0.3478	-0.2264	-0.2269	-0.0742	-0.3653	-0.4148	-0.2655	-0.1285	-0.0988	-0.4436	-0.1888	-0.1915	-0.6664	-0.1836	-0.1405	-0.2962	-0.0592	-0.5175	-0.1365
STAC3	0.009	-0.1163	0.0257	-0.1591	-0.1435	-0.0964	-0.2473	-0.1224	-0.3472	-0.0624	-0.007	-0.213	0.0377	-0.108	-0.0876	0.1335	0.0315	-0.0215	-0.0704	-0.0119	0.0073	-0.0765	0.0014	-0.2176	-0.0991	-0.1086	-0.1123	-0.1431	-0.0963	-0.0193	0.0648	-0.0225	-0.0264	-0.0083	-0.0269	-0.1	-0.0772	0.029	-0.0145	-0.019	-0.0847	-0.0944	-0.0482	-0.2238	0.0505	0.0088	-0.0968	-0.1122	-0.0413
COL20A1	-0.1632	-0.0609	-0.0799	-0.1883	-0.0239	-0.1059	-0.1188	-0.0809	0.0088	-0.0771	-0.1436	-0.1468	-0.0178	-0.0569	-0.2111	-0.3159	-0.0214	-0.0627	-0.1323	-0.1086	-0.0167	-0.0566	-0.088	-0.2484	-0.0292	-0.197	-0.1002	-0.1042	-0.244	-0.1552	-0.2272	-0.0483	-0.0864	-0.0782	-0.1142	-0.0301	-0.1025	-0.4331	0.0069	-0.1545	0.0384	-0.1409	-0.0952	-0.126	-0.1338	0.0112	0.0275	-0.1668	-0.1186
NCR2	0.0109	0.0808	0.0184	0.0167	-0.2133	-0.0112	-0.1194	-0.0086	-0.0567	0.054	0.0055	-0.0197	0.0591	0.1071	0.0168	-0.1157	-0.1521	0.1167	0.1498	0.0912	0.0815	-0.0006	0.1157	-0.0336	0.0132	-0.0692	-0.015	0.0467	0.0733	0.109	0.0891	0.1847	0.0911	0.3004	-0.0811	0.1759	-0.0934	0.1122	0.134	-0.0127	0.0115	-0.0384	-0.0746	0.1103	0.1011	-0.1084	0.1478	-0.1046	-0.1376
SCMH1	-0.0137	0.2031	0.1016	0.1263	0.0148	-0.0526	0.1226	0.0897	0.1847	0.0985	0.1681	0.2139	-0.0308	0.0398	0.0867	-0.0846	0.0228	-0.0127	0.0788	0.1705	0.0531	0.1678	0.1477	0.1296	0.0134	0.1582	0.057	0.181	0.1449	0.1612	0.1388	0.1113	0.1204	0.0793	0.0991	-0.0339	0.0823	0.1014	0.0755	0.045	0.0797	0.0176	0.0254	0.1766	0.0567	0.0921	0.0037	0.1164	0.1648
C12orf73	0.0159	0.0444	-0.3306	0.0735	0.0111	0.0183	0.1185	-0.0593	-0.0316	0.0506	0.0044	-0.0237	0.0953	-0.033	0.1716	0.1459	0.2988	0.159	0.1764	0.0288	0.0603	-0.0364	-0.1	0.0355	-0.004	-0.0251	0.0341	-0.0656	0.0925	-0.0122	0.2401	0.0492	0.0324	-0.019	0.0923	0.0319	0.0606	0.0014	-0.0552	0.0982	0.0259	0.029	0.0682	-0.0715	0.0597	0.0509	0.1654	-0.0914	0.2258
IL4I1	-0.1653	-0.1868	-0.3048	-0.2065	-0.0598	-0.0911	-0.0184	-0.098	-0.0698	-0.0956	-0.3476	-0.2367	-0.1265	-0.1457	-0.0744	-0.0483	-0.1978	-0.0931	-0.1007	-0.0941	-0.0449	-0.0956	-0.1038	-0.0298	-0.0899	-0.2003	-0.0752	-0.2098	0.0322	-0.2031	-0.0202	-0.0178	-0.2034	-0.2043	-0.0992	-0.2248	0.0437	-0.1346	-0.129	0.0265	-0.1251	-0.0914	-0.1162	-0.264	0.0182	0.0242	0.0818	-0.153	-0.1261
C7orf49	-0.1492	-0.138	-0.0919	-0.1739	0.0028	-0.0705	-0.024	-0.0626	-0.0715	-0.0319	-0.0742	-0.2774	-0.0665	-0.125	0.0031	0.0627	0.0068	-0.0806	-0.0617	-0.0915	-0.0155	-0.0428	-0.1602	0.0806	0.0485	-0.14	-0.2304	-0.1876	-0.0163	-0.1428	-0.1067	0.0008	-0.0574	0.0383	0.0258	-0.013	-0.0276	0.0244	-0.0341	-0.0679	-0.063	-0.0855	-0.0121	-0.1685	-0.0883	0.1029	-0.0675	-0.1017	0.0255
ENPP2	-0.0476	-0.0417	0.022	0.036	0.191	-0.0229	0.0281	-0.0082	-0.0255	0.0159	-0.0443	0.09	0.1087	-0.0282	0.0965	0.2019	0.0454	0.0643	0.0741	0.0113	0.0513	-0.0191	0.0872	-0.014	0.1261	0.0876	0.1759	-0.0832	0.0205	-0.2127	0.0518	0.0122	0.013	0.1926	0.1005	0.0639	0.0461	-0.1885	0.1242	0.0096	0.0808	0.0936	-0.0672	-0.0689	0.0225	0.1214	0.0264	0.067	0.1402
HMGA2	0.0464	0.0972	0.0584	0.0426	-0.044	0.1029	-0.0215	0.1429	0.0949	-0.0068	0.0658	0.1061	0.0526	0.0964	-0.0219	0.0342	0.1824	0.0329	0.1487	0.0925	0.1052	0.1598	0.0173	0.2057	0.2456	0.1118	0.1844	-0.0001	-0.047	-0.0528	0.1617	0.1293	0.0295	-0.0164	-0.0182	0.0685	0.0431	0.0925	0.1722	0.0615	0.0557	0.0524	0.1565	-0.0024	0.1757	-0.0805	0.0937	0.1168	0.0731
PRX	-0.0861	0.0175	0.1844	0.1422	-0.0258	0.0534	0.0743	0.0609	0.1212	0.031	0.1108	0.1119	0.064	0.0261	-0.0798	0.0002	0.1357	-0.0388	0.08	0.0822	-0.0036	0.0865	0.1139	-0.0382	0.0224	0.0955	0.0282	0.1709	0.083	0.0616	0.0524	0.0845	0.0559	0.1169	0.0447	-0.1012	-0.101	0.1008	0.0213	-0.0234	0.074	-0.0063	-0.0363	-0.0606	0.0008	0.1348	0.0612	0.0598	0.0051
PRDM14	0.1979	0.1255	0.1449	0.1421	0.0757	0.0028	0.1193	0.1037	0.0755	0.0979	0.0402	0.2306	-0.149	0.1	0.0871	0.0113	0.0758	0.0628	0.1267	0.1712	0.1745	0.2661	0.0878	-0.0366	0.1262	0.2025	0.0813	0.1534	0.1346	0.1061	0.0078	0.0816	0.0941	0.0296	0.172	0.1296	0.1758	0.1317	0.0043	0.1372	0.1185	0.2058	0.043	0.0406	0.0724	-0.0481	0.0453	0.1091	0.1017
CLDN14	-0.0598	-0.0578	0.1293	0.0447	0.0091	0.0032	0.0037	0.1334	0.0466	0.0036	0.0805	0.2074	-0.0387	0.0546	0.0357	-0.0775	-0.0194	-0.0798	0.1253	0.048	-0.0467	0.158	0.1136	-0.0919	0.0528	0.0654	0.0669	0.123	-0.0548	0.0418	0.0256	-0.0874	-0.0701	0.0073	0.0603	0.0727	0.0713	-0.0073	0.0279	-0.0338	0.0185	-0.1076	-0.0942	0.0346	-0.0817	0.1055	0.1062	0.0524	0.009
NDUFAF6	-0.5918	-0.3637	-0.1684	-0.1443	-0.4621	-0.0807	-0.2207	-0.109	-0.0816	-0.239	-0.2802	-0.328	-0.5554	-0.2061	-0.066	0.2365	-0.2634	-0.1648	-0.2391	-0.13	-0.1023	-0.118	-0.1109	0.1063	-0.1026	-0.0946	-0.0963	-0.2265	-0.2832	-0.8093	0.0316	-0.0028	-0.142	-0.0868	0.0747	0.0762	-0.0052	0.0515	0.0253	-0.185	-0.147	-0.2054	-0.1903	-0.3634	-0.058	0.0748	-0.0946	-0.1126	0.0116
KLHDC10	-0.1519	-0.1619	-0.2529	-0.1476	-0.1199	-0.0299	-0.0911	-0.219	-0.1609	0.051	-0.215	-0.1549	-0.1638	-0.1571	-0.1737	-0.3296	-0.1657	-0.0514	0.0048	-0.168	-0.1074	-0.1947	-0.0825	-0.2394	-0.1296	-0.0969	-0.107	-0.1084	-0.0941	-0.2052	-0.1696	-0.1123	-0.1759	0.0708	-0.0571	-0.0664	-0.0984	0.1072	0.0605	-0.072	-0.1835	-0.0435	0.0584	-0.1783	-0.0954	-0.1349	-0.1482	-0.1588	-0.0475
PWP1	-0.2248	-0.7602	-0.6218	-0.5925	-1.0965	-0.6936	-0.3129	-0.401	-1.1918	-0.7782	-0.4982	-0.5182	-0.2034	-0.5228	-0.4989	-0.7279	-0.8484	-0.1881	-0.8708	-0.4592	-0.3559	-0.3133	-0.2928	-0.4672	-0.4314	-0.3707	-0.6237	-0.8761	-1.13	0.0841	-0.5716	-0.2144	-0.3087	-0.4793	-0.4059	-0.5777	-0.3415	-0.1372	-0.2436	-0.3152	0.0249	-0.8651	-1.1811	-0.6146	-0.0864	-0.4027	-0.8364	-0.3367	-0.725
PLEKHF2	-0.3197	-0.0019	-0.0491	-0.1775	-0.0335	-0.0184	-0.0443	-0.1746	-0.024	0.0365	-0.0964	-0.2922	-0.213	-0.1246	0.0539	-0.0749	0.0828	-0.036	-0.3577	-0.0698	0.0049	-0.0533	-0.0716	-0.2473	0.0174	-0.0857	0.0089	-0.2072	-0.0384	-0.1725	-0.0236	-0.2712	-0.1944	0.0696	-0.1495	0.0784	0.007	-0.2189	0.0202	-0.058	-0.0571	-0.3358	-0.1965	-0.174	-0.1215	-0.0992	-0.1281	-0.0881	-0.2264
FRS3	-0.1235	-0.0471	0.0173	-0.0244	-0.1286	-0.1848	-0.006	-0.0374	-0.2122	-0.0936	-0.0254	0.0403	-0.1041	-0.0259	-0.1133	0.0129	-0.1683	-0.1942	-0.0083	0.0046	-0.1155	-0.0089	0.144	0.0434	-0.0156	-0.1706	-0.053	0.1744	-0.0503	0.0569	-0.0347	0.0092	-0.0167	-0.0813	-0.0376	-0.1917	-0.0536	0.0572	-0.1311	-0.0718	0.0166	0.0693	-0.0596	-0.0431	-0.1305	-0.0242	-0.1123	-0.2198	-0.1398
HSD17B2	0.1124	0.0981	0.0729	0.2064	0.1316	0.1341	0.1924	0.099	-0.0594	0.1274	0.1941	0.1128	0.0008	0.1703	0.126	0.1947	0.1543	0.1362	-0.0064	0.0094	0.0956	0.1906	0.0464	-0.0648	-0.0926	0.1577	0.1897	0.0892	0.0177	0.1555	0.0134	0.0982	0.169	-0.012	-0.0103	0.2283	0.0631	0.1146	0.1826	0.1258	0.1398	0.2448	0.0128	0.21	0.1499	0.1688	0.1304	0.1933	0.0859
LDLR	-0.2062	-0.081	-0.0482	-0.0888	-0.0472	-0.1531	0.0609	0.1128	-0.2567	-0.0349	0.0857	-0.0423	-0.0217	0.0071	-0.0423	0.0108	-0.026	-0.0114	0.0491	-0.0695	-0.0232	0.0861	-0.0866	-0.034	0.1935	-0.0505	0.1638	0.1043	0.5354	0.0456	0.001	-0.0166	0.0597	0.0908	-0.0031	0.1197	0.0771	-0.054	0.0024	-0.0407	-0.0194	0.2023	0.0911	-0.1469	-0.0581	0.0845	-0.1305	-0.1303	0.0993
APOBR	-0.0283	0.1683	0.073	0.0915	0.0924	0.0266	0.0942	0.1044	0.0156	0.0971	0.02	-0.0307	0.1139	0.1566	0.0164	0.1438	0.2039	0.124	0.0247	0.05	0.0641	0.0664	-0.0092	-0.0372	-0.002	0.06	0.2246	0.0107	0.1041	0.0218	0.0682	0.0756	0.0736	-0.0162	-0.022	0.2673	0.0474	0.0021	0.1119	0.0967	0.1282	0.1575	0.1225	0.0833	0.1126	0.137	0.1099	0.1243	0.0044
GBX1	0.0786	0.0202	0.07	0.0349	-0.0135	-0.0802	-0.0819	-0.0095	0.0215	0.0073	0.0665	-0.0301	0.0026	-0.0263	-0.0819	-0.0881	-0.0666	-0.0807	-0.0413	-0.0372	-0.0407	-0.0369	-0.0031	-0.0243	0.0147	-0.0885	-0.0189	-0.0388	-0.0948	-0.0248	-0.0107	-0.0204	-0.0852	0.029	0.1123	0.0288	0.0082	-0.0369	-0.1282	0.0276	0.0264	0.0281	0.0009	-0.1088	-0.0747	-0.0206	0.015	-0.0317	0.0148
MLLT10	-0.1281	0.1142	-0.0098	-0.0103	-0.0581	-0.06	-0.0844	0.0653	-0.095	-0.0935	-0.0227	0.0765	-0.1694	-0.0184	-0.0734	0.074	-0.214	-0.0673	-0.1784	-0.0796	-0.1654	0.1119	-0.0022	0.004	0.0942	-0.0842	-0.1498	-0.0407	-0.0646	-0.0497	0.0027	0.1474	-0.0131	-0.0817	0.0601	-0.244	-0.0404	-0.076	-0.1164	-0.0615	-0.0095	-0.0918	-0.1274	0.0214	-0.0637	0.0779	-0.1216	-0.1256	-0.0504
SEPT3	0.0222	-0.0149	-0.0625	-0.009	0.0201	-0.0006	0.1074	-0.0096	-0.0368	0.0492	0.0055	0.0443	-0.0105	-0.037	0.0159	0.0006	-0.0675	0.0905	0.0106	0.0226	-0.002	-0.0026	-0.0602	0.0591	-0.0125	-0.0476	0.1037	-0.0422	0.0011	0.0015	0.0234	-0.0339	-0.0713	0.1116	-0.0071	-0.0786	0.0188	0.0253	0.0051	-0.0558	0.0003	0.0781	-0.0794	0.0729	0.0007	0.0622	0.079	0.0508	-0.0858
BARX1	0.0555	-0.0502	0.0976	-0.012	-0.054	-0.0788	-0.0469	-0.0132	-0.0504	-0.0079	0.0256	0.0598	0.0966	0.0216	-0.0721	-0.0396	-0.0147	-0.0711	0.1237	0.0548	0.0354	0.0093	0.1359	0.0474	0.0473	-0.003	0.0177	0.0586	-0.1758	0.0268	-0.086	0.0184	-0.0848	-0.2074	0.0079	-0.0001	-0.0156	-0.0902	-0.0356	-0.005	0.0116	0.1557	-0.1299	0.0364	-0.0525	-0.1013	-0.1568	-0.0359	-0.0309
C7	0.034	-0.0498	-0.1602	-0.0377	0.0544	0.0547	-0.1824	-0.087	0.1068	0.007	-0.011	-0.1312	-0.0327	-0.0592	-0.275	-0.1636	-0.0649	-0.1882	-0.017	-0.0498	-0.0501	-0.0761	0.0048	-0.2943	0.0284	-0.021	-0.0044	-0.0377	0.0096	-0.0303	0.057	-0.0769	0.1357	0.171	-0.0555	0.0871	0.0846	-0.1556	-0.0108	-0.177	-0.1587	-0.1082	0.0219	0.005	-0.0384	-0.1541	-0.0395	-0.0593	-0.1163
MYH13	0.0978	0.1495	0.0673	0.1134	-0.0151	0.0899	-0.0318	0.0252	0.1311	-0.1256	-0.0426	0.0689	-0.0515	-0.0122	0.0711	-0.1047	0.0945	0.0637	0.0516	-0.0181	0.0424	0.1197	-0.1016	0.0872	-0.1293	-0.0341	0.0948	0.0279	0.0842	-0.0939	0.0441	0.1301	-0.0018	0.1076	0.1002	0.1146	0.0302	0.0338	0.2081	0.0466	0.0752	0.0309	0.1241	0.1487	0.0699	0.088	0.1476	0.0561	0.0079
CARD16	0.0489	-0.0338	-0.1115	-0.0739	0.0687	0.0767	-0.0031	-0.1161	0.1371	0.0874	-0.1779	0.0389	-0.0434	-0.1006	-0.0277	-0.0419	-0.0433	-0.0238	-0.0725	-0.0674	-0.0691	-0.056	0.0018	0.111	0.1239	-0.0212	0.0458	-0.1483	0.1382	-0.3858	-0.1078	0.1611	-0.1102	-0.0175	0.0821	0.0144	0.1119	0.2066	-0.0171	-0.0391	-0.0666	-0.0203	-0.1609	-0.0568	-0.1148	0.0465	-0.027	-0.0969	-0.015
TPR	-0.3608	-0.1362	-0.4095	-0.4824	-0.7012	-0.3872	-0.5244	-0.7204	-0.5819	-0.5171	-0.4979	-0.128	-0.48	-0.9112	-0.6689	-0.4334	-0.4948	-0.6648	-0.8099	-0.6597	-0.532	-0.9281	-1.0035	-0.748	-0.5098	-0.5914	-0.68	-0.8836	-0.5901	-0.841	-0.3185	-0.7901	-0.6349	-0.6451	-1.0717	-0.3492	-1.0854	-0.5086	-0.0825	-0.74	-0.3337	-0.5962	-0.6883	-0.4789	-0.4134	-0.5881	-0.4745	-0.7203	-0.2254
USP13	0.0417	0.1806	0.2042	0.2343	0.1292	0.0562	0.0054	0.1861	0.1057	0.0761	-0.0277	0.2826	0.0039	0.1862	-0.0659	0.2363	0.1641	-0.0295	0.1186	0.1584	0.0651	0.1329	0.1485	0.1067	0.0302	0.0528	0.1202	0.1402	0.016	0.1211	0.1132	0.1398	0.1956	0.0942	-0.094	-0.0349	0.0774	0.1019	0.2071	0.1441	-0.01	0.0576	-0.0167	0.1351	0.1303	-0.0687	0.0463	0.0645	0.115
HES6	-0.083	-0.031	-0.0472	-0.1128	-0.063	-0.124	-0.1775	0.0018	0.0181	-0.1406	-0.0155	-0.0538	0.0278	-0.1201	-0.0945	-0.1183	0.0349	-0.0017	-0.0089	-0.0817	-0.0849	0.0085	0.0143	-0.0463	0.0306	-0.0101	-0.0579	-0.0025	-0.2538	-0.0181	-0.0276	0.0013	-0.0234	0.0015	-0.0015	-0.0164	-0.023	0.0737	-0.0261	-0.0562	-0.0485	-0.0423	-0.0909	-0.0809	-0.1145	-0.0659	-0.1205	-0.061	0.0272
VMAC	-0.2863	-0.0721	0.0131	-0.0512	-0.0077	-0.1468	-0.2294	-0.0139	-0.1596	-0.0946	0.0542	-0.0826	-0.1763	-0.0468	-0.2115	-0.0727	-0.0617	-0.1301	-0.0369	-0.041	-0.0975	0.0097	0.0887	-0.0697	-0.0986	0.0217	0.0135	0.0857	-0.1968	-0.016	-0.192	-0.1643	-0.0889	0.052	-0.0158	-0.2289	-0.1838	-0.1024	-0.1438	0.0171	-0.0232	-0.1089	-0.4264	-0.0318	-0.0206	-0.1864	-0.1456	0.0296	-0.0269
GRM8	-0.0873	-0.1701	0.0018	-0.087	0.0369	-0.1471	-0.0661	-0.0349	-0.1562	-0.043	-0.0998	0.0266	-0.0253	-0.0151	-0.0673	-0.0798	-0.1231	-0.0933	-0.0608	-0.0385	-0.0806	-0.0129	-0.0531	0.002	0.0543	-0.0658	0.0459	0.0205	-0.0713	-0.0718	-0.0538	0.0448	-0.0385	-0.0076	0.0115	-0.1131	0.0429	0.096	-0.1114	-0.0861	0.1562	-0.0082	-0.0845	-0.021	-0.0877	0.0452	0.0156	-0.0271	0.0795
NFU1	-0.0167	-0.3153	-0.1715	-0.0495	-0.2638	-0.1764	-0.2143	-0.0121	-0.4137	-0.4297	-0.358	-0.3561	-0.0795	-0.1839	-0.0042	-0.1817	-0.0595	-0.2737	-0.0804	-0.3133	-0.088	-0.1105	-0.178	-0.1843	-0.3909	-0.4036	-0.1333	-0.0119	-0.6356	-0.2298	-0.193	-0.064	-0.127	-0.0719	-0.3838	-0.1727	-0.3014	0.006	-0.0252	-0.2419	-0.2904	-0.3368	-0.244	-0.0743	-0.1642	-0.2444	-0.0654	-0.2186	-0.2176
BPIFB6	-0.1947	0.0114	-0.0116	0.0445	-0.061	-0.0237	0.068	0.1332	0.2761	-0.023	-0.0216	0.0774	-0.043	0.1453	-0.0191	-0.1627	-0.0916	-0.0183	0.0722	0.0137	0.1326	0.1256	0.1427	0.0962	-0.0086	0.0819	0.0629	0.2558	-0.053	0.0933	-0.0671	-0.0968	-0.0078	-0.1084	0.0403	0.0964	0.1446	-0.1259	-0.07	-0.0584	0.0803	-0.0604	0.0275	0.0597	0.1107	-0.0594	0.0996	0.0151	-0.0298
RRH	-0.1842	-0.1274	-0.2325	-0.1769	-0.1704	-0.1695	-0.0804	-0.3129	-0.2552	-0.0885	-0.1863	-0.1535	-0.008	-0.2312	-0.0147	0.0424	-0.0994	-0.0488	-0.2843	-0.1168	-0.1792	-0.1429	-0.2897	0.0391	-0.0429	-0.1307	-0.0092	-0.2284	0.0756	-0.3065	-0.1425	0.1139	-0.2757	-0.041	-0.0395	0.0339	-0.0269	-0.1146	-0.1318	-0.1928	-0.1447	-0.0518	0.0183	-0.1282	-0.1966	-0.0456	-0.0501	0.0244	-0.0564
DNAJC30	-0.4298	-0.3024	-0.2315	-0.14	-0.2804	-0.0308	-0.1742	-0.116	0.043	-0.1725	-0.0015	-0.1928	-0.1195	-0.1837	-0.2029	-0.1279	-0.1434	-0.0412	-0.1872	-0.0983	-0.2014	-0.2055	-0.0722	-0.1598	-0.12	-0.1882	-0.3095	-0.2426	-0.1627	-0.1504	-0.07	-0.0783	-0.1811	-0.1574	-0.0554	-0.0548	-0.2635	-0.0645	-0.2229	-0.0097	-0.255	-0.3773	-0.2695	-0.0828	-0.2003	-0.3175	-0.1659	-0.2121	0.0255
BRF2	-0.5026	-0.8445	-0.4993	-1.0707	-1.0205	-0.8748	-1.4008	-0.9205	-1.3561	-1.1541	-0.7022	-1.2828	-0.8335	-1.1904	-1.1461	-1.239	-1.7748	-1.1752	-0.9499	-1.234	-1.4782	-1.0564	-1.4726	-1.3424	-0.7306	-1.3521	-1.4644	-1.4459	-1.2253	-1.0647	-1.2052	-1.0087	-0.822	-1.1506	-0.6785	-1.0884	-0.897	-0.8836	-1.3443	-1.0333	-1.105	-0.8145	-0.8113	-1.1291	-0.9726	-0.7352	-1.027	-1.3405	-0.802
LOXL4	0.0647	0.0586	0.0427	0.075	-0.0452	0.0186	0.0487	0.052	0.1661	0.0521	-0.0383	0.0935	-0.0956	0.025	-0.0805	0.0445	0.007	0.016	-0.0415	0.0229	-0.0049	0.0375	0.0126	-0.0543	0.0382	0.0108	-0.0169	0.0846	-0.0445	-0.0891	0.0315	0.0738	0.0966	-0.0544	0.0858	0.0577	-0.0802	0.0964	-0.0102	-0.0514	0.0597	0.1065	-0.0392	0.0576	-0.0165	-0.0224	0.0313	0.0424	-0.0169
R3HDM1	-0.2607	-0.156	-0.1883	-0.1041	-0.0498	-0.2977	0.0404	0.0453	-0.3218	-0.2222	0.0242	-0.1175	-0.2215	-0.0958	0.1385	0.0154	-0.1288	-0.2202	-0.0642	-0.0192	-0.2011	-0.0056	-0.0838	0.0303	-0.0843	0.0694	0.0729	-0.0695	0.0808	0.0531	0.0614	-0.0722	0.0971	-0.091	-0.2045	-0.157	-0.002	0.0532	-0.0366	0.004	-0.2374	0.2153	-0.1563	0.0097	-0.1037	0.1586	-0.1882	0.0561	-0.0716
TRPV2	-0.0631	-0.0745	0.0627	0.0023	-0.0069	-0.0074	0.0556	0.0035	0.0311	0.109	0.1363	-0.0203	-0.0112	0.0566	0.0869	-0.0062	-0.0534	0.0126	-0.1344	0.0049	0.0185	0.048	-0.0134	-0.0225	0.0095	0.0464	0.1583	0.0247	0.106	-0.0063	-0.0234	0.1556	-0.003	-0.0462	-0.0446	0.0595	0.049	-0.0229	-0.0376	-0.0275	0.0124	0.005	-0.0776	0.0203	-0.1326	0.0386	-0.0217	0.0623	-0.0984
PKMYT1	-0.4012	-1.2867	-0.907	-1.2035	-2.0173	-0.7917	-0.5789	-1.5259	-1.1368	-1.1075	-1.468	-1.3809	-0.6883	-1.1778	-1.635	-0.5441	-0.9564	-0.7867	-1.6188	-1.0828	-1.5751	-2.0646	-2.3386	-1.4322	-1.2637	-1.1748	-2.0195	-1.8928	-1.7932	-1.381	-1.588	-1.5074	-1.2635	-1.3494	-1.8092	-0.6749	-1.0068	-0.2668	-1.3214	-0.8398	-1.1565	-1.188	-1.4125	-0.596	-0.2659	-1.5097	-0.9239	-1.4078	-0.5824
CD93	-0.0529	-0.0049	0.1027	0.0329	-0.1182	-0.0521	-0.1393	0.0629	0.0083	-0.0761	0.0208	-0.0408	-0.0488	0.042	0.0492	-0.0325	-0.0084	-0.0462	0.1184	0.0254	-0.1071	0.0634	0.0631	-0.0968	0.049	0.092	-0.0141	0.0694	-0.0935	-0.0039	-0.0346	-0.0452	0.0582	-0.0575	-0.0668	0.2105	-0.0392	-0.1309	0.0294	0.0568	-0.037	-0.0031	-0.1081	0.0738	-0.0127	-0.0536	-0.0037	0.0355	0.0346
SLC13A1	0.0483	0.046	0.0982	0.0609	0.0551	-0.011	0.1854	0.0795	0.0007	0.1782	0.0386	0.0613	0.1004	0.0816	0.0692	0.1513	-0.0081	0.0519	0.0609	0.1092	0.0922	0.0875	0.0939	0.0315	0.1475	0.1378	0.0567	0.1391	0.1852	0.0876	0.1415	0.0998	0.0905	0.1952	0.061	0.1805	0.1002	0.2704	0.1272	0.0228	0.0047	0.0072	-0.0109	0.2125	-0.0289	-0.0317	0.1254	0.0647	0.0587
C14orf79	0.0243	-0.0639	0.0997	0.0363	0.0787	0.1492	0.0447	-0.0004	0.0257	0.173	-0.1269	0.0805	0.0719	0.0265	-0.0409	0.1442	0.0507	0.207	0.1226	0.1203	0.2033	0.0331	-0.0138	-0.0097	0.0382	0.025	0.1419	-0.0139	0.0574	-0.0073	0.159	0.1673	0.1196	0.1546	-0.0682	0.051	0.0752	-0.0767	0.0138	-0.0198	0.0513	-0.0004	0.1992	0.1004	0.1225	0.0028	0.0965	0.0736	-0.105
SLC24A4	0.0523	0.216	0.1127	0.1897	0.1424	0.0879	0.159	0.1405	0.0757	0.1526	0.2296	0.3234	0.1839	0.2008	0.0557	0.1472	0.0488	0.1187	0.1446	0.2044	0.0554	0.1611	0.117	0.1754	0.0782	0.2376	0.1674	0.1166	0.1311	0.1665	0.2258	0.1417	0.0984	0.1192	0.0889	0.0689	0.1662	0.1725	0.2869	0.1299	0.0728	0.0355	0.1323	0.2981	0.014	0.1229	0.155	0.104	0.0788
PEX19	0.0045	-0.0207	0.0436	-0.1767	-0.1052	-0.0888	-0.0638	-0.0163	-0.2095	-0.2055	-0.1589	-0.0214	0.099	-0.2687	-0.3601	-0.3027	0.0679	0.0898	-0.0957	-0.0149	-0.1944	-0.0826	-0.1104	-0.3094	-0.2255	-0.115	-0.2732	-0.1978	-0.0666	0.0041	-0.0155	-0.0539	0.0899	-0.042	-0.1409	-0.2703	0.0687	-0.0684	0.0275	-0.0605	-0.3227	-0.0958	-0.0288	0.0048	-0.1053	-0.1363	-0.0703	-0.0772	0.0036
MICAL3	-0.0549	-0.0221	0.0532	0.0792	0.1512	0.08	0.0218	0.0812	-0.0494	0.0534	0.0098	-0.0013	0.0666	0.0663	0.0427	-0.0979	-0.0474	0.1222	0.0519	0.024	0.0937	-0.0092	-0.0615	0.1693	0.0256	0.0746	0.1247	0.0554	-0.2416	0.1318	0.0239	0.0292	-0.0094	-0.2388	-0.0518	0.0709	0.0751	0.0575	0.1354	0.1691	0.0914	-0.0931	0.1294	0.0005	0.0138	0.1086	0.1374	-0.1126	-0.0639
PSMD2	-1.2995	-1.1096	-0.602	-1.324	-0.5668	-0.6041	-0.8809	-0.4913	-0.7269	-1.2472	-1.5622	-1.0607	-1.6712	-0.8219	-1.5797	-1.3059	-0.834	-1.116	-0.5676	-0.9303	-0.6158	-0.3839	-0.0358	-0.8981	-0.1232	-0.5431	-0.6363	-0.4381	-1.1557	-0.9899	-0.6442	-1.095	-0.7237	-1.2211	-1.3801	-1.4897	-0.0174	-1.2519	-0.7111	-0.9976	-0.8296	-0.768	-0.4941	-0.9099	-0.9372	-1.0294	-0.6404	-0.8816	-1.2429
GFPT1	-0.2257	-0.3077	-0.2606	-0.7474	-0.1797	-0.2142	-0.3237	-0.1452	-0.0049	-0.0684	-0.2559	-1.4252	-0.0058	-1.0455	-1.0767	-0.3104	-0.181	-0.5749	-0.5544	-1.0228	-0.2116	-0.611	-0.0966	0.0843	-0.3023	-0.3014	-0.2347	-0.1025	-0.5435	-0.7976	-0.4891	-0.8539	-0.1715	-0.0729	-0.1655	-0.2823	-0.1575	-0.1905	-0.3639	-0.2123	-0.7396	-0.537	-0.1913	-0.1004	-0.2047	-0.1874	-0.3542	-1.3107	-0.271
COPA	-1.1747	-1.5488	-1.5048	-1.814	-1.2578	-1.5156	-1.5977	-1.495	-0.9811	-1.1104	-1.6468	-1.9578	-1.4875	-1.4278	-1.6954	-0.8107	-1.1802	-1.4211	-1.8119	-1.578	-1.4729	-1.4346	-1.2967	-1.6621	-1.2147	-1.3628	-1.3135	-1.6026	-0.8676	-2.1858	-1.62	-1.2418	-1.8442	-1.5975	-1.5768	-1.3083	-0.7892	-1.3777	-1.8178	-1.3418	-1.5187	-1.3041	-1.9037	-1.3963	-1.4411	-1.7505	-1.5783	-1.7234	-1.3876
MAN2C1	0.0856	0.0292	-0.1663	-0.0031	0.0712	-0.0611	-0.0633	-0.0231	-0.2264	0.0133	0.0759	0.0572	0.0484	-0.0126	-0.1491	-0.003	-0.1139	-0.056	0.0165	0.0213	-0.0502	-0.0235	0.0313	0.0146	0.1182	-0.1173	0.1283	0.0013	0.0727	-0.0098	-0.1454	0.0865	0.1092	0.1587	0.0502	0.0175	0.0012	0.0751	-0.0486	-0.2377	-0.0078	-0.1525	-0.3377	0.0409	0.0053	0.0695	-0.0204	-0.0934	-0.0247
EFCAB1	-0.0555	-0.1111	-0.4276	0.1829	-0.0363	-0.0068	-0.0087	-0.1736	-0.2621	0.0777	-0.1213	-0.1591	0.0227	-0.1769	-0.1345	-0.2438	0.1436	0.1148	-0.1143	-0.259	-0.1884	-0.3398	-0.5059	-0.0828	-0.176	0.0476	0.0512	-0.3356	0.0412	-0.5945	0.0118	-0.0796	-0.1879	0.0046	0.0062	-0.1012	0.1121	0.0271	0.0413	-0.1514	-0.1911	0.1326	0.0854	-0.0679	0.0437	0.0054	-0.129	0.1887	-0.185
GALK1	0.1166	0.0162	0.0906	0.1397	0.0248	0.0011	0.1084	-0.0216	0.0259	0.1497	-0.008	0.0302	0.1121	0.0425	0.043	0.0411	0.0062	0.1927	0.1235	0.0597	-0.0753	0.0396	0.1042	0.0125	-0.0188	0.1251	0.107	-0.0078	0.0934	-0.0447	0.2177	0.1273	0.0654	0.3252	-0.2237	0.0192	0.1219	0.1724	0.1933	0.0938	0.0057	-0.0834	0.171	0.1038	0.0716	0.1626	-0.0433	-0.0202	0.044
KLHDC4	0.054	-0.0276	0.0153	0.1015	0.0934	0.0011	0.0842	0.0297	0.0099	0.0888	-0.0387	-0.0362	0.0439	0.1592	-0.054	0.013	0.1656	0.0639	0.0145	0.1771	-0.0008	0.1245	0.0313	0.0858	0.1251	0.0348	0.1201	0.0712	-0.0806	0.0595	0.0459	0.0324	-0.0025	0.1143	0.1697	-0.0232	0.0356	0.1032	0.0158	0.0723	0.0204	0.0743	0.0384	0.0421	0.1164	0.0232	0.0733	0.0637	-0.0469
APOE	0.1304	-0.0761	-0.0993	0.0056	-0.1366	0.0352	-0.0237	-0.0535	0.0501	0.1347	0.0532	-0.238	0.0163	-0.0915	0.0268	0.0102	-0.1044	0.0752	-0.1094	-0.0774	-0.0802	-0.0765	-0.12	0.106	0.0686	0.0691	0.0664	-0.166	0.0696	-0.1219	-0.0156	-0.0871	-0.1194	-0.1219	0.0829	0.028	0.1095	0.0909	0.0629	-0.0501	0.0354	0.0519	0.0415	0.0403	-0.0863	0.0972	0.0773	-0.0155	0.0126
PHGR1	-0.097	-0.1283	-0.5409	-0.0665	0.0292	0.2057	0.0191	-0.3146	-0.1527	0.1031	0.0172	-0.5344	0.0991	-0.4921	0.0697	0.7595	0.0616	0.311	-0.3667	-0.5208	-0.0496	-0.5009	-1.5472	0.2118	0.1084	0.0999	0.139	-1.1851	-0.1372	-1.5418	0.251	-0.3752	-1.0478	0.0034	0.5388	-0.4951	0.0501	-0.0107	-0.1161	-0.7043	-0.2986	-0.4824	-0.2274	0.3664	-0.0764	-0.3768	0.351	0.0754	-0.2005
PSMB10	0.0153	0.1196	0.1653	0.0741	-0.0913	-0.0268	-0.0123	0.1649	-0.0129	-0.0656	0.1866	0.0899	-0.0134	0.1108	0.0457	0.2007	0.131	-0.0452	0.0838	0.1289	0.041	0.1539	0.2189	0.0055	0.1868	0.0073	0.0248	0.0682	0.0543	0.1693	0.186	0.1813	0.1279	0.1281	0.1385	-0.0218	0.1235	0.1905	0.1119	0.0831	0.021	0.1087	0.1251	0.1433	0.0256	-0.0305	-0.1042	0.0162	0.182
ADAMTS5	0.1069	0.0978	-0.0988	0.1429	0.1269	0.1403	0.0707	0.0304	0.2059	0.0383	0.0599	0.0524	0.0559	0.0118	0.0976	0.0367	0.024	0.0282	0.0918	0.0746	0.0552	-0.0513	0.092	0.0817	0.1643	0.1407	0.1159	-0.0041	0.058	-0.0811	0.0894	0.1296	0.0075	0.1454	-0.0427	0.1328	0.0134	0.1567	0.1794	0.0872	0.1502	0.1161	0.0008	0.105	0.0508	0.1578	0.1158	0.1161	0.0757
TMCC1	-0.1109	0.1006	0.1105	-0.0593	0.0628	-0.107	-0.0037	0.1554	0.1381	-0.0047	0.0749	0.0807	-0.0405	0.0493	0.0023	0.0118	0.1683	0.0074	0.1044	0.0838	-0.0187	0.1157	0.1876	0.0149	-0.0549	0.034	-0.0663	0.0931	0.0071	0.1144	0.0451	-0.0711	-0.0586	0.1256	0.0289	0.0737	0.0629	-0.2151	-0.0089	0.0505	0.0745	0.0877	0.0557	0.1012	0.1019	0.0309	0.0929	0.0098	-0.0529
GTF3C4	-0.3326	-0.5461	-0.5126	-0.506	-0.5456	-0.4974	-0.5922	-0.198	-0.3744	-0.5681	-0.259	-0.8907	-0.296	-0.5011	-0.2332	-0.5381	-0.4254	-0.0985	-0.3312	-0.2545	-0.3159	-0.2996	-0.1938	-0.0496	-0.3958	-0.3484	-0.6162	-0.5297	-1.0624	-0.3609	-0.3233	-0.4476	-0.2268	-0.2902	-0.613	-0.4956	-0.46	-0.5738	-0.2903	-0.4043	-0.0936	-0.7276	-0.8488	-0.3034	-0.3155	-0.1659	-0.7274	-0.1098	-0.4008
FOXO1	-0.3254	0.071	0.2083	-0.024	-0.1225	-0.1134	-0.0516	0.1318	-0.2144	-0.0283	-0.0137	0.1452	-0.0884	0.0137	-0.0097	0.0687	0.0192	-0.0816	0.1123	0.0868	-0.0523	0.1227	0.1719	-0.0557	0.0552	0.0037	0.0407	0.19	-0.0177	0.0973	-0.0436	0.0115	0.0066	0.0009	0.0624	0.0728	0.0581	-0.0876	0.111	0.0402	-0.1066	-0.1458	0.0799	-0.0455	-0.0404	-0.1403	0.0756	0.0329	0.0425
PGLYRP4	-0.0213	0.0006	0.021	0.0223	-0.0321	0.0577	0.1336	-0.0201	-0.0209	0.0223	-0.0607	0.0386	-0.133	0.1029	0.0029	-0.1006	-0.0581	0.09	0.0338	-0.1723	-0.0692	0.0595	-0.0314	0.1022	-0.2647	-0.0512	-0.0094	0.1519	0.0168	0.0247	0.0531	0.0161	0.0635	0.022	-0.0406	0.0692	-0.0994	-0.1362	0.0399	0.0704	0.0976	-0.1573	0.1809	0.172	0.154	0.0206	0.1377	-0.0046	-0.1387
VAMP5	0.0115	0.2087	0.0592	0.1871	0.0931	0.0521	0.2275	0.1349	0.0869	0.0537	-0.0066	0.1303	0.0269	0.0917	0.0988	0.1105	0.0018	0.1053	0.0543	-0.0111	0.0593	0.0767	0.1284	0.2213	0.0919	-0.0099	0.0483	0.1225	0.1378	0.1092	0.1612	0.0859	0.2707	0.0699	0.0054	-0.0219	0.1209	0.1379	0.227	0.0619	0.1102	0.0428	0.03	-0.041	-0.0539	0.1713	0.1658	0.1972	0.2272
PIPOX	0.2442	-0.0024	0.1532	0.1184	0.0133	-0.0247	0.1741	0.0164	0.3621	0.0996	0.1089	0.0262	0.0851	0.1334	-0.084	0.1687	-0.0878	0.1068	0.2251	-0.0672	-0.137	-0.1132	0.0015	-0.0662	0.0282	0.2068	0.0039	-0.0906	0.0488	0.1777	0.0258	0.2207	0.0386	0.0871	-0.145	0.103	0.0249	0.0272	-0.0556	0.3939	0.0539	-0.0913	0.0326	0.0157	0.177	0.0555	0.0766	-0.0659	0.0218
LHFPL2	0.09	0.1282	0.022	0.2557	0.1133	0.1614	0.1974	0.0356	0.0694	0.2364	0.1865	0.1299	0.075	0.1336	0.1551	0.0341	0.1075	0.0796	0.106	0.0909	0.1261	0.208	0.0038	0.1267	0.0212	-0.0308	0.2293	0.0834	0.0058	0.0778	0.176	0.1064	0.1864	0.4004	-0.0059	0.2537	0.2544	0.2139	0.1672	0.1238	0.1416	0.1928	0.1111	0.2505	0.1667	0.1654	0.2498	0.0661	0.23
FOXG1	0.0108	0.0768	-0.0636	-0.0655	-0.1324	-0.0672	0.1367	0.1756	0.0808	0.1279	0.0785	0.092	0.0459	0.0174	0.0718	-0.0041	-0.1252	-0.146	0.0057	0.0247	0.0473	0.1675	0.1739	0.1059	0.0691	0.0104	0.0469	0.1765	-0.0546	0.0354	-0.1924	-0.0226	-0.136	-0.0096	0.0909	0.0466	0.1317	0.2546	-0.0949	-0.1251	0.1243	0.1152	-0.1533	-0.1584	-0.2451	0.0684	0.1342	0.0418	0.0756
CRHR1	-0.011	0.0313	0.068	0.1339	-0.0451	0.0671	-0.1996	-0.0033	-0.0129	-0.0209	-0.0842	0.071	0.0297	0.0577	-0.0714	-0.0615	-0.1315	0.0192	-0.0922	-0.0631	0.0119	0.0121	-0.0618	0.0124	-0.1271	0.039	0.0331	0.0443	-0.0984	-0.0599	-0.1159	-0.0611	-0.0454	0.0768	-0.089	0.0534	0.0289	0.0182	-0.0971	-0.046	-0.0285	0.0214	0.1561	-0.0743	-0.0308	0.0333	0.0845	0.0468	0.0188
FN1	0.0313	0.122	0.046	0.2039	0.1088	0.0186	0.0831	0.1014	-0.0318	0.0334	0.0455	0.2344	0.033	0.0941	0.0153	0.1339	0.0842	0.0782	0.0632	0.0546	0.1036	0.2829	0.1377	0.019	0.0184	-0.0192	0.1395	0.164	0.0218	0.0765	0.1242	0.0384	-0.024	0.0713	-0.1097	-0.0021	0.0317	0.1936	0.1	0.0873	0.1897	-0.0178	0.061	0.1291	0.0081	0.0753	-0.1639	0.0543	-0.0924
CCKAR	-0.0608	0.0991	0.0887	0.0107	0.0699	0.0282	0.1143	0.0127	-0.2259	-0.0144	0.0051	-0.0075	0.1338	-0.0793	0.0604	0.0908	0.0051	0.0105	-0.0958	0.0357	0.1545	-0.074	-0.0523	0.1749	0.0644	0.1458	0	-0.1033	0.1279	-0.0141	0.0417	-0.0366	-0.0137	-0.0136	0.1434	0.1476	0.0521	0.0796	0.0067	0.0364	0.0791	0.0267	0.0447	0.0607	0.0375	0.0857	-0.0542	0.1265	-0.0883
CCND3	-0.098	-0.0214	-0.017	-0.0726	0.0081	-0.1069	0.0279	0.0331	0.0365	-0.0693	0.1039	-0.1079	0.0446	0.0246	-0.129	-0.0371	0.0467	0.0398	-0.0645	0.0269	-0.1113	0.1022	0.0711	-0.2089	-0.0136	0.0637	0.0005	0.0435	-0.0729	-0.0178	0.093	0.0011	-0.086	-0.0363	-0.1088	-0.3236	-0.1033	0.013	0.0365	0.0452	0.116	0.0329	-0.3284	-0.1187	0.0312	0.0142	-0.062	0.1953	-0.016
CALB1	0.114	-0.0638	-0.0337	0.1191	-0.2382	0.187	-0.0469	-0.1041	0.1287	0.107	0.1681	-0.0215	0.0174	-0.0537	-0.0446	-0.3564	0.1635	0.1305	-0.1452	0.0467	0.0829	-0.0345	0.0426	0.2712	0.0695	-0.076	0.1669	0.0208	-0.0733	-0.1928	-0.0822	0.164	-0.1361	0.0517	0.1522	0.0996	0.2299	0.2249	0.1631	0.0889	0.0428	0.0933	0.1658	0.0976	-0.0313	0.0883	0.0178	-0.0377	0.0056
FBXO25	-0.0146	-0.147	-0.2805	-0.1085	0.0095	-0.0763	-0.0342	-0.3124	-0.0492	-0.0511	-0.2018	-0.2718	0.0522	-0.2141	-0.2701	-0.1754	-0.0379	-0.0203	-0.2361	-0.1745	-0.1395	-0.0762	-0.1569	-0.0778	0.0131	-0.0543	0.0008	-0.281	-0.0387	-0.7681	0.1712	0.0205	-0.2897	0.0285	-0.0127	-0.0542	-0.0314	-0.0149	-0.053	-0.2893	-0.1414	-0.1704	-0.4626	-0.0643	-0.0801	0.0368	0.0426	-0.2257	0.006
ZSWIM2	-0.1826	-0.0742	-0.0188	-0.0508	0.0134	-0.0755	-0.0614	-0.0344	0.126	0.0032	-0.0355	-0.2132	0.0053	0.0614	-0.1869	0.0075	0.0237	-0.0948	-0.0142	-0.0332	-0.0069	-0.0498	-0.0332	-0.0068	-0.239	-0.0038	-0.0787	-0.0279	0.2349	0.0663	-0.0866	-0.1421	0.0208	0.1143	-0.267	-0.1405	-0.0965	0.018	0.0674	-0.07	0.1351	0.0959	0.0654	-0.0301	-0.0481	-0.0831	-0.0222	-0.0547	-0.0426
ACMSD	0.103	0.0522	0.024	0.0711	-0.0636	0.0402	0.0505	0.1142	0.1781	0.0325	-0.0005	-0.0776	-0.1006	-0.005	0.1368	0.144	-0.0103	0.0512	-0.0077	-0.0408	0.0636	0.0519	-0.1857	0.1222	0.1215	0.1718	0.078	-0.0156	0.3027	0.0523	-0.0401	0.1232	-0.0765	-0.0597	0.0936	-0.0126	-0.0287	0.0647	-0.0533	-0.0317	0.0302	0.1006	-0.0208	0.0327	0.0585	0.0065	-0.0525	0.1129	0.0144
IMPG1	0.0269	-0.0694	0.1	0.0839	0.1391	0.0413	0.0206	-0.0991	0.161	0.0814	0.0178	0.0807	0.0448	0.0002	0.0887	0.1454	0.1137	0.0949	-0.0158	-0.0027	0.1517	-0.0185	-0.0801	0.0627	-0.0762	-0.0572	0.0322	-0.0517	-0.0443	-0.0157	-0.0783	-0.0246	0.0588	-0.0032	-0.0019	0.178	0.0038	0.0325	0.0527	0.0006	0.0139	-0.0453	0.0498	-0.0443	0.0198	-0.0726	0.1853	0.062	0.0107
PHF10	-0.2175	-0.2654	0.0006	-0.2338	-0.1696	-0.2473	-0.2585	-0.1012	-0.1669	-0.1806	-0.0867	-0.1148	0.0297	-0.1327	0.0443	-0.0459	-0.1775	-0.0811	-0.1079	-0.0424	-0.1937	-0.1375	-0.1892	-0.3883	-0.345	-0.1215	-0.1658	-0.1237	-0.7289	-0.2782	-0.0325	-0.0808	-0.2917	-0.2916	-0.4744	-0.0407	-0.2811	-0.1784	-0.3145	-0.1286	-0.2647	-0.2263	-0.0486	-0.1758	-0.1278	-0.199	0.0502	-0.2324	-0.1813
COX16	0.047	-0.1463	-0.0232	0.0895	-0.2395	0.0031	0.0007	-0.1896	-0.1438	-0.0774	-0.027	-0.2002	-0.1639	-0.2471	0.1221	-0.2356	-0.1748	0.0267	0.0591	-0.2181	-0.1126	0.0047	-0.1689	-0.2568	-0.093	-0.2939	-0.2772	-0.2488	-0.3424	-0.0817	-0.0085	-0.1148	-0.0698	0.1132	0.0702	-0.188	-0.1898	0.0021	-0.1349	-0.2393	-0.1088	-0.0852	-0.2572	0.1928	0.0835	-0.1082	0.0195	-0.1702	-0.0305
RPS12	-1.4183	-1.5514	-1.3763	-1.8659	-1.8551	-2.0318	-1.6826	-1.2156	-2.025	-1.6818	-1.9038	-1.9538	-1.5903	-1.4486	-1.3947	-1.4299	-1.5223	-1.6842	-1.2322	-1.6812	-1.6027	-1.439	-0.9152	-1.449	-1.6095	-1.678	-1.6352	-1.2655	-2.5528	-1.1075	-1.7424	-1.4798	-1.4999	-1.6695	-1.4359	-0.7822	-2.1281	-1.595	-1.9798	-1.6115	-1.5663	-1.6157	-1.1294	-2.3205	-1.2977	-1.4025	-1.6244	-1.5647	-1.7899
TOR1B	-0.1113	-0.0515	0.0612	-0.0025	-0.0185	0.0328	0.0612	0.0971	0.1682	-0.086	-0.0264	0.0914	0.0124	0.059	0.0772	-0.0026	-0.0302	-0.0226	0.1339	-0.041	-0.0648	-0.0299	0.055	0.0573	0.2016	0.0323	0.0846	0.0709	0.0348	0.0399	0.0148	0.1772	-0.0053	-0.1126	-0.0017	0.0972	0.0463	0.1134	0.0767	0.1104	-0.0024	0.0745	-0.051	0.1486	0.0198	-0.0276	0.0899	0.1188	0.1524
ALPPL2	-0.2225	0.1244	-0.0385	-0.0946	-0.1133	-0.202	0.0699	0.1263	0.0331	-0.0282	-0.0699	0.0471	-0.0654	0.1481	0.0936	-0.0615	0.1558	-0.2358	0.13	0.117	-0.1061	0.0828	0.0652	-0.107	0.1826	0.0469	-0.0394	0.0786	-0.0417	-0.0016	-0.0504	-0.1138	0.0329	0.0758	0.0686	0.1283	0.0599	0.0844	-0.0274	0.0002	-0.0949	0.04	-0.1089	-0.2407	-0.1134	0.0056	-0.1455	-0.058	-0.0983
MAN2B2	0.0806	0.1365	0.1307	-0.031	-0.0402	-0.0099	0.0517	0.1537	0.0553	0.0481	0.0243	0.1664	0.0417	0.1287	0.0299	0.0775	0.1088	-0.1473	0.0464	0.1296	0.1398	0.1233	-0.0079	0.0219	0.0876	0.0245	-0.1205	0.0857	0.1016	0.1189	-0.2112	0.0767	0.0895	0.1048	0.0682	0.2226	-0.0344	-0.0083	0.0986	0.0313	0.0773	0.0616	0.0526	0.0291	-0.0221	0.0803	-0.0194	0.057	0.0145
NOM1	-0.1424	-0.8032	-0.5001	-0.7565	-0.5474	-0.7191	-0.5514	-0.3051	-0.3699	-0.6478	-0.5107	-0.5194	-0.4615	-0.5755	-0.5587	-0.3218	-0.497	-0.7229	-0.519	-0.203	-0.5844	-0.6958	-0.3048	-0.2955	-0.219	-0.5579	-0.5265	-0.2333	-0.6996	-0.3716	-0.1202	-0.4841	-0.4436	-0.6385	-0.4307	-0.5906	-0.7313	-0.0816	-0.4653	-0.4134	-0.4638	-0.4097	-0.4607	-0.3102	-0.4427	-0.4287	-0.3794	-0.5024	-0.2159
KIAA0226L	0.2193	-0.0244	-0.1376	0.0588	-0.016	0.094	0.2208	-0.1962	-0.1658	0.1643	-0.1766	-0.0973	-0.1177	-0.0258	0.382	0.0919	0.0482	0.2025	-0.1146	-0.0147	0.0341	-0.0222	-0.1999	0.2668	-0.1133	-0.0795	0.2673	-0.1022	0.163	-0.1577	0.2086	0.1497	-0.0981	0.0341	0.0844	0.1251	0.1826	0.2384	0.0572	-0.1011	0.0523	-0.0881	0.0026	0.1377	-0.057	0.2262	-0.0587	-0.0616	0.0915
GCGR	0.0148	-0.0177	-0.0833	0.0794	0.1335	0.1548	0.1571	0.0792	0.2309	0.1506	-0.1667	0.0306	0.0258	0.1008	-0.0633	-0.1116	0.0635	0.0676	-0.0194	0.0148	0.0063	0.0041	0.0359	0.0494	0.211	0.1043	-0.0391	0.0417	0.1751	-0.0462	0.0248	-0.0232	0.174	-0.1065	-0.029	0.0427	-0.1894	-0.0852	0.2364	-0.017	0.2244	0.0249	0.0759	-0.0077	0.1153	0.179	0.0942	0.1348	0.0169
ASNS	-0.0208	-0.2132	-0.56	-0.2564	-0.3137	-0.2326	-0.0908	-0.2442	-0.1405	-0.1146	-0.025	-0.1237	-0.0843	-0.3291	0.2178	0.0063	-0.2046	-0.1057	-0.1798	-0.0747	-0.0741	-0.2417	-0.4865	-0.4605	-0.3648	-0.005	-0.142	-0.1613	-0.3966	-0.4678	-0.0152	0.0562	-0.0708	-0.1116	0.0308	-0.2684	-0.2394	-0.063	-0.26	-0.1402	-0.0058	-0.1329	-0.1149	-0.1	0.0945	-0.1218	0.0429	-0.1139	-0.3859
FBXO9	-0.1248	-0.078	-0.0376	-0.1193	0.0233	-0.2546	-0.1544	-0.1185	-0.0076	-0.0485	-0.1139	-0.0914	0.0453	-0.1468	-0.0562	-0.0689	-0.1474	-0.0916	-0.1242	-0.145	-0.2198	-0.1187	0.0747	-0.1383	-0.0467	-0.1166	-0.0927	-0.059	-0.0751	-0.195	-0.6138	-0.0132	-0.0409	-0.4066	0.0369	-0.2556	-0.0588	-0.0587	0.0053	-0.2618	-0.0607	-0.2106	-0.1771	0.0181	-0.2373	-0.061	0.0423	-0.2669	-0.1099
TONSL	-0.0021	-0.7961	-1.2561	-1.1173	-1.023	-0.9705	-1.2706	-1.2071	-1.1636	-1.4747	-1.339	-1.5471	-1.0837	-1.2332	-0.2026	-0.6199	-1.1881	-1.0025	-1.044	-0.6896	-0.977	-1.2065	-0.8939	-1.1966	-1.6133	-0.8417	-1.4011	-1.5868	-0.4138	-0.7594	-0.939	-0.9822	-1.0611	-1.2515	-1.4106	0.0275	-1.5064	-0.7624	-1.0555	-0.9363	-1.3382	-0.9842	-0.2662	-1.3866	-0.9799	-1.4624	-1.2602	-1.4645	-1.1839
TMEM9B	-0.122	0.0505	0.1146	0.0981	-0.1152	0.1421	-0.0392	0.0315	-0.2098	0.0874	0.1078	0.0767	0.0256	0.0251	0.0992	0.0611	-0.1721	0.0855	0.0948	0.0566	-0.064	0.0202	0.1016	0.0519	0.0757	-0.1352	0.1245	-0.0399	0.0307	-0.1894	-0.0148	0.0422	0.0775	-0.0904	0.112	0.008	0.0918	0.1983	-0.1089	-0.0326	0.0997	-0.0647	0.2423	0.076	-0.0039	0.0566	-0.0083	-0.2323	0.0183
CXCR4	0.0646	0.0699	0.0501	-0.0705	0.0435	0.006	0.0231	0.014	-0.009	0.2367	0.1004	0.0913	0.6086	-0.0076	0.0187	0.0607	0.0261	-0.0058	-0.0473	0.0911	0.1221	0.2645	0.0799	-0.1044	-0.014	0.0032	0.0321	0.0169	0.0462	0.114	0.0419	0.0641	0.0425	0.0347	0.0807	0.1199	0.2208	0.0296	0.0357	0.1583	-0.0386	0.0764	0.0442	0.0647	0.5579	-0.0276	0.1237	0.0224	0.1001
NCOR2	-0.0442	-0.075	-0.1231	0.0307	-0.025	0.0533	0.0313	-0.0251	0.0947	-0.0528	0.0439	0.0311	-0.0695	-0.1589	0.0107	-0.0595	-0.0521	0.0083	-0.168	-0.125	0.1817	-0.0411	-0.0484	-0.0259	-0.0643	-0.0184	-0.0921	-0.1524	0.108	-0.1245	0.0715	-0.1252	-0.0262	-0.1974	0.0268	0.2127	-0.0161	0.1344	-0.0644	0.0447	-0.0082	-0.013	0.1301	-0.101	0.0589	0.0581	-0.1011	-0.0998	0.1201
CDADC1	-0.1921	-0.2906	-0.6889	-0.2203	-0.1395	-0.2337	-0.2467	-0.2809	-0.0252	-0.1582	-0.2207	-0.2958	-0.4174	-0.1896	-0.0283	-0.4018	-0.2166	-0.0636	-0.2386	-0.253	-0.2682	-0.244	-0.2384	-0.0864	-0.1568	-0.2209	-0.2951	-0.1572	-0.1042	-0.8781	0.0355	0.0204	-0.2448	-0.1082	0.0322	0.0648	-0.2882	-0.1391	-0.0629	-0.1132	-0.1138	-0.168	-0.0844	-0.2417	-0.2583	0.0351	-0.0148	-0.1692	-0.1722
COL25A1	-0.0837	-0.0158	-0.0855	0.1009	-0.1001	0.0187	-0.0084	0.0313	-0.1376	0.0272	0.0109	0.0397	-0.0671	-0.0094	-0.0314	0.0203	-0.0403	-0.0441	0.0191	-0.0469	0.0628	0.056	-0.0516	-0.0015	0.0053	-0.0037	0.0361	-0.0317	0.05	0.0189	0.0287	0.106	0.124	0.032	0.0694	0.0235	-0.1184	0.043	0.011	-0.03	0.0281	0.0334	0.1141	0.0614	0.0217	0.0981	0.0178	0.023	0.016
CYP27B1	-0.0791	0.101	0.0767	0.0782	0.009	0.015	-0.1286	0.1863	-0.0116	0.0041	0.1077	-0.0842	-0.0501	-0.0049	-0.1377	0.0324	0.0573	-0.0992	-0.0304	0.1001	0.0173	0.1339	0.2861	-0.0373	-0.0695	0.1448	0.0639	0.1844	-0.0978	0.0605	-0.0569	-0.0457	-0.0688	-0.0406	-0.0575	-0.1402	-0.1106	0.0261	0.0261	0.059	0.1713	0.0666	0.1067	0.0145	-0.01	0.0502	-0.0217	-0.0853	-0.0887
MAGEF1	-0.0335	-0.1568	0.0451	-0.0006	-0.1553	-0.0118	-0.0238	-0.0316	0.1323	0.0905	-0.1177	-0.0221	-0.0415	-0.0389	-0.0416	-0.0194	-0.121	-0.0671	-0.044	0.0294	0.0706	-0.0377	-0.0383	-0.1024	-0.0414	-0.0649	0.0069	-0.0639	-0.1575	-0.0986	0.0144	0.0174	-0.1801	-0.1567	-0.0552	-0.0095	-0.0999	-0.1356	-0.0725	-0.2358	0.0181	0.0415	-0.0831	-0.0227	0.0177	0.0653	-0.1073	0.0379	-0.0769
BCL11A	0.124	0.0816	-0.0041	0.1001	0.1231	0.086	0.1743	0.0341	0.1299	0.016	0.1821	-0.0406	0.0123	0.0783	0.2114	0.0596	0.101	-0.0313	0.0638	0.1198	0.0142	0.0534	0.0257	0.1515	0.0957	0.0138	0.1851	-0.0485	0.0444	0.069	0.0352	0.1132	0.0894	0.1263	0.1538	0.1667	0.1509	0.0811	0.0992	0.0686	-0.0259	0.0344	0.0769	-0.0801	0.075	0.0365	0.0022	-0.0056	0.171
SIX3	0.1309	0.1215	0.0768	0.105	-0.0013	0.0371	0.1056	0.0276	-0.0414	-0.011	-0.0446	0.1055	0.0608	0.1242	-0.0141	0.0371	0.0723	0.1656	0.0398	-0.0197	0.078	0.0903	-0.0474	-0.084	0.0948	0.0109	-0.0435	0.0386	-0.0167	0.1358	0.0147	0.0435	0.05	0.0384	0.1748	0.0225	0.1226	0.0389	0.0995	0.0621	-0.03	0.1633	-0.0077	-0.0053	-0.021	-0.003	0.0518	-0.1946	0.1225
SPATA17	-0.0412	-0.1493	0.0152	-0.0821	-0.0622	-0.0471	-0.0003	-0.2349	-0.1649	-0.056	0.0222	0.0515	0.0385	-0.0466	-0.2729	-0.1327	0.1291	0.0403	0.1183	-0.1074	-0.1168	-0.0401	-0.221	0.0465	-0.1454	-0.0436	-0.085	-0.066	-0.0304	-0.2367	-0.0456	0.15	-0.0189	-0.2922	0.1614	0.0932	0.0404	-0.184	-0.0915	-0.278	-0.1693	0.1165	-0.3512	-0.0965	0.1024	-0.1652	-0.1139	-0.0177	-0.1659
PLXNB1	0.1072	0.1501	0.0195	0.1393	-0.0218	0.0679	0.1118	0.0918	0.0017	0.1358	0.0887	0.1424	0.0918	-0.0078	-0.078	0.077	-0.055	0.0717	0.0169	0.0266	-0.0226	0.1447	0.2098	-0.0433	-0.0137	0.1114	0.0516	0.0709	0.0503	0.0114	0.0377	0.0403	0.0072	-0.0166	0.0529	-0.0616	-0.0341	-0.0595	0.2102	0.0518	0.1305	0.0533	0.0953	0.0993	-0.0478	0.0806	0.0643	0.1074	0.017
ALG1	-0.3959	-0.5992	-0.2875	-1.423	-0.6978	-0.8757	-0.6424	-0.955	-0.841	-0.6364	-1.1449	-1.9851	-0.3346	-0.6026	-0.1787	-0.063	-0.6005	-0.4487	-0.2701	-1.0857	-0.4414	-0.8823	-0.6473	-0.2227	-0.9162	-0.8398	-1.3185	-1.3486	-1.6333	-0.2425	-0.7454	-0.5331	-0.1087	-1.0112	-0.0417	-1.1494	-0.5529	-0.0733	-0.7458	-0.0199	-0.5282	-0.9528	-1.0135	-0.8909	-0.9124	-0.5558	-1.0975	-0.6272	-0.3203
ITPK1	-0.1963	-0.5118	0.0072	-0.3939	-0.1654	-0.2516	-0.3431	-0.1023	-0.2877	-0.6441	-0.1152	-0.265	-0.0739	-0.2368	-0.1968	0.0063	-0.1053	-0.2095	0.0147	-0.0183	-0.2442	-0.0147	-0.0909	-0.2844	-0.1633	0.0069	-0.2682	-0.0271	-0.3186	-0.1433	0.0249	-0.1692	-0.1569	-0.083	-0.074	-0.5728	-0.0909	-0.2523	-0.225	-0.0676	0.0034	-0.1255	-0.2712	-0.1572	-0.2449	-0.2004	-0.2272	-0.1877	-0.1911
SLC5A3	-0.1024	0.0074	-0.0431	-0.1115	-0.0347	0.0267	-0.0373	-0.0319	-0.2283	0.0822	0.0298	-0.8101	0.0009	-0.1269	-0.0417	-0.0588	-0.2067	-0.0339	0.0452	0.0036	-0.0093	0.0132	0.0269	0.0251	0.03	0.2072	0.0925	-0.1059	0.0586	-0.0864	0.0548	-0.0542	0.0153	-0.0355	0.0998	-0.0956	-0.0061	0.0647	-0.0937	-0.0589	0.0445	0.0266	0.0993	0.0832	0.0245	0.055	0.0125	0.0497	-0.6735
TGFBR1	0.0408	-0.23	-0.1708	-0.3306	-0.0683	0.1578	0.0918	-0.1074	-0.3709	0.1182	0.011	-0.2914	0.0571	-0.1721	-0.1421	-0.0093	-0.0826	-0.1026	-0.3626	0.0153	0.041	0.0726	-0.0971	-0.0608	0.0722	-0.104	-0.0069	-0.1694	-0.0658	-0.3288	0.0319	-0.0039	-0.1516	0.1283	-0.1085	-0.0927	-0.0746	0.0679	-0.0218	-0.3518	-0.0156	-0.1374	0.0357	-0.1461	-0.1579	-0.0431	-0.1125	-0.0817	0.0534
C4orf36	0.2596	0.0237	-0.1749	0.0453	0.1946	0.1277	-0.0015	-0.0625	0.0765	0.1886	0.0604	-0.0784	0.0861	-0.1188	0.1974	-0.0617	0.1435	0.225	-0.0775	-0.0512	0.1308	-0.201	-0.0642	0.2883	0.0859	-0.0277	0.1087	-0.1733	0.092	-0.1675	-0.0296	-0.0339	-0.0629	0.0472	-0.1579	-0.2063	0.2213	0.0759	-0.0637	0.0875	-0.0977	-0.0352	0.3112	0.0689	0.194	0.3111	0.2573	0.1401	0.119
UBE2G1	0.2959	-0.0084	0.0135	-0.0032	-0.115	-0.0673	0.0662	-0.1426	-0.1718	0.1494	-0.1811	0.0581	-0.0763	0.1002	-0.1302	-0.0784	0.0384	0.0494	-0.3752	0.0561	-0.0756	-0.0609	-0.0415	0.0838	-0.0744	0.0678	0.0053	-0.3056	0.2089	-0.0147	0.0521	-0.0883	-0.0189	-0.1005	0.0633	-0.0117	0.013	0.0532	-0.1534	-0.0536	0.0104	0.0864	0.1398	0.1693	0.0353	0.0019	0.0502	0.1613	-0.0937
THAP11	0.0016	-0.1145	-0.1831	-0.2355	-0.0721	0.1139	-0.3596	-0.1199	0.0973	-0.185	-0.2552	-0.0964	-0.0067	-0.283	-0.088	-0.1936	-0.0163	-0.299	-0.1267	-0.0885	-0.115	-0.2978	-0.1439	-0.1647	-0.0379	-0.0871	-0.3306	-0.275	-0.2065	-0.0057	-0.1044	-0.085	-0.1643	-0.0012	-0.0389	0.1924	-0.1791	0.0235	-0.2981	-0.0282	0.1373	0.0248	-0.2129	-0.0533	-0.007	0.066	-0.0237	-0.0002	-0.1333
RAB21	0.0665	-0.1528	-0.1452	-0.224	-0.3711	-0.0007	-0.1864	-0.2346	0.1011	0.0308	-0.0746	-0.2293	-0.039	-0.3327	0.0922	0.2162	0.1198	-0.1865	-0.0028	-0.0795	-0.068	-0.121	-0.1696	-0.2818	-0.0113	-0.2185	0.1761	-0.2005	0.0859	-0.3266	-0.1451	-0.0873	-0.1459	0.0731	-0.0227	0.0703	-0.0361	-0.0958	-0.0039	-0.1814	0.0622	0.0328	0.0639	-0.0385	-0.1222	-0.1819	0.0346	0.1193	-0.1258
CORO2A	0.1167	-0.0227	-0.106	0.1077	-0.0394	0.1246	0.0498	-0.083	0.0597	0.1446	0.2033	0.0243	-0.0165	-0.1424	-0.0987	0.0133	0.0024	0.091	-0.1326	0.0382	0.0079	0.0029	0.0401	-0.0245	0.0394	-0.1748	-0.0295	-0.1148	-0.023	-0.1879	0.0677	-0.0443	-0.0261	0.1065	0.1288	0.0773	-0.0229	0.0767	-0.062	-0.0217	0.0469	-0.0154	-0.1998	0.0714	0.1019	-0.043	0.0603	0.0844	-0.0405
PPARGC1B	-0.1277	0.0864	0.0157	0.0562	0.0067	0.1059	-0.0504	-0.0272	0.0581	0.0346	0.1837	0.0376	-0.0336	0.2532	-0.0439	-0.1479	0.0041	-0.0315	0.1022	0.0566	0.0493	0.05	-0.0032	-0.1369	0.0744	0.0167	-0.039	0.0897	-0.1607	0.1415	0.0056	0.0141	0.1131	0.0785	-0.053	0.1666	-0.0892	-0.0564	-0.0371	0.1675	-0.1272	0.0196	-0.0085	-0.1094	0.0501	0.0529	0.0314	-0.1211	0.0332
AGAP6	-0.074	-0.3776	-0.1719	-0.0229	-0.4725	-0.2942	-0.138	0.0879	-0.4407	-0.1362	-0.3889	-0.0675	-0.2351	0.1164	0.1493	-0.5395	0.0466	0.0532	-0.562	-0.0333	-0.5116	-0.0129	-0.2395	-0.5032	-0.1641	0.1178	-0.4523	0.1695	-0.4028	0.1062	-0.3545	0.1208	0.2698	0.0566	-0.2508	0.0199	-0.3307	0.1759	-0.6205	0.2434	-0.3825	-0.2868	-0.2237	-0.2878	-0.0513	-0.6381	-0.422	-0.2469	-0.6528
PDS5A	-1.4041	-0.0303	-0.4134	-0.2548	-0.517	0.015	-0.2117	-0.1734	-0.2718	-0.1758	-0.0985	0.0098	-0.4562	-0.0229	-0.4967	-0.3866	0.0277	-0.0711	-0.1582	-0.2427	-0.1818	-0.0232	-0.2066	0.1567	-0.3297	0.0104	-0.0763	-0.2163	-0.7236	-0.259	-0.3857	-0.0343	-0.0936	-0.0185	-0.1736	-0.4307	-0.2198	-0.0445	-0.1908	-0.2711	-0.5296	-0.269	0.1137	-0.2572	-0.256	-0.1379	-0.3553	-0.2438	0.1141
OPRM1	-0.0463	-0.1384	0.1604	-0.0923	-0.2316	-0.033	0.0967	-0.0857	0.0096	0.0134	-0.0693	-0.0598	0.1322	0.0162	0.0751	0.0539	-0.0943	0.0337	0.1237	0.0031	0.0252	0.0831	-0.1946	0.0672	-0.0874	0.0031	-0.0122	0.0012	-0.0249	0.0112	-0.1295	0.1693	-0.018	-0.1264	-0.1075	0.045	0.2068	-0.0295	-0.1164	0.053	-0.035	-0.15	-0.2471	-0.136	0.1383	0.0998	-0.0295	-0.1403	0.0316
SLC52A1	0.0236	-0.0255	0.0562	-0.1183	-0.0271	0.0154	-0.1361	0.097	0.066	-0.083	0.0059	0.1294	-0.1247	0.1036	-0.0619	-0.1817	-0.0126	-0.0923	-0.1776	-0.0014	-0.122	0.0384	0.1448	-0.0412	-0.0689	0.0386	-0.1063	0.1923	-0.0068	0.1383	-0.0173	-0.041	0.0206	-0.0004	-0.0234	-0.1185	-0.2451	-0.1681	0.0601	0.0821	-0.1559	-0.0227	-0.2185	0.0311	-0.006	-0.0597	0.0855	-0.0597	0.0102
SLC4A8	-0.0543	-0.0307	0.0084	-0.0401	0.0383	0.0077	0.1045	-0.0605	0.0306	0.0253	-0.0666	-0.042	0.0948	-0.0782	0.152	-0.0153	-0.0006	-0.0507	0.0243	-0.0921	0.0341	-0.1423	-0.1381	0.2294	0.132	-0.0982	-0.0458	-0.112	0.0517	-0.053	0.1545	-0.0273	0.0858	0.0671	-0.0306	0.0339	0.0038	0.0815	0.0556	-0.0456	0.0092	0.0367	-0.1027	0.086	0.0504	0.0571	0.0302	-0.0824	-0.0011
EQTN	-0.0069	-0.0325	0.0153	-0.0444	-0.048	-0.1459	0.0918	-0.0725	-0.1281	-0.1057	-0.0382	-0.2895	-0.021	-0.0234	-0.0907	0.0356	0.0676	-0.0044	0.1648	-0.0063	-0.1731	-0.1014	-0.0203	-0.0501	-0.0823	-0.1526	0.0365	-0.1029	-0.0537	-0.1215	0.0502	0.1024	-0.0163	0.0804	-0.0967	0.0838	-0.2641	0.2434	-0.0321	-0.0926	0.0515	-0.06	0.0411	0.0093	-0.2561	-0.1048	0.2151	-0.0883	-0.0812
ACTR2	-0.2522	-0.5138	-0.809	-1.2269	-0.6613	-1.8406	-0.8564	-0.3859	-0.7841	-1.1036	-1.1296	-1.6086	-0.5158	-0.9474	-0.756	-0.5748	-0.8856	-0.8099	-0.8275	-0.6559	-0.6252	-0.565	-0.3901	-0.7721	-0.2453	-1.0413	-1.6089	-0.4396	-1.9633	-0.6707	-1.0489	-0.4879	-1.049	-0.4134	-0.4532	-0.8894	-0.5298	-1.0539	-0.9268	-0.4402	-1.2312	-0.4985	-0.4746	-0.9336	-0.5034	-1.1662	-0.9794	-1.0197	-0.9869
ZNF556	0.1456	0.0082	-0.0076	0.0786	0.0515	0.0398	-0.1656	-0.1065	-0.0028	0.1015	0.0856	0.0185	-0.002	0.0149	-0.0834	-0.2245	0.0757	0.139	-0.1545	-0.0592	-0.0261	-0.0436	0.0561	-0.0495	0.0395	-0.0911	0.0987	-0.0516	0.0959	-0.0213	-0.0714	-0.1005	0.1599	0.0813	-0.05	0.0013	-0.0199	-0.0151	0.1357	0.0378	0.148	-0.0429	-0.092	0.1232	-0.017	-0.1829	0.0499	0.0541	-0.1375
CSF1R	-0.0472	-0.0323	0.035	0.0002	0.1354	0.012	0.0207	-0.0403	0.1053	0.0723	0.0709	0.0342	-0.0565	-0.0771	-0.0983	-0.0912	-0.1006	-0.0502	-0.014	0.0138	0.0814	-0.0201	0.0452	-0.1386	-0.1059	-0.0455	-0.0556	0.0144	0.0692	0.0205	0.0614	0.0278	0.0247	-0.0264	0.1809	0.0184	0.0414	-0.1246	-0.0358	-0.0472	0.0449	-0.0618	0.0212	0.0661	-0.0246	-0.0418	0.0812	-0.0218	-0.0551
STOML3	0.043	0.0093	0.052	0.1634	0.2778	0.076	0.1198	0.0918	0.1638	0.0758	0.2424	-0.0095	0.1245	0.0978	0.1163	0.0486	0.1583	0.1515	0.0265	0.2128	0.0305	0.1142	0.0834	0.1194	0.1429	0.0109	0.0752	0.0494	-0.1279	0.0584	0.131	0.2855	0.0075	0.1206	0.0815	0.2245	0.026	0.0694	0.0985	0.0333	-0.0874	0.1854	0.1025	0.1007	-0.0832	0.1507	0.1895	0.1147	0.137
PABPC1	-1.1012	-0.571	-0.2203	-0.2289	-0.2255	-0.6824	-0.6322	-0.1946	-1.1049	-0.2578	-0.4324	-0.7428	-0.1984	-0.3006	-0.3037	-0.7485	-0.5782	-0.6311	-0.4051	-0.1612	-0.3019	-0.2768	-0.2517	-0.3773	-0.7083	-0.2911	-0.4349	-0.1631	-0.5995	-0.2778	-0.2296	-0.5409	-0.3108	-0.5512	-0.3486	-0.6287	-0.6441	0.0549	-0.4187	-0.6402	-0.312	-0.3446	-0.3283	-0.725	-0.5595	-0.4845	-0.6834	-0.3862	-0.7545
LAMB1	-0.1441	0.2195	0.1231	0.0216	-0.0419	0.0836	-0.1394	0.2253	0.0665	-0.0859	-0.0605	0.079	0.1132	0.0254	-0.0496	0.0424	0.0331	-0.2548	0.1199	0.1272	0.0224	0.1641	0.0758	-0.0435	-0.0316	-0.0521	0.0751	0.1732	0.0264	0.0914	-0.0933	0.0011	-0.0294	-0.1031	0.0277	-0.0705	-0.013	0.0606	0.0063	0.0128	-0.0452	0.0233	0.043	0.0689	-0.0709	-0.0722	-0.1615	0.0096	-0.0166
MRPL10	-0.3904	-0.3365	-0.4181	-0.4366	-0.2625	-0.587	-0.3967	-0.4957	-0.5738	-0.4733	-0.602	-0.3554	-0.2831	-0.4953	0.0155	-0.3093	-0.2772	-0.4218	-0.4107	-0.3972	-0.2357	-0.5935	-1.1957	-0.1523	-0.1974	-0.3787	-0.5495	-0.528	-0.3847	-0.3141	-0.4599	-0.116	-0.2067	0.0299	-0.2444	-0.1085	-0.4047	-0.2283	-0.2792	-0.7488	-0.2207	-0.5649	-0.4411	-0.5146	-0.2014	-0.5475	-0.2936	-0.4739	-0.216
MRPS12	-0.1326	-0.1658	-0.0867	-0.1963	-0.3558	-0.3437	-0.2042	-0.1762	-0.8717	-0.295	-0.1744	-0.377	-0.3423	-0.235	-0.0927	-0.2081	-0.1894	-0.0588	-0.0485	-0.1402	0.0096	-0.0166	-0.1339	-0.0812	-0.2703	-0.4243	-0.4395	-0.18	-0.5542	0.068	-0.2316	-0.2971	-0.0456	-0.0997	-0.2882	-0.066	-0.3127	-0.1525	-0.1173	-0.4459	-0.104	-0.1671	-0.2826	-0.0814	-0.1384	0.029	-0.1091	-0.2222	-0.0787
ASZ1	-0.0276	-0.037	-0.0094	-0.099	-0.121	-0.039	0.0861	0.0129	-0.1313	-0.0036	0.0261	-0.1039	-0.0034	0.0024	0.1697	-0.1142	-0.1053	0.0726	0.0634	0.0187	-0.108	0.0367	-0.3083	-0.0313	-0.0456	0.0321	-0.1476	0.0526	0.1199	0.0758	0.062	0.0426	0.0049	-0.0706	-0.0677	-0.2514	-0.097	-0.1016	-0.0687	0.0828	0.0043	0.0277	-0.1575	-0.2041	-0.0624	0.0693	-0.0127	-0.0015	-0.2528
PAPD5	-0.0455	-0.0874	-0.2224	-0.0977	-0.1102	-0.2409	-0.1322	-0.0887	-0.1051	-0.103	-0.0298	-0.0907	-0.1748	-0.2549	0.0533	0.1346	-0.1068	-0.1551	-0.0634	-0.0505	-0.1952	-0.0017	-0.0357	-0.0385	0.0226	-0.1598	-0.2737	-0.3216	-0.0243	-0.2435	0.0837	0.0226	-0.0406	-0.0645	-0.0113	0.1147	0.0238	-0.3922	-0.1768	-0.0643	0.061	0.0398	-0.0608	-0.0073	-0.0733	-0.173	-0.113	-0.1104	0.022
URB2	-0.1503	-0.4719	-0.6296	-0.3512	-0.5805	-0.4998	-0.3491	-0.6295	-0.997	-0.7449	-0.5874	-0.6563	-0.4505	-0.4257	0.0055	-0.4012	-0.5209	-0.1749	-0.5755	-0.48	-0.6485	-0.5369	-0.5349	-0.5493	-0.5353	-0.6234	-0.6937	-0.7784	-0.6066	-0.415	-0.0967	-0.5569	-0.313	-0.3399	-0.2984	-0.2337	-0.4449	-0.0399	-0.5021	-0.2154	-0.0996	-0.4029	-0.2732	-0.7182	-0.3023	-0.3277	-0.638	-0.3431	-0.1371
APOL3	0.1027	0.023	0.0338	-0.0569	0.05	-0.1052	0.1427	-0.0288	0.0323	0.009	-0.0853	0.0229	-0.091	0.0155	0.0627	0.0143	0.0618	0.0331	0.0028	0.073	0.0098	0.0102	-0.061	0.1067	-0.0382	0.1272	-0.0135	-0.0354	-0.0044	0.03	0.1758	0.1769	0.0811	-0.017	-0.0147	0.0416	-0.0862	0.0488	-0.0035	0.0469	0.1176	-0.038	-0.0357	0.0312	0.0259	-0.0099	0.0059	0.0695	-0.0275
DLGAP3	0.0701	0.1662	0.0589	0.0467	-0.1048	0.1236	0.0195	0.0177	0.0663	0.0732	-0.105	0.0075	0.0099	0.0341	-0.0699	0.0081	-0.0854	-0.0099	-0.1084	-0.0381	-0.0023	-0.0257	-0.0403	0.1065	-0.0192	-0.1236	-0.0133	-0.0762	0.1633	-0.0115	-0.0157	-0.1024	0.0009	0.0276	0.0381	0.1315	0.077	-0.0819	-0.013	-0.022	0.2037	0.0208	0.1893	0.0668	0.0839	-0.0446	0.0963	-0.0666	0.1877
C11orf21	0.0795	0.009	-0.0226	0.1438	-0.0198	0.0537	0.0141	-0.0234	-0.0072	-0.0096	-0.0896	-0.0886	-0.0559	-0.0532	0.0187	-0.0239	-0.091	0.0954	0.0757	0.0799	0.0585	0.0414	-0.0475	-0.0241	0.063	-0.0482	-0.0159	-0.074	-0.0879	-0.0786	-0.0022	0.0067	-0.0313	0.0165	-0.0236	-0.0371	-0.0199	0.1054	0.0074	-0.014	-0.0249	0.0583	0.0058	0.1005	0.0106	-0.092	-0.0001	0.0756	-0.1902
MEPE	-0.0861	-0.1953	-0.0893	-0.1927	-0.0217	-0.2881	-0.0634	-0.1233	-0.2755	-0.1523	0.0026	-0.0796	-0.0939	-0.0336	-0.2476	-0.4411	0.033	-0.125	-0.0388	-0.2309	-0.0922	-0.1528	-0.2167	-0.2679	-0.1001	-0.0439	-0.1994	-0.1054	-0.4126	-0.1222	-0.2099	-0.1295	-0.1389	-0.0916	-0.1235	-0.0871	-0.2683	-0.0874	-0.2017	-0.3414	-0.1524	0.0673	0.1266	-0.0235	-0.1403	0.0149	0.0463	-0.0852	-0.5264
LSAMP	0.0818	-0.0003	0.0578	0.1344	0.061	0.0655	0.1103	-0.0161	0.0501	0.0134	-0.0086	0.0196	0.0116	-0.0338	0.1608	0.1483	0.205	0.0731	0.0764	0.0547	0.0452	0.0003	0.0342	0.1234	0.1969	0.0776	-0.0265	0.0214	-0.0304	0.1289	0.0918	0.1085	-0.0554	-0.0578	0.1038	0.2138	-0.0577	-0.0954	0.0272	0.0149	0.2056	-0.0804	-0.1118	-0.1492	0.0908	0.2673	0.1313	0.1717	0.112
YIPF5	-0.191	-0.0897	-0.0119	-0.5307	-0.1181	-0.206	-0.1767	-0.1983	0.019	-0.1783	-0.1355	-0.4109	0.0055	-0.2336	-0.0304	-0.2076	-0.2004	-0.4697	-0.0629	-0.6949	-0.1707	-0.4168	-0.1707	-0.2143	-0.4565	-0.3379	-0.4375	-0.0922	-0.0998	-0.1575	0.108	-0.1587	0.1469	-0.3492	0.0689	-0.6198	-0.1975	-0.0608	0.0664	-0.1361	-0.1061	-0.0687	-0.3848	-0.237	-0.1782	0.0123	-0.4241	-0.2948	-0.2562
NDUFB1	-0.457	-0.3876	-0.0778	-0.1938	-0.4702	-0.4277	-0.2683	-0.3962	-0.2137	-0.4261	-0.2996	-0.2678	-0.2917	-0.2013	-0.2226	-0.2597	-0.2232	-0.3619	-0.1312	-0.2509	-0.3243	-0.4062	-0.2073	-0.1564	-0.5167	-0.3608	-0.2509	-0.2075	-1.0707	-0.1052	-0.2841	-0.3846	-0.2281	-0.0928	-0.3798	-0.0537	-0.2723	-0.1423	-0.0782	-0.2517	-0.2882	-0.3752	-0.4378	-0.2034	-0.1852	-0.3316	-0.2308	-0.672	-0.1899
SLC35B3	-0.0137	0.0357	-0.0067	0.218	0.0942	0.1575	-0.0101	0.0219	-0.129	0.1558	0.1276	-0.0612	-0.0455	0.019	0.1285	0.1983	0.0166	0.2403	-0.0073	0.1294	0.2433	0.068	-0.048	0.0402	-0.0735	0.0666	0.1965	0.0024	0.0604	-0.0817	0.1	-0.0556	0.0384	0.0697	-0.0808	-0.0194	0.0539	0.1869	0.253	-0.0047	0.2376	0.1842	0.1729	0.1562	0.0784	0.0166	0.1906	0.0735	-0.1986
ZIC4	0.063	0.088	0.1195	0.1476	0.1464	-0.0208	0.0759	0.1491	0.0711	0.064	-0.0576	0.1143	-0.0145	0.085	0.0179	-0.0346	0.1465	-0.0132	0.1522	0.0668	0.1349	0.0143	0.0345	0.0129	0.0951	0.1383	0.0038	0.1639	-0.0387	0.1495	0.0559	0.0772	0.1332	0.0383	-0.0325	0.0977	0.0156	0.0686	0.0354	0.1679	0.1023	0.0585	0.1705	0.0929	0.0843	0.0886	0.0969	0.0599	-0.0078
MBIP	0.0249	0.0042	0.0741	-0.3665	-0.087	-0.1413	-0.2062	-0.0776	-0.2221	-0.2069	-0.4828	-0.0904	-0.2505	-0.1565	-0.0446	0.1978	-0.1331	-0.0779	-0.2719	0.0156	-0.0235	-0.002	-0.0641	-0.1437	-0.0649	-0.1108	-0.1459	-0.1374	-0.278	-0.1434	-0.049	-0.066	-0.1711	-0.3803	0.0855	-0.21	-0.2162	-0.0272	-0.0668	0.0254	-0.295	0.1887	-0.1399	-0.0743	-0.1933	-0.1519	-0.137	0.062	-0.0749
FIP1L1	-1.5147	-1.3497	-0.2601	-1.0339	-0.7934	-0.6182	-0.4285	-0.8157	-1.2149	-0.8944	-1.2168	-1.0021	-0.5038	-0.7505	-0.3815	-1.2913	-0.6269	-0.7057	-0.6465	-0.4399	-0.8306	-0.7079	-1.2999	-0.2347	-0.9667	-0.962	-1.4966	-1.5167	-0.6086	-0.1181	-0.6168	-0.455	-0.6762	-0.5337	-0.4241	-0.3429	-0.9383	-0.2412	-0.6315	-0.7296	-0.4694	-0.4144	-1.4504	-0.6512	-0.216	-0.4966	-0.8355	-0.1654	-0.6027
ZNF557	0.2741	0.0089	-0.1651	0.0875	0.0695	0.1566	0.0565	-0.0973	-0.0057	0.0228	0.0977	-0.0558	0.0836	-0.0992	-0.1377	0.0375	-0.0277	0.1974	-0.0176	0.0385	0.1172	-0.0786	-0.1105	-0.1391	-0.1959	0.0211	0.1466	-0.0927	-0.2468	-0.0831	0.1568	-0.1466	0.0544	0.2104	-0.1619	-0.1375	-0.0552	-0.0086	0.0958	-0.0072	-0.2395	-0.0595	0.0599	0.1514	0.0772	0.1574	0.294	-0.0736	-0.1298
RAB36	-0.2044	0.0877	0.0537	-0.0004	-0.0628	-0.0825	-0.0106	0.1166	0.0241	0.0319	0.026	0.2243	-0.044	0.0382	-0.0736	0.0921	0.0183	0.054	0.2589	0.021	-0.0101	0.1837	0.2324	0.0391	-0.0791	0.0865	-0.0167	0.1622	0.0465	0.1183	-0.0419	-0.0138	-0.0116	-0.1317	-0.0509	-0.0981	0.0571	0.0292	0.1037	0.0446	0.0696	-0.0001	-0.1356	-0.0578	-0.0376	0.0542	0.0664	0.1455	0.0076
GPN1	-0.4429	-0.8825	-1.5079	-0.8155	-1.4324	-0.9535	-1.6243	-1.3488	-0.7761	-1.2612	-0.6762	-0.9124	-0.8261	-1.0778	-1.3459	-0.8354	-1.7844	-1.2229	-1.0323	-1.0152	-1.6775	-1.2702	-0.6264	-1.4394	-0.8748	-1.2852	-1.7254	-1.6916	-0.7586	-1.26	-1.0903	-1.2469	-1.297	-0.7903	-1.0936	-0.7758	-1.2528	-0.025	-1.0671	-1.2091	-0.6457	-1.4217	-1.0091	-0.6359	-1.571	-1.0815	-1.1977	-1.9268	-1.3231
JMJD8	-0.2417	-0.0949	-0.1028	-0.1762	-0.1281	-0.1569	-0.1416	-0.0676	-0.0992	-0.1163	-0.0306	-0.0855	-0.0435	-0.053	0.0729	0.0066	-0.161	-0.133	-0.1719	-0.0981	0.0189	-0.135	-0.0579	0.0083	-0.0886	-0.1463	-0.0654	-0.2422	-0.0819	-0.0996	0.0431	0.1311	-0.1521	-0.0555	-0.0213	0.009	-0.0481	0.0455	-0.0863	-0.0426	-0.0809	0.0279	-0.0773	-0.0901	-0.0784	-0.0008	-0.0085	-0.092	-0.0219
SMNDC1	-0.992	-0.7579	-0.2812	-0.6393	-1.0923	-0.296	-0.6258	-0.573	-0.5626	-0.49	-0.3043	-0.5593	-0.6317	-0.4908	-0.408	-0.8236	-0.5487	-0.3985	-0.566	-0.5405	-0.579	-0.5223	-0.4636	-0.5697	-0.4335	-0.4816	-0.5033	-0.598	-0.4012	-1.2889	-0.8354	-0.7647	-0.3683	-0.4767	-0.6454	-0.6019	-0.5978	-1.1424	-0.6339	-0.672	-0.4155	-0.2618	-1.0784	-0.4427	-0.7093	-0.2547	-0.2349	-0.8302	-0.8736
SRXN1	-0.0153	0.0356	-0.0026	0.0711	-0.0663	-0.0252	0.019	0.0642	0.1145	0.069	0.0507	0.011	0.0455	0.0487	0.1902	-0.0219	0.0415	0.0079	0.0259	0.0315	0.086	0.1148	0.0684	0.1491	-0.0089	-0.0038	0.0514	0.0401	0.1066	0.0727	-0.0758	-0.0301	-0.0672	0.0218	0.0574	0.0364	-0.0176	0.2912	0.0595	-0.0259	-0.0041	0.0515	-0.0054	-0.0506	0.0934	0.1078	-0.1382	0.1049	-0.0589
C2orf50	-0.0197	0.0824	0.0005	-0.0419	0.0432	-0.0326	0.0822	-0.0524	-0.0196	0.0876	0.0045	0.0707	0.0574	-0.0009	0.0032	0.0969	-0.1668	0.1444	-0.1211	0.0528	-0.0391	-0.1203	0.0498	0.0627	0.2234	0.136	0.0102	-0.0114	0.0608	0.0034	0.0304	0.0169	-0.0025	-0.0078	0.1659	-0.032	0.1467	0.1201	0.1124	-0.1605	0.1359	0.1695	-0.0801	-0.0038	-0.0837	0.083	0.0473	-0.0089	0.0422
NCR1	-0.1397	0.0108	-0.0144	-0.0399	0.0252	0.0207	0.0628	0.0897	-0.0401	-0.0078	-0.0573	0.0501	0.0804	-0.0069	0.0656	0.0379	0.0087	-0.1231	-0.0735	0.0051	0.0145	-0.0145	-0.0199	-0.0183	-0.0013	0.0276	-0.0324	-0.0395	-0.0452	0.018	-0.0499	0.0178	-0.0273	-0.0879	0.0151	-0.023	-0.0945	0.0376	-0.0207	-0.0149	0.0423	0.0224	-0.0976	-0.0448	-0.0675	-0.0266	-0.0416	0.0273	-0.0073
INTS5	-0.3133	-0.3125	-0.0516	-0.3781	-0.3447	-0.2401	-0.7402	-0.2646	-0.5266	-0.2863	-0.2495	-0.449	-0.4994	-0.5322	-0.3727	-0.3313	-0.1979	-0.5404	-0.1557	-0.4538	-0.6316	-0.1754	-0.1864	-0.259	-0.2221	-0.3212	-0.585	-0.5608	-0.6933	-0.2861	-0.7759	-0.397	-0.4979	-0.4786	-0.2424	-0.531	-0.33	-0.0436	-0.454	-0.8928	-0.7849	-0.3684	-0.2114	-0.3157	-0.6222	-0.383	-0.2002	-0.207	-0.4187
SLC38A4	0.0879	0.2082	0.0437	0.1408	0.0764	0.2309	0.1571	0.0114	-0.0351	0.2097	0.099	0.08	0.2056	0.1428	0.1337	0.0957	0.1099	0.2655	0.1108	0.0059	0.2193	-0.0081	-0.0618	0.0876	0.2049	0.0731	0.1744	0.0205	0.0656	-0.0227	0.0223	0.0191	0.1175	0.2353	-0.0531	-0.0259	-0.1609	0.1214	-0.0302	0.0423	-0.0774	0.3349	0.1573	0.1534	0.097	0.0307	0.2142	0.1299	-0.051
ZNF865	-0.0558	-0.1823	-0.0445	-0.184	-0.0615	-0.1287	-0.0545	-0.0963	-0.0281	-0.113	-0.221	-0.1961	-0.0532	-0.0841	0.0316	0.0059	-0.0914	-0.1053	-0.0203	-0.0905	-0.0303	-0.1338	-0.0459	-0.055	-0.0673	-0.1452	-0.1383	-0.2012	-0.0737	-0.1847	-0.1584	-0.0693	-0.1185	0.0269	-0.1426	0.0496	-0.0519	-0.0135	-0.1116	-0.0537	-0.0312	-0.1353	-0.055	-0.2443	-0.0746	-0.0886	-0.1655	-0.0889	-0.028
YAE1D1	-0.9069	-0.9469	-0.5292	-0.7092	-1.2326	-0.6997	-1.0104	-0.2671	-1.1456	-0.7682	-1.2679	-0.8781	-0.4402	-0.706	-0.7477	-1.017	-0.3208	-0.8684	-0.6924	-0.6424	-0.6828	-0.5236	-0.5625	-0.8106	-0.7163	-0.8389	-0.6346	-1.0357	-1.3802	-0.6614	-0.7919	-0.5642	-0.6129	-1.0499	-0.8061	-0.9267	-0.7948	0.0151	-0.7741	-0.7415	-0.7279	-0.864	-1.0057	-1.4181	-0.855	-0.6041	-0.706	-0.5871	-0.613
MMEL1	-0.0817	-0.0993	-0.2253	-0.0759	-0.0274	-0.0892	-0.1298	-0.1901	-0.134	-0.0651	-0.1673	-0.0838	-0.0789	-0.1633	-0.2342	-0.0756	-0.1746	-0.062	-0.1656	-0.2469	-0.103	-0.0878	-0.1794	-0.3675	-0.0539	-0.0799	-0.1344	-0.2299	0.0066	-0.3611	-0.0554	-0.1929	-0.2347	0.0096	0.0017	-0.1308	-0.0125	-0.1395	-0.0477	-0.156	-0.1441	-0.1101	0.1444	-0.2364	-0.0158	-0.0938	-0.0902	-0.1327	-0.2034
MTHFD1L	-0.0067	-0.1219	-0.0754	-0.0545	-0.0841	-0.1951	-0.0023	-0.1653	-0.0934	-0.0731	-0.0401	-0.1893	-0.0464	-0.0938	0.0298	-0.1682	-0.2164	-0.0467	-0.1573	-0.0168	-0.1545	-0.0725	-0.1274	0.0418	-0.0425	-0.014	-0.0243	-0.2169	0.123	-0.1305	0.0008	-0.1756	-0.1467	-0.0566	-0.1925	0.0807	-0.0504	-0.447	0.0983	-0.1119	-0.2108	-0.0971	0.0888	-0.1143	-0.0193	-0.1287	-0.1033	-0.0691	-0.2256
RASL10A	-0.2417	-0.0421	-0.1137	-0.0288	0.0454	-0.1528	0.1266	-0.0391	0.0309	-0.0832	0.0157	-0.0216	0.0298	-0.0852	0.0282	0.0511	-0.0186	-0.0604	-0.086	-0.0135	-0.1039	0.0003	-0.0952	0.0593	-0.0094	-0.1048	-0.0501	-0.0819	-0.041	-0.1589	-0.0578	-0.0156	0.0087	0.0578	-0.1034	0.0621	-0.1841	0.0597	-0.1129	-0.0977	-0.0353	0.0921	-0.1284	0.0141	-0.0389	-0.0492	-0.0326	-0.1561	-0.0315
APBA2	-0.3554	-0.1266	0.0606	-0.1876	-0.0693	-0.4438	-0.0822	-0.0587	-0.0938	-0.0868	-0.4038	-0.056	-0.1307	0.0194	-0.1364	-0.0202	-0.1215	-0.2164	-0.0008	-0.0717	-0.0539	-0.0054	-0.1806	-0.2009	-0.0862	-0.134	-0.1401	0.0778	-0.1596	-0.0229	-0.1356	-0.1749	-0.0997	-0.0616	-0.0432	-0.109	-0.1684	-0.4508	-0.1641	0.0661	0.0895	-0.1831	0.0238	-0.3207	0.0476	-0.0294	-0.1886	-0.0272	-0.0118
ALDH1A2	-0.0503	-0.1389	0.0732	-0.0655	-0.096	-0.075	-0.0419	-0.0324	-0.1019	-0.0769	-0.4891	0.0451	-0.0606	-0.0858	0.0262	-0.0801	-0.1545	-0.113	-0.1067	-0.1816	-0.1542	-0.1569	-0.0782	0.0325	0.0063	-0.2171	-0.1487	-0.0915	-0.0473	-0.1507	-0.1546	0.1367	-0.0766	-0.127	-0.0753	0.0079	-0.0333	-0.1744	-0.2444	-0.1912	0.0574	-0.1398	-0.1488	-0.0868	-0.18	-0.131	0.1285	-0.0012	0.009
C17orf80	0.1835	-0.2187	-0.1319	0.0983	-0.2713	-0.026	-0.2693	-0.1867	-0.0525	-0.1926	-0.0805	-0.1817	0.0805	-0.0821	-0.2374	-0.261	0.0608	0.0464	-0.1783	-0.0192	-0.2611	-0.1904	-0.3246	-0.0139	-0.1025	0.0422	-0.0977	-0.2474	-0.0338	-0.4125	0.0674	-0.0539	0.0216	-0.0784	-0.0378	0.002	-0.1494	-0.2658	-0.0795	-0.3127	-0.099	-0.169	0.1902	0.0284	0.0134	0.0594	0.0017	-0.0143	0.1359
DHPS	-0.1481	-0.0707	-0.1351	-0.0936	-0.5769	-0.0575	0.0403	-0.1789	-0.8665	-0.8014	-0.5817	-0.7649	-0.0585	-0.6617	-0.3267	-0.6473	-0.2365	-0.4739	-0.1962	-0.2035	-0.2605	-0.2198	-0.1283	-0.0595	-0.5707	-0.079	-1.0684	-0.7224	-0.8806	-0.1255	0.0718	-0.2079	-0.1083	-0.3535	-0.4294	-0.6093	-1.1961	-0.066	-0.236	-0.3549	-0.2501	-0.5098	-0.4487	-0.5251	-0.1542	-0.4741	-0.2555	-0.1741	-0.6788
UBASH3A	0.1426	0.0289	0.0389	0.0131	-0.0416	0.05	0.1103	-0.0278	0.0881	0.0215	0.1085	0.1314	0.031	0.0073	0.0134	0.0185	-0.0824	0.0215	0.0033	-0.014	-0.0544	-0.0309	-0.1336	-0.0137	0.0999	-0.0276	0.0109	0.0528	0.2786	0.0438	-0.0344	0.0588	-0.0126	0.0296	0.092	0.0227	0.097	0.089	0.0187	0.0755	0.1106	0.0013	-0.1139	0.059	0.0091	0.1509	0.0275	-0.0812	0.0981
ZNF229	0.0285	-0.0164	0.0655	0.0431	0.0496	0.0661	0.0457	-0.0632	0.0447	0.0111	0.0236	0.0939	0.1592	-0.0369	0.0195	-0.1443	0.1119	0.0702	-0.0063	0.0229	0.0429	-0.018	-0.0658	0.1718	0.0061	0.0066	0.0288	-0.0197	0.0448	0.0127	0.0979	0.0477	-0.0215	0.193	0.0823	-0.1227	0.1132	0.0554	0.0725	-0.0137	-0.0154	-0.0466	0.0414	0.0016	0.0764	0.0024	0.0541	-0.0631	-0.2051
NUP155	-0.4322	-0.8682	-0.1839	-0.8848	-0.7778	-0.834	-0.7941	-0.2748	-1.2476	-0.7166	-0.6101	-0.8772	-0.5861	-0.4957	-0.6623	-1.2407	-0.9277	-0.8347	-0.5412	-0.2954	-0.8078	-0.6506	-0.5215	-0.7044	-0.6107	-0.5149	-0.6992	-0.4035	-1.5512	-0.8633	-0.5872	-0.7375	-0.7323	-1.1246	-1.1826	-0.7054	-0.5223	-0.8982	-0.8546	-0.9605	-1.1337	-0.477	-0.8581	-0.8975	-0.7344	-0.8172	-0.8793	-0.7678	-0.3942
PCDHGB3	0.076	0.0079	0.1315	-0.0338	-0.0369	-0.0914	-0.116	0.0845	-0.0365	0.0315	-0.0464	-0.129	-0.124	-0.0292	0.0115	-0.1508	-0.1409	-0.0403	-0.1252	-0.031	-0.0612	0.006	-0.0011	-0.0096	-0.046	-0.0187	-0.0876	-0.0056	-0.0586	-0.0957	0.0127	-0.2177	-0.01	0.1606	-0.0628	0.0855	-0.1801	-0.0325	0.0023	-0.0189	-0.0601	-0.0538	-0.0623	-0.0386	-0.0898	-0.2681	-0.0029	0.0525	-0.0991
SYNJ1	-0.0131	-0.0318	-0.1135	0.0566	0.067	-0.0132	-0.0814	0.0052	-0.1693	0.1479	0.0358	0.1148	0.1271	-0.0076	0.0371	0.0777	0.0136	0.0743	0.0657	-0.0575	0.2041	0.0307	0.0088	0.0909	0.2252	0.0023	0.1575	-0.0208	0.0111	-0.1233	-0.0014	0.144	-0.1032	0.1636	-0.0175	0.1539	-0.0009	0.0567	-0.09	-0.1182	0.0577	0.1412	-0.0973	0.0562	-0.0054	0.0304	0.0589	0.0697	-0.0185
NR2E1	0.0296	0.1005	0.0864	0.024	0.0442	-0.0431	0.0061	0.07	0.0343	0.0705	0.122	0.2137	0.025	0.1545	-0.0313	0.009	0.0271	0.0238	0.1239	0.1044	-0.0198	0.1727	0.2312	-0.0347	0.018	0.137	0.2057	0.147	0.0215	0.0976	-0.0637	0.0301	0.175	0.0607	0.0584	0.0823	0.1071	0.036	0.0507	-0.0092	0.0705	0.1886	-0.0048	0.1413	-0.0173	0.0325	0.0464	0.0963	0.1187
FARSB	-1.1187	-1.4794	-0.7882	-0.9302	-1.1434	-0.8472	-1.2124	-1.0571	-1.0818	-1.2834	-0.8534	-1.6832	-1.2301	-0.7953	-0.6728	-1.0993	-0.8393	-0.69	-0.7647	-1.0605	-1.1802	-0.8942	-1.5214	-0.8536	-0.8513	-1.4168	-1.1649	-1.5385	-0.9853	-0.8568	-1.1924	-0.768	-0.8977	-0.7785	-0.9692	-1.3119	-0.9888	-0.0099	-1.1194	-1.0219	-0.5984	-1.0433	-1.174	-1.1723	-0.7667	-1.0083	-0.9272	-1.062	-0.9261
SRRM2	-0.1202	-0.2161	-0.038	-0.1934	-0.0061	0.0099	-0.2218	-0.1074	0.1021	-0.1945	-0.0262	-0.1261	-0.0785	-0.06	-0.1505	-0.1724	-0.2016	-0.165	-0.0114	0.0036	-0.1107	-0.0491	0.0252	-0.0547	-0.0899	-0.0691	-0.1209	0.1045	-0.2881	-0.0803	-0.0444	-0.1348	-0.3011	-0.2404	-0.0991	-0.0752	-0.164	0.0202	-0.0934	-0.1339	-0.0475	0.0382	-0.1227	-0.1165	-0.0659	-0.1412	-0.1766	0.0039	-0.0542
PTPN11	-0.4979	-1.1299	-1.2177	-1.1654	-0.31	-1.0903	-0.3121	-0.835	-1.0759	-0.2583	-0.3687	-0.7326	-0.8097	-0.2837	-0.4669	-0.6234	-0.9161	-1.4817	-0.9836	-0.7139	-0.3824	-1.1367	-1.3381	-0.5316	-0.8455	-0.7716	-0.9094	-1.0158	-0.9236	-0.4927	-0.5689	-0.4751	-0.6665	-0.834	-0.7512	-0.2607	-0.1428	-1.5544	-0.668	-0.3562	-0.6507	-0.1908	-0.541	-1.5085	-0.6937	-0.2589	-0.5116	-0.9492	-1.6355
MDK	-0.0387	-0.0231	-0.0538	-0.1471	-0.1269	-0.2362	-0.2146	0.0396	-0.1134	-0.1541	-0.1014	-0.1444	-0.1035	-0.0278	-0.154	-0.0019	-0.1959	-0.1545	0.0161	-0.0268	-0.0264	-0.0952	-0.0016	-0.1385	-0.0435	-0.1016	-0.079	-0.0887	-0.0454	0.0033	-0.026	-0.1435	-0.1079	-0.1225	-0.0826	0.0111	-0.0224	-0.1055	-0.1568	-0.095	-0.0609	-0.0726	-0.0738	-0.0994	-0.0058	-0.1927	-0.076	-0.0162	-0.0955
LCOR	-0.1668	-0.1533	0.0327	-0.0479	0.0314	-0.0603	-0.1201	0.0437	0.0017	-0.0901	0.0206	0.1198	-0.145	0.0039	-0.3668	-0.0242	0.0162	0.095	0.0877	0.038	-0.042	-0.0083	0.1625	-0.0723	-0.1821	0.039	0.0282	0.0686	-0.0252	0.0644	0.0961	0.0387	-0.0412	-0.1538	0.0508	0.0606	-0.1483	0.0063	0.0038	-0.041	-0.1174	0.0573	-0.1341	-0.0116	-0.0385	-0.1142	-0.1562	0.1607	-0.0356
FUT2	0.1296	0.1862	0.0604	-0.0815	0.187	0.0185	-0.0845	0.0949	0.0406	-0.0371	0.1843	0.1203	-0.0869	0.0784	-0.0721	0.0356	0.1056	0.1025	0.0383	0.0384	0.0962	0.0168	0.0403	0.1514	-0.0598	-0.0878	0.0967	0.0946	-0.0863	0.1552	0.1077	0.0094	0.0992	-0.0086	-0.0901	0.0809	-0.0742	0.042	-0.0881	0.1748	0.0187	-0.0883	-0.1034	0.0606	-0.0621	-0.0431	-0.023	0.0163	0.0515
MTUS1	-0.1267	-0.0791	-0.1188	0.0013	0.1076	0.0054	0.0835	-0.0737	-0.0537	0.0393	0.007	0.0821	-0.0309	-0.0311	-0.0562	-0.0738	0.1248	-0.1001	-0.0833	-0.0018	-0.084	0.0153	-0.0557	0.0455	0.0377	-0.0086	0.1124	0.034	0.0298	-0.1247	-0.0208	0.0212	-0.0657	-0.0488	-0.0608	-0.003	0.0253	0.0856	-0.0167	-0.0773	-0.0534	-0.0392	0.0672	0.0249	-0.0717	0.017	-0.0028	0.0669	-0.0607
CAPZA2	-0.0968	-0.1692	-0.3885	-0.1778	-0.2656	-0.175	-0.1644	-0.2468	-0.1831	-0.2577	-0.3063	-0.2192	-0.173	-0.119	-0.2764	-0.2603	-0.2546	0.0216	-0.4527	-0.1033	-0.0718	-0.1395	-0.2884	-0.1084	-0.3019	-0.1801	-0.2011	-0.0599	-0.2768	-0.1483	-0.0844	0.134	-0.0663	-0.3384	-0.3191	0.1382	-0.2283	-0.0496	-0.0981	-0.0465	-0.4518	-0.355	-0.2791	-0.3952	-0.0458	-0.3222	-0.1399	-0.1715	-0.2482
SLC29A2	-0.1741	-0.223	-0.1792	-0.1645	-0.0942	-0.1659	-0.063	-0.0379	-0.0416	-0.1833	-0.1803	-0.0798	-0.0614	-0.1136	-0.0682	-0.3915	-0.1209	-0.1901	-0.0893	-0.187	-0.0796	0.0781	-0.1516	-0.2494	-0.1746	-0.0863	-0.1683	-0.0547	-0.1818	-0.122	-0.0534	-0.1128	-0.0368	-0.1316	-0.248	-0.1811	-0.3057	-0.4268	-0.144	-0.1578	-0.0537	-0.2275	0.1235	-0.2104	-0.1608	-0.1818	-0.1369	-0.1079	0.062
MED28	-1.3939	-1.4444	-0.9386	-1.2253	-1.0721	-1.6199	-1.0204	-0.9891	-0.9486	-0.7371	-1.2746	-0.575	-1.2841	-0.575	-1.2898	-0.434	-1.1834	-0.9217	-1.2972	-0.9696	-0.8015	-1.0813	-0.7387	-1.2537	-0.6777	-0.7835	-1.0921	-0.8986	-1.0827	-1.2817	-0.7658	-0.8258	-0.6112	-0.7165	-1.2339	-0.5015	-1.0519	-1.187	-1.5716	-1.3034	-0.7302	-1.0583	-1.1051	-1.3923	-1.0602	-1.0548	-1.1154	-0.7452	-0.7125
HOXB13	-0.1024	-0.0089	0.1771	0.0797	0.0316	0.0423	0.0074	0.1067	0.0269	0.0549	0.1179	0.0761	0.0738	0.0957	-0.0255	-0.0354	0.1348	-0.0295	0.1062	0.077	0.0387	0.1242	0.0693	0.0037	0.0458	0.1185	0.1724	0.1164	0.1238	0.0589	0.0468	-0.052	-0.066	0.1802	-0.0406	-0.0836	0.0858	0.128	0.1309	0.039	0.0785	-0.0219	-0.0123	0.1181	-0.0404	0.0395	0.1769	0.2006	-0.0588
CDCA8	-0.1568	-0.5098	-0.6834	-0.5196	-0.0718	-0.5955	-0.6849	-0.5061	0.1112	-0.54	-0.5432	-0.629	-0.563	-0.4094	-0.6452	-0.8289	-0.1933	-0.7079	-0.3059	-0.4323	-0.3708	-0.8301	-0.542	-0.3437	-0.6159	-0.3387	-0.304	-0.392	-0.4461	-0.2285	-0.5823	-0.4241	-0.4891	-0.5789	-0.8579	-0.607	-0.513	-0.3081	-0.3621	-0.2483	-0.4779	-0.6467	-0.2051	-0.3183	-0.2596	-0.8302	-0.386	-0.5185	-0.6716
ANXA2R	-0.1975	-0.1658	-0.0756	-0.213	-0.1365	-0.0047	-0.2723	-0.0864	-0.077	-0.2875	-0.1701	-0.1013	0.0155	-0.1252	-0.1553	-0.1278	-0.055	-0.0308	0.014	-0.1371	-0.0816	0.0539	-0.1421	-0.2243	-0.0812	-0.1717	-0.0232	-0.1146	-0.0616	-0.0662	0.1596	-0.0533	-0.0302	-0.1557	0.0754	0.0517	-0.0049	0.0443	-0.039	-0.0142	-0.1592	0.0637	-0.0029	-0.2742	-0.0439	-0.0773	-0.0814	-0.0733	-0.0334
SCAF8	0.1165	-0.01	0.0708	-0.0592	-0.0512	0.0597	0.1597	-0.0089	0.207	-0.0464	0.0274	0.0438	0.0598	0.0256	0.0848	-0.122	0.0892	0.0732	0.1453	0.0691	-0.0492	0.0169	-0.0324	0.0653	-0.0675	0.0385	0.1324	-0.102	-0.2048	-0.0931	0.1541	-0.0919	0.0668	0.0581	0.0705	0.1961	0.06	0.112	-0.1405	-0.0002	-0.0825	0.0606	0.1477	0.247	0.0307	0.2407	0.0132	0.1124	-0.0232
TMEM260	0.0379	0.1886	0.1914	0.1725	0.0323	0.1709	0.1257	0.2194	0.0563	0.1658	0.2798	0.2656	0.0426	0.2189	-0.0666	-0.0487	0.1861	0.1041	0.1977	0.2346	0.1503	0.3865	0.3544	-0.0249	0.1436	0.1804	0.2209	0.3916	-0.0056	0.2382	0.1445	0.1043	0.1122	0.176	0.1536	0.0804	0.1734	0.2909	0.1378	0.0068	0.0361	0.2962	0.0765	0.1202	-0.0054	0.1896	0.1427	0.3106	0.06
STAG1	-0.1387	-0.311	-1.1648	-0.0387	-0.2264	-0.0466	0.1395	-0.0332	-0.2604	0.0003	-0.0443	-0.0744	-0.0675	-0.1275	-0.0825	0.0898	-0.333	-0.0099	0.0058	0.1177	-0.2189	-0.0371	-0.0071	-0.0765	-0.0537	0.0016	0.0392	-0.0685	-0.066	-0.1275	-0.2147	0.1949	-0.0204	0.0424	0.0775	-0.2327	-0.1913	0.0665	0.0312	0.019	-0.1486	0.1496	0.0191	-0.0841	0.0878	-0.1272	-0.05	0.0527	-0.0581
TPBG	-0.129	0.0987	0.0746	0.1188	0.0104	-0.0264	0.1158	0.1298	-0.0145	0.1266	0.0246	0.0061	-0.0503	0.0774	0.0379	0.021	0.0201	-0.058	0.0419	0.0415	0.0252	0.191	0.1855	0.0057	0.1064	0.0768	0.0807	0.1237	0.0197	0.0712	0.1208	0.1054	0.0081	-0.0372	0.1537	0.1298	0.1037	0.1508	0.0975	0.0788	0.24	0.0275	-0.0534	-0.0407	-0.0074	-0.0222	-0.0585	0.1897	0.0597
ADRB2	-0.0977	-0.0143	0.0656	-0.168	0.079	-0.0885	0.0362	0.1052	-0.2148	0.017	0.0833	0.2124	-0.0106	-0.0087	0.1189	0.0557	0.0911	0.0514	0.1349	0.192	0.09	0.076	0.1381	0.1272	0.0353	0.0344	-0.0518	0.1009	-0.0234	0.075	0.1096	-0.065	0.0623	0.065	0.0423	0.1738	0.1823	0.1485	-0.1024	0.0339	0.0746	-0.0463	0.0407	-0.0425	-0.0997	0.1506	-0.0717	-0.0215	0.0342
EED	-0.1794	-0.0788	-0.4871	-0.1202	0.0258	-0.277	0.1876	-0.1789	-0.8123	-0.4216	0.0919	0.1125	0.0561	-0.1751	-0.2282	-0.3748	-0.176	-0.413	0.137	-0.1365	-0.0095	-0.1057	-0.4832	0.2418	-0.2301	-0.3109	0.0562	-0.163	-0.7021	-0.2982	-0.0586	-0.0052	0.0835	-0.2674	-0.2183	-0.3299	-0.732	0.351	0.1731	-0.2231	0.0487	0.0055	0.1179	-0.1097	0.079	-0.1784	-0.0541	-0.0783	-0.5306
C10orf95	-0.4637	-0.2858	-0.086	-0.2007	-0.1153	-0.1979	-0.125	-0.142	-0.1884	-0.1936	-0.3244	-0.0365	-0.109	-0.0279	-0.1328	-0.1044	-0.1481	-0.2434	-0.1779	-0.1553	-0.0455	-0.0527	-0.1451	-0.1149	-0.0451	-0.1394	-0.2355	-0.0651	-0.0748	-0.1854	-0.2837	-0.0776	-0.0632	-0.148	-0.0485	-0.0302	-0.0599	0.0299	-0.1699	-0.0727	-0.0484	-0.1693	-0.2251	-0.298	-0.2118	-0.1966	-0.1484	-0.1513	-0.0323
SCN4A	0.0712	-0.0864	0.0966	0.0161	-0.0873	-0.0896	0.0041	-0.0283	0.1522	0.0684	0.0484	-0.0564	-0.0048	-0.0554	0.0817	0.1544	0.0055	0.0121	0.0035	-0.1063	-0.0252	-0.0483	-0.0712	-0.0135	-0.0044	0.0528	-0.046	0.0688	-0.0224	0.0221	-0.0302	0.0469	-0.06	0.1492	0.1524	0.1894	-0.0867	-0.0676	0.0171	-0.0047	-0.0157	-0.0712	-0.0841	0.0349	-0.0339	-0.0839	0.1073	-0.0076	-0.0235
MOCS2	-0.0973	-0.2019	-0.2347	-0.1878	-0.3486	-0.1188	-0.1658	-0.1754	-0.2887	-0.2405	-0.1916	-0.1608	-0.1546	-0.1867	-0.2272	-0.0284	-0.1532	-0.1652	-0.2531	-0.2171	-0.1864	-0.0578	-0.0224	-0.5646	-0.3985	-0.207	-0.2593	-0.2897	-0.0855	-0.1494	-0.3372	-0.2234	-0.0723	-0.128	-0.1884	-0.1906	-0.3806	-0.2281	-0.4533	-0.2175	-0.2571	-0.2333	-0.1451	-0.1543	-0.1397	-0.2226	-0.1593	-0.3503	-0.1123
AARS2	-0.1368	-0.1883	0.0584	-0.03	-0.27	-0.1096	-0.0373	-0.1454	-0.465	-0.3517	-0.7122	-0.2682	-0.1371	-0.1539	0.0288	-0.0664	-0.3599	-0.1301	-0.4167	-0.2	-0.3127	-0.3514	-0.4702	-0.1093	-0.1746	-0.4259	-0.4646	-0.2091	-0.7977	-0.0179	-0.2246	-0.0319	-0.0828	-0.0559	-0.1519	-0.0465	-0.2721	-0.007	0.0162	-0.0476	-0.1048	-0.1486	-1.0124	-0.2103	0.0076	-0.0089	-0.011	-0.2295	-0.1028
KIF19	0.0408	0.0877	0.0253	0.1053	-0.0155	0.024	0.0113	0.1535	-0.1394	0.0868	0.0212	0.245	-0.0704	0.0157	0.0799	0.1154	0.0319	-0.0405	0.0052	0.1535	0.0197	0.1367	0.0541	0.1299	0.0065	0.1278	0.123	0.0091	-0.045	0.0241	-0.0138	0.0367	0.0182	0.0106	-0.1625	0.004	-0.0211	-0.0256	-0.1108	0.1055	0.0008	0.1277	-0.1619	0.2481	0.1427	0.0019	-0.0547	0.0522	0.114
SPC24	-1.2332	-1.7733	-0.8816	-1.2879	-1.5203	-0.531	-1.9737	-1.1499	-2.1518	-1.7267	-1.6265	-1.2232	-1.2088	-1.2216	-1.282	-1.3474	-1.0228	-1.3855	-1.3029	-1.2041	-0.9256	-1.1759	-1.3981	-1.9934	-1.7567	-1.3185	-1.0672	-1.495	-0.6909	-1.2585	-1.1859	-1.6221	-1.5097	-1.451	-1.6729	-2.0438	-1.88	-1.1729	-1.1825	-1.5315	-1.5215	-2.139	-1.7899	-1.3809	-1.029	-1.3456	-0.8337	-1.7328	-2.1199
TDRD10	-0.0211	-0.1718	-0.1851	-0.0442	0.018	-0.1981	-0.0607	-0.2214	-0.1372	0.0819	-0.2132	-0.2565	-0.0208	-0.1439	-0.0103	0.2076	-0.1185	0.1443	-0.0467	-0.1436	0.0591	-0.3071	-0.3115	0.071	-0.0189	-0.1154	-0.087	-0.325	-0.0536	-0.6191	-0.0169	0.1064	-0.0798	-0.1889	0.0328	0.033	-0.0972	-0.0962	0.1095	-0.2222	-0.192	-0.1268	-0.4335	0.0411	0.0703	-0.1544	0.2361	-0.0392	0.0903
MVB12B	0.1842	0.0167	0.0161	0.164	0.1466	0.0442	0.2271	0.1363	0.1954	0.1958	0.1137	0.1084	0.1351	0.1251	0.1308	0.1236	0.1852	0.1048	0.1374	0.0664	0.2299	0.1506	0.0608	0.2083	0.1835	0.1487	0.2516	0.0998	0.1407	-0.0897	0.1053	0.0535	0.1458	0.07	0.2768	0.0301	0.1111	0.1993	0.056	0.1268	0.1801	0.0367	0.1097	0.2136	0.0551	0.1503	0.0106	0.1732	0.0558
HPD	-0.0907	-0.0267	-0.0152	-0.0208	-0.213	0.0331	-0.1667	-0.0848	-0.0687	-0.1226	-0.1189	-0.0442	-0.0093	0.0424	-0.0175	0.0655	-0.0525	-0.1565	-0.0452	-0.115	0.0732	-0.0281	-0.0248	0.0783	0.158	-0.178	-0.1051	-0.0067	-0.1204	-0.0849	-0.0965	0.1309	-0.1064	-0.0913	0.1058	0.0817	-0.0695	-0.2063	-0.0306	-0.065	-0.019	-0.0357	-0.159	-0.1538	-0.1031	0.0266	-0.057	-0.0676	-0.0162
VWF	-0.2972	-0.0077	0.0673	0.0441	-0.1501	-0.014	-0.0933	-0.0194	-0.1012	-0.0263	-0.0676	0.0054	-0.089	-0.0343	-0.0568	-0.0229	-0.0162	-0.0754	-0.0064	-0.0073	-0.0291	0.0226	0.0293	0.0176	0.0617	0.0019	-0.0429	0.0534	-0.0107	0.0273	-0.0644	-0.037	0.0486	-0.0152	0.0638	0.0602	0.1194	0.0465	-0.1464	-0.018	0.0774	0.1031	-0.0423	-0.0375	-0.0882	-0.0961	-0.1243	0.007	-0.0839
UBE3C	-0.0109	0.0068	-0.0045	-0.0283	-0.0332	0.1245	0.0063	-0.0638	-0.0624	-0.1388	-0.0171	0.0006	-0.0003	0.0107	0.0629	0.0834	-0.0119	0.0077	0.014	0.0459	-0.0566	-0.0258	-0.1132	0.1347	-0.0711	-0.1127	0.0808	-0.0626	-0.0511	-0.1061	0.0099	0.0676	-0.0645	0.111	0.0179	-0.1225	0.0192	0.1188	-0.051	-0.0651	-0.0459	0.0409	-0.032	0.0034	-0.0068	-0.0488	-0.0404	0.0148	0.047
NDOR1	-0.2303	-0.3337	-0.6014	-0.4016	-0.5045	-0.0567	-0.4849	-0.3111	-1.0676	-0.7673	-0.695	-0.703	-0.2879	-0.2982	-0.2577	-0.2401	-0.1115	-0.253	-0.1857	-0.0728	-0.6361	-0.2391	-0.1431	-0.2526	-0.5076	-0.2895	-0.4698	-0.332	-1.5447	-0.2338	-0.191	-0.2583	-0.4323	-0.4439	-0.253	-0.4173	-0.4181	0.0045	-0.2663	-0.104	-0.2183	-0.471	-0.8414	-0.3572	-0.5058	-0.1027	-0.3224	-0.5658	-0.2344
PTPRN2	0.0818	0.1312	0.0709	0.0524	0.0412	0.2678	-0.005	0.0921	0.0266	-0.0289	0.0179	0.1425	0.1129	0.053	-0.1183	-0.1459	0.0683	0.0083	0.06	0.058	0.0315	0.1157	0.0937	-0.059	-0.0958	0.1035	0.0805	0.0945	0.0653	0.1535	-0.1128	0.0354	-0.0365	0.0824	-0.0247	-0.0494	0.0137	-0.1003	0.0392	0.0957	0.0809	0.1544	-0.0263	0.0651	0.0914	0.0298	-0.0735	0.0062	-0.0268
FKBP5	0.1601	-0.1622	-0.3434	-0.1559	0.0601	-0.0938	0.0501	-0.2229	-0.0327	-0.0938	-0.1631	-0.2133	0.012	-0.2066	0.0576	0.1159	0.046	0.0059	-0.1399	-0.1485	0.0342	-0.1563	-0.1903	-0.0955	-0.2133	-0.1758	0.1373	-0.2998	0.1499	-0.2205	-0.1075	-0.1923	-0.2514	0.029	-0.1522	-0.026	-0.2018	0.438	-0.0314	-0.2939	0.0835	-0.3219	0.1594	-0.056	0.0507	-0.1546	0.1388	0.0134	-0.1998
GRHL1	0.2589	0.0291	-0.0017	0.3008	0.1487	0.1498	0.1747	0.2044	0.1798	0.2455	0.1035	0.054	0.1743	-0.0041	0.1346	0.0418	-0.0724	0.1681	0.1904	0.0622	0.3489	0.047	0.0192	0.208	0.163	0.0234	0.0161	0.0478	0.2649	0.03	0.2766	0.0513	0.1734	0.17	0.0672	0.0262	0.1763	0.2265	0.11	0.1252	0.1158	-0.0947	-0.0707	0.1136	0.1889	0.2698	0.0168	0.0702	0.1211
ARVCF	0.0861	0.1673	0.1071	0.2327	0.0791	0.108	0.0387	0.1018	0.0783	0.1589	0.1193	0.1944	-0.0326	0.1874	0.0193	0.0627	0.0371	0.165	0.0204	0.1556	0.1475	0.1632	0.1939	0.2609	0.1366	0.1452	0.2979	0.1131	0.0548	0.1103	0.1583	0.026	0.0116	0.1623	0.1651	0.0607	0.1845	0.2294	0.1631	0.311	0.1543	0.2583	0.0418	0.2387	0.1863	0.2258	0.0493	0.2163	0.1576
RNF115	0.156	-0.0698	0.117	0.3707	-0.0131	-0.081	0.0448	-0.0598	0.0554	0.0011	0.1214	0.242	0.0819	0.1879	0.1234	0.0961	0.2034	0.1075	0.1558	0.2219	0.0159	0.0813	0.1416	-0.0466	-0.0154	0.0815	0.1755	0.089	-0.0292	0.2145	-0.124	0.289	0.0464	-0.055	-0.1017	-0.0583	-0.1356	-0.0919	-0.0062	0.0893	0.153	-0.054	-0.0399	-0.1105	0.0747	-0.0361	0.025	-0.0119	0.0213
ZNF154	0.136	-0.0737	0.0031	0.0508	-0.0882	0.0577	-0.141	-0.082	-0.0116	-0.1144	-0.0937	0.017	-0.1491	-0.1148	-0.4051	-0.1735	0.1527	0.0698	0.015	0.0047	-0.1645	-0.1166	-0.1958	0.124	-0.2113	-0.0836	-0.0612	-0.1532	0.0284	-0.0937	-0.0047	-0.1896	0.0027	-0.1816	-0.0001	-0.1104	-0.0016	0.0466	0.1146	0.1396	-0.214	-0.0751	-0.0233	-0.2173	0.0582	-0.0964	0.0347	0.0221	-0.1566
OGFOD2	0.1286	0.2604	-0.0195	0.2208	0.0491	0.1701	0.1201	0.1167	0.0423	0.1501	0.1748	0.0164	0.0371	0.2027	0.0804	0.091	-0.0351	0.2006	0.1601	0.0921	0.1894	0.0883	0.1192	0.0715	0.0513	0.2351	0.1857	0.0821	0.0996	0.189	0.1812	0.1279	0.0377	0.1223	-0.0341	0.0755	0.1702	0.2257	0.129	0.0437	0.0806	0.1625	0.0784	-0.0157	0.1201	0.1087	0.2507	0.0902	0.0394
CARF	-0.3679	0.0714	-0.1571	-0.0508	-0.042	-0.1138	-0.2232	-0.0331	0.119	-0.0917	-0.0074	0.1142	-0.1706	-0.128	-0.0133	-0.1081	-0.0254	0.0476	-0.0732	-0.0647	0.1003	-0.0323	-0.1275	-0.3515	0.0642	-0.1154	-0.1722	-0.0403	-0.113	-0.2418	-0.0707	-0.1372	-0.1551	-0.0062	-0.154	-0.3161	-0.0912	0.0204	-0.143	-0.0763	-0.0355	0.0243	-0.1398	-0.0062	-0.0715	-0.0023	-0.0102	0.002	-0.0949
DMKN	0.0061	-0.044	-0.093	0.0049	-0.0751	0.0093	-0.181	-0.0972	0.0227	-0.1091	-0.0183	-0.1319	-0.0258	-0.1253	-0.0718	-0.1102	-0.0463	-0.0018	-0.0542	-0.0567	-0.0665	-0.049	-0.0995	-0.0809	-0.0523	-0.0602	-0.0551	-0.1089	-0.0043	-0.1203	0.0403	-0.0047	-0.0439	0.0951	-0.054	0.0283	0.0203	0.0218	-0.0094	-0.0666	-0.0437	-0.0549	-0.0818	0.0425	0.0468	-0.1025	0.0372	-0.0445	-0.0045
GAL3ST2	-0.1032	-0.0846	-0.0249	-0.04	-0.066	-0.0205	-0.0976	-0.0463	0.0793	-0.1049	-0.1748	-0.1221	-0.1716	-0.0388	-0.2131	-0.1426	-0.0134	-0.2159	-0.144	-0.0704	-0.0821	0.0058	-0.0117	-0.0489	-0.013	-0.0189	-0.0122	-0.055	-0.1786	0.0495	-0.0704	-0.1495	-0.1006	0.0187	0.0149	-0.1577	-0.1412	-0.2833	-0.0357	-0.1091	-0.0279	-0.0191	-0.1753	-0.1081	-0.1289	-0.0769	-0.0438	-0.0244	-0.1065
RASL10B	-0.0336	0.1707	0.0791	0.1014	0.0943	-0.0843	-0.0215	0.0136	0.0162	-0.0149	-0.0208	0.0824	0.0554	0.1097	-0.016	0.0538	-0.0963	-0.0581	0.108	0.02	-0.042	0.1221	0.0942	0.0333	0.155	0.0447	0.0109	0.1662	0.2006	0.066	0.0218	0.1513	0.0873	0.1285	0.1335	0.0184	0.1135	-0.0453	-0.0589	0.1154	0.1104	0.035	-0.0395	0.0705	-0.1296	0.0134	-0.0549	-0.0009	0.0174
IL10	0.0411	0.0261	0.0679	-0.0046	0.1287	0.0275	-0.0486	0.015	-0.0694	-0.0562	-0.1045	0.034	0.0472	0.0192	-0.0765	-0.0133	0.0028	0.0699	-0.108	0.0156	-0.132	0.0996	0.0625	0.0412	0.0635	0.0723	0.0304	0.0905	-0.0724	0.0553	0.0599	0.0134	-0.0389	-0.0532	0.0156	-0.1928	-0.1183	0.1053	-0.138	0.1315	0.0184	-0.1404	-0.1441	-0.0911	0.0126	0.035	-0.0656	-0.0343	0.0052
BRIX1	-0.7652	-0.8591	-0.3685	-0.946	-0.7115	-1.0518	-0.6822	-0.4184	-0.7589	-0.6514	-1.1492	-0.8823	-0.7271	-0.6064	-0.7492	-0.6223	-0.8277	-0.6083	-0.6678	-0.3009	-0.6055	-0.8083	-0.5826	-0.4646	-0.4913	-0.5286	-0.9931	-0.512	-1.6684	-0.4594	-0.5638	-0.6123	-0.6748	-1.0756	-0.7674	-1.0427	-0.601	-0.4421	-0.6262	-0.9079	-0.7287	-0.6202	-0.904	-0.9626	-0.7304	-0.5831	-0.9386	-0.6123	-0.223
LCN15	-0.1638	-0.1071	-0.1353	-0.2854	-0.0666	-0.4199	-0.1869	-0.145	0.0504	-0.1666	-0.1946	-0.1866	-0.1456	-0.0942	-0.0348	0.0445	-0.1344	-0.1858	-0.0414	-0.1013	0	-0.1709	-0.2364	-0.2065	-0.1998	-0.1452	-0.1758	-0.1839	-0.1851	-0.1207	-0.1097	-0.0473	-0.0851	-0.1201	-0.0393	-0.0467	-0.2016	-0.1483	-0.1444	-0.1806	-0.1544	-0.0768	-0.2609	-0.2935	-0.0651	-0.079	-0.0707	-0.1943	-0.1989
ANO7	0.0013	-0.0511	0.1031	0.0408	0.1154	0.0245	-0.1196	-0.0244	-0.2145	-0.0309	-0.0322	-0.0586	-0.0079	-0.0524	-0.2117	-0.1415	0.1027	-0.0995	0.1406	-0.0193	-0.0342	0.0808	-0.0144	-0.2072	0.0378	0.0632	-0.0549	0.0845	-0.0531	0.0067	-0.0748	-0.0811	0.0879	-0.3019	-0.125	-0.0083	0.0008	-0.0914	-0.0167	-0.1024	-0.1176	-0.0314	0.0492	-0.0654	-0.0196	-0.0393	-0.1265	-0.2135	0.0482
CENPF	-0.1099	-0.0003	-0.036	-0.2843	-0.1218	-0.2996	-0.3003	-0.0288	-0.0857	-0.1315	-0.1141	-0.1786	0.0137	-0.0291	-0.3099	0.053	-0.2188	-0.2825	-0.1058	-0.0838	-0.233	0.0205	-0.045	-0.0935	-0.1402	-0.1278	-0.1593	0.0877	-0.25	-0.2005	-0.1592	-0.0913	0.0606	-0.0248	-0.1126	0.0564	-0.0673	-0.1118	-0.0999	-0.1523	0.0362	-0.0797	-0.1626	-0.3234	-0.2356	-0.113	-0.3085	-0.2164	-0.0064
TRIM27	0.0367	0.089	0.1612	0.1039	0.147	0.0163	0.0916	0.1797	-0.0414	-0.0287	0.2184	0.1069	0.063	0.0471	0.025	0.201	0.0981	0.0804	0.2206	0.3051	0.1104	0.1695	0.2396	-0.0292	0.0753	0.2692	0.1497	0.0634	0.1001	0.1515	0.1903	-0.0077	0.0515	0.1789	0.1914	-0.0326	0.0648	0.1721	0.3088	0.0993	0.2138	0.1793	-0.0089	0.2436	0.142	0.3101	0.1484	0.1397	0.1022
ADSSL1	0.1413	-0.0888	-0.0647	0.1219	0.0264	0.11	-0.0876	-0.0507	-0.1474	0.151	-0.0278	-0.1361	-0.0252	-0.0025	-0.0275	0.1388	-0.0793	0.1401	-0.0778	0.0206	0.1211	-0.0874	-0.0887	-0.084	0.0984	0.0124	0.0182	-0.0862	-0.1377	0.0093	0.0126	-0.1443	0.1213	-0.2307	-0.0854	0.0386	-0.0303	-0.1109	0.0086	-0.0269	0.0332	0.0241	-0.1381	-0.0741	0.0931	-0.0937	0.2016	-0.058	-0.0285
PLA2G4C	-0.0844	-0.0957	-0.2451	0.0632	-0.0274	0.1604	0.098	-0.1554	0.0039	0.0977	-0.0418	0.0664	0.0224	-0.0904	0.0734	-0.0289	0.0787	0.0551	-0.0494	-0.1513	-0.0668	-0.0878	-0.0824	-0.0649	0.0167	-0.0918	-0.2117	-0.1745	-0.0959	-0.0527	-0.0115	-0.1238	-0.1164	-0.1955	-0.0611	0.1962	0.0035	0.0227	0.1913	-0.0176	-0.108	-0.0891	0.1121	-0.0299	-0.0008	-0.022	-0.0417	0.0916	0.0976
NUP85	-0.7373	-1.2883	-1.055	-0.7624	-1.0121	-0.7909	-1.0376	-1.2674	-0.5677	-0.0729	-0.5184	-1.0204	-0.8657	-1.0738	-1.1022	-1.1159	-1.0753	-1.1315	-0.6621	-0.7508	-1.1638	-1.1239	-0.5067	-0.1638	-0.5377	-0.6123	-0.9302	-0.576	-0.7644	-1.0746	-1.2836	-1.2398	-0.5864	-0.658	-1.0509	-1.527	-0.8715	-0.9872	-0.6051	-0.5431	-1.1979	-1.1668	-0.7679	-1.2458	-0.7658	-1.3073	-0.0752	-1.2914	-0.4375
TCEB3B	0.0469	0.1428	0.0444	0.1584	0.1243	0.0593	0.0987	0.045	-0.0753	0.1645	0.0628	-0.0164	0.0762	0.0676	0.0793	0.0902	0.0708	0.0723	-0.0099	0.0888	0.0489	0.0002	-0.0641	0.0138	0.0651	0.0405	0.1639	0.0196	0.1601	-0.0316	0.2183	0.1197	0.0413	0.1376	0.0745	0.0415	0.0767	0.1451	0.1732	0.1557	0.1988	0.0068	0.0268	0.14	0.1496	0.2091	0.0233	0.0341	0.1572
FAM214B	-0.0847	-0.0895	0.0092	-0.0402	0.0115	-0.0303	-0.167	-0.0387	-0.0218	-0.2429	0.0301	-0.1342	-0.0028	-0.0343	0.0155	-0.211	-0.0844	-0.0207	0.0237	0.0002	-0.0503	-0.1294	-0.1542	-0.2569	-0.1501	-0.0306	-0.0359	-0.068	-0.1709	0.0099	0.0114	-0.0847	-0.0731	-0.0223	0.0168	-0.0495	-0.1013	-0.3895	-0.1858	-0.078	-0.2244	-0.0778	-0.0476	-0.1456	0.0412	-0.1402	-0.0176	-0.0896	-0.0987
KCNG3	-0.1167	0.1039	0.1036	-0.0964	0.0023	-0.152	-0.0034	0.0301	0.2196	-0.032	0.0408	-0.0205	-0.0821	0.0111	-0.079	0.0295	0.0376	-0.1905	0.0518	0.0581	-0.1121	0.1722	0.1478	0.019	0.067	-0.0608	-0.034	0.132	0.0252	0.032	-0.0678	0.0737	-0.0707	0.0329	0.1481	0.0839	0.0279	0.0896	0.0387	-0.0009	-0.0393	-0.004	-0.1683	-0.0607	-0.1729	-0.045	-0.1195	-0.0995	-0.0855
HACL1	0.0229	-0.0607	-0.0666	0.0139	0.0127	0.0675	0.0618	-0.0215	-0.0045	0.0166	-0.112	-0.0234	-0.0542	-0.0976	0.0665	0.1363	-0.0283	0.0523	0.036	0.0441	-0.0026	-0.0023	-0.0244	0.0182	0.1191	-0.0011	0.1021	-0.0439	0.0127	-0.1201	0.056	0.126	-0.0339	0.0965	0.0979	0.0664	0.0969	0.2432	-0.0443	0.0299	0.1061	-0.0876	0.032	0.1235	0.0703	0.2208	-0.0511	0.0711	0.0775
CCL11	-0.0054	-0.0197	-0.0497	0.1658	0.0859	0.1576	0.2206	0.0395	0.0187	0.0687	-0.002	0.0287	0.1266	0.0907	-0.0048	0.1488	0.1974	0.0234	0.0225	0.0129	0.1798	0.0664	-0.0686	0.0702	-0.0027	0.0297	0.0107	0.035	-0.0014	-0.047	0.0365	0.0036	0.0258	0.1082	-0.0662	-0.0154	0.1014	-0.0598	0.0419	0.0695	-0.0292	0.0141	-0.04	0.14	0.1411	0.0817	0.2118	0.1734	0.0763
CLCN6	-0.0577	-0.1016	-0.1254	-0.012	-0.122	-0.097	-0.0403	-0.0567	0.1029	-0.0422	-0.0643	-0.0306	0.0042	-0.0714	-0.1048	-0.0074	-0.0423	-0.1148	-0.1467	-0.0663	-0.0798	-0.0944	-0.0277	-0.2157	-0.0579	-0.2032	-0.1611	-0.0691	-0.0746	-0.2402	0.0355	-0.046	-0.2355	-0.06	-0.1738	0.0431	-0.0579	-0.0305	0.0231	-0.1884	-0.0149	-0.1362	-0.1194	-0.0332	-0.1767	-0.0778	-0.1197	-0.1299	-0.1008
CRBN	-0.3424	-0.0841	0.0129	-0.1679	-0.0215	0.0109	-0.191	-0.273	0.0271	-0.2566	-0.0494	-0.1012	0.2937	-0.025	0.1958	-0.1954	0.0698	-0.02	0.0629	-0.1332	-0.016	-0.0567	-0.1271	0.1364	-0.0698	0.1579	-0.0982	-0.0722	0.0634	-0.0214	-0.0463	-0.1594	0.012	-0.0763	-0.0234	0.0694	-0.1433	-0.3332	0.1055	-0.0412	0.1072	-0.0035	-0.0231	-0.1868	-0.0048	-0.11	0.0618	0.0957	0.0256
FAM91A1	-0.2308	-0.456	-0.5438	-0.2187	-0.474	-0.449	-0.3449	-0.4041	-0.3953	-0.269	-0.2965	-0.5008	0.054	-0.4693	-0.1219	0.2062	-0.2676	-0.491	-0.5671	-0.3617	-0.2977	-0.5416	-0.4895	-0.4706	-0.2645	-0.3097	-0.3483	-0.5257	-0.4911	-0.5986	-0.3457	-0.4234	-0.5105	-0.1358	-0.4443	-0.0993	-0.4579	-0.462	-0.3607	-0.2954	-0.2482	-0.0609	-0.2778	-0.3899	-0.3436	-0.2591	-0.1743	-0.3354	-0.492
B3GAT3	-0.0381	0.0256	-0.0006	-0.1285	0.012	-0.0741	-0.1608	-0.1088	-0.2006	-0.1547	0.008	0.0112	-0.1982	-0.0597	-0.1779	-0.2281	0.0494	-0.0311	0.0376	0.0161	-0.1681	-0.0866	-0.0753	-0.1049	-0.209	-0.1336	-0.2113	-0.0228	-0.5467	-0.0357	-0.0751	0.0629	-0.195	-0.14	-0.1147	-0.0543	-0.0541	0.0766	-0.0867	-0.0965	-0.197	-0.1258	-0.1446	-0.3145	-0.0982	-0.1641	0.0456	-0.1362	-0.3071
SHISA4	0.0183	-0.0092	-0.0291	0.0296	-0.0963	-0.0839	-0.0643	0.0446	0.0382	-0.0877	-0.1547	-0.1283	0.004	-0.0138	-0.0416	-0.0394	0.0991	-0.0322	0.0555	-0.1404	0.0004	-0.0003	-0.0336	-0.0903	-0.1432	0.0192	0.0289	-0.0365	-0.0579	-0.1637	0.0056	0.0466	-0.037	0.0824	-0.0322	-0.267	-0.0819	0.0464	0.052	-0.0575	-0.1327	0.0051	0.1207	0.0151	0.0146	0.0437	0.0181	-0.023	-0.107
SIK2	-0.1193	-0.0217	-0.1637	-0.1277	-0.1317	-0.1303	0.0789	-0.0541	-0.0862	-0.0038	0.043	-0.0296	-0.1723	-0.1391	-0.1314	0.0511	0.037	-0.1561	-0.0889	-0.1281	-0.0779	-0.0348	-0.0492	0.0861	0.1572	-0.1587	0.0045	-0.0918	0.0509	-0.4934	-0.0416	0.1519	-0.1426	-0.1216	-0.1207	0.1411	-0.0082	0.1085	-0.1044	-0.2412	0.0449	0.0399	-0.2103	-0.2138	-0.1192	-0.2018	-0.0288	-0.0083	0.0645
ELMOD2	-0.2706	-0.2743	-0.2296	-0.0271	-0.0593	0.0011	-0.2831	0.0056	-0.0751	-0.3417	-0.2831	-0.2383	-0.1653	-0.1383	-0.1578	-0.0957	-0.1844	-0.0042	0.0916	-0.1475	-0.0763	-0.3059	-0.0541	-0.3227	-0.4382	0.0405	-0.0675	-0.06	-0.3536	-0.2941	-0.1135	-0.5073	-0.2342	-0.0463	-0.1596	-0.135	-0.1612	0.2153	-0.25	-0.1261	-0.0614	-0.2236	-0.095	-0.0388	-0.0333	-0.3783	0.0631	0.0072	-0.8913
KMT2E	-0.2327	-0.2535	-0.228	-0.027	-0.0885	-0.1274	0.0422	-0.0396	-0.0921	-0.0492	-0.1498	-0.252	0.027	-0.0275	-0.3379	0.0027	0.0731	0.0982	-0.2474	-0.1339	-0.0032	-0.0684	-0.0566	0.0462	-0.1399	-0.0205	0.3226	-0.0984	-0.2497	-0.1058	0.0951	-0.0547	-0.1696	0.1116	-0.0072	0.0603	0.0495	0.0676	-0.0447	0.0336	-0.0064	-0.1355	-0.0915	-0.0723	0.1904	0.078	-0.1378	-0.1001	-0.0212
MMADHC	-0.1255	-0.0656	-0.1179	0.0329	0.0283	-0.0315	-0.0104	-0.0543	0.1753	0.0391	0.1094	0.0308	-0.1236	0.0309	-0.0126	-0.0384	0.0351	-0.0567	-0.0894	-0.0869	-0.0951	-0.0475	0.0359	-0.0428	-0.1759	-0.1013	0.0351	-0.1547	0.1668	-0.0568	-0.0941	-0.1435	-0.0133	0.0378	0.1373	-0.0365	-0.0609	0.218	0.1119	0.0307	0.1248	-0.1799	0.0599	0.0707	0.0011	0.0292	-0.0872	-0.0728	0.0176
FRK	-0.0727	-0.0747	-0.306	-0.0087	-0.2075	0.0224	-0.0519	-0.2042	0.1114	-0.0124	0.0842	0.0306	-0.057	-0.0409	-0.0476	-0.0257	-0.0751	-0.0509	-0.1722	-0.0501	-0.1657	-0.0171	-0.0265	0.1275	0.0743	-0.0065	0.0359	-0.0281	-0.1192	-0.0613	0.0533	0.1441	0.0245	0.0177	-0.0068	-0.2666	0.0057	-0.2336	-0.1915	-0.196	0.0183	-0.0762	0.1742	-0.2121	-0.031	-0.0082	-0.0376	-0.0142	-0.1014
ARL3	0.0674	-0.1504	-0.2982	-0.0981	-0.0967	-0.0811	-0.1045	-0.0356	-0.0739	-0.1719	-0.2673	-0.173	-0.0461	-0.1309	0.0205	-0.3107	-0.072	0.0654	-0.0245	-0.1822	-0.0938	-0.0202	-0.5607	-0.154	-0.0499	-0.0765	-0.0114	-0.0566	-0.1672	-0.2656	0.1729	-0.1673	-0.0346	0.1869	-0.6827	0.2332	-0.2091	-0.2807	0.0103	-0.0179	-0.0739	0.0494	0.0214	0.0257	0.025	-0.0177	-0.2137	-0.0228	0.0467
FBP1	-0.063	0.0359	-0.0496	-0.0244	0.0749	0.0291	0.043	-0.0629	-0.0469	0.0338	-0.0477	-0.0225	-0.1356	0.0628	0.1571	0.1008	-0.0798	-0.1138	-0.1364	-0.0245	0.0117	0.0897	0.0561	0.0539	-0.096	0.0404	-0.0942	0.0914	-0.1183	0.0116	-0.1302	-0.2072	-0.0533	0.2336	-0.1181	0.0939	-0.1289	-0.0437	0.0066	-0.0161	-0.0604	-0.1015	-0.1461	-0.0797	-0.1692	-0.0716	0.0726	-0.0593	-0.0435
IL12B	0.066	0.1468	0.008	0.1601	0.101	0.1392	0.1425	0.1052	0.1204	0.1334	0.0482	0.0656	0.0314	0.1408	0.203	0.2222	0.1159	0.0807	0.0772	0.1132	-0.0008	0.0888	0.1368	0.059	0.1415	0.1078	0.1275	0.0824	0.0451	0.2242	0.015	0.1005	0.1136	0.1099	0.0469	0.1118	0.068	0.139	0.1269	-0.1009	0.1084	-0.0825	0.1367	0.1326	0.07	0.1697	0.1047	0.0857	0.0089
IGF2BP2	-0.1605	-0.209	-0.1248	-0.1393	-0.2229	-0.1776	0.1048	-0.1548	-0.2989	-0.1765	-0.3073	-0.2168	-0.0896	-0.1138	-0.0743	-0.0933	-0.1346	-0.2068	-0.0928	-0.2457	-0.1703	-0.1481	-0.2027	-0.1653	-0.1948	-0.1277	-0.289	-0.068	-0.0197	-0.0951	-0.1512	-0.0808	-0.1945	-0.1854	-0.2463	-0.0502	-0.1709	-0.1958	-0.1215	-0.1044	-0.1657	-0.0685	-0.1186	-0.4828	-0.1855	-0.2008	-0.2348	-0.0759	-0.0922
SMYD4	-0.0041	-0.1003	-0.0263	-0.155	0.1142	-0.0381	-0.0339	-0.0294	-0.0334	-0.0749	0.0651	-0.076	-0.0069	-0.0882	-0.0466	0.0913	0.1343	0.2519	0.0486	-0.0834	-0.0369	-0.0452	0.0873	0.0196	-0.0062	-0.0597	-0.0778	-0.0252	-0.0086	0.0231	0.2047	-0.1226	-0.1331	-0.2253	-0.0043	0.1637	-0.1145	0.0043	0.1745	0.0328	-0.0005	-0.1017	0.1167	-0.1308	-0.048	-0.0395	-0.1151	-0.0493	-0.1289
CCBL2	-0.0597	0.0754	0.091	-0.034	0.0088	0.0758	0.0475	-0.1241	0.0105	0.003	0.0836	-0.0339	-0.0369	0.0496	0.0035	0.0772	-0.238	0.0165	-0.0468	0.1481	-0.1088	-0.0255	0.0915	0.0734	0.0759	0.0027	0.0245	0.0644	-0.0634	-0.0697	-0.0466	0.0566	-0.0711	-0.0466	0.1387	0.2239	0.0666	0.2582	0.0318	-0.0374	0.175	-0.1039	-0.278	0.1097	-0.0379	0.0792	-0.0685	-0.1976	0.022
AMT	-0.059	-0.1151	-0.0069	-0.029	0.0575	-0.1026	-0.001	-0.0388	-0.3215	0.039	0.0293	0.1612	-0.1705	0.1288	-0.105	0.0813	-0.1756	-0.0642	-0.043	0.0511	-0.1364	0.0235	0.0304	0.0923	-0.0972	-0.035	0.0398	0.0642	-0.0604	0.0506	-0.0719	-0.0291	-0.0538	-0.0397	-0.0426	0.0229	-0.0202	-0.0019	-0.1134	-0.1617	0.0704	-0.1416	-0.1654	-0.0494	0.0113	-0.0304	0.0265	-0.0169	-0.0305
EMX2	-0.1241	-0.1384	-0.1441	-0.1021	-0.0614	-0.1197	-0.1482	-0.0096	-0.0612	-0.0591	-0.1373	-0.2062	-0.0695	-0.1769	-0.1225	-0.1592	-0.1017	-0.1656	-0.1085	-0.0927	-0.1107	-0.0133	-0.0513	-0.1355	-0.0373	-0.0568	-0.0916	-0.0852	-0.1748	-0.2165	-0.2573	-0.052	-0.2735	-0.0551	-0.0461	-0.0055	-0.1182	-0.1402	0.0049	-0.1897	-0.1135	-0.1668	-0.0151	0.0057	-0.1552	-0.2119	-0.1026	-0.0174	0.0396
VNN1	0.0129	-0.0225	0.0479	0.0031	-0.057	-0.042	0.067	0.0955	0.0399	-0.0897	-0.0922	-0.14	-0.0336	-0.0109	-0.024	0.0116	0.01	-0.0225	-0.0526	0.0027	-0.0663	0.0654	0.0159	0.026	0.0318	-0.0303	0.0209	0.013	0.0943	-0.0109	-0.0954	-0.0275	0.0355	-0.0911	0.0254	0.1848	0.0246	0.0264	-0.0424	0.0772	-0.2005	-0.029	-0.0453	-0.0806	0.0547	-0.2105	0.1025	-0.0049	-0.0643
KIF13B	-0.2433	-0.0468	-0.2481	-0.2319	-0.0466	-0.2277	-0.0469	0.0189	-0.1137	-0.0464	-0.061	-0.1223	-0.0566	-0.0769	0.0321	-0.0411	-0.0888	-0.1527	-0.0397	-0.0626	-0.1298	-0.0536	-0.0711	-0.0662	0.0979	-0.1527	-0.1643	-0.0558	-0.0267	0.0219	-0.0866	-0.1382	-0.0513	-0.1227	0.0537	0.1585	-0.0053	-0.0933	-0.1275	-0.1369	0.0436	-0.1063	0.0168	-0.0655	-0.142	-0.076	0.0433	-0.1147	-0.0102
PRRG2	0.2489	0.2027	0.0646	0.1303	0.164	0.1298	0.1454	0.1281	-0.0673	0.1037	0.2277	0.1417	0.0905	0.1204	0.1629	0.2265	0.111	0.1943	0.0039	0.2709	0.1392	0.1767	0.0876	0.3101	0.0731	0.0481	0.1638	0.0824	0.146	0.0939	0.2457	0.135	0.101	0.1183	0.1858	0.0653	0.0305	0.0801	0.1384	0.1247	0.0946	0.0078	0.1162	0.1212	0.0416	0.0751	0.0868	0.197	0.1542
PTPN6	0.1361	0.0184	0.0716	0.0499	-0.0075	-0.1082	-0.0178	0.0822	0.2249	0.1	0.174	-0.0139	0.0619	-0.0487	-0.0152	0.1027	0.1127	0.027	0.0802	0.055	-0.0773	-0.0229	0.1087	-0.0155	0.0498	-0.0144	0.0059	0.0084	-0.0547	0.0316	0.044	0.0856	-0.0111	0.0574	0.0779	-0.0325	0.2088	0.1675	0.1816	0.0826	0.1526	0.0274	-0.0403	0.1227	-0.0826	-0.1488	0.0157	0.1625	-0.0562
CHL1	-0.0766	-0.1453	-0.1596	-0.0529	-0.0024	-0.0184	-0.1264	-0.163	-0.0795	-0.0118	-0.1311	-0.0656	-0.0249	-0.1423	-0.0172	0.1082	0.1602	-0.0536	-0.1018	-0.1205	-0.1257	-0.0034	-0.0681	-0.0601	0.0279	0.0951	-0.0552	-0.1906	0.0304	-0.2219	-0.0317	0.0892	-0.1286	0.0154	-0.0417	0.0273	-0.0784	-0.0008	0.1691	-0.1745	0.0177	0.0816	-0.0705	-0.0935	-0.0822	-0.1482	-0.0943	-0.057	0.1113
LRRC1	-0.1366	-0.4139	-0.2329	-0.0921	-0.1762	-0.125	-0.1428	-0.0452	-0.5672	-0.077	-0.0856	-0.0677	-0.0252	-0.1054	-0.2176	-0.3627	-0.1958	-0.0693	-0.1353	-0.0356	-0.1252	-0.1988	-0.0332	0.1962	0.0356	0.0145	-0.01	-0.132	-0.0037	-0.2997	-0.1546	-0.1427	0.0284	-0.1769	-0.077	-0.2974	-0.3075	0.0214	-0.109	-0.2064	-0.0365	-0.2385	-0.2043	-0.0795	-0.0489	-0.0019	-0.1469	-0.0034	-0.1677
YY1	-1.0828	-0.7066	-0.0679	-0.6594	-0.3974	-0.6074	-0.3611	-0.2431	-0.3603	-0.3807	-0.1827	-0.3851	-0.4702	-0.4556	-0.4161	-0.3115	-0.24	-0.6728	-0.2165	-0.1513	-0.2334	-0.4428	-0.3539	-0.2595	-0.1264	-0.4756	-0.3837	-0.3039	-0.4424	-0.6602	-0.6411	-0.2483	-0.54	-0.6024	-0.4354	-0.2998	-0.6015	-0.3056	-0.2978	-0.5553	-0.1606	-0.2374	-0.2061	-0.3082	-0.3021	-0.4586	-0.5002	-0.2914	-0.1544
SLC5A1	0.1976	-0.0019	-0.0553	0.1261	-0.0383	0.1109	0.0904	0.0942	0.0256	0.1064	0.0174	0.03	0.0422	0.0737	0.0383	0.1398	0.1078	0.0546	0.1489	0.1175	0.0733	0.0621	0.0571	-0.0377	0.0028	0.13	0.0714	0.0468	0.0432	0.0053	0.1811	0.0445	0.0809	0.1364	0.0004	0.1323	-0.0333	0.1511	0.1337	0.13	0.0777	-0.0513	-0.0013	-0.0564	0.1702	0.036	-0.0818	0.1736	-0.0432
GOT2	-0.4076	-0.4244	-0.1323	-0.4644	-0.2342	-0.4187	-0.2617	-0.3429	-0.2064	-0.4103	-0.6917	-0.3489	-0.3257	-0.3707	-0.1794	-0.2016	-0.3052	-0.4111	-0.0746	-0.3769	-0.2419	-0.4809	-0.8363	-0.3347	-0.1541	-0.2697	-0.3546	-0.5315	-0.7138	-0.6436	-0.2372	-0.2326	-0.436	-0.1373	-0.1552	-0.1125	-0.3198	-0.1937	-0.4042	-0.3811	-0.6031	-0.1929	-0.4067	-0.4256	-0.3417	-0.2887	-0.473	-0.4641	-0.3681
NLRP14	-0.0424	-0.0125	-0.1017	0.1458	-0.0989	0.0599	0.0565	0.0621	-0.0758	-0.0893	-0.0233	-0.022	0.0504	-0.0013	-0.0896	-0.2192	-0.0105	0.0198	-0.0153	0.0694	0.031	0.0063	0.0569	-0.1718	-0.1043	0.0006	0.0054	-0.0309	0.0344	0.0698	-0.0956	-0.1372	0.0723	0.055	-0.0632	0.0165	-0.0099	0.0424	0.041	0.0806	-0.0588	0.0697	0.0041	0.0965	0.0552	0.0592	0.0152	0.0268	0.0987
PRDM12	0.0576	-0.0888	0.0297	-0.08	-0.1135	0.1124	-0.1102	0.0032	0.2109	-0.0259	-0.0938	0.0852	-0.1304	0.0215	0.025	-0.0221	0.2245	-0.1115	0.1219	0.0278	0.0121	0.093	-0.011	0.087	0.0191	0.0159	0.017	0.0485	-0.032	0.0223	-0.1132	-0.1202	-0.0142	-0.2488	0.0249	-0.0254	-0.0977	-0.0951	0.0011	-0.0738	0.0093	0.0443	-0.0487	-0.0882	-0.0227	0.0736	-0.0468	0.0845	-0.0806
FDXACB1	-0.1785	0.0038	-0.0174	-0.0519	-0.0804	-0.0905	-0.0922	0.0667	-0.0226	0.0152	-0.0491	-0.0378	0.0758	-0.0269	0.0405	0.0665	0.0336	-0.1515	-0.0547	0.0038	-0.0603	0.0637	0.0023	0.044	-0.0157	-0.1119	0.0288	0.0477	0.0115	-0.0833	-0.1412	0.0621	-0.0692	0.0794	0.0274	0.0838	0.0179	0.0655	0.0115	-0.0824	-0.0333	-0.0937	-0.0162	-0.1922	0.0447	0.0247	-0.1574	-0.0396	0.0473
SLAMF7	0.0181	0.0677	-0.0563	0.0191	0.003	0.0888	-0.1024	0.011	0.0616	-0.0166	-0.0265	0.0261	-0.0044	0.0289	0.0095	-0.0736	-0.0641	0.0313	-0.0253	-0.0273	0.0482	-0.0045	-0.06	-0.0874	-0.0926	0.0182	0.0036	-0.0281	-0.0367	0.0052	0.0423	0.0642	0.0341	-0.0708	-0.0618	-0.1156	-0.0587	0.0035	0.0183	-0.0309	0.0426	-0.078	0.0543	-0.0128	0.0296	-0.0592	0.0606	0.013	0.0532
BRD2	-0.082	-0.7692	-0.1443	-0.4891	-0.1837	-0.0404	-0.3983	0.0377	-0.2114	-0.3715	-0.1412	0.1024	-0.1702	-0.2822	-0.1389	-0.1818	-0.0752	-0.0987	-0.0847	-0.0238	-0.3207	0.0712	-0.0505	0.0702	0.1081	-0.0942	-0.3795	-0.2205	-0.3537	-0.3533	-0.0906	-0.1711	-0.1431	-0.0954	-0.2331	-0.3124	-0.3058	-0.0947	-0.3502	0.1548	0.0193	-0.1594	-0.5887	-0.0336	0.0024	0.0352	-0.1881	-0.3303	-0.101
ZNF30	0.1081	-0.0148	-0.0285	0.072	0.0909	0.0041	-0.0782	0.0198	-0.0325	-0.0528	0.0115	0.0462	0.0085	0.0338	-0.024	-0.19	-0.003	0.0912	0.1148	0.0332	0.0561	-0.0503	0.067	0.1344	-0.1147	0.0182	0.1287	0.1864	-0.315	0.0408	0.022	-0.1458	0.1271	0.0611	-0.5257	0.1528	-0.1038	0.0406	-0.0097	-0.0222	0.0486	0.0121	0.0679	-0.0061	0.0605	0.0601	0.1261	0.0303	-0.0747
ERAP1	-0.0993	0.0137	0.0424	-0.0394	-0.0724	-0.0374	-0.0818	-0.066	0.07	-0.0124	-0.1187	-0.0868	-0.1763	0.0193	-0.0267	0.0301	0.0241	-0.1279	-0.0213	-0.0234	-0.2244	-0.0238	-0.0126	0.0588	0.0667	0.0302	0.0154	-0.0371	-0.0427	-0.0895	-0.2588	0.027	-0.0237	0.0091	-0.0889	0.0316	0.088	-0.0674	-0.0007	-0.0736	0.0282	-0.024	0.0112	-0.1969	-0.2126	0.0126	-0.1018	-0.1205	0.0172
RP9	-0.1563	-0.256	0.0473	-0.2676	-0.0101	-0.2829	-0.1868	-0.0466	-0.1882	-0.2762	-0.1705	-0.0495	-0.2583	-0.0761	-0.1137	-0.1457	-0.2178	-0.2538	0.0541	-0.0959	-0.227	-0.0707	0.0624	-0.2572	-0.3594	-0.0697	-0.1227	-0.0139	-0.2202	-0.0016	-0.0734	-0.0858	-0.1219	-0.0841	0.0515	-0.0809	-0.1598	0.0476	-0.1535	-0.1688	-0.1647	0.0098	-0.1285	-1.1784	-0.2138	-0.1026	-0.3107	-0.1517	-0.1205
MOCS3	-0.0772	-0.1195	-0.0775	-0.0148	-0.2824	-0.1483	-0.4391	0.0024	-0.2547	-0.4285	-0.5863	-0.3257	-0.2954	-0.1552	-0.0698	-0.1717	-0.1313	-0.4179	-0.0609	-0.3218	-0.4182	-0.1113	-0.1039	-0.0889	-0.211	-0.3058	-0.6271	0.0306	-0.3215	-0.106	-0.2515	-0.1945	-0.1675	-0.029	-0.3178	-0.1652	-0.6139	-0.05	-0.2073	-0.1112	-0.1289	-0.1055	-0.3732	-0.4433	-0.4574	-0.1848	-0.6037	-0.2108	0.0541
MEST	-0.2967	-0.1193	-0.0401	-0.1761	-0.1016	-0.2631	0.0512	-0.1088	-0.0974	-0.0885	-0.2853	-0.0284	-0.0807	0.0034	0.066	-0.2687	-0.0055	-0.0781	0.118	-0.1432	0.0792	-0.0421	-0.0014	-0.0337	-0.0827	-0.1509	-0.1101	-0.0235	-0.0891	0.0587	-0.0958	-0.1604	-0.0282	-0.2309	0.0944	-0.0397	0.0782	0.0265	0.0284	-0.0559	-0.0889	-0.1041	-0.1676	-0.338	-0.096	0.075	-0.1934	-0.2056	-0.1052
LRR1	-1.9212	-0.1383	0.2004	-0.0869	-0.2587	-0.0718	-1.7757	-0.005	0.0176	-1.6442	0.0397	-2.2266	-0.8271	-1.6183	-0.8582	-0.951	-1.5409	-1.3531	-1.9561	-1.252	-1.4754	-1.5779	0.0043	-1.5285	-0.0923	-1.8619	-1.8626	-0.1797	-0.0888	-0.2843	-0.0408	-0.0597	-0.0142	-0.1309	-0.1218	-1.5192	-1.7218	0.0124	-0.0686	-1.7082	-0.1217	0.1097	-0.4281	0.1097	-0.1655	-1.3092	-1.3687	-1.4333	-1.5246
ARL6IP5	0.0703	0.1137	-0.0091	0.1779	0.0047	0.0191	0.0552	0.1298	-0.0677	0.0287	0.0203	0.0056	0.0324	0.1186	0.0864	0.0668	0.0122	0.0248	0.0807	0.134	-0.0305	0.1866	0.1222	0.014	0.032	0.0691	0.2398	0.1529	0.0736	0.2313	0.1536	-0.0158	0.0879	0.1335	0.1952	0.0771	-0.02	0.228	-0.1115	0.1838	0.2857	0.004	-0.0551	0.1357	0.1518	0.1224	0.128	0.1059	0.0945
RLN1	0.1876	0.0748	-0.0417	0.1136	0.0107	0.0333	-0.019	0.0105	-0.1709	-0.1545	-0.0601	0.1433	0.1574	-0.0498	0.0521	-0.1601	0.0885	0.089	0.0413	0.0444	0.0841	0.0086	-0.0931	-0.2771	-0.1913	-0.0968	0.0981	-0.0276	0.1349	-0.0794	0.0827	-0.1016	-0.0592	0.0939	-0.0989	-0.0921	0.0859	-0.1537	-0.0347	0.0199	-0.0596	0.0885	0.1531	-0.0018	0.1442	0.0078	0.0593	0.1502	0.1006
NT5E	-0.0291	0.0876	-0.0686	-0.0324	-0.0506	-0.0392	-0.0788	0.0271	-0.0389	-0.0666	-0.0497	0.1101	-0.2285	-0.0148	-0.1754	-0.1386	0.1267	-0.1223	-0.0753	-0.0117	-0.1493	0.1199	-0.0055	0.0601	0.0797	-0.0348	0.0459	0.0841	0.0224	-0.0234	-0.042	-0.04	0.0348	-0.0977	0.0453	0.2297	-0.0117	0.065	0.0737	-0.0073	0.067	0.0576	-0.2876	0.0444	-0.1255	0.0001	-0.0055	-0.0004	-0.0572
NARS	-0.9099	-1.2954	-1.4545	-1.5202	-1.6707	-1.6088	-1.8411	-1.7019	-1.8665	-1.6096	-1.5698	-1.7796	-1.2035	-1.3664	-1.5399	-1.1504	-1.7033	-1.3897	-1.4595	-1.3603	-1.5055	-1.61	-1.5006	-1.0559	-1.5989	-1.431	-1.5602	-1.8878	-1.8205	-1.7155	-1.0875	-1.4931	-1.0842	-1.7268	-1.1782	-1.4774	-1.7029	-1.1838	-1.7636	-1.2575	-1.4217	-1.3795	-1.5506	-1.5976	-1.5085	-1.3553	-1.4059	-1.3125	-1.3854
TSPAN2	-0.079	0.0389	-0.1775	0.1328	0.0907	0.2429	-0.1056	0.0073	0.075	0.1604	0.088	-0.0998	0.2109	-0.0405	-0.1355	-0.0157	0.0811	0.1679	-0.0371	0.0089	0.0402	-0.0305	-0.1243	0.1873	-0.1166	0.0556	0.1519	-0.1297	-0.1652	-0.0778	0.1741	0.0104	-0.058	0.1462	0.0026	-0.0637	-0.0039	0.1832	0.1814	-0.1437	-0.167	-0.0047	0.1022	0.1887	-0.0432	0.0344	0.0804	0.0353	0.0198
PIK3C3	-0.2682	-0.6359	-0.1036	-0.396	-0.2423	-0.3933	-0.3628	-0.039	-0.4343	-0.4331	-0.4006	-1.1555	-0.2392	-0.2533	-0.0185	-0.4757	-0.3197	-0.5017	-0.0792	-0.4006	-0.1371	-0.0272	-0.1206	-0.1341	-0.2063	-0.315	-0.5993	-0.1623	-0.4528	0.0384	-0.4209	-0.3755	-0.0716	-0.2087	-0.302	-0.3768	-0.3047	0.0252	-0.405	0.0424	-0.213	-0.2046	-0.6376	-0.1941	0.0699	-0.2323	-0.2667	-0.0602	-0.091
ZC2HC1A	0.0998	0.0603	-0.0293	0.1119	-0.1237	0.0909	0.0519	-0.1101	0.1088	0.0111	0.0723	-0.078	-0.0463	0.009	0.2658	-0.1579	0.1208	0.1808	-0.0746	-0.0035	0.1481	0.0157	-0.0027	0.0668	0.0926	0.1393	0.1022	-0.1194	0.1254	0.0904	0.2287	0.1665	0.0644	0.1115	-0.2411	0.3031	-0.1672	0.0743	0.3808	-0.0132	0.0267	0.0302	-0.0217	0.1591	0.0674	0.0397	0.0473	-0.0196	0.2923
ODF1	-0.7476	-0.3459	-0.4701	-0.1624	-0.2736	-0.3699	-0.2873	-0.2522	-0.6314	-0.2172	-0.3034	-0.2631	-0.2973	-0.1606	-0.3009	-0.1901	-0.3961	-0.2118	0.0562	-0.2785	-0.3743	-0.3299	-0.4847	-0.474	-0.3456	-0.1344	-0.1587	-0.1039	-0.0742	-0.1997	-0.0906	-0.2462	-0.1578	-0.1566	-0.5536	-0.348	-0.0329	-0.5318	-0.5381	-0.1501	-0.2099	-0.393	0.1107	-0.4399	-0.3763	-0.2812	-0.3614	-0.1658	-0.274
KSR2	0.0126	0.2129	0.0669	0.0545	0.0525	0.0761	0.0973	0.0348	-0.0663	0.0781	0.2259	0.0265	0.1061	-0.0153	0.0395	0.1501	0.0938	0.0854	-0.0897	0.0516	0.1779	0.011	0.0964	0.0994	0.1402	0.0651	0.1012	0.0313	0.0463	0.0113	0.2054	0.0918	-0.0525	0.1806	0.1512	0.1953	0.1745	0.17	0.2244	0.1433	0.0511	0.1853	0.192	0.1093	0.0688	-0.0089	0.0858	-0.0225	0.1879
VWA5B2	-0.2439	-0.1469	-0.1014	-0.0578	-0.1223	-0.0917	-0.1265	-0.075	0.1411	-0.184	-0.1906	-0.0327	-0.032	-0.1371	-0.1031	-0.1816	-0.0086	-0.1444	-0.0137	-0.0322	-0.0452	0.0178	-0.0715	-0.2182	0.0026	-0.0125	-0.1092	-0.0968	-0.1232	-0.0608	-0.1569	0.0168	-0.1803	-0.1448	0.1148	-0.0568	-0.141	-0.6989	-0.1834	-0.1484	0.0269	0.0296	-0.1281	-0.2448	-0.0542	-0.0147	-0.1552	-0.0314	-0.102
FRG2B	-0.3113	-0.1758	-0.0323	-0.2408	-0.0473	-0.1231	-0.0365	-0.0502	-0.1047	-0.1573	-0.2555	-0.0953	-0.0036	-0.1885	-0.1079	-0.5371	-0.196	-0.2343	0.0678	-0.0588	-0.2687	-0.182	0.0138	-0.0034	-0.2012	-0.2045	0.0482	-0.1812	-0.4174	0.0183	0.1459	-0.0301	-0.1582	-0.0221	0.0976	-0.3189	0.0525	-0.4424	-0.1713	-0.2889	-0.2045	-0.2663	-0.1648	-0.1282	-0.1676	-0.0762	-0.2168	-0.1606	-0.1424
KRT24	0.2058	0.0404	-0.0508	0.0178	0.0893	0.1043	0.0192	-0.0031	-0.0381	0.0871	0.0781	-0.0952	0.0897	0.0046	-0.0258	0.1678	0.0148	0.0894	0.0976	0.0836	0.0577	-0.0999	0.0102	0.1129	0.1034	0.1196	0.0368	-0.0513	0.1122	-0.1795	0.1147	-0.0526	-0.011	0.2713	-0.0613	0.11	0.0369	0.2135	0.0587	-0.0031	0.0916	0.0773	0.0314	0.13	0.052	-0.1078	0.0845	-0.0804	0.112
GNG4	-0.2995	-0.087	0.0536	-0.104	0.0566	-0.2269	-0.1074	-0.0486	-0.8233	-0.1223	-0.0244	0.1094	-0.1426	-0.0751	0.0897	0.0479	-0.334	-0.1274	0.1623	0.0137	0.0477	-0.1358	-0.0627	-0.1458	-0.0223	-0.0169	-0.1432	0.0598	0.0589	0.0459	-0.0904	-0.0731	0.0018	-0.1514	-0.2268	0.1251	-0.0647	-0.9268	-0.1352	-0.0967	-0.1413	-0.2604	-0.1003	-0.2463	-0.1776	-0.0581	-0.0713	-0.1447	0.0108
CYP2W1	-0.0671	-0.0645	-0.2002	-0.1456	0.0064	-0.0314	0.0447	-0.0417	0.0229	-0.0951	-0.1143	-0.0172	0.0946	-0.0155	0.0056	-0.0577	-0.0412	-0.0244	-0.0118	-0.0194	-0.0781	-0.0761	-0.0186	-0.144	0.1889	0.0093	-0.0106	-0.0645	0.1078	-0.0153	0.079	0.1076	-0.0938	0.0052	-0.0546	0.0684	-0.0573	-0.0635	0.003	-0.0359	-0.0293	-0.0515	0.0419	-0.0748	-0.1115	0.1084	-0.065	-0.0256	-0.0482
CMTM2	0.0735	0.1289	0.1434	0.0685	-0.0087	0.0199	0.0322	0.189	-0.0885	0.1289	0.0931	0.0045	0.0708	0.183	0.0169	0.0391	-0.0249	0.0771	0.0417	0.1454	-0.0798	0.1381	0.0837	-0.0957	-0.0021	0.0543	0.1496	0.1334	0.1451	0.1275	-0.0972	-0.0065	-0.0483	0.1065	-0.1206	0.0216	-0.0366	0.1239	0.069	-0.0219	-0.0744	0.0503	0.0479	0.0395	0.035	0.007	0.0827	-0.0247	0.0964
DBT	-0.0302	0.0992	0.1299	0.1131	0.1146	0.0598	0.1118	-0.0313	0.0842	-0.089	0.1014	0.0715	-0.0283	0.0589	-0.2186	-0.0856	0.1797	0.142	0.192	0.028	0.058	0.222	0.0533	-0.0859	-0.2039	0.0501	0.0885	0.129	-0.1526	0.0958	0.0319	0.1969	0.0513	0.0798	-0.1099	-0.0573	0.0007	-0.0927	0.1401	0.0719	0.0409	0.2566	0.0648	-0.0114	0.119	0.0231	-0.0003	0.1068	0.0305
THTPA	0.0151	-0.048	0.0021	-0.0519	0.0828	-0.0686	0.0947	0.0398	-0.1304	0.032	0.0763	-0.0124	0.0934	-0.0043	0.0137	-0.0041	-0.0789	0.009	0.1713	0.0512	0.1319	0.0407	-0.002	0.0254	0.0208	-0.051	0.0718	0.0574	0.0749	0.127	0.0492	0.1469	-0.0124	0.007	-0.0808	0.0479	0.1025	0.0446	0.1047	0.0187	-0.055	0.0488	0.0012	0.1341	0.0306	0.0572	-0.0579	0.1279	-0.0146
KCNQ3	0.0701	0.0741	0.0893	0.0953	-0.0352	0.0809	-0.0174	-0.0112	0.1513	0.1861	0.1366	0.1152	0.1243	0.0454	0.0411	0.0842	-0.069	0.0118	0.0978	0.0265	0.004	0.0029	-0.1043	-0.0314	-0.0217	0.018	0.084	0.0032	0.1562	0.0411	0.0058	0.0969	-0.0046	-0.0305	0.1607	0.1272	0.0934	0.172	0.0847	0.0714	0.1507	-0.1738	0.0808	0.1455	0.0336	0.1412	-0.079	0.1507	0.0085
LAMP3	-0.1075	0.1961	0.171	0.153	0.2496	0.0854	-0.0261	0.1856	0.2552	0.0598	0.1131	0.2056	-0.0308	0.1426	-0.0341	-0.0358	0.0399	-0.0028	0.1143	0.0513	0.0162	0.2513	0.1925	0.0628	-0.0803	0.1953	0.0628	0.1892	-0.0558	0.1596	-0.0265	0.1365	0.2198	0.052	0.0353	0.0155	0.0725	0.0053	-0.0322	0.0491	0.1246	0.0647	0.2305	0.0145	0.0275	0.0491	-0.0387	0.0573	0.0791
MLC1	-0.3145	-0.1085	-0.0215	-0.1208	-0.0692	0.0185	-0.0459	-0.1444	0.0218	0.0665	-0.3321	-0.2843	-0.1245	-0.099	0.0504	-0.0825	-0.135	-0.0043	0.095	-0.2611	-0.287	-0.2159	-0.1153	0.0289	-0.0272	0.0319	-0.1715	-0.1271	0.0185	-0.0119	-0.0621	-0.0244	-0.0499	-0.0028	-0.0071	0.0769	0.0545	0.0188	-0.0924	-0.047	0.0342	0.0842	-0.3106	-0.0912	-0.0475	-0.016	-0.0508	-0.1697	-0.0558
ATP5O	-0.5472	-0.3531	-0.0351	-0.4266	-0.3576	-0.5145	-0.1172	-0.6633	-1.4743	-0.2378	-1.1609	-0.3286	-0.3088	-0.2355	-0.0035	-0.2203	-0.2883	-0.3407	-0.6613	-0.4469	-0.1373	-0.323	-0.1361	-0.2002	-0.1449	-0.3256	-0.5753	-0.3234	-0.4273	-0.3128	-0.266	-0.2043	-0.3541	-0.1779	-0.6379	-0.1554	-0.4802	-0.0449	-0.2542	-0.3147	-0.4471	-0.4221	-0.9362	-0.1852	-0.2387	-0.1731	-0.3294	-0.457	-0.3679
CCDC80	-0.0832	0.0371	0.0896	-0.0476	-0.0558	0.0006	0.0559	0.0369	-0.0315	-0.0541	-0.065	0.0245	-0.1163	0.0008	0.0918	0.1736	-0.1618	-0.132	0.1069	-0.0224	-0.1251	-0.0525	0.0694	-0.0168	-0.0944	-0.1006	-0.1271	0.0557	0.0366	0.0169	-0.13	0.107	0.0062	-0.0837	-0.0302	0.1437	-0.0021	-0.4641	-0.2806	0.0545	-0.0909	-0.0988	-0.0565	-0.0243	-0.0865	-0.061	-0.1084	-0.1514	0.1329
ZDHHC5	0.0038	-0.0645	0.0496	0.2223	0.0925	-0.1352	0.0462	0.0291	0.0032	0.0313	-0.168	0.7139	0.1308	-0.0222	0.1584	0.0209	0.0235	0.1377	-0.2064	0.0839	0.0638	-0.0822	0.0899	-0.0488	-0.0118	0.0408	0.2689	0.1147	0.0965	0.0288	0.0007	0.0232	0.0167	-0.1038	0.1166	0.2554	0.0604	0.0659	-0.1728	-0.1151	-0.0218	0.1143	-0.0198	-0.1618	0.0223	0.0543	-0.1202	-0.0889	0.0706
RWDD2A	-0.0218	0.062	0.0481	0.0771	0.0181	0.0409	0.0099	-0.0727	-0.0851	-0.0192	0.0245	0.0108	-0.0322	0.0552	0.1276	-0.2613	0.0311	0.0653	-0.0561	0.0443	0.0664	0.0583	0.0469	0.2246	0.0354	0.0108	0.0728	0.0363	0.0678	0.1172	0.2206	0.1138	0.1954	-0.0108	-0.0091	0.2506	0.1678	0.0181	0.1193	0.0192	0.129	-0.0941	-0.0166	0.0185	0.03	-0.0158	0.1325	0.0893	-0.103
MSMO1	-0.0234	-0.0403	-0.1427	0.145	-0.0825	0.0324	-0.0257	-0.1452	0.0564	-0.1161	0.0411	-0.2093	0.0922	-0.2186	0.1066	-0.1364	-0.0544	0.0933	-0.2438	-0.2175	0.0744	-0.0676	-0.1727	0.2238	-0.4699	-0.1352	-0.0221	-0.1565	-0.0632	-0.0007	-0.2964	-0.1982	0.0046	-0.0072	-0.1037	-0.0134	0.0125	0.1627	-0.0064	-0.0634	-0.0972	0.0325	-0.0473	-0.0098	0.2019	-0.0778	0.108	-0.0508	-0.5169
PDE6H	-0.6726	-0.4224	-0.0492	-0.3312	-0.1095	-0.1867	-0.379	-0.2796	-0.6122	-0.196	-0.3725	-0.3347	-0.3384	-0.2235	-0.2364	0.2747	-0.3158	-0.2408	-0.2958	-0.1627	-0.0855	-0.3245	-0.4785	0.0682	-0.0183	-0.2727	-0.2392	-0.2791	-0.1088	-0.0107	-0.3159	-0.1492	-0.1447	-0.1469	-0.2418	-0.1147	-0.2533	-0.6182	-0.2794	-0.3342	-0.2898	-0.278	-0.0787	-0.3758	0.0223	-0.2	-0.2693	0.024	-0.2583
COG8	-0.6715	-0.2474	-0.2384	-1.1063	0.2591	-0.1685	-0.245	-0.1657	0.069	-0.1864	-0.2795	-0.3836	-0.1812	-0.0514	0.1647	-0.0775	0.1447	-0.9965	-0.1489	-0.2382	-0.2299	-0.2503	-0.148	-0.1971	-0.1689	-0.5936	-0.2861	-0.6001	-0.4978	-0.3573	-0.4223	0.0672	0.1596	-0.087	0.1146	-0.3099	-0.3118	0.0203	-0.3111	-0.2757	-0.2053	-0.2132	-0.32	-0.6748	-0.446	-0.2597	-0.2533	-0.2376	-0.1189
CLCA4	0.0707	-0.0504	0.0291	-0.113	-0.1084	0.08	-0.1227	-0.1511	-0.1744	0.0543	-0.0318	-0.1566	-0.1923	-0.1185	-0.1976	-0.0172	0.0425	0.0007	-0.0961	-0.1083	-0.1487	-0.1216	-0.017	0.114	-0.0713	0.0577	-0.1184	-0.1741	-0.2226	-0.1197	0.005	-0.2115	-0.0574	0.0133	0.0439	-0.0818	-0.1575	-0.1333	-0.1057	-0.1351	0.03	0.0095	-0.0269	-0.1931	0.0413	0.0451	-0.0339	0.1038	-0.0698
PLD6	-0.1132	-0.0223	0.0876	0.0071	0.0347	-0.1301	-0.0405	0.0693	0.0051	0.0934	0.0538	0.0653	-0.1018	-0.0028	0.0126	0.0058	0.0081	-0.1252	0.0391	0.039	0.0492	0.0782	0.0223	-0.0378	-0.0694	0.0781	0.148	0.134	-0.0331	0.0425	-0.1143	0.1203	-0.1804	-0.1494	0.1691	0.0586	-0.0597	0.0791	-0.0178	-0.1064	-0.0015	0.1178	-0.068	-0.0416	-0.1057	-0.033	-0.1622	0.0834	-0.0551
HBQ1	0.1723	0.1871	0.2303	0.1011	0.047	0.0766	0.0537	0.1945	-0.0614	0.0725	0.2459	0.1555	0.1481	0.1109	0.178	0.0658	0.093	0.1024	0.0942	0.223	0.2378	0.1772	0.173	-0.0066	0.0521	0.065	0.1762	0.1022	0.0213	0.2206	0.1024	0.0979	0.1257	-0.1407	0.131	0.0215	0.0742	0.0834	0.0372	0.1359	0.0936	-0.0025	-0.0455	0.1744	0.1207	0.0965	0.0916	0.0923	0.0435
FCGR2B	-0.2729	-0.059	-0.0434	-0.2479	-0.08	-0.1281	-0.224	0.0397	-0.0391	-0.1207	-0.0417	-0.1495	-0.0494	-0.1562	-0.0884	-0.0917	-0.055	-0.0894	-0.1728	0.0186	0.0606	-0.1603	-0.0185	-0.1347	-0.1716	-0.0394	-0.048	-0.0323	-0.0823	-0.0345	0.0231	0.0019	-0.1481	-0.2277	0.0282	-0.0657	-0.167	-0.3746	-0.1655	-0.048	-0.0451	-0.1135	-0.1467	-0.1453	-0.0561	-0.0597	-0.2337	-0.0249	-0.0532
VMP1	-0.7576	-0.372	-0.4416	-0.4786	-0.8796	-0.774	-0.3265	-0.5375	-1.5785	-0.285	-0.7794	-0.0931	-0.9486	-0.2721	-0.0726	-1.633	-0.4664	-1.3986	-0.4991	-0.6738	-0.2186	-0.2857	-0.1339	-0.43	-0.1624	-0.6215	-0.2961	-0.354	-1.3907	-0.2273	-0.5684	-0.4015	-0.1558	-0.5618	-0.019	-0.3778	-1.3423	-0.1186	-0.1666	-0.5763	-0.4803	-0.4042	-0.6467	-0.6458	-0.3774	-1.2494	-0.2961	-0.6235	-0.4264
ATP5I	0.0122	-0.1351	-0.035	-0.2453	-0.1029	-0.2721	-0.1911	-0.2609	-0.3792	-0.1968	-0.2013	-0.2921	0.0645	-0.1371	-0.2987	-0.0891	-0.0918	-0.0808	-0.3598	-0.0843	-0.0271	-0.2961	-0.4925	-0.1218	-0.1308	-0.1524	-0.443	-0.2188	-0.2955	-0.2248	-0.0081	-0.3445	-0.3846	-0.1244	-0.0121	-0.0814	-0.3723	-0.7538	-0.0369	-0.123	-0.4085	-0.0879	-0.5269	-0.2137	-0.0952	-0.2879	-0.1038	-0.3132	-0.3325
LYRM7	-0.3792	-0.0506	-0.0393	-0.0824	-0.0409	-0.0377	-0.5093	-0.1927	-0.1162	-0.0733	-0.2378	-0.0735	-0.0111	-0.0553	-0.0588	-0.7302	-0.5933	0.0534	-0.6477	-0.2192	-0.033	-0.0999	-0.0133	-0.0407	0.2637	-0.0891	0.0222	-0.1299	-0.3462	-0.2074	0.0211	-0.1167	-0.0756	-0.1067	-0.9546	-0.5267	0.1277	0.2419	-0.1686	-0.3418	0.1664	-0.5598	-0.3089	-0.2798	-0.1427	-0.1578	-0.3097	0.0683	-0.1355
IRGQ	0.0042	0.0676	0.0221	0.1028	-0.156	-0.1395	-0.0916	0.0687	-0.2502	0.0441	0.1157	0.0361	-0.1584	0.0123	-0.0603	0.0137	0.0055	-0.089	0.2191	0.0308	0	0.0947	0.0452	-0.1168	0.1072	-0.0514	0.0062	0.112	-0.0544	0.0007	-0.0771	-0.0215	-0.1235	-0.0696	0.0491	0.0041	0.012	0.0763	0.0624	-0.0148	-0.0264	0.1201	0.0842	0.1447	-0.0348	-0.0457	-0.0716	-0.0956	-0.0068
AKAP13	0.0842	0.1315	0.1154	-0.0264	-0.1723	-0.1874	-0.2413	0.0929	-0.0952	-0.1029	0.0876	-0.0468	-0.0054	0.0289	-0.2245	-0.1636	0.0655	-0.0025	-0.2029	-0.0586	-0.1567	-0.0555	-0.082	-0.0095	0.0301	0.0967	-0.1218	0.1072	0.0164	-0.0351	-0.0235	0.0395	-0.0462	-0.1844	0.0507	0.0435	-0.195	0.0253	-0.1731	-0.1801	-0.0981	-0.1885	-0.4384	-0.1223	-0.1245	0.0667	-0.2736	0.1059	0.0165
KLHL31	0.1161	0.017	-0.0068	0.0017	0.0561	0.1416	0.0877	-0.0418	-0.113	0.0855	0.1861	0.077	0.0707	0.1482	-0.1039	0.0862	-0.0514	0.1079	0.0843	0.0945	-0.0085	0.0384	0.0095	0.2561	-0.0666	-0.082	0.1718	0.011	0.0055	0.0473	0.0597	0.1642	0.062	0.0262	0.0719	-0.1497	0.0041	0.1342	-0.0222	0.0467	-0.0176	0.0715	0.0748	0.0997	-0.1888	-0.1272	0.1144	-0.1106	0.0608
PTPN9	0.1034	0.6762	0.0577	0.1003	0.105	-0.0244	0.3783	0.002	-0.1317	0.4206	0.0176	0.0655	0.0836	0.5952	-0.1045	0.5084	-0.0168	-0.0718	-0.1528	0.1237	0.0061	0.0711	0.0697	-0.0041	0.1038	0.0065	0.0734	-0.0137	-0.0452	0.0387	0.1095	0.242	0.0768	-0.1436	-0.0145	0.2942	-0.0237	0.0943	0.5733	-0.023	-0.0373	0.0593	0.1349	0.11	0.0352	0.0444	0.0636	0.0412	0.1338
CCR10	0.0407	0.0704	0.0748	0.0037	0.0609	-0.0176	0.1668	0.1801	-0.0161	0.1327	0.1381	0.0947	0.2152	0.0427	0.0684	0.228	0.2216	0.1387	0.0219	0.1032	0.1511	0.0258	0.0586	0.0892	-0.1119	0.2003	-0.004	0.1168	0.2458	0.3033	-0.0244	-0.0337	0.0645	0.0206	0.0277	0.0605	-0.0486	-0.0599	0.0642	0.0964	0.1746	0.1344	0.0737	0.0953	0.0259	-0.0048	-0.0335	0.002	0.1312
FOS	-0.2927	-0.113	-0.0087	-0.1272	-0.0879	-0.0375	-0.076	0.0032	-0.1138	-0.0896	0.0353	-0.0245	0.0447	-0.0109	-0.2635	0.0324	-0.0344	-0.1079	0.0691	-0.0546	-0.07	0.1189	-0.0787	-0.074	-0.0695	-0.0308	0.0355	0.002	-0.1992	-0.0017	0.0347	-0.1964	-0.1877	-0.0092	-0.1405	-0.1275	-0.1168	-0.1091	0.0128	-0.0277	0.0828	-0.023	-0.2519	-0.1547	-0.0798	-0.1398	-0.111	-0.031	-0.1036
IVL	0.0451	0.2487	0.0957	0.2029	0.1936	0.2006	0.1684	0.171	0.2044	0.2544	0.1817	0.2732	0.0892	0.202	0.0827	0.1073	0.1683	0.1814	0.1838	0.1627	0.1318	0.231	0.0893	0.1713	0.1587	0.1841	0.1557	0.1471	0.1283	0.1234	0.1713	0.1461	0.2027	0.1697	0.0554	0.1697	0.0218	0.1014	0.048	0.2334	0.1213	0.0339	0.0631	0.2413	0.2616	0.1703	-0.0784	0.1525	0.1185
PXDNL	-0.1243	0.0714	0.0493	0.1565	-0.0529	-0.0368	0.039	-0.069	0.0563	0.0901	0.0015	0.0693	-0.1491	-0.0384	-0.0924	0.1007	0.067	-0.1111	0.0262	0.065	0.0114	0.0163	-0.0375	0.0551	-0.0725	0.1103	0.023	0.0355	0.0159	-0.1207	-0.1045	0.0867	-0.1151	-0.0187	0.0596	0.1196	0.0312	0.0721	-0.025	-0.0471	0.0997	-0.0667	-0.1355	-0.0244	-0.0386	-0.0469	0.05	0.1695	-0.1566
PXT1	0.1373	-0.0408	0.0869	-0.0236	0.0105	0.022	-0.0286	-0.0169	-0.0206	0.0567	-0.0702	-0.1181	0.0305	-0.0435	-0.0375	0.1596	0.0864	0.0817	0.0312	0.0198	0.0897	0.0847	-0.0351	-0.065	-0.0235	0.1529	0.0681	-0.0688	0.0549	-0.0018	0.1056	-0.0734	0.0371	-0.2636	-0.0348	-0.0371	-0.0731	0.011	0.1308	0.0133	-0.2007	-0.0077	0.1761	0.0214	-0.0328	-0.1414	0.074	-0.0393	0.0068
CEBPA	-0.0987	-0.0568	-0.0104	0.069	-0.0762	-0.0277	-0.0403	0.0344	0.0884	-0.0619	-0.171	0.1196	0.0296	-0.0054	-0.2019	-0.0577	0.0522	-0.0811	-0.0431	0.0193	-0.0217	0.0272	0.0479	-0.0129	0.0226	0.1082	0.007	0.0114	0.077	-0.0583	-0.0301	0.0812	-0.1328	-0.0966	0.0408	0.0809	-0.0394	0.074	0.0236	0.0033	0.0949	-0.0504	-0.1399	0.0405	-0.0892	-0.0316	0.0826	0.1135	-0.0472
ASUN	-0.0213	-0.4528	-0.14	-0.2532	-0.0387	-0.1719	-0.2906	-0.419	-0.4345	0.2124	-0.2469	-0.3862	-0.1068	-0.3064	0.0061	0.0309	-0.5463	-0.1522	-0.4002	-0.2493	-0.1941	-0.0868	-0.0059	0.1675	-0.1441	-0.2722	-0.2566	-0.1599	-0.4044	-0.2373	0.0239	-0.3148	-0.1289	-0.2214	0.0005	-0.2628	-0.0091	0.1907	-0.3395	-0.5276	-0.0779	-0.2048	0.0033	-0.3926	-0.2518	-0.3136	-0.1732	-0.2277	-0.4184
SPAG16	-0.0233	0.0592	-0.0882	0.1613	0.0502	0.1645	0.0667	0.0256	-0.0501	0.043	0.058	0.1152	0.1259	-0.0529	-0.0677	0.063	0.0724	0.1409	0.0105	-0.0548	0.0923	0.0172	-0.0348	-0.1065	0.1092	-0.0173	0.0964	0.007	0.1147	-0.1268	0.1002	0.098	-0.0549	0.116	0.2044	0.0868	0.0247	0.0156	0.0181	-0.0271	0.204	0.1639	0.0351	0.0516	0.0625	0.08	0.006	-0.0232	0.1308
DSG1	-0.1233	-0.009	-0.1162	-0.0183	-0.015	0.0503	-0.0176	-0.0236	-0.0035	-0.0447	-0.0113	0.0261	0.0968	0.0089	-0.0762	-0.0228	-0.1415	-0.0195	-0.167	0.0303	-0.002	-0.0498	0.0622	-0.0646	-0.0369	0.0496	-0.1141	-0.0097	-0.1267	-0.13	0.0775	-0.1837	0.0243	0.1242	0.0198	0.1783	-0.163	0.0128	-0.108	-0.0266	0.1912	-0.0001	0.1401	0.0181	-0.0207	0.0295	-0.1074	0.0178	-0.0653
CHRNA6	0.0123	-0.0161	-0.0139	0.0215	0.1164	0.0449	0.0258	-0.1218	0.1629	0.1502	0.0093	0.0951	0.022	0.0792	0.0764	0.0824	-0.0644	0.0333	0.0742	0.1791	0.0767	-0.0801	-0.0335	0.0961	0.0711	0.0116	0.0147	0.0454	0.0095	-0.0478	0.0206	0.0707	0.0522	-0.0508	0.1845	0.0346	0.1753	-0.0018	0.1033	0.0217	-0.0782	0.0703	0.1606	-0.1363	0.0792	0.0479	0.1909	-0.0136	0.2398
HAUS8	-0.3862	-0.5122	-0.3269	-0.7639	-0.6276	-0.3852	-0.7646	-0.3407	-0.3432	-0.4853	-0.805	-0.6114	-0.3475	-0.7377	-0.7291	-0.3376	-0.6956	-0.1788	-0.4755	-0.524	-0.6647	-0.8349	-0.2136	-0.7135	-0.7872	-0.5071	-0.6754	-0.6049	-0.9458	-0.7579	-0.4539	-0.6745	-0.4054	-1.0513	-0.3758	-0.6717	-0.6112	-0.1463	-0.7053	-0.5841	-0.9043	-0.6606	-0.7099	-0.7361	-0.6007	-0.4218	-0.5768	-0.411	-0.339
PIK3R5	-0.0883	-0.0262	0.069	-0.0275	-0.1075	-0.1507	-0.1008	0.0508	0.1539	-0.1262	0.0477	-0.0238	-0.0354	0.0114	0.0023	-0.0942	0.0047	-0.1127	-0.0191	-0.1127	-0.107	0.0739	-0.0312	-0.262	-0.0196	-0.0147	-0.0053	0.0819	-0.1555	0.0668	-0.1629	0.0587	0.0255	-0.1448	0.0115	0.1069	-0.0633	-0.0305	-0.074	0.0279	-0.2062	-0.015	0.0395	-0.1546	-0.0343	0.069	-0.1105	-0.1724	-0.0776
EHD1	-0.1669	-0.2106	-0.0101	-0.0719	-0.0564	-0.0839	-0.0732	-0.0472	0.0039	-0.0869	-0.1218	-0.0715	-0.0163	-0.108	-0.1729	-0.1262	0.1482	-0.1623	-0.0308	-0.1029	-0.0436	0.0366	-0.0404	-0.0346	-0.0358	-0.0544	-0.0741	-0.0435	-0.2297	-0.1537	-0.1047	-0.136	-0.104	0.0676	0.0373	0.0657	-0.1017	-0.0705	-0.1944	-0.198	-0.029	-0.159	0.094	-0.063	-0.0489	-0.1033	-0.0294	-0.0238	-0.0004
TINF2	-1.2838	-0.3774	-0.1624	-0.6682	-0.2819	-0.6473	-0.6152	-0.5473	-0.9304	-1.4963	-0.7685	-0.5822	-0.4747	-1.0342	-0.5333	-0.6927	-0.2583	-0.2864	-0.2344	-0.16	-0.4082	-0.8727	-0.0918	-0.2735	-0.2225	-0.2673	-0.5292	-0.7901	-1.9308	-0.031	-0.6392	-0.6475	-0.4285	-1.1189	-0.4968	-1.6475	-0.2812	-0.8653	-0.4853	-1.1718	-0.4478	-0.5983	-0.2543	-1.9595	-0.3719	-0.3068	-0.5293	-0.5699	-1.4289
PROX1	-0.0585	-0.1932	-0.2304	-0.0536	0.0931	-0.0912	-0.0426	-0.0262	0.0805	-0.1396	-0.0848	-0.1078	-0.1042	-0.1323	0.0929	-0.0216	-0.1026	-0.0764	-0.0047	-0.1223	-0.0917	-0.1005	-0.1226	0.0518	-0.141	-0.1622	-0.2038	-0.1406	-0.0187	-0.2463	0.0728	0.2096	-0.0199	-0.3047	-0.1504	0.3115	0.0452	-0.1966	-0.0848	-0.1934	0.0246	-0.0796	-0.0496	0.0588	-0.1211	0.0003	-0.1133	-0.1197	-0.1887
CA10	0.0708	0.0632	0.0064	0.1275	0.0685	-0.0357	0.2129	-0.0032	-0.2013	-0.0225	0.0297	0.0275	0.1313	-0.0196	0.041	-0.0847	-0.0616	0.0413	-0.0232	0.0008	-0.0656	0.0594	0.0046	0.1907	-0.2278	0.1296	-0.0392	-0.0336	-0.0192	-0.0375	0.1419	-0.0947	0.0863	-0.0723	-0.0508	0.1567	0.0813	-0.1067	-0.0496	0.1323	-0.1315	-0.046	-0.0939	-0.1139	-0.0329	0.0102	-0.0337	-0.1135	0.1979
CSDC2	0.0658	-0.1301	-0.0193	-0.1241	-0.0019	-0.046	-0.0372	-0.0055	-0.1221	-0.1286	-0.1797	-0.269	-0.0611	-0.0909	-0.1227	0.1147	-0.0606	-0.1397	0.1373	-0.0703	-0.1471	-0.078	0.0444	-0.1932	-0.0916	-0.1213	-0.1552	-0.0277	-0.0202	0.1451	-0.0891	-0.1485	0.0741	-0.0491	-0.0222	0.3121	-0.1829	0.0109	-0.0995	-0.047	-0.0392	-0.1251	-0.0175	-0.0987	0.0705	-0.068	-0.1695	0.0025	0.157
GCSAM	0.1374	-0.1146	-0.0702	0.0087	-0.1129	-0.0294	-0.118	-0.1682	0.0072	0.0351	-0.2016	-0.1272	0.0584	-0.117	-0.0593	-0.2206	-0.1021	0.0408	-0.3852	-0.0372	-0.0005	-0.0686	-0.2985	0.1672	-0.2776	-0.1939	0.0764	-0.1939	-0.0988	-0.1676	0.0806	-0.1718	-0.1298	-0.1198	-0.2386	-0.0263	0.0767	0.1117	-0.0375	-0.0915	-0.1129	-0.2559	0.1994	0.0055	0.0282	-0.0221	-0.0829	-0.1181	-0.0378
ZNF641	0.0323	-0.1038	-0.0842	0.02	-0.0037	0.1201	-0.0775	-0.122	0.1296	0.1268	-0.1182	0.0016	0.112	-0.0313	0.0303	0.0003	0.0058	0.0641	-0.085	0.0149	0.0435	-0.1331	-0.1525	0.1107	-0.0211	-0.0206	-0.0467	-0.1126	-0.0371	-0.0522	-0.0857	0.0785	0.0003	-0.0983	0.0835	0.2038	-0.0637	0.0467	-0.0168	-0.0276	0.1043	0.1094	0.2278	-0.0516	0.1045	0.0601	0.1253	-0.0037	-0.1534
HLA-C	-0.0027	0.0488	0.0789	-0.0769	-0.0183	0.0571	0.0147	0.065	0.1037	0.0484	0.1719	-0.0019	-0.0891	-0.0294	-0.0174	0.1599	0.1434	-0.0833	0.046	0.167	0.0026	0.1075	0.2426	0.0492	0.0668	0.0618	0.0955	0.0584	-0.0848	0.0543	0.1054	0.0181	0.0452	-0.0189	0.1548	-0.1189	0.0658	0.0547	-0.0084	-0.022	0.202	0.0217	-0.1199	-0.0837	0.0224	0.1321	-0.0646	0.2962	0.0119
RPL3L	0.1005	-0.001	-0.1687	-0.037	-0.0121	0.0981	0.0221	-0.1154	-0.021	-0.0402	0.0442	-0.1193	0.1958	-0.195	0.1818	0.073	0.1074	0.0343	-0.1472	-0.1493	0.077	-0.1436	-0.2484	0.1832	0.0051	-0.0398	-0.0742	0.0004	0.0412	-0.2185	0.0383	-0.02	-0.0712	0.1181	-0.0583	0.0814	-0.0606	0.0696	0.0054	0.0015	0.0209	0.002	0.083	0.0838	0.0467	0.0806	-0.0185	-0.0849	0.0677
PSME3	-0.1078	-0.1491	-0.2629	-0.4382	-0.4935	-0.3396	-0.1856	-0.5123	0.0421	-0.2381	-0.3699	-0.5984	0.0127	-0.1382	-0.0814	0.053	0.1024	0.0063	-0.0739	-0.1159	-0.0682	-0.2414	-0.3658	0.0179	0.0674	-0.22	-0.0196	-0.6598	-0.1963	-0.285	0.0926	-0.0546	-0.3494	-0.4898	-0.0884	-0.1221	-0.0949	0.0559	-0.0972	-0.0055	-0.2614	0.1279	-0.0481	-0.2166	-0.1715	-0.201	-0.112	0.017	-0.0735
TFF1	0.1541	0.1456	0.0646	0.0897	0.0436	0.0758	0.0135	0.0324	-0.0293	-0.0021	0.0775	0.1343	0.1043	0.018	-0.018	0.0662	0.137	0.0542	-0.0204	0.0498	-0.0044	0.0495	-0.0231	-0.0622	-0.0719	-0.0602	0.0396	0.0265	-0.008	0.037	0.0703	0.1485	0.0069	0.0207	0.012	0.0823	0.119	0.0738	0.0076	0.1179	0.1017	0.1243	-0.0037	0.0036	0.0356	0.0454	0.0913	-0.0524	0.1009
FAP	-0.0999	-0.1204	0.0607	-0.189	-0.1768	-0.1563	-0.1148	-0.1609	-0.3118	-0.1084	0.0067	-0.084	-0.1034	-0.1366	-0.0239	-0.0159	-0.139	-0.2224	0.0144	-0.0546	-0.1162	-0.061	-0.1591	0.0166	0.0948	-0.0213	-0.1735	-0.0397	0.0015	-0.1354	-0.2377	-0.0721	-0.1465	-0.1875	-0.0003	-0.1795	-0.134	-0.0762	-0.3699	-0.1087	-0.0565	-0.0419	-0.2011	-0.0881	-0.1888	-0.1985	-0.122	-0.0607	-0.1391
SPG20	-0.1583	0.0129	0.2758	-0.0503	-0.0818	0.0364	0.1347	0.087	-0.0609	0.0142	0.0262	0.0212	-0.1252	0.0383	0.1134	0.0023	0.0803	-0.1496	0.1049	0.1665	0.0384	0.0876	0.042	0.0487	0.0619	-0.1286	-0.0462	0.047	0.0804	-0.0116	0.1089	0.1532	0.0333	0.0834	0.1231	0.027	-0.1303	0.0335	0.0668	0.0545	0.1019	0.0209	0.1081	-0.0889	-0.0961	0.0735	0.0219	-0.0053	-0.1446
LIN7A	-0.115	-0.2079	-0.124	-0.1784	-0.0148	-0.0998	-0.2511	-0.2211	0.0712	-0.1842	-0.2164	-0.2737	-0.0126	-0.1752	-0.158	-0.0378	-0.2777	0.0019	-0.2057	-0.1429	-0.113	-0.095	-0.144	0.0036	-0.0012	-0.1745	-0.099	-0.1047	-0.2657	-0.0594	-0.0642	-0.251	-0.0666	-0.117	-0.154	-0.0824	0.0307	-0.2331	-0.1128	-0.1752	-0.2203	0.1187	-0.1189	-0.3093	-0.144	-0.1851	-0.1681	-0.0508	-0.1715
NPR2	-0.1162	0.0226	-0.161	-0.0002	0.0422	-0.0367	0.0303	0.0284	0.0008	0.0647	-0.0658	0.0486	-0.0456	-0.0281	-0.0384	0.028	-0.1923	-0.0267	-0.1199	-0.0239	-0.0732	-0.013	-0.0544	-0.0233	-0.0469	-0.0444	0.0373	0.0266	0.1368	0.0348	-0.1056	0.0069	-0.0439	-0.0733	0.0475	0.0492	-0.0657	-0.062	-0.2346	0.0349	0.0732	-0.0553	-0.1338	-0.0371	-0.0689	0.0068	-0.0356	0.0087	-0.1475
HOXD9	-0.024	-0.1024	-0.0556	-0.1355	-0.1721	-0.1592	-0.0493	-0.0642	0.016	-0.0084	-0.0281	0.0214	-0.1332	-0.0674	-0.0931	-0.0517	-0.0883	0.0883	-0.0559	-0.161	-0.083	-0.0738	-0.2201	-0.0689	-0.0628	-0.1294	-0.1356	-0.0485	0.0957	-0.1036	-0.2505	-0.1146	-0.0715	0.0254	-0.0306	-0.0272	-0.0415	0.194	-0.1191	-0.116	-0.0157	-0.105	-0.02	-0.0425	-0.1661	-0.1734	-0.1454	-0.0803	-0.068
ZNF302	0.1364	0.0563	-0.2066	0.1485	0.1422	0.2074	-0.0228	-0.0576	0.2899	-0.1433	0.0058	-0.0295	0.3535	-0.0947	0.1067	0.007	-0.1016	0.1493	0.1489	-0.1324	0.139	0.0079	-0.0993	0.1082	-0.0112	0.0934	0.1312	-0.1331	0.0007	-0.2773	-0.018	0.1031	-0.0323	0.0007	-0.276	-0.1043	0.0718	0.1357	0.113	0.0972	0.0871	0.101	0.1095	0.0267	0.0609	-0.1678	0.1166	0.1604	-0.1701
NR2C2	0.0298	-0.2784	-0.1127	0.1828	0.1127	-0.2169	-0.0848	-0.002	-0.4393	-0.0873	-0.0415	-0.0773	-0.1002	-0.328	-0.1087	-0.0614	-0.1466	-0.1379	-0.0998	0.0083	-0.2274	-0.1361	-0.2658	0.0072	0.0145	-0.0816	-0.1873	-0.3152	-0.1681	-0.1809	-0.1759	0.0841	-0.0024	-0.0156	0.0067	-0.0229	0.0594	-0.0659	-0.1017	0.0481	0.1047	-0.1435	0.168	-0.0663	-0.0337	-0.0493	-0.0422	-0.1958	0.0326
GP5	0.0809	0.105	0.1808	0.0466	0.1029	0.0209	0.0636	0.1687	0.0592	0.1341	0.0833	0.0168	-0.0377	0.1505	0.1482	0.1408	0.0778	-0.0006	0.104	0.1181	0.0856	0.1889	0.1973	0.0314	0.1243	0.0938	0.1355	0.2311	-0.1448	0.0486	-0.0519	0.0738	-0.0158	0.1111	0.0004	-0.2339	0.0627	0.0063	0.0274	0.0801	-0.0376	0.0608	-0.0265	0.2108	0.1078	0.0127	0.0687	0.0706	-0.0074
PIEZO1	0.0332	0.0602	0.0823	0.0123	0.0603	-0.1255	-0.0179	0.0802	-0.0296	-0.042	-0.0557	0.1049	-0.0375	0.1014	0.0136	0.0539	-0.0369	-0.066	-0.0262	0.0618	0.0543	0.1158	0.1519	-0.0128	0.0099	-0.0005	0.2046	0.2074	0.1166	0.0415	-0.0126	0.0631	-0.0093	-0.0332	0.003	0.0575	0.0006	-0.0614	0.0793	-0.0079	0.2606	0.1129	-0.065	-0.2664	-0.1034	0.066	0.3119	0.056	-0.0823
ICA1	0.0596	-0.0775	-0.1978	-0.0167	-0.3094	0.0101	-0.0314	-0.1232	-0.1565	0.0052	-0.0748	-0.2759	0.1395	-0.1473	0.1096	0.0026	0.1228	0.0517	0.0349	0.0238	-0.0195	-0.0671	-0.1957	0.041	0.0261	0.0788	0.026	-0.1963	0.0411	-0.2502	-0.1887	0.079	-0.0249	0.1238	0.1621	0.1	-0.0641	0.2595	-0.0169	-0.0142	0.1042	-0.1173	-0.172	-0.0189	-0.0216	-0.0937	-0.1359	0.0128	0.0674
KPNA3	0.0857	0.079	-0.0937	0.0167	0.1459	0.0619	0.026	0.036	-0.0988	0.0525	0.0597	-0.0314	0.0626	0.0082	-0.0086	0.1654	0.0445	0.0661	-0.0393	0.0658	-0.0411	0.0713	0.0636	0.0548	-0.0016	0.028	0.083	0.0522	0.1088	-0.0067	0.0749	0.1098	0.0908	0.0294	0.0363	0.073	0.1386	0.1535	0.2176	0.0016	0.0573	-0.0138	-0.0013	0.0231	0.062	0.0329	0.019	0.0112	-0.0258
TACO1	-0.0126	0.0487	-0.0554	0.1273	-0.0236	0.0737	-0.0579	-0.0065	-0.0666	-0.0002	0.1233	0.0217	0.0567	-0.0354	0.0874	-0.0445	-0.0941	0.1882	0.0902	-0.0015	0.0917	0.0465	0.0635	0.0599	-0.0722	0.0553	0.0052	-0.0386	-0.0935	-0.1197	0.111	0.023	0.0154	0.2382	-0.0588	0.0957	0.0878	0.2129	-0.0938	0.0108	0.127	-0.1223	-0.0047	-0.0085	-0.0061	0.1264	0.08	0.0096	0.0139
SPTLC2	-0.1245	-0.21	0.0979	-0.2662	-0.1473	0.0069	-0.2905	-0.1041	-0.3479	-0.3038	0.0651	-0.3273	-0.3285	-0.0797	-0.2023	-0.5353	0.0439	0.0774	0.1019	-0.1689	-0.0158	-0.1254	-0.1709	-0.2599	-0.2627	-0.2848	-0.1143	-0.0798	-0.2138	-0.0009	-0.214	-0.2968	0.0204	-0.0002	0.0106	-0.1192	-0.0118	-0.1685	0.0445	-0.0652	-0.041	-0.386	-0.005	-0.1815	-0.09	-0.0855	-0.3005	-0.1422	-0.3595
ZNF681	0.0111	-0.1156	-0.0214	-0.1675	-0.0935	-0.0727	-0.2841	-0.171	-0.3209	-0.1898	-0.2616	-0.2184	0.0046	-0.1466	-0.2773	-0.019	-0.0258	0.0577	-0.2572	-0.2398	-0.1078	-0.1783	-0.0795	-0.3076	-0.333	-0.0465	-0.0045	-0.3265	-0.4368	-0.1297	0.0071	-0.0467	-0.2059	0.019	-0.4334	-0.4534	-0.2571	-0.3963	-0.0949	-0.1168	-0.2156	0.0129	-0.0959	-0.0451	-0.0682	-0.2291	-0.2651	-0.1156	-0.2002
C22orf29	0.077	0.136	0.1496	0.1402	0.0671	0.0229	-0.129	0.0992	0.2154	0.0912	0.1132	0.1285	-0.0321	0.0553	0.1254	-0.0021	0.1408	0.0496	0.2484	0.0847	0.2167	0.1402	0.1612	0.1554	-0.0315	0.1602	0.1864	0.1681	0.0815	0.1831	0.0854	0.0266	0.1691	0.0184	0.1368	0.1389	0.0727	-0.0062	0.1759	0.0842	0.1487	0.1818	0.0155	0.144	-0.0053	0.1611	0.0689	0.082	-0.0238
NDST1	-0.0298	0.0073	0.0845	-0.0367	-0.1051	-0.0215	0.027	0.0333	-0.266	0.0244	0.1234	0.0269	-0.0971	0.0251	0.0161	0.0276	-0.1111	-0.0876	0.2142	0.1224	-0.095	0.1387	0.2722	-0.0356	-0.0553	-0.0699	0.0871	0.1939	-0.0032	0.1536	-0.1542	0.066	0.0349	-0.1222	0.1017	0.0122	0.1246	0.0637	0.0911	0.1168	0.1634	-0.0094	-0.1513	-0.0473	-0.3694	0.0846	0.0843	-0.1039	0.0397
AKTIP	-0.5211	-0.3666	-0.4384	-0.3357	-0.2829	-0.243	-0.3512	-0.2888	-0.3063	-0.4063	-0.6956	-0.2747	-0.0812	-0.3847	-0.2756	-0.174	-0.2992	-0.2652	-0.0987	-0.542	-0.3327	-0.3465	-1.1367	-0.168	-0.4071	-0.434	-0.3991	-0.5574	-0.4918	-0.342	-0.0226	-0.4347	-0.4115	-0.4167	-0.8646	-0.2069	-0.4885	-0.9521	-0.3593	-0.3403	-0.6341	-0.1848	-0.0973	-0.1785	-0.3522	-0.2823	-0.2668	-0.3832	-0.2698
TBXA2R	0.1435	0.1639	0.0797	0.1679	0.1682	0.1337	0.0069	0.1457	-0.0341	0.0375	0.2211	0.1048	0.0403	0.1694	-0.0121	-0.0802	-0.0213	0.0899	0.0837	0.112	0.0281	0.1973	0.2055	-0.1026	0.0453	0.1255	0.1582	0.2167	0.1063	0.2507	0.0134	-0.001	0.1045	0.1454	-0.0111	0.0645	0.0539	0.0894	0.0567	0.193	0.0663	0.0436	0.0576	0.1892	-0.0463	-0.0678	0.0288	0.0989	0.0037
ANKRD22	-0.2189	-0.1385	-0.0674	-0.0479	-0.0936	0.0494	0.1243	-0.0014	-0.0757	-0.1065	-0.0796	-0.0386	-0.2568	-0.0609	-0.0858	-0.0041	0.1049	-0.1619	-0.1377	-0.1228	0.0275	0.0367	-0.039	-0.2388	0.0474	-0.0473	0.0035	-0.0591	-0.2776	-0.2247	-0.0144	0.037	-0.1515	-0.0667	0.0044	-0.4903	-0.3301	0.0858	0.0498	-0.1345	-0.0287	-0.1278	-0.3722	0.0599	-0.0203	-0.0215	0.0442	-0.061	-0.1295
SRPK2	-0.2214	-0.0803	-0.0269	-0.1687	0.0262	-0.1265	-0.0636	-0.0696	0.044	-0.2024	-0.2293	-0.0999	-0.0026	0.0535	-0.141	0.0905	-0.18	-0.1247	-0.0443	-0.1525	0.2924	0.0823	-0.1202	-0.2073	-0.1127	-0.1406	0.2601	-0.1435	-0.121	-0.0402	-0.0456	-0.0793	-0.1003	-0.1085	-0.1134	0.0746	-0.193	-0.1714	-0.1899	0.0866	-0.1902	-0.2492	-0.0045	-0.2001	0.0061	0.012	-0.1202	-0.0387	-0.1075
ACTR3	-0.0771	-0.2123	-0.5726	-0.2282	-0.4324	-1.9101	-0.5723	-0.3042	-0.0846	-0.4255	-0.1823	-0.5759	-0.8224	-0.6004	-0.0497	-0.0603	-0.1476	-0.278	-0.5127	-0.458	-0.461	-0.1637	-0.789	-0.0776	0.0311	-0.5748	-0.5476	-0.5861	-0.8859	-0.4045	-0.2957	-0.5876	-0.3943	-0.375	-0.3858	-0.5973	-0.2651	0.1025	-0.4679	-0.0855	-0.3656	-0.2903	-0.4673	-0.6482	-0.5759	-0.6676	-0.3934	-0.4771	-0.0778
KLHDC8A	-0.1492	-0.1656	-0.0082	-0.2915	-0.1996	-0.3801	-0.0725	-0.0832	-0.2194	-0.1144	-0.0793	-0.0946	-0.1341	-0.1683	-0.1136	-0.0451	-0.1048	-0.2185	-0.114	-0.109	-0.1751	-0.0866	-0.107	-0.1563	-0.1159	-0.162	-0.1727	-0.0261	-0.1468	-0.3183	-0.2192	-0.1468	-0.2082	-0.0308	0.056	-0.0086	-0.0741	-0.1011	-0.174	-0.11	0.0016	-0.0874	-0.3577	-0.2581	-0.2042	-0.0871	-0.1221	-0.1618	-0.0865
PTH1R	-0.1557	0.0475	0.0146	-0.0715	-0.0894	-0.1895	-0.0828	-0.1095	-0.121	-0.1543	-0.0564	-0.0703	-0.007	-0.0424	-0.1532	-0.1008	0.0771	-0.0263	0.0429	0.0166	-0.1296	-0.0283	0.0433	0.0466	-0.1569	-0.1499	-0.0718	-0.0152	-0.0539	0.012	-0.1344	-0.0578	0.0337	-0.0893	-0.1523	-0.1255	-0.3124	-0.2037	-0.0919	-0.0866	-0.1308	0.0097	0.1127	0.0415	-0.0504	-0.0661	-0.1219	-0.0962	-0.1807
SPTY2D1	0.1105	0.1187	0.0254	-0.0239	0.1218	0.0557	0.1104	0.0706	0.0593	-0.0516	0.0499	-0.0279	-0.1228	0.0903	-0.0539	0.2217	0.1053	0.0812	-0.101	0.1458	0.243	0.0868	0.0253	0.0857	0.0261	0.1514	0.121	0.0631	0.2518	0.118	0.0958	0.09	0.1414	-0.0443	0.008	-0.066	0.1625	0.0713	0.1216	0.1573	0.0629	0.0919	0.1068	0.0525	0.2394	0.0397	0.0471	0.1219	0.1659
LARP4B	-0.0273	-0.0384	-0.0353	-0.0013	-0.074	-0.0677	-0.1065	-0.0182	-0.0035	0.0237	-0.2536	-0.1279	0.012	0.0345	-0.1073	0.1299	-0.0729	0.0128	-0.0841	0.03	-0.1307	-0.0099	-0.0472	0.0364	-0.0233	-0.0816	-0.0853	-0.0449	-0.1162	0.0236	-0.0201	-0.0684	-0.0746	0.0808	0.1089	0.1344	-0.1624	0.1046	0.0906	-0.112	-0.1367	0.0502	-0.1518	-0.0086	-0.0644	-0.0271	-0.0186	-0.1205	0.0097
KAT6A	-0.2811	-0.0147	-0.0811	-0.0995	-0.1995	-0.2971	-0.059	-0.1063	-0.0292	0.1523	-0.0999	-0.3558	-0.0962	-0.0712	0.0178	-0.0822	-0.0011	-0.2039	-0.2734	-0.1446	0.0646	-0.2164	-0.0456	-0.1654	0.0747	-0.2351	-0.1374	-0.1217	-0.2	0.0135	-0.2965	0.188	-0.102	-0.1609	-0.0845	-0.0665	0.0097	-0.1076	-0.1195	-0.2285	-0.0807	-0.2141	-0.2081	-0.2091	-0.2899	0.011	0.0212	-0.2232	0.0864
TTYH3	-0.0678	-0.0787	-0.094	-0.0444	0.0468	-0.0844	-0.0461	-0.0314	0.0585	-0.1352	-0.092	0.0072	-0.0712	-0.0972	-0.0646	-0.0075	-0.0864	-0.1122	-0.0658	-0.0724	-0.0764	0.0104	-0.0763	0.027	0.0899	-0.0093	-0.0104	-0.0565	-0.1917	-0.1384	-0.0994	-0.0229	-0.0962	0.0592	0.0536	-0.2104	-0.0671	-0.159	-0.0739	-0.1551	0.0241	-0.05	-0.1179	-0.0966	-0.0676	-0.0688	-0.0576	-0.0394	0.1029
PTPN21	0.0528	-0.0864	0.1061	-0.0839	0.0133	-0.163	-0.1212	0.0449	0.0678	0.0211	-0.0588	0.0252	0.0507	0.0553	0.057	0.0616	-0.1251	-0.0925	0.0417	0.0579	0.0223	-0.0076	0.043	-0.0835	0.0896	-0.0129	0.0049	0.0519	-0.0721	-0.0543	0.0565	-0.0719	-0.0518	-0.0824	0.0154	-0.02	-0.0282	-0.0552	0.0536	0.0751	0.0677	-0.1037	0.0549	-0.0826	-0.0575	0.0115	-0.2264	-0.1097	0.0229
SLC44A2	0.0798	0.0029	-0.0351	0.084	0.1557	0.0969	-0.2127	0.0778	0.055	-0.0704	0.0662	0.1705	-0.052	0.0605	0.1281	-0.0992	0.0679	0.1154	0.1318	0.1419	0.0032	0.052	0.0505	-0.0163	0.1693	0.0747	-0.0803	0.0258	0.0155	0.0653	-0.0088	-0.0668	0.0917	0.1625	0.0623	0.1337	0.116	0.0266	0.0416	0.0738	0.0261	0.2404	-0.2102	-0.0286	0.0318	0.0996	0.1031	-0.0442	0.1643
DRAXIN	0.0933	-0.0966	0.0088	0.0142	-0.0438	0.0829	-0.0477	-0.0426	-0.0872	-0.0546	-0.0303	-0.0407	0.0364	0.0795	0.0472	-0.0554	-0.1336	0.0237	0.0125	0.0076	0.0686	-0.0397	0.0701	0.069	-0.0483	-0.028	-0.0609	0.0318	-0.1039	0.0525	-0.0196	0.0048	-0.046	0.088	0.0263	0.0519	-0.0361	-0.0453	-0.1013	-0.0097	0.0052	0.1004	-0.2017	0.0177	0.0211	-0.0744	0.057	-0.0089	0.0335
BMP1	-0.0513	-0.1514	-0.1752	-0.0436	-0.1573	-0.1356	-0.1841	-0.1549	-0.161	-0.0498	-0.1204	-0.2762	-0.1755	-0.2517	-0.2132	-0.1016	-0.1392	-0.2174	-0.1522	-0.211	-0.1498	-0.0607	-0.0422	-0.0522	-0.0888	-0.107	-0.1746	-0.0917	-0.2071	-0.1493	-0.2026	-0.113	-0.2636	-0.1118	-0.0384	-0.0212	-0.0973	-0.1087	-0.2062	-0.2965	-0.0512	-0.0443	-0.2317	-0.0254	-0.2035	-0.0431	-0.1123	-0.0743	-0.0367
ADH7	0.2032	0.0736	0.2117	0.134	0.1603	0.0075	0.0271	0.1933	0.0796	0.0477	0.0777	0.1482	-0.0765	0.0452	-0.0769	0.1449	0.0242	0.1452	0.3175	0.1396	0.0859	0.0851	0.1642	0.0139	-0.0401	0.0754	0.1739	0.0704	0.0527	0.1598	0.1839	-0.0423	0.0791	0.0401	0.1583	0.0853	0.1294	-0.0144	0.1171	0.079	0.0189	0.071	0.1416	0.1202	-0.0108	0.0168	0.135	0.0902	0.1347
FLOT2	0.0497	0.0924	0.1771	-0.0201	0.0832	0.0727	0.0338	0.083	0.0809	-0.0148	0.1258	-0.0251	0.0146	0.1444	-0.1267	-0.1265	-0.0268	-0.149	0.0281	0.0014	-0.1651	0.1498	0.2303	-0.108	-0.0032	0.0027	0.0053	0.1328	0.0325	0.0991	0.0348	-0.0501	0.0197	0.1255	0.0474	-0.0142	0.1018	-0.0236	0.0488	0.0382	-0.0007	-0.1137	-0.0251	-0.009	-0.1349	-0.086	-0.0674	0.0166	-0.0058
RBBP9	0.0504	0.0081	0.2362	0.1444	0.0224	-0.038	0.0619	0.2237	0.2053	0.0822	0.11	0.0447	0.0849	0.0053	0.1331	0.1778	-0.0672	-0.0726	0.1214	0.0919	-0.0395	-0.0109	0.2204	-0.0271	0.0624	-0.027	-0.0071	0.2834	0.2883	0.07	-0.0841	-0.0125	0.0173	-0.0071	-0.0305	0.0177	0.1058	0.0617	-0.049	0.0541	0.108	-0.0518	-0.0289	0.0579	-0.1035	0.174	-0.0049	-0.0347	0.0172
KCNH7	-0.18	-0.0518	0.0114	-0.1029	0.0208	-0.0539	-0.0719	0.0319	-0.0007	-0.1741	-0.1056	-0.0277	0.1198	-0.0305	-0.2299	-0.0316	-0.0354	-0.1096	-0.05	0.0674	-0.1111	-0.0172	0.1149	-0.0492	-0.0643	0.1573	-0.0558	0.1688	-0.107	0.0066	0.0402	-0.1568	-0.0397	-0.0736	-0.0792	-0.0433	-0.2904	-0.0915	-0.0042	-0.1112	-0.09	-0.1886	-0.2445	-0.0109	-0.0686	-0.086	0.0185	0.0275	-0.1785
MARCH5	-0.0127	-1.0033	0.0905	0.0138	-0.1049	0.0949	-0.2987	-0.1067	-0.5497	0.0659	-0.1996	-0.1922	0.0232	-0.1816	-0.1029	-0.4469	0.0071	-0.0121	0.037	0.1164	-0.0875	-0.2746	-0.0118	-0.134	0.1984	-0.0077	-0.4966	-0.445	-0.3199	0.0718	0.0823	-0.4388	-0.1137	-0.1756	-0.0786	-0.0028	-0.4735	-0.0072	-0.0511	0.1082	-0.2517	-0.0878	-0.2747	0.0264	0.0249	-0.0974	0.0236	-0.0918	-0.5585
CAPRIN2	-0.1447	-0.0113	-0.0103	-0.001	0.1244	0.1257	0.0608	0.0893	0.1232	0.0402	-0.0952	-0.0748	0.0449	-0.0202	0.0735	0.1861	0.1836	0.1055	0.2015	0.0926	-0.0376	0.1115	0.03	-0.0122	-0.0746	-0.0548	0.0345	-0.0066	0.0201	0.0233	-0.0299	0.0199	0.0297	-0.0743	0.0099	-0.094	-0.0097	-0.2454	0.0025	0.0004	-0.0422	-0.0422	0.1623	-0.1108	-0.0127	0.1848	0.108	0.1529	-0.0555
TUSC1	0.0014	0.0973	0.1626	0.0353	-0.0139	-0.0841	0.1132	0.1827	0.107	0.0829	0.1846	0.1153	-0.0549	0.1643	0.0588	0.1076	0.0056	-0.0708	0.2608	0.1355	-0.0191	0.1772	0.2564	0.2079	0.1314	0.1771	0.0901	0.2115	0.0755	0.2092	0.0111	0.0572	0.0498	-0.0814	0.0818	0.1097	-0.0322	0.1194	0.0816	0.0603	0.1717	0.1222	0.0272	0.1944	-0.0419	0.2064	0.131	0.151	0.0913
AP5B1	0.0433	0.0013	-0.028	0.0342	-0.1176	0.0076	0.0881	0.1003	0.1746	0.1503	-0.0958	-0.0002	-0.0842	0.0775	-0.0265	-0.0977	-0.0386	0.005	0.1222	0.0599	0.106	0.1179	-0.0292	0.079	-0.0226	-0.0428	0.1882	0.0369	-0.1401	-0.0092	0.072	0.0564	-0.0462	0.0539	-0.0982	-0.0336	-0.0224	-0.0099	0.0782	0.0055	-0.0066	-0.02	0.1136	0.0801	0.0268	-0.0698	0.1208	0.0438	-0.0061
PSME4	-0.038	0.085	0.0388	-0.0278	0.0076	0.0619	0.1256	-0.0668	-0.0039	-0.0486	0.0057	-0.1885	0.0171	-0.0476	-0.0382	0.1721	0.0086	-0.1468	-0.129	0.0908	-0.0824	-0.0011	0.0153	0.062	-0.0299	-0.0133	-0.0256	-0.065	-0.1201	-0.0626	0.0583	0.1402	-0.086	-0.0733	-0.0452	-0.1396	0.0646	-0.014	0.0729	0.028	-0.0612	0.0253	-0.1413	-0.0554	0.0323	0.0566	-0.0442	0.0141	0.1449
ZDHHC16	-0.0576	0.0503	-0.0703	0.0891	0.2109	0.1095	0.0726	0.057	0.9536	-0.0394	-0.0213	-0.004	0.0568	0.013	0.0221	0.1158	0.1588	0.1264	0.1236	0.1057	0.1056	0.0206	-0.0333	0.0574	0.0418	0.0807	-0.0174	0.0103	-0.0005	0.0296	0.0977	0.0978	0.1588	0.0532	-0.0379	0.0144	0.1182	0.1203	0.1104	0.0648	0.0744	0.1107	0.015	0.03	0.0618	0.0351	0.1403	-0.0121	0.0171
P2RY13	0.0473	0.1491	0.0305	0.0018	-0.0493	-0.1272	-0.0339	-0.0722	-0.1311	-0.0875	-0.0828	0.0487	-0.0146	0.0542	-0.1135	-0.2066	-0.0418	0.0745	0.0845	0.1851	-0.0664	0.0608	0.134	-0.0758	-0.1816	0.1689	-0.0369	0.0996	-0.118	0.1044	-0.0255	-0.2408	0.1188	-0.1636	-0.0468	-0.1035	0.1046	-0.0472	0.0775	-0.0563	-0.0089	-0.0216	0.1159	-0.0831	0.1307	-0.0068	-0.0149	0.0101	0.0064
UBE2E1	0.0746	0.1148	0.0561	0.2147	0.0854	0.1329	-0.043	0.1304	0.2078	0.1528	0.1223	0.3269	0.066	0.2483	-0.0742	0.0853	0.1318	0.1204	0.1444	0.0534	0.0428	0.1103	0.0606	0.001	0.2202	0.0526	0.1389	0.0946	0.1874	0.028	0.0383	0.0016	0.0361	0.2396	-0.1155	0.0399	0.1004	0.0941	0.1495	0.0279	0.0322	0.1577	0.0847	0.1307	-0.1059	0.0189	0.0476	0.1051	0.0128
NUDT12	-0.1311	-0.0848	-0.0583	-0.0837	-0.0069	-0.3535	-0.1181	0.1356	-0.2791	-0.1815	0.0292	0.0548	-0.0983	-0.0597	-0.1791	-0.0171	-0.2471	-0.2133	-0.2776	0.0175	-0.0156	0.0626	0.1318	-0.1822	0.022	0.0874	0.2113	0.0539	0.0535	-0.0001	-0.1023	-0.0301	-0.0739	0.1639	-0.0509	0.0041	-0.1467	-0.0715	0.0467	-0.1723	-0.0413	-0.1699	-0.0131	-0.0814	-0.1505	-0.0143	0.0861	0.055	-0.288
BBS1	0.1617	0.0584	-0.0309	0.1617	0.0865	0.1735	0.1237	-0.0086	0.238	0.0496	-0.1464	-0.1098	0.0772	-0.0376	0.0438	0.0801	0.0661	0.1014	-0.0157	0.1563	0.0546	0.0811	-0.1123	-0.0292	-0.1239	0.0033	0.1912	-0.111	0.021	-0.1288	0.0939	-0.0362	0.0074	0.1201	0.0921	0.0805	0.0634	0.0799	-0.0085	0.1002	0.105	0.0982	0.1062	0.118	0.0865	0.046	0.1788	0.1004	0.0343
POU2F3	-0.0462	-0.0216	-0.0916	0.0016	-0.0956	-0.1148	-0.0403	-0.0066	-0.0994	0.0076	-0.0201	-0.1035	-0.024	-0.045	0.0208	0.0705	-0.026	-0.1303	-0.0851	-0.0223	-0.1053	-0.0179	0.0608	-0.0261	-0.0157	-0.0477	0.0116	-0.035	-0.0117	0.0245	-0.0105	-0.0123	0.0496	-0.16	-0.0007	0.0036	-0.0162	-0.0388	-0.0897	-0.0128	-0.0781	-0.071	-0.0233	0.0639	-0.1433	0.0094	0.0008	-0.0113	-0.14
PYROXD2	0.0368	0.0525	0.019	0.0018	-0.0641	0.0911	0.0169	0.0285	-0.0419	-0.008	-0.0374	0.1131	0.0304	0.0016	0	-0.0259	-0.0347	-0.0128	0.0246	0.0301	-0.0049	0.0425	-0.0156	0.103	0.0256	0.021	0.0269	0.0371	-0.0111	-0.015	-0.1138	0.0379	0.0282	0.0043	0.0878	0.0807	-0.0157	-0.0269	0.0319	-0.0134	-0.0206	0.0823	-0.0913	0.0839	-0.0093	0.0284	-0.0516	0.035	0.0404
ADHFE1	-0.1743	0.1044	-0.0575	-0.2304	-0.1757	-0.2074	-0.1174	-0.2336	0.2208	-0.2229	-0.176	-0.2726	-0.1842	-0.0929	-0.0351	-0.1026	-0.2146	-0.1517	-0.1193	-0.267	-0.1294	-0.2654	-0.851	-0.3145	-0.1387	-0.1729	-0.3013	-0.1701	-0.1653	-0.0471	-0.3085	-0.0354	-0.329	-0.1213	0.0238	0.0027	-0.1185	-0.2016	-0.2757	-0.1513	-0.1009	-0.1766	-0.041	-0.2819	-0.24	-0.1258	-0.206	-0.2378	-0.0844
GINS4	-0.5444	-0.8428	-0.6813	-1.0421	-0.7618	-0.6358	-1.1172	-0.9515	-1.2711	-1.6284	-0.2729	-1.2071	-1.023	-0.5796	-1.0992	-1.1443	-1.4967	-0.8511	-0.7811	-1.0956	-1.0469	-0.9431	-0.3936	-1.2369	-0.7522	-0.9512	-1.5053	-1.2177	-1.2674	-0.0736	-1.2173	-1.3772	-0.868	-1.3284	-0.9156	-1.0911	-1.1642	-0.8164	-1.3635	-0.4666	-1.1195	-0.8216	-1.3829	-1.0046	-0.9986	-1.6365	-0.9829	-1.277	-1.0701
UBTF	-1.2188	-0.6824	-0.7331	-0.9977	-1.319	-1.2953	-1.1481	-0.8202	-1.5714	-1.0824	-0.8794	-1.2101	-0.7677	-0.9276	-1.021	-0.7836	-0.9068	-0.7108	-1.7291	-0.9418	-0.9216	-1.024	-0.376	-1.0731	-1.01	-1.2299	-1.3151	-0.9467	-0.7681	-0.596	-0.8193	-0.8905	-1.3391	-0.8743	-1.3451	-1.1233	-1.614	-0.5329	-0.8229	-1.0809	-1.2261	-1.3081	-1.5955	-1.616	-0.8474	-1.2478	-1.432	-1.231	-0.7133
FAM73B	0.048	0.0666	0.1323	0.0805	0.0506	0.0375	-0.033	0.111	0.1166	-0.0924	-0.0444	0.1614	-0.002	0.1592	0.0954	0.0267	0.0678	-0.0161	0.0141	0.1754	0.0016	0.1133	0.0975	0.0361	0.0933	0.0937	0.1437	0.0695	0.0304	0.1128	0.0176	0.0298	0.0282	-0.0386	0.0551	0.0268	-0.0005	0.0488	0.2041	0.1424	0.0369	0.0637	0.0706	0.077	0.0528	0.0762	0.0543	0.0205	0.026
MICA	0.0838	0.1231	0.0646	0.0564	0.2742	0.1348	0.1149	0.1289	0.0195	0.1554	0.1452	0.1206	0.0242	0.1714	0.056	0.095	-0.0908	0.1753	0.1228	0.2564	0.153	0.1418	0.1439	0.2088	0.1138	0.0679	0.2412	0.0397	-0.0987	0.0702	0.3361	-0.0166	0.0492	-0.0039	0.0097	0.0403	-0.0452	-0.078	0.1322	0.0892	-0.0606	0.1638	0.0547	0.1913	0.1676	0.2378	0.0989	0.2384	-0.0486
XRCC6BP1	-0.2334	-0.2402	-0.0164	-0.2272	-0.2578	-0.4131	-0.3558	-0.2137	-0.5006	-0.3851	-0.1931	-0.1865	-0.3537	-0.0571	0.0186	0.0186	-0.4952	-0.1623	-0.0867	-0.3244	-0.1993	-0.3721	-0.1127	-0.3312	-0.0415	-0.0989	-0.3841	-0.0625	-0.1831	-0.2394	-0.2015	-0.0648	-0.2065	-0.2101	-0.1569	-0.1161	-0.3464	-0.5225	-0.1213	-0.1872	-0.1466	0.016	-0.2622	-0.3099	-0.2856	-0.2475	-0.2339	-0.4278	-0.1526
TLR6	0.1271	0.0431	-0.0893	0.0439	0.0412	0.0464	-0.0194	-0.073	0.0511	-0.0133	0.0178	-0.0971	0.0777	-0.16	0.1334	0.143	0.1063	-0.0396	-0.0742	-0.1333	-0.0369	-0.0785	-0.1019	-0.1167	-0.0071	-0.0555	-0.0017	-0.163	0.2177	-0.1488	0.1591	0.02	-0.1046	0.0503	0.0001	-0.129	-0.1144	0.1199	0.0292	-0.0088	-0.1232	-0.0097	-0.0468	0.0377	-0.0211	0.0796	-0.0378	0.0156	-0.2334
ADCYAP1	-0.0928	0.1973	0.2053	0.1605	0.0844	-0.0181	0.0935	0.1369	-0.1537	0.0266	0	0.0669	-0.0924	0.2181	0.0892	0.2186	0.1548	0.0152	0.1413	-0.041	0.0864	0.2269	0.1109	0.0152	0.1166	0.0336	0.0401	0.16	0.0253	0.1816	0.0739	0.1191	0.1113	-0.0429	0.0442	0.3078	0.0055	-0.0249	0.1878	0.0912	0.116	0.0309	0.0835	0.0777	0.0288	0.2706	0.0676	0.0189	-0.0184
ZGPAT	-0.015	-0.0556	-0.1123	-0.0854	-0.0653	-0.0117	-0.0226	-0.0955	-0.0375	-0.0403	-0.0371	-0.08	-0.0159	0.0026	-0.0841	-0.0563	-0.1407	-0.0242	-0.1736	-0.0218	-0.0492	-0.0946	-0.127	-0.1185	-0.0918	-0.069	-0.0392	-0.0448	-0.0184	-0.153	-0.0627	-0.0515	-0.2082	0.2357	-0.1759	-0.1923	-0.1707	0.0745	-0.0778	-0.1287	-0.1351	-0.0507	-0.1889	-0.0084	-0.0806	0.0246	0.1241	-0.0987	-0.0045
KHDRBS2	0.0872	0.0257	0.124	0.0863	-0.0336	0.0967	-0.0995	0.0088	0.1001	-0.0113	0.1646	0.114	-0.0991	0.0634	-0.0102	-0.1002	0.0822	0.0299	0.0315	-0.0156	-0.0299	0.0637	-0.0075	0.0337	0.1074	0.1198	-0.0473	0.0263	0.0351	-0.0049	0.1416	0.0147	0.0501	-0.056	0.1282	-0.0148	0.0201	0.0933	0.0393	0.0141	0.074	0.0304	0.1089	0.1116	0.0382	0.0236	0.0416	0.1167	0.0893
SLC1A7	0.0318	0.056	0.0302	0.1048	-0.1261	0.0306	0.0109	0.0606	0.1184	0.0778	-0.0543	0.0187	0.1356	-0.061	0.1985	0.0996	-0.0645	0.0366	0.0468	0.0104	0.0953	0.0255	0.0129	0.1778	0.134	-0.1206	-0.0089	0.0252	0.029	0.1509	-0.1166	0.241	-0.0013	0.0058	0.0817	-0.0102	-0.0884	-0.0052	-0.1711	0.0381	0.0685	0.0313	0.0214	-0.0406	-0.0672	0.0854	0.0499	0.0181	0.1006
AGBL4	-0.0138	-0.0637	0.0626	-0.015	-0.0286	-0.0684	0.0064	0.0076	-0.1097	-0.0129	-0.1092	-0.1967	-0.163	-0.0588	0.0021	0.1913	-0.162	-0.0557	-0.0745	-0.0083	-0.0469	0.1368	-0.3208	-0.0365	-0.001	-0.1022	-0.1044	0.0185	0.006	-0.0484	0.0478	0.1265	-0.0409	0.0284	-0.0281	0.0786	-0.0941	-0.0245	-0.126	-0.079	-0.1419	-0.1446	0.0426	-0.0297	-0.0496	0.0842	0.0184	-0.1353	0.1156
RANBP17	0.1732	0.117	-0.0353	0.1608	0.1193	0.1434	0.0283	0.0996	0.2226	0.1674	0.1812	-0.0102	0.0916	0.0426	-0.0395	-0.195	0.1133	0.1211	-0.0216	0.0556	0.0097	0.044	0.1314	0.2987	0.0953	0.0542	0.1495	0.05	-0.0939	0.0329	-0.0399	-0.1485	0.0717	-0.0434	0.1042	-0.1849	0.1669	0.0695	0.1773	-0.0055	0.2492	-0.0351	0.1612	0.3182	0.1286	0.1557	0.06	0.1691	-0.2328
ZNHIT6	-0.492	-0.4744	-0.6279	-0.5477	-0.2336	-0.662	-0.5058	-0.2593	-0.3752	-0.4493	-0.531	-0.63	-0.4362	-0.3015	-0.1002	-0.3351	-0.2656	-0.3894	-0.3629	-0.2206	-0.428	-0.3454	-0.0595	-0.6578	-0.4256	-0.6139	-0.6951	-0.3669	-0.6334	-0.2492	0.0486	-0.306	-0.2771	-0.7715	-0.23	-0.561	-0.3572	-0.1544	-0.6095	-0.5199	0.0072	-0.251	-0.2935	-0.2835	-0.2399	-0.3875	-0.5683	-0.2653	-0.2469
SYT17	0.0979	0.0103	0.0573	0.0263	0.0591	0.0086	0.123	0.0187	0.1665	0.0856	0.145	-0.0097	-0.0128	-0.0334	-0.0245	0.0424	0.1136	-0.07	0.109	-0.0241	-0.005	0.0344	0.0431	0.1191	0.1115	-0.0127	0.1346	0.0043	-0.0272	-0.0866	-0.0364	0.0106	-0.0454	0.0486	0.1237	0.12	0.0458	0.0196	-0.0448	0.0428	0.0122	0.1072	0.0354	0.0138	-0.0228	0.034	0.0349	-0.1295	0.0377
ACTA2	-0.0858	0.0339	0.1573	0.0107	-0.0644	0.0509	-0.0119	0.0909	-0.0309	-0.0413	-0.0995	0.1301	0.0185	0.0316	0.0597	0.0511	-0.0106	-0.0441	-0.0672	0.0754	0.0541	0.1647	0.0245	0.0222	0.0709	0.064	-0.0778	0.1031	-0.0308	0.0885	-0.0257	0.0149	0.0644	0.0445	0.0517	0.0454	-0.0178	-0.0227	-0.0237	0.1356	0.0848	0.1895	0.2034	0.1056	0.1298	-0.0269	-0.0257	0.0246	0.0966
MRGBP	-1.0036	-0.4275	-0.0554	-0.6911	-0.3186	-0.8198	-0.4876	-0.173	-0.7454	-0.4958	-0.2134	-0.4635	-0.4475	-0.2892	-0.4473	-0.5682	-0.3191	-0.4721	-0.2587	-0.2526	-0.4462	-0.2399	-0.2161	-0.1759	-0.1936	-0.3897	-0.442	-0.1958	-0.3038	-0.2663	-0.5048	-0.3099	-0.4661	-0.9074	-0.3315	-0.4004	-0.1564	-0.1499	-0.555	-0.4755	-0.2748	-0.0665	-0.3853	-0.8919	-0.3001	-0.1007	-0.7568	-0.3628	-0.2488
ZNF277	0.1291	0.0994	0.0812	0.2242	0.0125	0.0753	0.1345	0.0126	0.2259	-0.0011	0.0501	-0.0019	-0.0047	0.0531	0.1313	0.1303	0.1258	0.1283	0.0103	0.0649	0.128	0.0441	0.1002	0.157	0.138	0.0653	0.0549	-0.0891	0.1172	0.0735	0.2677	-0.0236	0.0821	0.0959	0.0506	0.2218	0.0134	0.0603	0.1418	0.0799	0.0326	0.1181	0.0577	0.1647	0.1902	0.1876	0.1139	0.0817	0.1117
HDAC4	0.0579	-0.1997	0.0035	-0.0675	0.0612	0.0843	0.1956	0.0959	0.028	0.0131	0.0789	0.1398	0.0193	0.078	0.0378	0.0516	-0.0536	-0.0142	0.0224	0.0675	0.01	0.1649	0.1025	0.0399	0.1733	0.1014	0.1472	0.174	0.0183	0.1562	0.1166	0.0307	0.1742	0.0027	-0.0091	-0.1535	0.0399	0.0807	0.0032	0.0678	0.3028	0.0836	0.0754	0.0753	0.036	0.1441	0.0678	0.1266	0.1069
EFNA1	0.0629	0.2701	0.2091	0.2581	0.1152	0.1095	0.209	0.2267	0.0684	0.1831	0.1007	0.2172	0.1558	0.2258	0.055	0.1462	0.1117	0.1809	0.1005	0.1126	0.1532	0.2366	0.047	0.0933	0.023	0.1599	0.2547	0.192	0.0608	0.019	0.1976	0.0619	0.0827	0.1306	0.1938	0.232	0.0954	0.2509	0.1837	0.2033	0.2692	0.1313	0.1283	0.2206	0.1482	0.1213	0.1828	0.2068	0.1066
JTB	0.1105	-0.0486	-0.2414	0.1155	0.0304	-0.4712	0.0879	-0.6313	0.0461	-0.142	0.1649	-0.4134	0.1136	-0.6791	0.044	-0.3507	0.0737	-0.0044	-0.063	-0.1769	-0.121	-0.1033	-0.2334	-0.1397	0.0621	-0.1922	-0.1806	-0.1385	0.1995	-0.3095	0.1137	-0.0523	-0.4743	-0.058	-0.1009	0.4357	-0.0537	0.1491	-0.0333	-0.1979	-0.2198	-0.1892	-0.1808	-0.0118	-0.2055	-0.0606	-0.0744	-0.1397	-0.1425
MAPK1IP1L	-0.3011	-0.3416	-0.1999	-0.3166	-0.376	-0.2153	-0.1534	-0.3775	-0.3335	-0.2154	-0.411	-0.2683	-0.0457	-0.2372	-0.1278	-0.1082	-0.1956	-0.2327	-0.2775	-0.1413	-0.2036	-0.1614	-0.5011	-0.2201	-0.1756	-0.0389	-0.2131	-0.2465	-0.1989	-0.324	-0.03	-0.074	-0.2319	-0.1275	-0.1803	-0.0199	-0.1639	-0.1899	-0.1801	-0.3412	-0.0955	-0.3129	-0.1536	-0.1965	-0.2681	-0.177	-0.0614	-0.0917	-0.1483
H2AFY	-0.2036	-0.4147	-0.1335	-0.18	-0.138	-0.3089	-0.0769	-0.1436	-0.034	-0.146	-0.1401	-0.2397	-0.1434	-0.1784	-0.1067	0.0316	-0.1821	-0.2209	-0.0625	-0.1338	-0.1333	-0.2023	-0.1625	-0.0828	-0.1032	-0.0791	-0.1013	-0.1845	-0.1131	-0.17	-0.2218	0.0714	-0.1645	-0.173	-0.0849	-0.1338	-0.163	-0.0474	-0.213	-0.1949	-0.2105	-0.0556	-0.0743	-0.1512	-0.0405	-0.1021	0.0072	-0.1888	-0.1419
SMAD7	-0.63	-0.096	-0.0719	-0.0448	-0.053	-0.002	0.0842	-0.1512	0.0475	0.1042	-0.1159	-0.1811	0.0165	-0.045	0.1378	-0.0739	0.0181	-0.0169	0.0018	-0.0095	-0.0391	-0.0723	-0.2015	0.0831	-0.1609	-0.1463	0.0954	-0.119	-0.4106	-0.1469	-0.045	0.0268	-0.094	0.1794	-0.2377	-0.0192	-0.0395	-0.1229	-0.0414	-0.0214	-0.1314	-0.0135	-0.1399	-0.1389	0.0271	-0.1077	-0.0157	0.0109	-0.685
MRPL3	-0.3262	-0.3975	-0.2569	-0.2098	-0.4201	-0.1123	-0.1536	-0.2626	-0.6553	-0.2182	-0.296	-0.4056	-0.1466	-0.2728	-0.1247	-0.07	-0.1722	-0.1194	-0.1187	-0.112	-0.2555	-0.4181	-0.2367	-0.0685	-0.0412	-0.3557	-0.4598	-0.4179	-0.4085	-0.0586	-0.1314	-0.2876	-0.1159	0.0915	-0.2171	-0.1869	-0.2197	-0.0834	-0.2748	-0.3471	-0.2849	-0.2378	-0.2849	-0.1631	0.0194	-0.1448	0.0487	-0.2805	-0.1071
HLA-DOA	0.0592	0.1118	0.106	0.0923	0.0459	0.0294	0.0346	0.07	-0.065	0.0317	0.0709	0.1303	0.0025	0.0448	0.1053	0.1146	0.0176	0.0737	0.0292	0.0316	0.0655	0.0106	0.0601	-0.0726	0.1007	0.0034	0.0797	0.0448	0.058	0.1308	-0.1286	0.0556	0.1834	0.0165	-0.0915	0.0923	-0.0395	0.1459	-0.026	0.0603	-0.1032	-0.0307	-0.005	0.0501	0.0893	0.0192	0.0578	-0.1161	0.028
SLC25A31	-0.0127	-0.1103	-0.0896	-0.1511	0.0011	0.0098	-0.3186	0.0401	-0.1571	-0.1704	-0.0127	-0.0067	0.0491	-0.0951	-0.3373	-0.183	0.0399	-0.0447	-0.0675	-0.0545	-0.1862	0.0156	-0.054	-0.5708	-0.5031	-0.0067	0.0067	-0.0564	-0.1495	-0.0477	-0.0753	-0.2921	-0.0498	-0.1243	-0.1416	-0.1803	-0.2644	-0.2712	0.0438	-0.0826	-0.1412	0.109	-0.0093	0.0539	-0.0948	0.0153	0.0269	-0.0824	0.0661
LMNB1	-0.2741	-0.1087	-0.3894	-0.0533	-0.1642	0.0273	-0.2242	-0.1276	0.0014	-0.1008	-0.2909	-0.0956	-0.1467	-0.1129	-0.0628	-0.2552	-0.1207	-0.1352	-0.0595	-0.3178	-0.3279	-0.0326	-0.0572	-0.175	-0.0789	-0.0982	-0.0176	-0.1618	-0.1662	-0.2302	-0.0835	0.0069	-0.1038	-0.1106	-0.105	-0.0849	-0.0917	0.0382	-0.2957	-0.237	-0.0916	-0.2331	-0.3116	-0.2987	-0.0933	-0.1674	-0.1465	-0.22	-0.0968
NMD3	-0.6856	-0.5904	-0.6755	-0.7226	-0.6625	-0.7155	-0.6703	-0.7991	-0.2753	-0.9886	-0.8934	-1.2014	-1.0112	-0.8081	-0.6635	-0.8174	-0.6118	-0.4658	-1.0051	-0.5551	-0.7427	-0.7602	-1.2464	-1.0023	-0.9008	-0.8607	-0.9261	-1.0407	-1.2719	-0.4247	-0.254	-0.4136	-0.4377	-1.4041	-0.5526	-0.8192	-1.0687	-0.8012	-0.3296	-0.6276	-0.6694	-0.8554	-0.8081	-0.7353	-0.6295	-0.6612	-0.6016	-0.4352	-0.6366
RPS15	-1.3341	-1.4933	-1.0939	-1.286	-1.1775	-1.3603	-1.4577	-1.3296	-1.4327	-1.5512	-1.6592	-1.8515	-1.4841	-1.5048	-1.6395	-1.6495	-0.935	-1.5248	-1.1644	-1.4876	-1.746	-1.9758	-2.0583	-1.252	-1.391	-2.1085	-1.6855	-1.863	-1.6311	-1.6625	-1.447	-1.8499	-1.5533	-2.3011	-1.256	-1.561	-2.0972	-1.2977	-1.1671	-1.4994	-1.4329	-1.4754	-1.1078	-1.9934	-1.4784	-1.7317	-1.4014	-1.1078	-1.3069
DNAJC1	0.0419	0.1487	-0.0097	0.0414	0.0838	-0.0111	-0.0165	0.0421	-0.1408	-0.0091	-0.0442	0.0114	-0.1029	-0.0059	-0.0158	0.1182	0.1447	0.0497	-0.1214	0.0303	0.0568	0.0883	0.028	0.0488	0.0777	0.0521	0.0446	-0.0416	0.1363	-0.0392	0.0555	0.0075	0.058	0.1036	0.0448	0.0264	0.0433	0.0178	0.1101	0.0182	0.0409	0.0432	0.0774	0.0344	0.1213	0.0414	-0.0435	-0.02	0.0935
FUCA1	-0.0411	-0.1045	-0.2233	-0.0193	-0.0165	-0.0862	-0.0905	-0.0574	-0.1953	-0.114	-0.0428	-0.1288	-0.0557	-0.0711	-0.0557	-0.0845	0.0008	-0.2278	-0.0406	-0.0299	-0.0751	-0.0017	-0.0652	0.0435	-0.0734	-0.0914	-0.1265	0.0256	-0.2266	-0.0779	-0.1252	-0.0117	-0.0678	-0.08	0.112	-0.0669	-0.0766	0.081	-0.08	-0.0862	-0.109	-0.0385	-0.1419	-0.1074	-0.0856	-0.0181	-0.1201	-0.0386	-0.1704
TESPA1	-0.0823	-0.1181	-0.0618	0.0044	-0.1209	0.1333	-0.0508	-0.0273	0.1206	0.0643	-0.0373	0.0058	0.0644	-0.081	-0.1827	-0.013	0.0469	0.0185	-0.1201	0.0171	0.0184	-0.0405	-0.068	-0.0634	-0.0068	-0.0414	-0.0886	-0.0739	-0.1616	-0.1042	-0.0417	0.1069	-0.0289	0.1223	-0.1407	-0.0784	0.0434	-0.0842	-0.0548	-0.0133	0.0084	-0.0611	0.0081	0.1338	0.0168	-0.1052	0.0424	0.049	-0.0507
FUT10	0.1438	0.0992	0.0346	0.1193	-0.1549	-0.0405	0.0283	0.0223	-0.1873	0.1398	0.0451	-0.0692	0.0897	0.0158	0.1294	-0.0186	0.0417	-0.005	0.132	-0.0301	-0.0633	-0.0398	0.0282	0.0357	-0.05	-0.0181	-0.0538	0.0567	0.1498	0.0956	-0.0603	0.0901	0.1294	0.0899	0.0983	-0.1353	0.008	0.0772	-0.1063	-0.0608	0.015	-0.0426	-0.0468	0.0485	-0.0524	-0.0434	-0.0307	-0.0382	-0.0274
CEP57L1	0.1192	-0.2016	-0.5204	-0.1481	-0.1713	-0.1726	0.1083	-0.0472	-0.1458	-0.1395	-0.0839	-0.1672	-0.074	-0.0936	-0.109	-0.1391	-0.0713	-0.049	-0.0168	-0.0379	-0.2645	-0.1224	-0.3103	0.0325	-0.2884	-0.0912	-0.0226	-0.0824	-0.0867	-0.1677	-0.156	-0.32	-0.0408	-0.2364	-0.2639	-0.257	-0.1365	-0.1688	0.1561	-0.2495	-0.0535	-0.0905	-0.1623	-0.139	-0.0597	-0.2038	-0.0915	-0.0793	-0.1609
LZTS2	0.0481	-0.0246	0.1466	0.0727	0.0912	0.1013	-0.0271	0.0053	0.0167	-0.0238	-0.0334	0.0117	0.0957	0.0921	0.0088	0.0409	0.0479	-0.0357	0.0328	0.0083	-0.0162	0.1187	0.0402	0.0058	0.1107	-0.0209	0.0501	0.0573	-0.0384	0.1541	-0.018	0.0128	-0.0034	0.0473	0.0242	0.0518	-0.0222	0.0566	0.0623	0.1412	0.131	-0.0349	-0.0204	-0.0611	0.054	0.0756	0.0455	0.045	0.0304
MDM2	-0.899	-0.1837	0.0242	-0.3917	0.0448	-0.6352	0.0217	-0.0882	-0.7241	-0.4148	-0.837	-0.37	-0.7595	0.0781	-0.4426	0.0534	-0.2572	0.1422	-0.1722	-0.1837	-0.0153	0.0421	-0.172	-0.0087	-0.2105	0.0866	0.1539	-0.0764	-0.595	-0.1478	0.0645	-0.1792	0.1281	-1.0692	-0.3819	-0.3303	-0.2891	-1.8966	0.0875	-0.089	-0.2979	-0.0901	0.0662	-1.0772	-0.091	0.0654	-0.485	0.0633	-0.0179
NYNRIN	0.173	-0.0515	0.0113	0.0494	0.1642	0.023	0.1774	0.1219	-0.0256	0.1686	0.0481	0.0968	0.2128	0.0395	0.0943	0.0587	-0.0734	0.0247	0.1118	-0.0982	0.1701	0.0379	0.0512	0.0378	0.0604	-0.0294	0.1512	0.0091	0.1077	0.0399	0.3015	0.1809	0.0937	0.1332	0.073	0.171	0.0936	0.0933	0.1327	0.1112	0.1366	0.0807	-0.0848	0.0812	0.0581	0.0517	0.0476	0.1276	0.026
TLR3	0.0767	-0.0255	0.0249	0.0067	-0.0592	-0.0432	0.0623	0.0168	-0.1377	0.0513	-0.1599	-0.049	-0.0109	-0.0107	0.0607	-0.0092	0.0278	0.1019	-0.322	-0.0385	0.0901	-0.0012	-0.0998	0.0542	0.0354	0.0176	0.0845	0.0188	0.0568	0.0839	0.1921	0.0699	-0.0519	-0.322	0.1171	0.122	-0.1403	-0.0351	-0.2111	0.0651	-0.0387	0.056	-0.3022	-0.0447	-0.0324	0.062	0.003	-0.0525	0.0475
DNAH7	0.0009	0.1689	-0.3547	-0.0426	0.0237	-0.0591	0.0899	0.0694	0.0046	0.0242	0.1276	-0.0425	0.0426	0.0622	0.0437	-0.1671	0.1182	-0.0949	-0.0028	-0.01	-0.0932	0.1511	0.1534	0.0834	-0.0706	-0.0793	0.0104	0.0618	0.207	0.0896	0.1404	-0.3534	0.0751	-0.065	0.1199	-0.0358	0.0995	0.0459	0.1762	-0.0754	-0.0117	-0.0441	0.1079	-0.0621	-0.0261	0.0497	-0.0424	0.0598	0.0725
ENO1	0.1266	-0.2366	0.003	0.1478	-0.1801	-0.0185	-0.3079	-0.0719	-0.1322	-0.5154	0.0084	-0.9006	-0.0334	0.0511	0.0104	-0.0805	-0.1812	0.0561	-0.0472	-0.1173	-0.5297	-0.2104	-0.0053	-0.1535	-0.3586	-0.3562	-0.2138	-0.2705	-0.4904	0.0514	0.108	-0.1477	0.1619	-0.0084	-0.0964	-0.1158	-0.7493	0.0211	-0.1224	0.0861	-0.0881	-0.41	0.2894	-0.2379	-0.0031	-0.3051	-0.0368	-0.1776	0.0362
FSBP	0.031	-0.2683	-0.0056	-0.1643	-0.0624	-0.0707	-0.1404	-0.0987	0.0616	-0.1347	-0.057	-0.2304	-0.0285	-0.1019	0.0502	0.2675	0	-0.0741	0.0002	-0.1007	-0.25	-0.0424	-0.1552	0.0281	-0.0931	-0.0375	0.0407	-0.0665	0.2542	-0.3003	0.0222	-0.3088	-0.0917	-0.2505	-0.102	-0.1307	-0.1166	0.0863	-0.1381	-0.0799	-0.1277	-0.1305	0.0418	-0.1043	0.1045	-0.1833	-0.096	-0.0644	-0.1238
FRAT2	-0.2621	-0.0672	-0.028	-0.2159	-0.1429	-0.3418	-0.1506	0.0364	-0.172	-0.1813	-0.0396	-0.1061	-0.0541	-0.0403	-0.039	-0.1134	-0.0395	-0.1814	-0.0468	-0.0837	-0.1325	0.0398	0.0769	-0.0212	-0.0202	-0.1161	-0.0262	0.0323	-0.1701	0.0274	-0.0992	-0.0425	-0.0411	-0.0936	-0.0931	-0.0076	-0.0773	-0.0736	-0.0659	-0.0328	0.0174	0.0198	-0.1845	0.1229	-0.13	-0.0127	-0.2243	-0.0845	-0.0835
FAM134A	0.0944	0.1636	0.1066	0.2725	0.1079	0.1267	0.1201	0.0921	0.0529	0.1039	0.215	0.1478	0.1494	0.0892	0.1665	0.1258	0.1388	0.1995	-0.0223	0.0821	0.1793	0.1552	0.0656	0.2095	0.1016	0.0794	0.2185	0.0022	0.1934	0.0651	0.1347	0.171	0.2125	0.1874	0.0737	0.1388	0.1621	0.2823	0.1885	0.1868	0.1113	0.0909	0.058	0.211	0.1965	0.1634	0.2171	0.2094	0.1268
GRIK3	-0.0302	0.1177	0.0807	0.1267	0.032	0.1276	0.0071	0.1837	0.0091	0.1855	0.1293	0.1583	0.1777	0.1672	0.13	0.0412	0.1245	0.0407	-0.0285	0.1181	-0.0035	0.2112	0.1941	0.1619	0.2486	0.0581	0.2965	0.0844	0.1507	0.0484	0.0887	0.1869	0.0575	-0.0098	0.2779	0.2811	0.1706	0.0727	0.0976	0.0715	0.1731	0.0931	0.1457	0.0948	-0.0478	0.2335	0.1574	0.2139	0.139
SPACA1	0.064	0.0797	-0.0344	0.0605	0.0006	0.0078	0.1916	0.1399	0.0491	0.0752	0.0094	0.1286	-0.0008	0.1041	-0.0606	0.0085	0.065	0.0453	0.0154	0.1054	0.0884	0.0757	0.0655	-0.0785	0.1992	0.0356	0.1038	0.1303	0.1416	0.0648	0.0139	0.0961	0.0562	0.0695	0.0953	0.2222	0.0057	0.0738	-0.0177	0.106	-0.0038	0.0938	-0.0851	0.04	0.0087	0.1236	-0.0099	0.0125	0.0004
CLDN1	-0.2364	-0.2682	0.0204	-0.3255	-0.164	-0.2187	-0.1225	-0.1201	-0.0438	-0.1091	-0.1416	-0.0973	-0.0728	-0.1331	-0.0981	-0.0025	-0.0954	-0.1005	0.0353	-0.1561	0.0465	-0.13	-0.1252	-0.0558	-0.0441	-0.1986	-0.1834	-0.0072	-0.0191	-0.1316	-0.1475	-0.095	-0.1718	-0.1787	-0.0597	0.0495	-0.1234	0.0061	-0.0759	-0.024	-0.1081	-0.0011	-0.0352	-0.1968	-0.1661	-0.1872	-0.0673	-0.1035	0.0246
SDR16C5	0.0698	-0.0061	0.0592	0.0286	-0.0563	-0.0546	0.0971	0.0136	0.0131	0.0377	-0.0667	-0.0132	0.0536	-0.072	-0.0255	0.0019	0.0931	-0.0574	-0.0966	-0.0062	-0.0366	0.0805	0.0329	0.0995	0.0671	0.0644	0.0015	-0.0809	-0.0378	-0.2207	-0.0244	0.1075	0.05	0.151	0.187	-0.0163	0.0553	0.0452	-0.037	-0.0428	0.0052	-0.0227	0.0983	0.0131	0.0122	0.0311	-0.0448	0.0347	0.1671
PSRC1	-0.1944	-0.0356	-0.0234	0.0354	-0.1084	-0.0198	0.1781	-0.0595	0.0448	0.1772	-0.0504	-0.0421	-0.3006	-0.0419	0.1414	0.0006	0.1272	0.0165	-0.1208	-0.0974	0.132	-0.112	-0.2288	0.0682	0.0209	-0.1371	-0.0096	-0.0931	0.0308	-0.0624	-0.0069	0.007	-0.0634	0.0023	0.062	0.2568	0.0691	0.1416	-0.1852	-0.0164	0.179	-0.0783	-0.1297	-0.1191	0.1617	0.0027	0.0137	0.0028	0.074
SDR9C7	0.0446	-0.0296	0.1039	-0.0611	0.1452	0.1281	-0.1108	0.0126	-0.086	-0.1059	-0.1785	-0.07	-0.1142	-0.0516	0.0684	0.005	0.0505	-0.1029	0.0565	-0.0103	-0.0201	0.0188	-0.0101	-0.1547	-0.0479	-0.1022	-0.0444	-0.0491	0.0666	0.0423	-0.0297	-0.0922	-0.0223	-0.0059	0.0325	-0.0479	-0.1115	-0.1112	-0.128	-0.0147	-0.0004	0.0228	-0.0911	-0.1653	-0.1146	-0.0555	0.0443	0.0273	-0.049
HIRA	-0.2353	-0.1233	-0.3087	0.0095	-0.4359	-0.4541	-0.2124	-0.0738	-0.0319	-0.1837	-0.1816	-0.0832	-0.0247	-0.2072	-0.3958	-0.2147	-0.2927	-0.2669	0.0002	-0.0824	-0.001	-0.1054	-0.0298	-0.2753	-0.3744	-0.2321	-0.2278	0.0194	-0.3327	-0.2652	-0.2459	-0.3776	-0.128	-0.153	-0.1853	-0.4145	-0.057	-0.0541	-0.0488	-0.2777	0.0267	-0.2783	-0.4321	-0.6638	-0.0695	-0.4444	-0.1031	-0.0746	-0.7197
WIBG	-0.0628	0.0252	0.0057	-0.0854	-0.0026	-0.0767	0.0233	0.018	-0.068	-0.0623	-0.1537	-0.2034	-0.0022	-0.0438	-0.0512	0.1449	-0.0131	-0.0307	0.0169	-0.0417	-0.1378	0.0081	0.0534	0.0353	-0.0164	-0.0642	-0.1143	-0.0155	-0.0022	-0.0302	-0.1654	-0.1479	-0.0231	0.0639	-0.0761	-0.1115	0.0191	-0.058	0.0603	-0.0708	0.0525	0.0107	-0.0921	-0.1526	0.0191	-0.11	-0.1582	-0.0327	-0.0378
PSMD7	-1.1353	-0.7193	-0.9537	-0.6357	-0.4692	-0.355	-0.8601	-0.3033	-1.1689	-0.1008	-0.2937	-0.3721	-0.9339	-0.5117	-0.8909	-0.7069	-0.666	-0.6305	-0.7083	-0.323	-0.4855	-0.2098	-0.3908	-0.3283	-0.1762	-0.382	-0.5453	-0.5004	-0.6964	-1.2112	-0.5678	-0.39	-0.8836	-0.6175	-0.3567	-0.2735	-0.4936	-1.0115	-0.5195	-0.7555	-0.4371	-0.4783	-0.8745	-0.4169	-0.7162	-0.4911	-0.4847	-0.342	-0.4695
SUPT16H	-1.4652	-0.6863	-1.0407	-1.8363	-0.5088	-1.1172	-1.6278	-1.1768	-1.1294	-1.0811	-1.8012	-1.1925	-1.7739	-1.2607	-2.0202	-0.6984	-1.2291	-1.313	-2.0009	-1.2266	-1.3555	-1.632	-1.2643	-1.3245	-1.4719	-1.5922	-0.846	-1.4766	-1.0461	-1.4272	-1.5545	-0.7799	-1.2951	-1.3528	-1.4885	-1.1601	-1.065	-1.7864	-1.0393	-0.9847	-1.0384	-0.9609	-1.5217	-1.0227	-1.5669	-1.1754	-1.7717	-1.1959	-1.0309
ARHGAP25	0.1393	0.2559	0.3493	0.2694	0.2937	0.1763	0.1096	0.2077	0.2206	0.1876	0.1893	0.3192	0.2176	0.1843	0.0977	0.2332	0.1769	0.1276	0.1236	0.1357	0.1886	0.3357	0.2289	0.1308	0.2254	0.2314	0.2478	0.1906	0.1801	0.3768	0.0576	0.1539	0.1141	0.059	0.112	0.237	0.2301	0.2127	0.3944	0.1418	0.2429	-0.0027	0.2789	0.2835	0.0827	0.2282	-0.0271	0.2187	0.1939
ZFYVE26	-0.0809	-0.0606	0.1078	0.0071	-0.0398	-0.1902	-0.08	-0.0594	-0.0463	0.0512	0.14	-0.0908	0.0101	-0.0809	0.1002	0.0721	-0.0246	-0.0389	-0.0182	0.0374	-0.0518	0.0678	0.0271	0.1243	-0.0568	-0.0765	0.0015	-0.0097	-0.0609	0.0416	0.0197	0.0334	-0.0329	-0.013	-0.1601	0.0016	-0.0742	-0.1233	-0.0775	0.021	-0.1123	-0.0336	0.0286	-0.0352	-0.0329	-0.0705	-0.0355	-0.1491	0.0171
KCNJ1	-0.0427	-0.0286	0.0036	0.034	-0.0753	0.0317	0.078	-0.0166	0.0166	0.0908	0.1816	0.0886	-0.2032	0.0651	-0.0283	-0.0682	0.0188	0.1113	-0.0739	0.0195	-0.0027	0.0009	-0.0866	0.0926	-0.1707	-0.0589	0.2159	0.0116	0.156	0.0811	-0.0355	0.0264	0.0242	-0.041	0.0006	-0.1094	-0.0069	-0.0095	0.1938	0.0239	-0.0121	0.0667	-0.162	0.077	0.0683	0.0866	0.0244	0.1222	0.0547
CHI3L1	0.1133	0.0993	-0.0124	0.2367	-0.0027	0.0847	0.0485	-0.0277	0.1144	0.1246	0.0112	0.037	0.1378	-0.0402	-0.0435	0.1618	0.0818	0.1875	0.0035	0.0463	0.1193	0.0354	-0.0806	0.086	0.0633	0.0518	0.1117	-0.0992	0.128	-0.0259	0.245	0.0912	-0.0271	0.1204	0.1236	0.0833	0.0849	0.0095	0.1593	0.1205	0.0461	-0.0569	0.1407	0.1449	0.1783	0.0638	0.1609	0.0936	0.1046
FAM149B1	-0.2718	0.4738	0.049	-0.2838	0.0361	0.085	-0.1426	-0.0235	0.06	0.8541	-0.1403	-0.1701	0.2496	-0.0708	-0.1819	0.305	-0.0822	-0.0639	0.0098	-0.055	-0.0588	0.1293	-0.0658	-0.1966	-0.1086	-0.2929	0.007	-0.0523	0.3899	0.0066	0.039	-0.0645	-0.0463	-0.1099	-0.1536	-0.1048	-0.2256	-0.2584	0.017	0.0577	-0.0026	-0.2347	-0.1355	-0.2157	-0.1196	-0.0643	-0.1363	0.0626	-0.1875
HIF1A	0.0732	0.1165	0.0618	0.2059	0.0384	0.147	0.0785	0.0846	-0.1983	-0.1362	0.101	-0.0775	-0.0441	-0.0363	-0.0464	0.0283	-0.0587	0.0465	0.1953	0.0992	0.1084	-0.0522	0.0672	-0.0221	0.102	-0.0169	0.0056	0.0579	0.0425	0.0589	0.2344	-0.0912	0.2276	0.1642	-0.1896	-0.0018	-0.0781	0.1735	-0.1586	0.1519	0.1025	-0.0737	-0.0614	0.1517	0.3895	-0.0013	0.1383	0.079	-0.0502
IQCH	0.0953	-0.0368	0.0752	0.0498	0.0358	0.0564	-0.0592	0.0414	0.0978	0.044	-0.0121	-0.0834	0.02	-0.008	-0.0216	0.0248	-0.0861	-0.0705	-0.078	-0.0518	0.0688	0.0184	0.0312	-0.0269	0.0283	0.0405	0.0594	0.1094	-0.0577	-0.0414	0.2155	0.0708	0.1489	0.0948	0.0574	-0.0073	-0.0894	0.0061	0.0142	0.0303	-0.0197	-0.1121	0.0123	0.0753	0.0462	0.1115	0.072	0.0368	0.0232
RAB6A	-0.106	-0.2957	-0.287	-0.5395	-0.2141	-0.3337	-0.053	-0.9275	-0.2314	-0.2251	-0.2869	-0.6928	-0.279	-1.0232	-0.2799	-0.1738	-0.3405	-0.4234	-0.1904	-0.5814	-0.2882	-0.9474	-0.6633	-0.4848	-0.3801	-0.7634	-0.2972	-0.2921	-0.2127	-0.3192	-0.0857	-0.7501	-0.1688	-0.3874	-0.0523	-0.3965	-0.5014	-0.2758	-0.2755	-0.2857	-0.2686	-0.8154	-0.022	-0.3459	-0.2821	-0.5084	-0.363	-0.5774	-0.0348
PITX3	0.0657	0.1015	0.0374	0.0554	-0.0361	0.0046	-0.1046	-0.0908	0.1837	0.1267	-0.0501	0.0231	-0.0564	-0.0019	-0.0131	-0.0771	0.0372	-0.1334	-0.1092	0.0404	0.1016	0.0225	-0.1262	-0.1448	0.1578	-0.1128	-0.0789	-0.0498	0.1704	0.0155	0.0091	-0.0883	-0.0338	-0.0528	-0.0561	-0.0432	0.0834	0.0749	-0.0099	0.0712	0.0061	-0.0497	-0.0037	-0.0104	0.0698	0.1094	0.0765	0.0769	-0.0377
GDF6	0.1188	0.1413	0.315	0.042	0.0213	-0.0357	0.1383	0.2255	0.0189	-0.0444	0.1251	0.1599	-0.0096	0.1223	-0.0488	0.2492	0.0385	-0.0656	0.0972	0.0657	0.1628	0.2814	0.4334	0.0914	0.0809	0.0878	0.0758	0.2503	-0.0071	0.1877	0.1079	-0.0385	0.1617	0.1574	0.1128	0.0798	0.0676	-0.0047	0.0401	0.1309	0.0731	0.1194	0.0691	0.067	-0.0464	0.1149	-0.0342	0.1524	0.0449
GPANK1	0.075	0.0262	-0.0733	0.0952	-0.1109	-0.0327	-0.0803	0.0127	0.1919	-0.0202	0.0816	-0.0637	-0.0105	-0.0832	-0.1204	0.1116	-0.0036	-0.0058	-0.0408	-0.0344	-0.0819	-0.0183	-0.0041	0.0124	0.0335	-0.0125	0.0025	-0.1237	-0.0008	-0.1351	0.015	0.0443	-0.0019	-0.1416	-0.0591	-0.0328	-0.001	0.0384	0.0593	-0.1127	-0.0086	0.0583	0.1715	-0.0149	0.0465	0.0703	-0.0991	0.0296	0.0118
NOB1	-0.4681	-0.3189	-0.5264	-1.0159	-0.6298	-0.6948	-0.6037	-0.3238	-1.2572	-0.5175	-0.653	-1.1018	-0.2622	-0.0923	-0.6112	-0.5975	-0.4513	-0.6457	-0.8477	-0.1352	-0.573	-0.4945	-0.5831	-0.6277	-0.2139	-0.7017	-0.5181	-0.1525	-1.375	-0.0825	-0.7928	-0.5564	-0.4131	-0.4399	-0.33	-0.5656	-0.7181	-0.1652	-0.8884	-0.2023	-0.054	-0.5337	-0.8783	-1.235	-0.7123	-0.4196	-0.7997	-0.6922	-0.4415
ZNF155	0.0751	0.1292	-0.026	0.0995	0.1649	0.0159	0.0135	0.0529	0.0157	0.1099	0.0962	0.0773	0.0831	0.0352	0.103	0.1079	0.0092	0.1593	0.1017	0.0008	0.0946	0.0095	-0.0077	-0.2637	0.0599	0.1295	0.0752	-0.0006	0.1192	0.0206	0.1075	-0.2113	0.1191	0.0843	-0.0573	0.1036	0.0272	0.0673	-0.0121	0.0156	0.1414	0.036	0.0969	0.0859	0.0421	-0.0247	-0.0177	0.057	-0.197
TBRG1	0.0135	0.1065	0.0754	0.1061	0.1203	0.0686	0.0032	0.1	-0.1228	-0.1023	0.0707	0.0722	-0.0483	0.136	-0.0298	0.0022	0.1107	0.0651	0.0995	0.025	0.0557	0.0539	0.0837	-0.0319	0.0608	0.1449	0.0794	0.0626	0.0753	0.1278	0.0793	0.0138	0.0202	0.1015	-0.0111	-0.033	-0.0103	0.1668	0.0538	0.1248	0.0265	0.1074	-0.0699	-0.0951	0.0821	0.0651	-0.0304	0.0167	-0.118
LARS2	-0.0935	-0.2139	-0.1285	-0.1231	-0.2927	-0.2083	-0.1442	-0.1879	-0.1986	-0.2467	-0.3277	-0.2123	-0.0359	-0.2273	-0.0491	-0.1193	-0.1764	-0.2157	-0.1666	-0.0189	-0.024	-0.2409	-0.2101	-0.0684	-0.1798	-0.2377	-0.6064	-0.4821	-0.6483	0.0099	-0.0967	-0.2597	-0.0236	-0.0543	-0.0838	-0.0905	-0.2043	0.1034	-0.101	-0.2196	-0.1534	-0.3227	-0.5995	-0.0753	0.018	-0.2267	-0.1175	-0.1368	0.0416
WNK4	-0.0025	0.0953	0.2305	0.1045	-0.0115	-0.1607	0.018	0.0474	-0.0149	0.0514	0.0443	0.1993	-0.226	0.1122	-0.0834	0.0584	-0.0364	-0.1367	0.0103	0.0575	0.0006	0.2401	0.2008	0.1066	-0.0594	-0.1407	-0.0354	0.3041	0.0794	0.1716	-0.0028	-0.0356	0.055	0.2134	0.0247	-0.0101	-0.2038	0.0606	-0.0487	-0.0644	0.0587	0.0609	0.0473	-0.0852	-0.1837	0.0434	-0.112	-0.0661	0.0506
DTWD1	-0.0116	-0.4554	-0.6466	-0.1393	-0.1538	-0.1935	-0.1557	-0.5228	-0.2148	-0.2935	-0.0956	-0.2493	0.0897	-0.2708	-0.0093	-0.0994	-0.1949	-0.0465	-0.1659	-0.2339	-0.0031	-0.3264	-0.3094	-0.1895	-0.0042	-0.3367	-0.1456	-0.1585	-0.0628	-0.6658	-0.2315	0.2398	-0.247	-0.1982	0.0243	-0.3937	-0.2497	-0.1095	0.0859	-0.3009	0.0066	-0.1831	-0.1837	-0.4673	0.0261	-0.3647	-0.0868	-0.1547	0.0261
COMMD8	0.1438	-0.2835	-0.1501	-0.2879	-0.1705	0.0745	-0.2494	-0.0902	-0.1348	-0.1162	-0.257	-0.3166	0.134	-0.3046	-0.1123	-0.1068	0.0229	-0.0113	-0.104	-0.098	-0.2214	-0.2626	-0.2212	0.0749	0.1226	-0.2164	-0.1542	-0.2945	-0.0156	-0.6918	0.0685	-0.4114	-0.1798	-0.2047	0.0118	0.1202	-0.1919	-0.0512	-0.0073	-0.0223	0.007	0.1297	-0.0656	-0.0482	0.1381	-0.2548	-0.2154	-0.0452	-0.1379
ALB	0.1302	0.0897	-0.018	0.0109	0.1871	0.0425	0.1303	0.0652	-0.0359	0.0245	-0.0399	-0.0073	0.1484	0.1112	0.1411	0.0876	0.1545	0.1	0.04	0.0114	0.207	0.1371	0.0716	0.133	0.0639	0.03	0.1161	0.1324	0.0587	0.0916	-0.0561	-0.0244	0.1516	0.0773	-0.0442	0.0309	0.0597	0.1201	-0.0626	0.1731	0.0705	0.029	0.2979	-0.0455	0.1763	0.0539	0.0886	0.0028	0.1016
RNF19A	-0.174	-0.047	-0.0888	-0.0475	-0.2652	-0.0708	-0.0495	0.0183	-0.2506	-0.0619	-0.1938	-0.0407	-0.1169	-0.0824	-0.1027	-0.0247	-0.0414	-0.1059	-0.0209	-0.179	-0.0347	-0.036	0.0653	0.0598	0.0483	-0.1181	-0.0035	-0.0854	-0.0518	-0.2266	-0.0389	-0.0305	-0.0852	-0.232	0.0613	0.0384	0.0224	0.0295	-0.1664	-0.0932	0.0489	-0.2308	-0.0681	0.0804	-0.0901	0.115	-0.1727	-0.0072	-0.1896
HIST2H2AB	-0.218	0.0685	-0.0349	-0.1149	-0.0174	-0.0953	-0.082	-0.0505	-0.1318	0.0057	0.001	0.1535	0.0056	-0.0207	-0.008	0.1091	0.0946	0.0403	0.0067	0.0482	0.0486	-0.1887	-0.0104	0.0674	-0.0239	-0.12	0.0468	-0.1209	-0.1996	-0.0513	0.1017	-0.1158	0.0679	-0.1017	-0.0202	0.0699	-0.1671	0.1874	0.0542	-0.0393	-0.1938	-0.0152	-0.1674	-0.091	-0.0368	-0.0802	-0.0856	-0.0883	-0.1073
AMZ2	-0.0693	-0.285	-0.11	-0.0319	-0.0881	0.0349	0.0783	-0.0696	0.2185	-0.0933	-0.0366	-0.0818	-0.2577	0.0865	0.2042	0.1023	0.0917	-0.0427	-0.1081	-0.0267	0.0891	-0.0858	-0.0781	0.0977	-0.0658	-0.0503	-0.0874	-0.1578	0.1916	-0.2753	0.0429	-0.0621	-0.0529	0.4539	-0.4605	-0.2635	-0.1374	0.1323	-0.1724	-0.1143	-0.0049	-0.0613	-0.0172	0.0022	0.0779	-0.0335	0.0994	-0.1022	-0.0869
CREBZF	-0.0326	-0.111	-0.0772	0.0225	-0.0097	-0.0944	-0.0194	0.0925	0.029	-0.0456	-0.0224	0.1017	-0.1049	0.0134	0.1324	0.0035	0.0633	-0.1469	-0.2234	0.1088	-0.1749	0.0968	-0.0149	-0.0247	-0.0076	-0.0943	0.0467	0.0057	-0.0048	-0.1282	-0.1939	0.1465	0.0765	-0.0343	0.082	0.0779	-0.0074	0.2061	-0.2102	-0.0246	0.0788	0.0754	0.1838	0.0261	-0.0953	0.0462	0.0375	-0.17	-0.0089
C2orf88	-0.112	-0.1448	0.1093	-0.142	-0.0066	0.0238	-0.0281	-0.0007	-0.1823	-0.1794	-0.0602	0.0427	0.102	0.0085	0.0795	-0.0937	-0.023	-0.1157	0.0775	-0.1136	0.0663	-0.0465	-0.1569	0.0364	-0.139	0.0183	0.0267	-0.0514	-0.0666	0.066	-0.0364	-0.0892	-0.1624	-0.0063	-0.1422	-0.154	-0.1612	-0.0466	-0.107	0.0317	-0.0797	-0.0084	0.0201	0.0039	-0.0221	-0.1031	-0.1503	-0.0025	-0.075
RARRES1	0.1502	-0.0583	-0.061	0.1661	0.0638	0.0375	0.0176	0.0082	-0.0004	0.0289	-0.1164	-0.0326	0.003	-0.0192	-0.1165	0.0225	-0.0913	0.0286	0.046	0.0818	0.0871	-0.0252	-0.2031	-0.0276	0.0479	-0.0371	-0.0234	-0.072	0.0158	-0.0335	0.0747	0.0048	-0.0603	0.1599	-0.1244	0.0493	-0.001	0.012	0.1883	0.0036	0.0098	0.0544	-0.0236	-0.0096	0.0744	0.0958	0.0861	0.0954	0.0646
FLI1	-0.0252	-0.0017	-0.0316	0.0335	0.0084	-0.0673	0.0803	-0.1205	-0.0686	-0.142	-0.1283	-0.1292	0.0139	-0.212	-0.1869	-0.0018	-0.1846	-0.0347	-0.1748	-0.0622	-0.0206	-0.0434	-0.1038	0.0894	-0.0622	-0.1163	-0.0456	-0.1333	-0.2326	-0.1416	-0.006	-0.1519	-0.1849	-0.1618	-0.1494	-0.077	-0.0678	-0.1212	-0.0521	-0.1139	-0.1033	-0.0651	-0.2266	-0.0748	-0.0774	-0.0004	0.0321	-0.0477	-0.0551
SPI1	0.0864	0.0821	0.1956	-0.0069	0.0365	-0.0621	-0.0322	0.101	0.0678	0.0175	0.0554	-0.0624	0.0094	0.0011	-0.056	0.0005	0.0099	0.0009	-0.1278	0.027	-0.175	0.0272	0.1249	0.0773	0.0837	0.1682	0.1659	0.016	0.0093	-0.0105	-0.0599	-0.0762	-0.0371	0.0423	-0.2243	0.0907	-0.1808	0.0954	-0.0397	0.0093	-0.0579	-0.0629	0.0568	-0.0443	-0.0052	-0.0746	0.0277	-0.1035	-0.0314
EYA2	-0.1066	-0.0197	0.007	0.1273	0.0122	0.0049	-0.0363	-0.0237	0.1276	0.0759	0.1164	-0.0269	0.0046	-0.0202	-0.0689	0.1243	-0.0075	0.0195	-0.1522	-0.003	-0.0295	-0.0355	0.0727	0.022	0.133	0.0683	0.0123	0.1035	-0.0563	0.0075	-0.0327	-0.0614	0.0189	0.1071	-0.0343	0.0409	0.0335	0.209	0.0582	0.0363	0.0864	0.0201	0.138	0.1782	0.0783	-0.08	0.0573	0.1093	-0.0055
ZNF558	0.0786	0.1437	0.0487	0.0853	0.0837	0.1315	0.253	0.13	0.1657	0.1446	0.1261	0.164	0.0102	0.1035	0.0596	0.1635	0.1295	0.103	0.1627	0.1517	0.1804	0.0687	0.0349	0.0344	0.1167	0.0097	0.2294	0.0449	0.044	-0.0122	0.065	-0.1566	0.0599	0.0925	0.0518	0.0575	0.1431	-0.0669	0.1482	0.0498	-0.0127	0.1758	0.0651	0.1951	0.1721	0.1873	0.0268	0.1457	-0.068
EWSR1	-1.1269	-0.8581	-0.5922	-0.6885	-0.5937	-0.4073	-0.3884	-0.3163	-0.5413	-0.4816	-0.4415	-0.64	-0.4467	-0.323	-0.1718	-0.352	-0.5191	-0.5096	-0.5734	-0.4659	-0.4076	-0.722	-0.8892	-0.2493	-0.652	-0.2637	-0.5256	-0.5391	-0.6884	-0.5427	-0.4887	-0.3147	-0.3354	-0.2897	-0.5483	-0.3174	-0.393	-0.2894	-0.6673	-0.3701	-0.3793	-0.4191	-0.5728	-1.1235	-0.2926	-0.3565	-0.5638	-0.6516	-0.4206
C9orf66	-0.0526	0.0185	-0.0762	-0.1394	-0.1034	-0.0771	-0.0396	-0.0613	0.0335	-0.0967	-0.1389	0.0442	0.0434	-0.1209	0.033	-0.0405	-0.0559	-0.024	-0.0257	-0.0724	-0.1601	-0.0549	-0.0328	-0.0009	-0.1412	-0.135	-0.0213	-0.0686	-0.0122	-0.0739	-0.141	-0.0202	-0.0798	0.0128	0.0095	-0.0527	-0.1356	-0.0065	-0.0567	-0.1229	0.0312	0.0841	-0.0343	-0.0821	0.0172	-0.0002	-0.2232	0.0047	-0.1129
C5orf58	0.1281	-0.0271	-0.2698	0.1583	-0.012	0.2827	-0.0892	-0.227	-0.0627	-0.0384	0.0051	-0.233	0.0986	-0.1372	-0.2012	-0.014	0.1148	0.1988	0.0239	0.0607	-0.0781	-0.1179	-0.2253	0.0714	-0.2551	0.1494	0.1333	-0.1641	0.0836	-0.0998	0.2235	0.1071	-0.1382	0.0751	-0.0938	-0.3611	0.3586	0.0816	0.2013	-0.1544	-0.1877	-0.1016	0.1046	0.2197	0.1532	0.0857	-0.2626	0.1054	-0.1117
SPEM1	0.0768	-0.0204	0.1134	0.1041	0.1206	-0.0072	-0.0765	0.0301	-0.0875	-0.0197	0.163	0.1577	0.0378	0.0705	-0.0773	0.0703	0.0341	0.0295	0.0505	0.096	0.0292	0.0232	-0.0624	-0.0955	0.0027	0.0075	0.07	0.0767	0.0873	0.035	0.0068	0.0169	-0.016	0.1088	0.0381	-0.1234	0.1238	0.0873	0.076	0.1317	0.0489	-0.0581	0.1213	0.0903	0.1372	-0.0869	0.0099	0.0002	-0.0598
TMEM86A	0.12	0.2019	0.0871	0.2652	0.1355	0.0842	-0.0043	0.0656	0.1528	-0.0581	0.147	0.1392	0.1026	0.1093	-0.003	0.026	0.1493	0.0149	0.2374	0.0371	0.1066	0.1048	0.0891	0.0622	0.0944	0.1098	0.1458	0.0946	0.096	0.0579	0.0057	-0.0227	0.0931	0.2255	-0.0399	0.0943	-0.0631	-0.0319	0.0882	0.079	0.0687	0.1882	0.0932	0.1013	0.0633	0.0798	0.0167	0.0456	0.0687
PCDHA12	0.0143	-0.2294	-0.088	-0.0116	-0.1289	-0.1193	-0.0024	-0.1269	-0.2496	-0.2061	-0.152	-0.1924	0.0689	-0.1055	0.049	-0.0791	-0.2111	-0.1268	-0.1447	-0.0523	-0.166	-0.1228	-0.1683	-0.0725	-0.2847	-0.1671	-0.0424	-0.2017	0.1573	-0.1665	0.0686	0.0327	-0.1292	-0.0868	-0.4885	-0.2343	-0.0769	-0.0738	-0.0827	-0.1911	-0.4537	-0.0439	-0.1448	-0.0914	-0.2313	-0.021	0.0425	-0.1163	0.0191
C7orf72	0.2057	-0.0925	-0.1327	0.0157	-0.0298	0.1319	0.0119	-0.006	-0.0332	0.243	0.0276	-0.2063	-0.1119	-0.1367	-0.0794	-0.2002	0.1327	0.0439	-0.2476	-0.1136	-0.0917	-0.1786	-0.2592	-0.0968	-0.0928	-0.1033	0.0089	-0.1489	-0.1045	-0.004	0.0657	-0.2547	0.0534	0.1382	-0.2046	-0.1339	0.0823	0.1548	0.0095	-0.0876	0.063	-0.0786	0.0847	0.068	-0.0022	-0.0662	0.1202	-0.0325	-0.1084
ATP6V0A2	-0.1088	-0.0707	-0.1488	-0.1139	-0.0985	-0.1148	-0.0698	-0.0815	-0.1341	-0.1203	-0.0081	-0.1145	-0.0491	-0.156	-0.102	0.0421	-0.064	-0.159	-0.1448	-0.1201	-0.0715	-0.1473	-0.1514	-0.2202	-0.009	-0.1298	-0.117	-0.1578	-0.0636	-0.1254	-0.0198	-0.0304	-0.1235	0.0512	-0.0868	0.0796	-0.0627	0.0186	-0.1713	-0.1602	-0.1034	-0.0934	-0.1598	-0.2162	-0.0611	-0.1717	-0.1382	-0.2882	0.0267
SALL3	-0.0251	-0.079	-0.0345	-0.0365	0.0472	-0.085	-0.0566	-0.0715	-0.0951	-0.0537	-0.069	0.0375	-0.0436	-0.0243	0.0147	0.1054	-0.0308	-0.0373	-0.1549	-0.0659	0.0303	0.0047	0.0074	-0.0818	-0.0389	-0.0688	-0.1242	-0.0562	-0.0579	-0.0228	-0.009	-0.0503	-0.0666	0.0229	0.0687	0.1739	-0.1614	-0.024	-0.0526	-0.0632	0.0024	0.0602	-0.0933	-0.0989	-0.0795	0.0172	-0.1204	-0.0182	-0.0368
STMN2	-0.0455	-0.1355	0.0211	-0.0113	0.0945	-0.0909	-0.0679	-0.0383	-0.2156	-0.0607	-0.1238	-0.0124	-0.3806	0.0047	0.0666	0.0797	-0.1632	-0.0034	-0.0098	0.0314	0.0891	-0.0059	-0.1872	-0.0892	0.1556	-0.0838	-0.044	-0.1245	0.0909	-0.0242	0.0075	-0.1007	0.0052	0.1123	0.0647	-0.1112	-0.127	0.0083	-0.0787	-0.0543	-0.2884	0.1176	0.0881	-0.0465	-0.0467	-0.0904	-0.1251	-0.0069	-0.1005
PZP	-0.062	-0.1795	0.1032	-0.0766	-0.0936	-0.2612	-0.066	0.0365	-0.0237	0.1349	-0.003	-0.0395	-0.1343	-0.0797	-0.1158	0.1615	-0.1336	-0.3325	-0.0896	-0.0052	-0.2348	0.0239	0.0962	-0.072	0.051	0.033	-0.0083	0.03	-0.1804	-0.1947	-0.1209	-0.0831	-0.1014	-0.1336	0.1036	-0.0581	-0.0399	0.0915	-0.3162	-0.1751	0.0339	-0.2789	-0.4515	-0.1476	-0.0684	0.0899	-0.0669	-0.148	-0.2767
STK31	0.1509	0.1087	-0.0328	0.0277	0.0824	0.0378	0.0451	0.0384	0.1799	0.0749	0.1016	-0.0094	0.1001	0.0573	-0.0285	-0.1238	0.0525	0.0684	0.0537	0.1559	-0.0179	0.0536	0.0913	-0.008	0.0813	0.0734	0.1231	-0.026	0.2027	0.0239	-0.0849	0.1459	-0.0283	0.1121	-0.0142	0.099	0.0086	0.0322	0.0003	0.0498	0.0025	-0.0034	-0.0679	0.1435	-0.1024	0.0735	0.0151	0.1025	0.0357
NAGS	-0.1682	0.0969	0.036	-0.0438	-0.0382	-0.1355	-0.007	-0.0605	-0.2133	0.1152	-0.0623	-0.1918	-0.0426	-0.1024	-0.1696	-0.0993	0.0077	-0.1838	-0.057	-0.0312	-0.1077	0.0679	0.0516	-0.0218	0.0992	-0.1285	-0.0918	0.0143	-0.0053	-0.0398	-0.1213	0.0973	-0.1505	0.0276	-0.0059	0.0229	-0.0288	0.0075	0.03	-0.1392	0.0771	-0.1018	-0.0153	-0.1497	-0.1997	-0.1104	-0.125	0.0615	0.048
MAP1S	-0.0725	-0.0735	0.135	-0.0852	-0.16	0.0195	0.0203	0.0167	-0.0705	-0.131	-0.0015	0.1308	-0.0142	0.1882	0.0758	-0.0672	0.109	0.0485	0.0189	0.0813	-0.0114	-0.0303	-0.0221	0.0027	-0.053	-0.1696	0.1187	-0.0019	-0.0028	-0.0618	0.0467	-0.246	0.0203	-0.143	0.0229	-0.1793	-0.0766	-0.1028	0.0176	-0.032	0.0193	-0.0398	0.0857	0.0046	0.0467	0.008	0.0056	-0.0509	-0.0143
MRGPRD	-0.1234	-0.037	-0.0284	-0.1429	-0.0459	0.0059	-0.0484	-0.0266	0.0492	-0.0303	-0.1392	0.0818	-0.0921	0.0518	-0.1049	-0.0932	-0.0427	-0.0681	0.0486	-0.1607	0.0629	-0.0723	0.1065	-0.0863	-0.0493	-0.0001	-0.0942	0.1001	-0.1024	0.0285	0.057	0.0166	0.0478	0.101	-0.0407	0.0238	-0.0548	-0.0201	-0.1496	0.0048	-0.0074	-0.0317	0.1746	-0.1167	0.0172	-0.0524	0.0016	-0.0071	-0.1985
HOXD1	-0.0234	0.1606	0.0845	0.2201	0.1476	0.0303	-0.0327	0.1501	0.2917	0.1312	0.1738	0.1267	0.0247	0.1007	-0.1155	0.0925	0.0891	-0.0149	0.2773	0.0815	0.1296	0.1806	0.2532	0.0745	0.0112	0.1724	0.1933	0.124	0.1657	0.0876	0.0941	0.0689	0.038	0.1354	0.0564	0.0847	0.0536	0.1289	0.1872	0.0821	0.1057	0.1699	-0.019	0.2022	0.0989	0.0394	0.1145	0.2004	0.1403
FRG1	-0.2611	-0.2425	0.2517	-0.2863	0.0735	-0.2075	-0.1599	-0.1448	-0.1289	-0.243	0.0116	-0.0092	-0.1548	-0.0862	-0.0456	-0.114	0.0136	-0.0364	-0.0955	-0.1064	-0.2066	0.0336	0.0804	-0.2198	-0.0279	-0.0925	-0.1708	-0.0741	-0.1441	0.2766	-0.1218	-0.1456	0.0166	-0.3022	-0.0417	0.0057	-0.0549	0.09	-0.0347	0.0915	-0.3686	0.1094	-0.0704	-0.1633	-0.0931	-0.2461	-0.0642	-0.0844	0.2571
PROSC	0.1421	0.2327	0.0828	-0.0117	0.1031	-0.0668	-0.0533	0.3192	0.026	-0.0046	0.2047	0.0115	0.047	0.1049	0.0858	-0.0354	0.0063	0.0752	0.1765	0.2239	-0.0568	0.2237	0.0443	-0.062	0.0147	0.0872	0.1758	0.3169	-0.1133	0.2867	0.1233	-0.024	0.1667	-0.0908	-0.0039	0.1635	0.1046	0.1326	0.1698	0.0402	-0.0159	0.2528	0.1489	0.1834	0.0376	-0.0392	0.04	0.0062	0.1536
CCDC9	-0.2383	-0.2562	-0.1576	-0.309	-0.2387	-0.3407	0.0204	-0.3276	-0.4602	-0.1119	-0.3562	-0.2657	-0.191	-0.2592	-0.225	0.0829	-0.1838	-0.1771	-0.2366	-0.2505	-0.186	-0.2735	-0.2837	-0.1577	-0.1329	-0.2366	-0.1909	-0.3504	-0.2401	-0.3545	-0.3253	-0.1434	-0.3102	-0.1191	0.0568	-0.067	-0.1456	-0.1119	-0.2185	-0.3718	-0.1723	-0.1222	-0.1022	-0.3309	-0.2309	-0.0679	-0.2955	-0.2027	-0.2282
NOD2	0.1586	0.1232	0.163	-0.0047	0.071	0.0032	-0.0029	0.1412	-0.0132	0.0247	0.1354	0.2346	-0.0574	0.0946	0.0905	0.0282	0.0604	-0.0166	0.0452	-0.0061	0.0644	0.0003	0.1652	-0.0083	0.0262	0.1299	0.1768	0.1467	0.14	0.2126	0.149	0.0929	-0.0606	0.1815	0.081	0.2316	0.1033	0.1302	0.0058	0.1047	0.0519	0.0769	-0.1174	0.1116	-0.0224	0.013	0.1194	0.115	-0.016
C19orf54	0.1872	0.035	0.0171	0.2268	0.1582	0.2223	0.1496	0.0367	-0.1322	0.0668	-0.0948	0.0862	0.1751	0.1039	-0.0363	0.0256	0.1947	0.1704	0.0763	0.0298	0.2329	0.0559	0.0544	0.0025	0.2028	0.0147	0.1562	0.0392	0.1319	0.063	0.2055	0.0708	0.1283	-0.0491	0.1176	0.1299	-0.0231	0.1842	0.138	0.1064	0.1183	0.2049	0.0153	0.2042	0.3444	0.1272	0.0835	0.1301	-0.0857
POM121L12	-0.1272	0.0759	0.0994	-0.0998	0.0282	0.0643	-0.1194	0.1606	-0.0612	-0.0198	0.0146	0.089	-0.0898	-0.003	0.1298	0.1548	-0.0262	-0.0423	-0.1184	0.043	0.0269	-0.0287	-0.0165	0.0996	-0.103	-0.1561	-0.0474	0.0759	0.0905	0.0661	-0.036	-0.0148	0.0151	-0.1813	0.2222	0.0621	0.0837	-0.065	-0.0606	0.0956	0.0784	0.0426	0.0173	-0.1219	-0.0408	0.0676	0.072	0.024	-0.0032
INTU	-0.1014	0.0119	-0.0425	-0.0506	0.0745	-0.0558	-0.1737	0.0306	-0.0196	-0.1556	-0.143	-0.0008	-0.0301	0.0117	-0.0539	-0.0746	-0.0706	-0.0815	0.1544	0.0922	-0.0334	0.0617	0.0154	-0.2583	-0.0771	-0.058	-0.0442	-0.0766	-0.0058	-0.0457	0.0306	-0.0083	-0.0013	0.0818	0.1283	-0.2795	-0.0961	0.0641	0.0707	-0.0831	0.0386	0.0916	0.0921	0.0464	0.0554	-0.1441	-0.0968	0.0278	-0.1378
CIR1	-0.2122	-0.5584	-0.0482	-0.3818	-0.1677	-0.2882	-0.3609	-0.148	-0.557	-0.3499	-0.254	-0.4528	-0.1336	-0.085	-0.0332	-0.4623	-0.2142	-0.317	-0.2018	-0.1192	-0.126	-0.3648	-0.2924	-0.1586	-0.0856	-0.1141	-0.3653	-0.4213	-0.1387	0.0842	-0.3073	-0.0345	-0.2594	-0.1987	0.0055	-0.1365	-0.3728	-0.0488	-0.2381	-0.1185	-0.2178	-0.1393	-0.2157	-0.3551	-0.197	-0.3097	-0.4173	-0.3394	-0.0109
SYCE1	0.052	-0.1052	0.0836	0.0958	-0.0571	0.0586	0.0274	0.1193	0.0087	0.1107	0.116	0.0419	0.0147	0.0664	0.0627	0.1279	-0.014	0.1114	-0.0056	0.1152	0.0601	0.0852	0.0934	0.1368	-0.031	-0.068	0.1415	0.0694	0.1112	0.2183	0.1447	0.0182	0.1013	0.0139	0.0217	0.0256	0.0574	0.036	0.0361	0.0675	-0.0289	-0.0018	0.0806	0.1164	0.0874	0.1	0.0895	0.0387	0.1021
PDHB	0.0848	-0.0867	-0.0862	-0.0233	0.0459	-0.0721	-0.0944	0.0306	-0.1848	-0.02	0.062	-0.0569	0.0003	-0.1763	0.0084	0.0949	0.054	0.0532	0.0262	-0.0654	-0.091	-0.0218	-0.0724	-0.2134	-0.0278	-0.0399	-0.032	-0.1249	0.1923	-0.0685	0.0766	-0.0301	-0.0659	0.1711	-0.1035	-0.1534	0.0507	0.0919	-0.042	0.003	0.1726	-0.2039	-0.2104	0.0799	0.077	-0.1882	-0.0578	0.0126	-0.0436
ZYG11B	-0.1174	-0.0123	0.0926	-0.0125	0.0824	-0.1622	-0.0225	0.042	-0.0189	0.0805	-0.0408	0.0851	-0.0461	-0.154	-0.1201	-0.0992	-0.0173	-0.0474	0.1635	0.0389	-0.0919	0.0949	0.1492	0.0284	-0.0712	0.0558	0.0288	0.0879	-0.0961	0.031	-0.1254	-0.2142	-0.0647	0.0103	0.0088	0.0648	0.0461	-0.0973	-0.1065	-0.052	0.105	-0.03	-0.0821	-0.2197	-0.0899	-0.2351	-0.2466	0.0855	-0.1903
XRCC3	-0.5302	-0.4315	-0.224	-0.6626	-0.1179	-0.0629	-0.6103	-0.0447	-0.6347	-0.5307	-0.397	-0.4452	-0.3338	-0.1072	-0.1527	0.1523	0.043	-0.1467	-0.1067	-0.171	-0.0993	-0.0453	-0.0843	-0.4338	-0.5311	-0.3914	-0.2901	-0.1849	-1.3018	-0.1328	0.0014	-0.1092	-0.0864	-0.5633	-0.3381	-0.0734	-0.3262	-0.0731	-0.3033	-0.1289	-0.4726	-0.0874	-0.055	-0.3593	-0.4144	-0.4558	-0.4306	-0.3231	-0.2309
TVP23A	0.0117	-0.0769	-0.0529	0.0356	0.0298	0.0109	-0.0411	0.044	0.0844	-0.1818	0.0817	-0.0422	-0.111	-0.1091	-0.1172	0.1056	-0.085	0.0566	0.0104	-0.0606	-0.1091	0.055	-0.0219	-0.2006	-0.0264	-0.1209	0.0809	0.0269	-0.02	-0.1046	-0.0172	-0.3002	-0.0972	0.0257	-0.1149	-0.0486	-0.1443	-0.0035	0.0011	0.0649	-0.1105	-0.0124	-0.0621	0.1613	0.1196	0.0807	-0.1233	-0.0875	-0.2006
AKR1A1	0.1375	0.1795	0.1404	0.2666	-0.0039	0.2211	0.2002	0.2427	0.0714	0.0892	0.2685	0.1524	0.0978	0.2163	0.1408	0.0913	0.2604	0.1086	0.0539	0.2845	0.0874	0.2035	0.2158	0.0964	-0.0137	0.1323	0.2857	0.2769	0.1373	0.1855	0.1475	0.0578	0.219	0.2082	0.05	0.0941	0.1673	0.1556	0.1985	0.2611	0.211	0.1648	0.207	0.2812	0.2005	0.1454	0.119	0.0876	0.1746
AGPS	0.0576	0.0068	0.0629	0.0169	0.0121	0.0295	-0.0117	0.0594	-0.0016	-0.0336	0.0472	0.0553	0.0118	-0.1189	-0.1829	0.0002	0.0672	0.0271	0.0427	0.0452	0.0078	-0.0138	0.073	-0.1532	-0.0692	0.0774	0.1676	0.008	0.0766	0.1047	0.1289	0.0575	0.0506	-0.0441	0.1299	0.0135	-0.0181	-0.0123	0.0776	0.0083	0.0296	0.0151	0.1001	0.1667	0.1128	-0.103	-0.0069	0.1061	0.0276
[truncated: 15,582 more rows]
[truncated: 435 more columns]
