# Supplementary material for: Drug mechanism‐of‐action discovery through the integration of pharmacological and CRISPR screens
Source: Mol Syst Biol. 2020 Jul 6;16(7):e9405. doi: 10.15252/msb.20199405 (PMC7336273; doi:10.15252/msb.20199405)
Supplement: Supplementary file 6 — Dataset EV5 [file MSB-16-e9405-s006.xlsx]

## Sheet: Description
Dataset EV5. Significant drug-CRISPR associations.

## Sheet: Dataset EV5
DRUG_ID	DRUG_NAME	VEGDSC2ION	GeneSymbol	beta	beta_se	pval	samples	ncovariates	fdr	DRUG_TARGETS	target_detailed	target	x_dtype
1510	Linsitinib	GDSC2	IGF1R	0.512906	0.047071	2.34619e-32	409	6	3.90476e-28	INSR;IGF1R	T	T	crispr
1956	MCL1_1284	GDSC2	MCL1	0.48062	0.0451631	6.73316e-31	393	6	1.1206e-26	MCL1	T	T	crispr
1560	Alpelisib	GDSC2	PIK3CA	0.483123	0.0458467	4.97054e-30	408	6	8.27247e-26	PIK3CA	T	T	crispr
1946	MIK-665 / S-64315	GDSC2	MCL1	0.473286	0.0453046	1.21244e-29	393	6	2.01787e-25	MCL1	T	T	crispr
2354	MCL1_8070	GDSC2	MCL1	0.472416	0.0457391	5.62462e-29	387	6	9.36105e-25	MCL1	T	T	crispr
2127	Mcl1_6386	GDSC2	MCL1	0.461369	0.0453727	5.89764e-28	390	6	9.81544e-24	MCL1	T	T	crispr
2235	AZD5991	GDSC2	MCL1	0.463123	0.0457301	1.07221e-27	391	6	1.78448e-23	MCL1	T	T	crispr
1373	Dabrafenib	GDSC2	BRAF	0.448216	0.0442268	1.07545e-27	395	6	1.78987e-23	BRAF	T	T	crispr
1497	AZD4547	GDSC1	FGFR2	0.487468	0.0482133	4.17263e-27	442	6	6.94451e-23	FGFR2;FGFR3;FGFR1	T	T	crispr
2103	Capmatinib	GDSC2	MET	0.423549	0.0424436	8.13404e-27	391	6	1.35375e-22	MET	T	T	crispr
2125	Mcl1_7350	GDSC2	MCL1	0.422307	0.0423794	1.00856e-26	392	6	1.67855e-22	MCL1	T	T	crispr
1720	AZD5991	GDSC2	MCL1	0.436832	0.0453678	5.99463e-25	377	6	9.97686e-21	MCL1	T	T	crispr
1114	Cetuximab	GDSC1	EGFR	0.512817	0.0533502	2.03321e-24	431	6	3.38387e-20	EGFR	T	T	crispr
185	Linsitinib	GDSC1	IGF1R	0.517238	0.0550271	3.04946e-23	440	6	5.07521e-19	INSR;IGF1R	T	T	crispr
1168	Erlotinib	GDSC2	EGFR	0.46007	0.0504562	4.24191e-22	393	6	7.05982e-18	EGFR	T	T	crispr
1915	AZD3759	GDSC2	EGFR	0.447864	0.0497397	1.63539e-21	395	6	2.72178e-17	EGFR	T	T	crispr
1373	Dabrafenib	GDSC1	BRAF	0.450075	0.0498413	1.90558e-21	429	6	3.17146e-17	BRAF	T	T	crispr
1561	Taselisib	GDSC2	PIK3CA	0.436621	0.0496102	1.91757e-20	409	6	3.19141e-16	PIK3CD;PIK3CA;PIK3CG	T	T	crispr
1909	Venetoclax	GDSC2	BCL2	0.403899	0.0461734	2.87114e-20	394	6	4.77844e-16	BCL2	T	T	crispr
2253	AZD8835	GDSC2	PIK3CA	0.393026	0.0449806	3.07615e-20	391	6	5.11964e-16	PIK3CB;PIK3CA	T	T	crispr
1444	AZD8186	GDSC1	PIK3CB	0.417725	0.0481959	1.41926e-19	466	6	2.36208e-15	PIK3CD;PIK3CB	T	T	crispr
1617	AZD5582	GDSC2	MAP3K7	0.410721	0.0478592	1.41934e-19	378	6	2.36221e-15	XIAP;BIRC2;BIRC3	1	1	crispr
2297	SGX-523	GDSC2	MET	0.383173	0.0446618	1.62986e-19	387	6	2.71258e-15	MET	T	T	crispr
1463	AZD1332	GDSC1	FGFR2	0.399265	0.0462025	1.85419e-19	466	6	3.08593e-15	NTRK3;NTRK2;NTRK1	2	2	crispr
1049	PD173074	GDSC1	FGFR2	0.39966	0.0465062	1.91585e-19	415	6	3.18855e-15	FGFR3;FGFR1	2	2	crispr
1445	AZD8835	GDSC1	PIK3CA	0.441761	0.0514468	3.17125e-19	462	6	5.2779e-15	PIK3CD;PIK3CA	T	T	crispr
1403	AZD6094	GDSC1	MET	0.401495	0.0470238	5.31744e-19	464	6	8.84981e-15	MET	T	T	crispr
1053	MK-2206	GDSC1	RICTOR	0.447759	0.0530992	9.25539e-19	404	6	1.54037e-14	AKT2;AKT1	1	1	crispr
1786	AZD4547	GDSC2	FGFR2	0.360902	0.0430391	1.3874e-18	396	6	2.30905e-14	FGFR2;FGFR3;FGFR1	T	T	crispr
1411	EGFRM_5104	GDSC1	ERBB2	0.38254	0.0454349	1.80046e-18	466	6	2.99651e-14	EGFR	1	1	crispr
1446	PI3Ka_4409	GDSC1	PIK3CA	0.444197	0.0528423	2.03049e-18	464	6	3.37934e-14	PIK3CD;PIK3CA	T	T	crispr
1432	AZD1480	GDSC1	FGFR2	0.377474	0.044921	2.12361e-18	466	6	3.53433e-14	JAK1;JAK2	2	2	crispr
1411	EGFRM_5104	GDSC1	EGFR	0.415266	0.0502085	7.88984e-18	466	6	6.56553e-14	EGFR	T	T	crispr
1956	MCL1_1284	GDSC2	MARCH5	0.345422	0.0420908	8.31568e-18	393	6	6.91989e-14	MCL1	No link; Gene not in network	-	crispr
2235	AZD5991	GDSC2	MARCH5	0.351284	0.0428424	8.76401e-18	391	6	7.29297e-14	MCL1	No link; Gene not in network	-	crispr
1049	PD173074	GDSC2	EXT2	0.353541	0.0428255	5.28698e-18	397	6	8.79912e-14	FGFR3;FGFR1	2	2	crispr
1010	Gefitinib	GDSC2	EGFR	0.40608	0.0494211	7.5114e-18	393	6	1.25012e-13	EGFR	T	T	crispr
1135	AZD4547	GDSC1	FGFR2	0.35591	0.0432045	9.83857e-18	451	6	1.63743e-13	FGFR2;FGFR3;FGFR1	T	T	crispr
1936	Savolitinib	GDSC2	GAB1	0.379285	0.0463645	1.07987e-17	393	6	1.79723e-13	MET	1	1	crispr
2171	BMS-754807	GDSC2	IGF1R	0.371588	0.0455672	1.35779e-17	390	6	2.25976e-13	INSR;IGF1R	T	T	crispr
1510	Linsitinib	GDSC2	CNPY2	0.349295	0.0431277	2.77931e-17	409	6	2.3128e-13	INSR;IGF1R	No link; Gene not in network	-	crispr
1549	Sapitinib	GDSC2	EGFR	0.417202	0.0510804	1.41748e-17	409	6	2.35911e-13	EGFR;ERBB2;ERBB3	T	T	crispr
1427	AZD5582	GDSC1	MAP3K7	0.390634	0.0476614	1.58488e-17	461	6	2.63771e-13	XIAP;BIRC2;BIRC3	1	1	crispr
1428	IAP_5620	GDSC2	MAP3K7	0.384541	0.0473739	1.7406e-17	377	6	2.89687e-13	XIAP;BIRC2;BIRC3	1	1	crispr
1510	Linsitinib	GDSC2	FURIN	0.374261	0.0466299	5.64347e-17	409	6	3.13081e-13	INSR;IGF1R	3	3	crispr
1945	Taselisib	GDSC2	PIK3CA	0.405437	0.0499914	2.17206e-17	393	6	3.61496e-13	PIK3CD;PIK3CA;PIK3CG	T	T	crispr
1410	AZD9291	GDSC1	ERBB2	0.374574	0.045913	2.32876e-17	464	6	3.87576e-13	EGFR	1	1	crispr
2153	S63845	GDSC2	MARCH5	0.307389	0.0380116	2.5906e-17	387	6	4.31153e-13	MCL1	No link; Gene not in network	-	crispr
1032	Afatinib	GDSC2	ERBB2	0.351739	0.0434557	2.9392e-17	410	6	4.89171e-13	EGFR;ERBB2	T	T	crispr
1924	Ipatasertib	GDSC2	RICTOR	0.364401	0.045157	3.23479e-17	393	6	5.38367e-13	AKT3;AKT1	1	1	crispr
1946	MIK-665 / S-64315	GDSC2	MARCH5	0.336861	0.0422227	7.87433e-17	393	6	6.55262e-13	MCL1	No link; Gene not in network	-	crispr
2153	S63845	GDSC2	MCL1	0.323331	0.0406198	8.92468e-17	387	6	7.42668e-13	MCL1	T	T	crispr
1410	AZD9291	GDSC1	EGFR	0.404857	0.0506961	1.2021e-16	464	6	1.00033e-12	EGFR	T	T	crispr
1032	Afatinib	GDSC1	EGFR	0.421625	0.0525403	6.36236e-17	423	6	1.05889e-12	EGFR;ERBB2	T	T	crispr
1091	BMS-536924	GDSC1	IGF1R	0.421783	0.0526565	9.46644e-17	462	6	1.5755e-12	INSR;IGF1R	T	T	crispr
1036	PLX-4720	GDSC2	BRAF	0.3365	0.0422876	1.08422e-16	408	6	1.80446e-12	BRAF	T	T	crispr
184	BMS-754807	GDSC1	IGF1R	0.428102	0.0539125	1.56855e-16	438	6	2.61053e-12	INSR;IGF1R	T	T	crispr
2020	Poziotinib	GDSC2	ERBB2	0.360163	0.0457943	2.29208e-16	391	6	3.81471e-12	EGFR;ERBB2	T	T	crispr
2354	MCL1_8070	GDSC2	MARCH5	0.333098	0.0428481	5.2255e-16	387	6	4.3484e-12	MCL1	No link; Gene not in network	-	crispr
1047	Nutlin-3a (-)	GDSC1	TP53	-0.474723	0.0604365	3.02863e-16	416	6	4.74878e-12	MDM2	1	1	crispr
1047	Nutlin-3a (-)	GDSC1	MDM2	0.436914	0.0561096	5.70664e-16	416	6	4.74878e-12	MDM2	T	T	crispr
1720	AZD5991	GDSC2	MARCH5	0.331853	0.0429466	7.47661e-16	377	6	6.22166e-12	MCL1	No link; Gene not in network	-	crispr
1091	BMS-536924	GDSC2	IGF1R	0.364975	0.046906	5.12019e-16	393	6	8.52153e-12	INSR;IGF1R	T	T	crispr
1053	MK-2206	GDSC2	RICTOR	0.318632	0.040968	5.52568e-16	399	6	9.19639e-12	AKT2;AKT1	1	1	crispr
2127	Mcl1_6386	GDSC2	MARCH5	0.322087	0.0426594	4.14856e-15	390	6	3.45223e-11	MCL1	No link; Gene not in network	-	crispr
1936	Savolitinib	GDSC2	MET	0.347599	0.0460637	4.39257e-15	393	6	3.65528e-11	MET	T	T	crispr
1010	Gefitinib	GDSC1	EGFR	0.403442	0.0529772	2.78948e-15	420	6	4.64253e-11	EGFR	T	T	crispr
2296	GDC-0879	GDSC2	BRAF	0.310393	0.0411118	4.07376e-15	387	6	6.77996e-11	BRAF	T	T	crispr
1403	AZD6094	GDSC1	GAB1	0.359598	0.0481069	1.2004e-14	464	6	9.98913e-11	MET	1	1	crispr
1416	AZD8931	GDSC1	EGFR	0.36764	0.0489932	9.42732e-15	466	6	1.56899e-10	ERBB1;ERBB2;ERBB3	1	1	crispr
1510	Linsitinib	GDSC2	IRS2	0.361552	0.0494632	3.82603e-14	409	6	1.59191e-10	INSR;IGF1R	1	1	crispr
1912	Afuresertib	GDSC2	RICTOR	0.327587	0.0440155	1.10166e-14	393	6	1.83348e-10	AKT3;AKT2;AKT1	1	1	crispr
2125	Mcl1_7350	GDSC2	MARCH5	0.282876	0.0389194	4.96614e-14	392	6	4.13258e-10	MCL1	No link; Gene not in network	-	crispr
1799	Ibrutinib	GDSC2	ERBB2	0.334848	0.0456627	2.61414e-14	378	6	4.35072e-10	BTK	No link; Drug target(s) not in CRISPR screen	-	crispr
2075	EGFR_8897	GDSC2	ERBB2	0.325695	0.044737	4.38259e-14	388	6	7.29395e-10	EGFR	1	1	crispr
1919	Osimertinib	GDSC2	ERBB2	0.330933	0.0454892	4.71508e-14	393	6	7.8473e-10	EGFR	1	1	crispr
1436	MCT1_6447	GDSC1	SLC16A1	0.349746	0.0479823	5.69715e-14	458	6	9.48176e-10	SLC16A1	T	T	crispr
2022	PF-06747775	GDSC2	ERBB2	0.333142	0.0460899	6.95259e-14	391	6	1.15712e-09	EGFR	1	1	crispr
185	Linsitinib	GDSC1	CNPY2	0.366686	0.0512162	1.55481e-13	440	6	1.29383e-09	INSR;IGF1R	No link; Gene not in network	-	crispr
1954	ASLAN002	GDSC2	MET	0.264011	0.0366344	8.42773e-14	393	6	1.40263e-09	MET;TYRO3;MST1R;AXL	T	T	crispr
2022	PF-06747775	GDSC2	EGFR	0.360561	0.0506914	1.83042e-13	391	6	1.52318e-09	EGFR	T	T	crispr
1032	Afatinib	GDSC1	ERBB2	0.341273	0.0479522	2.05716e-13	423	6	1.71186e-09	EGFR;ERBB2	T	T	crispr
1850	Tepotinib	GDSC2	MET	0.310006	0.0432578	1.16327e-13	390	6	1.93603e-09	MET	T	T	crispr
1049	PD173074	GDSC2	FGFR2	0.294581	0.0416287	2.55081e-13	397	6	2.12265e-09	FGFR3;FGFR1	2	2	crispr
1428	IAP_5620	GDSC1	TRAF2	0.346572	0.048214	1.33293e-13	461	6	2.21839e-09	XIAP;BIRC2;BIRC3	1	1	crispr
1049	PD173074	GDSC1	EXT2	0.330203	0.0468055	3.30715e-13	415	6	2.75205e-09	FGFR3;FGFR1	2	2	crispr
1549	Sapitinib	GDSC2	SHC1	0.333387	0.0474186	3.9196e-13	409	6	3.26169e-09	EGFR;ERBB2;ERBB3	1	1	crispr
2103	Capmatinib	GDSC2	GAB1	0.303805	0.043615	6.12991e-13	391	6	5.101e-09	MET	1	1	crispr
1786	AZD4547	GDSC2	EXT2	0.306429	0.0441438	7.612e-13	396	6	6.33432e-09	FGFR2;FGFR3;FGFR1	2	2	crispr
185	Linsitinib	GDSC1	FURIN	0.380144	0.0550158	1.16835e-12	440	6	6.48162e-09	INSR;IGF1R	3	3	crispr
1932	NVP-ADW742	GDSC2	IGF1R	0.298716	0.0426868	4.76173e-13	393	6	7.92495e-09	IGF1R	T	T	crispr
2075	EGFR_8897	GDSC2	SHC1	0.315455	0.0457481	1.06345e-12	388	6	8.8495e-09	EGFR	1	1	crispr
1428	IAP_5620	GDSC2	TRAF2	0.322351	0.0467998	1.07363e-12	377	6	8.93425e-09	XIAP;BIRC2;BIRC3	1	1	crispr
1497	AZD4547	GDSC1	ATOH1	0.322996	0.046684	1.09533e-12	442	6	9.11479e-09	FGFR2;FGFR3;FGFR1	3	3	crispr
1949	Venetoclax	GDSC2	BCL2	0.35195	0.0504683	5.79509e-13	393	6	9.64477e-09	BCL2	T	T	crispr
1558	Lapatinib	GDSC2	ERBB2	0.289009	0.041457	5.99156e-13	396	6	9.97175e-09	EGFR;ERBB2	T	T	crispr
2022	PF-06747775	GDSC2	SHC1	0.319253	0.04693	2.24972e-12	391	6	1.24807e-08	EGFR	1	1	crispr
1945	Taselisib	GDSC2	RICTOR	0.316528	0.0461978	1.54261e-12	393	6	1.28368e-08	PIK3CD;PIK3CA;PIK3CG	1	1	crispr
1919	Osimertinib	GDSC2	EGFR	0.343035	0.0500833	1.5711e-12	393	6	1.30739e-08	EGFR	T	T	crispr
1971	Serabelisib	GDSC2	PIK3CA	0.288441	0.0416164	8.18452e-13	393	6	1.36215e-08	PIK3CA	T	T	crispr
1136	Capivasertib	GDSC1	RICTOR	0.333461	0.0479222	8.39525e-13	456	6	1.39722e-08	AKT3;AKT2;AKT1	1	1	crispr
2024	KIT_5808	GDSC2	STAT5B	0.255289	0.0369379	9.49611e-13	391	6	1.58044e-08	KIT	1	1	crispr
1428	IAP_5620	GDSC2	RNF31	0.32737	0.0486735	3.86929e-12	377	6	2.14655e-08	XIAP;BIRC2;BIRC3	1	1	crispr
1428	IAP_5620	GDSC1	MAP3K7	0.330222	0.0485443	2.88612e-12	461	6	2.40168e-08	XIAP;BIRC2;BIRC3	1	1	crispr
1049	PD173074	GDSC1	FGFR1	0.313719	0.0466164	4.35618e-12	415	6	2.41667e-08	FGFR3;FGFR1	T	T	crispr
1058	Pictilisib	GDSC2	RICTOR	0.296345	0.04324	1.54568e-12	397	6	2.57248e-08	PIK3CB;PIK3CA;PIK3CG;PIK3CD	1	1	crispr
2271	CP-724714	GDSC2	ERBB2	0.291794	0.0426369	1.59972e-12	387	6	2.66242e-08	ERBB2	T	T	crispr
1916	AZD5363	GDSC2	RICTOR	0.294747	0.0431372	1.79033e-12	393	6	2.97965e-08	ROCK2;AKT3;AKT2;AKT1	1	1	crispr
184	BMS-754807	GDSC1	FURIN	0.366645	0.0542556	3.7957e-12	438	6	3.15859e-08	INSR;IGF1R	3	3	crispr
326	GSK690693	GDSC1	RICTOR	0.31129	0.0454028	1.92143e-12	464	6	3.19784e-08	AKT3;AKT2;AKT1	1	1	crispr
1047	Nutlin-3a (-)	GDSC2	TP53	-0.3067	0.0454978	3.76505e-12	399	6	4.01502e-08	MDM2	1	1	crispr
1047	Nutlin-3a (-)	GDSC2	MDM4	0.297824	0.0443922	4.82487e-12	399	6	4.01502e-08	MDM2	1	1	crispr
1549	Sapitinib	GDSC2	ERBB2	0.305341	0.0460482	9.08528e-12	409	6	5.04021e-08	EGFR;ERBB2;ERBB3	T	T	crispr
185	Linsitinib	GDSC1	IRS2	0.385131	0.058708	1.70111e-11	440	6	7.07789e-08	INSR;IGF1R	1	1	crispr
1430	IGFR_3801	GDSC1	IGF1R	0.326204	0.0483304	4.40988e-12	467	6	7.33936e-08	IGF1R	T	T	crispr
2323	A-1155463	GDSC2	BCL2L1	0.3674	0.0548697	5.09157e-12	387	6	8.47391e-08	BCL2L1	T	T	crispr
2297	SGX-523	GDSC2	GAB1	0.293964	0.0445488	1.07148e-11	387	6	8.91632e-08	MET	1	1	crispr
2021	EGF816	GDSC2	SHC1	0.278828	0.04179	6.20993e-12	391	6	1.03352e-07	EGFR	1	1	crispr
2243	AZD6738	GDSC2	RAD9A	0.3474	0.0521741	6.89628e-12	391	6	1.14775e-07	ATR	1	1	crispr
1428	IAP_5620	GDSC1	BIRC2	0.313207	0.0479002	2.10608e-11	461	6	1.16839e-07	XIAP;BIRC2;BIRC3	T	T	crispr
1032	Afatinib	GDSC2	SHC1	0.293558	0.0447095	1.48781e-11	410	6	1.23808e-07	EGFR;ERBB2	1	1	crispr
1991	Ibrutinib	GDSC2	ERBB2	0.287559	0.0433635	8.54959e-12	393	6	1.42291e-07	BTK	No link; Drug target(s) not in CRISPR screen	-	crispr
1736	Selumetinib	GDSC2	MAPK1	0.333362	0.0503347	8.56729e-12	377	6	1.42585e-07	MAP2K1;MAP2K2	1	1	crispr
1061	SB590885	GDSC1	BRAF	0.347386	0.0524197	9.22799e-12	405	6	1.53581e-07	BRAF	T	T	crispr
2021	EGF816	GDSC2	ERBB2	0.266993	0.0410924	2.32788e-11	391	6	1.93715e-07	EGFR	1	1	crispr
1060	PD0325901	GDSC1	RAF1	0.320931	0.0486735	1.20875e-11	410	6	2.01173e-07	MAP2K1;MAP2K2	1	1	crispr
1497	AZD4547	GDSC1	FGFR1	0.305924	0.0474538	3.93355e-11	442	6	2.11218e-07	FGFR2;FGFR3;FGFR1	T	T	crispr
1497	AZD4547	GDSC1	EXT2	0.318145	0.0496204	5.07645e-11	442	6	2.11218e-07	FGFR2;FGFR3;FGFR1	2	2	crispr
2316	eCF309	GDSC2	RHEB	0.32832	0.0500149	1.38848e-11	387	6	2.31084e-07	MTOR	1	1	crispr
1032	Afatinib	GDSC1	SHC1	0.303805	0.0473966	4.88914e-11	423	6	2.71233e-07	EGFR;ERBB2	1	1	crispr
1060	PD0325901	GDSC2	RAF1	0.287832	0.0439268	1.66008e-11	413	6	2.76288e-07	MAP2K1;MAP2K2	1	1	crispr
1014	Refametinib	GDSC1	RAF1	0.307789	0.0469915	1.67702e-11	410	6	2.79106e-07	MAP2K1;MAP2K2	1	1	crispr
2243	AZD6738	GDSC2	RAD1	0.27755	0.0434015	4.9529e-11	391	6	2.81962e-07	ATR	1	1	crispr
2243	AZD6738	GDSC2	RAD17	0.259445	0.0405928	5.08254e-11	391	6	2.81962e-07	ATR	1	1	crispr
1049	PD173074	GDSC2	ATOH1	0.261674	0.0409854	5.4437e-11	397	6	3.01998e-07	FGFR3;FGFR1	3	3	crispr
1422	FGFR_3831	GDSC1	FGFR2	0.270979	0.0413276	1.87519e-11	468	6	3.12089e-07	FGFR4;FGFR2;FGFR3;FGFR1	T	T	crispr
1091	BMS-536924	GDSC2	CNPY2	0.289982	0.0453156	4.8332e-11	393	6	4.02195e-07	INSR;IGF1R	No link; Gene not in network	-	crispr
1908	Ulixertinib	GDSC2	MAPK1	0.294684	0.0453936	2.4441e-11	393	6	4.06771e-07	MAPK1;MAPK3	T	T	crispr
1997	WEHI-539	GDSC2	BCL2L1	0.348604	0.0537692	2.66288e-11	400	6	4.43184e-07	BCL2L1	T	T	crispr
1987	BCLXL_3202	GDSC2	BCL2L1	0.361271	0.0557808	2.71589e-11	391	6	4.52005e-07	BCL2L1	T	T	crispr
1918	AZD8186	GDSC2	PIK3CB	0.313302	0.0491202	5.62795e-11	393	6	5.26795e-07	PIK3CB;PIK3CA	T	T	crispr
1918	AZD8186	GDSC2	RICTOR	0.317594	0.0499198	6.33053e-11	393	6	5.26795e-07	PIK3CB;PIK3CA	1	1	crispr
1049	PD173074	GDSC2	EXTL3	0.296922	0.0474913	1.4099e-10	397	6	5.86625e-07	FGFR3;FGFR1	No link; No connection	-	crispr
2168	Ponatinib	GDSC2	FGFR2	0.246456	0.0382732	3.52762e-11	387	6	5.87101e-07	SRC;PDGFRB;KDR;FGFR1;PDGFRA;ABL1	2	2	crispr
1463	AZD1332	GDSC1	ATOH1	0.287757	0.045159	7.13167e-11	466	6	5.93462e-07	NTRK3;NTRK2;NTRK1	3	3	crispr
1049	PD173074	GDSC1	EXT1	0.290047	0.0465842	1.77603e-10	415	6	7.38962e-07	FGFR3;FGFR1	2	2	crispr
2303	G-5555	GDSC2	ARHGEF7	0.326647	0.0510265	4.72041e-11	391	6	7.85618e-07	PAK1	1	1	crispr
2024	KIT_5808	GDSC2	GAB2	0.228471	0.0363663	1.11594e-10	391	6	9.28631e-07	KIT	1	1	crispr
1617	AZD5582	GDSC2	TRAF2	0.295714	0.0473698	1.42474e-10	378	6	1.1856e-06	XIAP;BIRC2;BIRC3	1	1	crispr
2252	Selumetinib	GDSC2	MAPK1	0.321789	0.0508736	8.20909e-11	391	6	1.36624e-06	MAP2K1;MAP2K2	1	1	crispr
1786	AZD4547	GDSC2	ATOH1	0.262393	0.0425254	2.50261e-10	396	6	1.38837e-06	FGFR2;FGFR3;FGFR1	3	3	crispr
1032	Afatinib	GDSC2	EGFR	0.297462	0.0481845	2.53938e-10	410	6	1.40876e-06	EGFR;ERBB2	T	T	crispr
2075	EGFR_8897	GDSC2	EGFR	0.301514	0.0491863	3.24064e-10	388	6	1.7978e-06	EGFR	T	T	crispr
1463	AZD1332	GDSC1	EXT2	0.29459	0.0478598	3.25303e-10	466	6	1.80467e-06	NTRK3;NTRK2;NTRK1	3	3	crispr
1736	Selumetinib	GDSC2	RAF1	0.283153	0.0458272	2.23392e-10	377	6	1.85895e-06	MAP2K1;MAP2K2	1	1	crispr
1411	EGFRM_5104	GDSC1	SHC1	0.285104	0.0464839	3.77897e-10	466	6	2.09645e-06	EGFR	1	1	crispr
1799	Ibrutinib	GDSC2	SHC1	0.289699	0.0470447	2.59199e-10	378	6	2.15692e-06	BTK	No link; Drug target(s) not in CRISPR screen	-	crispr
1991	Ibrutinib	GDSC2	SHC1	0.273188	0.0444923	3.06289e-10	393	6	2.54879e-06	BTK	No link; Drug target(s) not in CRISPR screen	-	crispr
1410	AZD9291	GDSC1	SHC1	0.284828	0.0468918	5.63214e-10	464	6	3.12452e-06	EGFR	1	1	crispr
1553	Uprosertib	GDSC2	RICTOR	0.287591	0.0463697	1.90534e-10	379	6	3.17106e-06	AKT3;AKT2;AKT1	1	1	crispr
2021	EGF816	GDSC2	EGFR	0.269448	0.0446719	6.42779e-10	391	6	3.56592e-06	EGFR	T	T	crispr
1561	Taselisib	GDSC2	RICTOR	0.27608	0.0453012	4.37784e-10	409	6	3.64302e-06	PIK3CD;PIK3CA;PIK3CG	1	1	crispr
1850	Tepotinib	GDSC2	GAB1	0.262112	0.0432738	5.39139e-10	390	6	4.48645e-06	MET	1	1	crispr
1564	SCH772984	GDSC2	MAPK1	0.2878	0.0467725	2.90829e-10	408	6	4.84026e-06	MAPK1;MAPK3	T	T	crispr
1047	Nutlin-3a (-)	GDSC2	MDM2	0.249828	0.0419052	1.05202e-09	399	6	5.83627e-06	MDM2	T	T	crispr
1786	AZD4547	GDSC2	FGFR1	0.250741	0.042386	1.42172e-09	396	6	5.91542e-06	FGFR2;FGFR3;FGFR1	T	T	crispr
1919	Osimertinib	GDSC2	SHC1	0.276599	0.0465854	1.22069e-09	393	6	6.16877e-06	EGFR	1	1	crispr
1919	Osimertinib	GDSC2	GRB2	0.306759	0.0519198	1.48261e-09	393	6	6.16877e-06	EGFR	1	1	crispr
1794	Idelalisib	GDSC2	PIK3CB	0.26676	0.0437079	3.89187e-10	387	6	6.47723e-06	PIK3CD	1	1	crispr
1932	NVP-ADW742	GDSC2	FURIN	0.25631	0.0428196	8.8202e-10	393	6	7.33973e-06	IGF1R	3	3	crispr
1015	CI-1040	GDSC1	RAF1	0.294378	0.048348	4.66677e-10	420	6	7.7669e-06	MAP2K1;MAP2K2	1	1	crispr
1058	Pictilisib	GDSC1	RICTOR	0.31263	0.0513915	4.74406e-10	411	6	7.89554e-06	PIK3CB;PIK3CA;PIK3CG;PIK3CD	1	1	crispr
1428	IAP_5620	GDSC1	RNF31	0.295265	0.0501787	1.97939e-09	461	6	8.23574e-06	XIAP;BIRC2;BIRC3	1	1	crispr
1059	AZD8055	GDSC2	RPTOR	0.288407	0.0475903	5.35819e-10	396	6	8.91763e-06	MTOR	1	1	crispr
1735	AZD1775	GDSC2	PKMYT1	0.232796	0.038434	5.63664e-10	408	6	9.38107e-06	WEE1	2	2	crispr
1558	Lapatinib	GDSC2	SHC1	0.251225	0.0422628	1.17384e-09	396	6	9.76813e-06	EGFR;ERBB2	1	1	crispr
1917	AZD6738	GDSC2	RAD17	0.250391	0.0414487	6.06364e-10	393	6	1.00917e-05	ATR	1	1	crispr
1617	AZD5582	GDSC2	RNF31	0.288804	0.049206	1.85478e-09	378	6	1.02897e-05	XIAP;BIRC2;BIRC3	1	1	crispr
1432	AZD1480	GDSC1	ATOH1	0.263204	0.0441868	1.24028e-09	466	6	1.0321e-05	JAK1;JAK2	3	3	crispr
1047	Nutlin-3a (-)	GDSC1	PPM1D	0.343357	0.058521	2.04252e-09	416	6	1.13312e-05	MDM2	1	1	crispr
1060	PD0325901	GDSC2	MAPK1	0.28566	0.0482584	1.43897e-09	413	6	1.19744e-05	MAP2K1;MAP2K2	1	1	crispr
1053	MK-2206	GDSC1	AKT1	0.309036	0.05227	1.47986e-09	404	6	1.23146e-05	AKT2;AKT1	T	T	crispr
184	BMS-754807	GDSC1	IRS2	0.337257	0.057616	2.32753e-09	438	6	1.29123e-05	INSR;IGF1R	1	1	crispr
2045	AMG-319	GDSC2	PIK3CB	0.211603	0.0353155	8.42985e-10	391	6	1.40298e-05	PIK3CD;PIK3CA;PIK3CG	1	1	crispr
1372	Trametinib	GDSC2	MAPK1	0.285368	0.0476631	8.84246e-10	398	6	1.47165e-05	MAP2K1;MAP2K2	1	1	crispr
271	VNLG/124	GDSC1	SIK3	0.259692	0.043308	9.47593e-10	463	6	1.57708e-05	HDAC8;HDAC4;RARA;HDAC2;HDAC5;HDAC10;HDAC6;HDAC7;HDAC9;HDAC3;HDAC1	2	2	crispr
1053	MK-2206	GDSC2	MAPKAP1	0.244933	0.0417057	1.90026e-09	399	6	1.5813e-05	AKT2;AKT1	1	1	crispr
1917	AZD6738	GDSC2	RAD9A	0.316198	0.0539142	1.97766e-09	393	6	1.64571e-05	ATR	1	1	crispr
1427	AZD5582	GDSC1	RNF31	0.289911	0.0494052	2.2006e-09	461	6	1.83123e-05	XIAP;BIRC2;BIRC3	1	1	crispr
1085	Sorafenib	GDSC2	STAT5B	0.21977	0.0369656	1.16137e-09	394	6	1.93287e-05	KIT;PDGFRB;RAF1;PDGFRA;FLT1	1	1	crispr
1429	IAP_7638	GDSC1	MAP3K7	0.28515	0.0478913	1.24654e-09	459	6	2.07462e-05	XIAP;BIRC2;BIRC3	1	1	crispr
2316	eCF309	GDSC2	RPTOR	0.288055	0.0494664	2.56545e-09	387	6	2.13484e-05	MTOR	1	1	crispr
1915	AZD3759	GDSC2	SHC1	0.271655	0.0466629	2.63762e-09	395	6	2.19489e-05	EGFR	1	1	crispr
1061	SB590885	GDSC2	BRAF	0.250304	0.0423	1.38638e-09	390	6	2.30735e-05	BRAF	T	T	crispr
1372	Trametinib	GDSC2	RAF1	0.255932	0.0440179	2.78575e-09	398	6	2.31817e-05	MAP2K1;MAP2K2	1	1	crispr
1945	Taselisib	GDSC2	MAPKAP1	0.270694	0.047095	4.24222e-09	393	6	2.35344e-05	PIK3CD;PIK3CA;PIK3CG	2	2	crispr
1029	Motesanib	GDSC1	STAT5B	0.307798	0.0520034	1.45349e-09	416	6	2.41904e-05	KIT;PDGFRB;RET;PDGFRA;FLT1	1	1	crispr
1991	Ibrutinib	GDSC2	EGFR	0.276288	0.0482418	4.84614e-09	393	6	2.68848e-05	BTK	No link; Drug target(s) not in CRISPR screen	-	crispr
184	BMS-754807	GDSC1	CNPY2	0.287161	0.0504351	6.49519e-09	438	6	2.70249e-05	INSR;IGF1R	No link; Gene not in network	-	crispr
1169	AZ628	GDSC2	MAPK1	0.269341	0.0457788	1.73587e-09	390	6	2.88901e-05	BRAF;RAF1	1	1	crispr
1799	Ibrutinib	GDSC2	EGFR	0.282604	0.0495681	5.54418e-09	378	6	3.07573e-05	BTK	No link; Drug target(s) not in CRISPR screen	-	crispr
1062	Selumetinib	GDSC2	MAPK1	0.293059	0.0507269	3.46457e-09	387	6	3.12296e-05	MAP2K1;MAP2K2	1	1	crispr
1062	Selumetinib	GDSC2	RAF1	0.273684	0.0474746	3.75288e-09	387	6	3.12296e-05	MAP2K1;MAP2K2	1	1	crispr
2252	Selumetinib	GDSC2	RAF1	0.272868	0.0474787	4.24313e-09	391	6	3.53092e-05	MAP2K1;MAP2K2	1	1	crispr
1057	Dactolisib	GDSC2	RPTOR	0.253561	0.0438439	3.37321e-09	393	6	3.54311e-05	MTOR;PIK3CD;PIK3CG;PIK3CB;PIK3CA	1	1	crispr
1057	Dactolisib	GDSC2	RHEB	0.253729	0.0441478	4.25777e-09	393	6	3.54311e-05	MTOR;PIK3CD;PIK3CG;PIK3CB;PIK3CA	1	1	crispr
1047	Nutlin-3a (-)	GDSC2	PPM1D	0.242376	0.0431764	1.00753e-08	399	6	4.19206e-05	MDM2	1	1	crispr
2043	BIBR-1532	GDSC2	STAT5B	0.243388	0.0417764	2.54212e-09	391	6	4.23085e-05	TERT	2	2	crispr
1444	AZD8186	GDSC1	RICTOR	0.29004	0.0505657	5.18235e-09	466	6	4.31249e-05	PIK3CD;PIK3CB	1	1	crispr
1168	Erlotinib	GDSC2	SHC1	0.270881	0.0474132	5.29962e-09	393	6	4.41008e-05	EGFR	1	1	crispr
1510	Linsitinib	GDSC2	KBTBD2	0.244669	0.0439098	1.32811e-08	409	6	4.42074e-05	INSR;IGF1R	No link; Gene not in network	-	crispr
1015	CI-1040	GDSC1	MAPK1	0.296428	0.0519083	5.66405e-09	420	6	4.71334e-05	MAP2K1;MAP2K2	1	1	crispr
2171	BMS-754807	GDSC2	FURIN	0.255886	0.0449233	5.87816e-09	390	6	4.89151e-05	INSR;IGF1R	3	3	crispr
1786	AZD4547	GDSC2	EXT1	0.236908	0.0426742	1.47575e-08	396	6	4.91217e-05	FGFR2;FGFR3;FGFR1	2	2	crispr
1394	AZD6738	GDSC1	HUS1	0.295224	0.0507531	3.08865e-09	466	6	5.14044e-05	ATR	1	1	crispr
1136	Capivasertib	GDSC1	AKT1	0.268901	0.0471461	6.26894e-09	456	6	5.2167e-05	AKT3;AKT2;AKT1	T	T	crispr
1135	AZD4547	GDSC1	ATOH1	0.247322	0.0433855	6.34239e-09	451	6	5.27782e-05	FGFR2;FGFR3;FGFR1	3	3	crispr
1372	Trametinib	GDSC1	RAF1	0.253594	0.0437225	3.32515e-09	444	6	5.53404e-05	MAP2K1;MAP2K2	1	1	crispr
1016	Temsirolimus	GDSC2	RPTOR	0.272764	0.0476011	4.69376e-09	387	6	5.60421e-05	MTOR	1	1	crispr
1016	Temsirolimus	GDSC2	RHEB	0.272908	0.0480998	6.73461e-09	387	6	5.60421e-05	MTOR	1	1	crispr
1011	Navitoclax	GDSC2	BCL2L1	0.286684	0.0495905	3.46508e-09	399	6	5.76693e-05	BCL2L1;BCL2L2;BCL2	T	T	crispr
1962	Sapanisertib	GDSC2	RHEB	0.285456	0.0494095	3.50491e-09	393	6	5.83322e-05	MTOR	1	1	crispr
326	GSK690693	GDSC1	MLST8	0.311725	0.0548794	7.34541e-09	464	6	6.11249e-05	AKT3;AKT2;AKT1	1	1	crispr
1915	AZD3759	GDSC2	GRB2	0.28435	0.0510852	1.34509e-08	395	6	6.22178e-05	EGFR	1	1	crispr
1915	AZD3759	GDSC2	GAB1	0.262609	0.0473244	1.49535e-08	395	6	6.22178e-05	EGFR	1	1	crispr
282	Pelitinib	GDSC1	EGFR	0.288475	0.0498527	3.747e-09	465	6	6.23614e-05	EGFR	T	T	crispr
1427	AZD5582	GDSC1	TRAF2	0.266547	0.0475054	1.12723e-08	461	6	6.2535e-05	XIAP;BIRC2;BIRC3	1	1	crispr
1564	SCH772984	GDSC2	SHOC2	0.238555	0.0421623	7.74163e-09	408	6	6.4422e-05	MAPK1;MAPK3	2	2	crispr
1047	Nutlin-3a (-)	GDSC1	MDM4	0.334385	0.0602751	1.56231e-08	416	6	6.50038e-05	MDM2	1	1	crispr
1083	Crizotinib	GDSC2	MET	0.197204	0.034222	3.98296e-09	409	6	6.62884e-05	MET;ALK;ROS1	T	T	crispr
2024	KIT_5808	GDSC2	FGFR2	0.182535	0.0326955	1.20366e-08	391	6	6.6775e-05	KIT	2	2	crispr
1114	Cetuximab	GDSC1	SHC1	0.287828	0.0509016	8.21919e-09	431	6	6.83959e-05	EGFR	1	1	crispr
1739	JAK_8517	GDSC2	EXT2	0.249308	0.0434087	4.22249e-09	377	6	7.02748e-05	JAK1;JAK2	3	3	crispr
2324	CCT244747	GDSC2	RAD9A	0.336792	0.0586097	4.22988e-09	387	6	7.03979e-05	CHEK1	1	1	crispr
1917	AZD6738	GDSC2	HUS1	0.245807	0.0441403	1.31897e-08	393	6	7.3172e-05	ATR	1	1	crispr
1453	RAF_9304	GDSC1	MAPK1	0.271797	0.0472942	4.83857e-09	467	6	8.05283e-05	RAF1;BRAF;ARAF	1	1	crispr
277	Linifanib	GDSC1	STAT5B	0.242508	0.0422908	5.22833e-09	465	6	8.7015e-05	FLT1;CSF1R;KIT;KDR;FLT4;FLT3	1	1	crispr
1428	IAP_5620	GDSC2	SPDEF	0.287671	0.0524728	2.18689e-08	377	6	9.0991e-05	XIAP;BIRC2;BIRC3	3	3	crispr
1091	BMS-536924	GDSC1	FURIN	0.295306	0.0527511	1.22158e-08	462	6	0.000101654	INSR;IGF1R	3	3	crispr
1373	Dabrafenib	GDSC1	MAPK1	0.275427	0.0493184	1.26755e-08	429	6	0.00010548	BRAF	1	1	crispr
1053	MK-2206	GDSC1	MLST8	0.336179	0.061036	1.95761e-08	404	6	0.000108602	AKT2;AKT1	1	1	crispr
1510	Linsitinib	GDSC2	CPD	0.22693	0.042165	4.22714e-08	409	6	0.000117254	INSR;IGF1R	3	3	crispr
1962	Sapanisertib	GDSC2	RPTOR	0.272588	0.0490766	1.44262e-08	393	6	0.000120048	MTOR	1	1	crispr
1917	AZD6738	GDSC2	RAD1	0.240077	0.0441239	2.89207e-08	393	6	0.000120332	ATR	1	1	crispr
1613	VE-822	GDSC2	RAD9A	0.29729	0.0525979	7.58815e-09	378	6	0.00012629	ATR	1	1	crispr
1463	AZD1332	GDSC2	EXT2	0.262678	0.0465339	7.92936e-09	377	6	0.000131968	NTRK3;NTRK2;NTRK1	3	3	crispr
2243	AZD6738	GDSC2	HUS1	0.23463	0.0432543	3.1863e-08	391	6	0.000132574	ATR	1	1	crispr
1429	IAP_7638	GDSC1	TRAF2	0.26516	0.0477718	1.63034e-08	459	6	0.000135669	XIAP;BIRC2;BIRC3	1	1	crispr
277	Linifanib	GDSC1	FLT3	0.243411	0.0438766	1.67244e-08	465	6	0.000139172	FLT1;CSF1R;KIT;KDR;FLT4;FLT3	T	T	crispr
2093	Capivasertib	GDSC2	RICTOR	0.253512	0.0449496	8.36404e-09	388	6	0.000139203	AKT3;AKT2;AKT1	1	1	crispr
2026	KIT_7208	GDSC2	PLCG2	0.206552	0.0366758	8.85275e-09	391	6	0.000147336	KIT	2	2	crispr
1010	Gefitinib	GDSC2	SHC1	0.253045	0.0458562	1.80362e-08	393	6	0.000150088	EGFR	1	1	crispr
1091	BMS-536924	GDSC2	IRS2	0.263767	0.0483921	2.72777e-08	393	6	0.000151328	INSR;IGF1R	1	1	crispr
1924	Ipatasertib	GDSC2	MAPKAP1	0.253643	0.0460176	1.87572e-08	393	6	0.000156088	AKT3;AKT1	1	1	crispr
1738	IGF1R_3801	GDSC2	IGF1R	0.259576	0.0462425	9.67746e-09	377	6	0.000161062	IGF1R	T	T	crispr
1179	MK-1775	GDSC2	PKMYT1	0.220456	0.0392429	9.79976e-09	398	6	0.000163097	PLK1;WEE1	1	1	crispr
1970	ERK_6197	GDSC2	MAPK1	0.263287	0.0470029	1.07518e-08	393	6	0.000178942	MAPK1;MAPK3	T	T	crispr
2171	BMS-754807	GDSC2	CPD	0.222483	0.0410439	3.25573e-08	390	6	0.000180617	INSR;IGF1R	3	3	crispr
1049	PD173074	GDSC2	FGFR1	0.213231	0.0399682	5.49416e-08	397	6	0.000182878	FGFR3;FGFR1	T	T	crispr
1430	IGFR_3801	GDSC1	CNPY2	0.247085	0.0449471	2.27811e-08	467	6	0.000189573	IGF1R	No link; Gene not in network	-	crispr
1497	AZD4547	GDSC1	GLCE	0.261516	0.0490138	5.80831e-08	442	6	0.000193335	FGFR2;FGFR3;FGFR1	2	2	crispr
1049	PD173074	GDSC2	B4GALT7	0.223296	0.0421805	7.00675e-08	397	6	0.000194356	FGFR3;FGFR1	2	2	crispr
2040	Foretinib	GDSC2	MET	0.221601	0.0396821	1.19219e-08	391	6	0.000198417	MST1R;MET;PDGFRB;KDR;EGFR;FGFR1;FLT4;PDGFRA;TEK;ROS1	T	T	crispr
1786	AZD4547	GDSC2	EXTL3	0.257175	0.0486578	7.35324e-08	396	6	0.000203967	FGFR2;FGFR3;FGFR1	No link; No connection	-	crispr
1958	Merestinib	GDSC2	MET	0.247913	0.0444715	1.27168e-08	393	6	0.000211645	MET;MST1R	T	T	crispr
1926	GNE-317	GDSC2	RHEB	0.275133	0.049365	1.28116e-08	393	6	0.000213223	PIK3CB;PIK3CA;PIK3CG;PIK3CD	2	2	crispr
1926	GNE-317	GDSC2	RICTOR	0.241427	0.0442871	2.71456e-08	393	6	0.000225892	PIK3CB;PIK3CA;PIK3CG;PIK3CD	1	1	crispr
1922	Cediranib	GDSC2	EXTL3	0.272274	0.0493104	1.76606e-08	393	6	0.000230303	FLT1;KIT;PDGFRB;FGFR1;FLT4;FLT3	No link; No connection	-	crispr
1922	Cediranib	GDSC2	EXT2	0.243533	0.0446995	2.76756e-08	393	6	0.000230303	FLT1;KIT;PDGFRB;FGFR1;FLT4;FLT3	2	2	crispr
2253	AZD8835	GDSC2	MAPKAP1	0.235789	0.0433477	2.90909e-08	391	6	0.00024208	PIK3CB;PIK3CA	2	2	crispr
1410	AZD9291	GDSC1	MIEN1	0.236632	0.0443379	5.90127e-08	464	6	0.000245537	EGFR	No link; Gene not in network	-	crispr
1958	Merestinib	GDSC2	GAB1	0.248406	0.0457057	3.00062e-08	393	6	0.000249697	MET;MST1R	1	1	crispr
1021	Axitinib	GDSC1	FGFR2	0.251189	0.0452553	1.54234e-08	419	6	0.000256692	PDGFRA;KIT;FLT1;PDGFRB	2	2	crispr
1372	Trametinib	GDSC1	SHOC2	0.236999	0.0435483	3.08738e-08	444	6	0.000256916	MAP2K1;MAP2K2	2	2	crispr
1036	PLX-4720	GDSC1	BRAF	0.287831	0.0519638	1.64708e-08	416	6	0.000274124	BRAF	T	T	crispr
1047	Nutlin-3a (-)	GDSC2	USP28	-0.192824	0.0366541	8.53381e-08	399	6	0.000284057	MDM2	3	3	crispr
1428	IAP_5620	GDSC2	BIRC2	0.249308	0.0474794	8.7528e-08	377	6	0.000291346	XIAP;BIRC2;BIRC3	T	T	crispr
1453	RAF_9304	GDSC1	BRAF	0.25955	0.0478395	3.5085e-08	467	6	0.00029196	RAF1;BRAF;ARAF	T	T	crispr
2020	Poziotinib	GDSC2	SHC1	0.252176	0.0466289	3.51556e-08	391	6	0.000292548	EGFR;ERBB2	1	1	crispr
1136	Capivasertib	GDSC1	MLST8	0.296123	0.0553345	5.37279e-08	456	6	0.000298064	AKT3;AKT2;AKT1	1	1	crispr
1060	PD0325901	GDSC1	MAPK1	0.284872	0.0526733	3.61587e-08	410	6	0.000300895	MAP2K1;MAP2K2	1	1	crispr
1014	Refametinib	GDSC2	MAPK1	0.275854	0.0500107	1.81052e-08	387	6	0.000301325	MAP2K1;MAP2K2	1	1	crispr
1924	Ipatasertib	GDSC2	AKT1	0.238463	0.0447212	5.55286e-08	393	6	0.000308054	AKT3;AKT1	T	T	crispr
1013	Nilotinib	GDSC1	STAT5B	0.283746	0.0514746	1.87964e-08	396	6	0.000312829	ABL1	1	1	crispr
2026	KIT_7208	GDSC2	STAT5B	0.212889	0.0394963	3.9187e-08	391	6	0.000326094	KIT	1	1	crispr
1954	ASLAN002	GDSC2	GAB1	0.191307	0.0355091	3.9917e-08	393	6	0.00033217	MET;TYRO3;MST1R;AXL	1	1	crispr
1372	Trametinib	GDSC2	SHOC2	0.228684	0.0429886	6.02632e-08	398	6	0.00033432	MAP2K1;MAP2K2	2	2	crispr
2296	GDC-0879	GDSC2	NFATC2	0.221967	0.0412228	4.02555e-08	387	6	0.000334986	BRAF	2	2	crispr
2253	AZD8835	GDSC2	RICTOR	0.225756	0.0424674	6.09465e-08	391	6	0.000338111	PIK3CB;PIK3CA	1	1	crispr
1058	Pictilisib	GDSC2	MAPKAP1	0.237012	0.0440263	4.11711e-08	397	6	0.000342605	PIK3CB;PIK3CA;PIK3CG;PIK3CD	2	2	crispr
1411	EGFRM_5104	GDSC1	MIEN1	0.230998	0.0438049	8.57118e-08	466	6	0.000356625	EGFR	No link; Gene not in network	-	crispr
1738	IGF1R_3801	GDSC2	CNPY2	0.233745	0.0436544	4.74373e-08	377	6	0.00039475	IGF1R	No link; Gene not in network	-	crispr
249	Cabozantinib	GDSC1	STAT5B	0.259489	0.0472888	2.41331e-08	465	6	0.000401648	FLT1;MET;KIT;AXL;RET;FLT4;FLT3;TEK	1	1	crispr
310	YM201636	GDSC1	SNX27	0.243489	0.0443846	2.43449e-08	465	6	0.000405172	PIKFYVE	No link; Gene not in network	-	crispr
1014	Refametinib	GDSC2	RAF1	0.249523	0.0466393	4.94858e-08	387	6	0.000411796	MAP2K1;MAP2K2	1	1	crispr
1786	AZD4547	GDSC2	RNH1	0.229995	0.0448137	1.78126e-07	396	6	0.000423508	FGFR2;FGFR3;FGFR1	No link; No connection	-	crispr
1446	PI3Ka_4409	GDSC1	RICTOR	0.262234	0.0489235	5.15279e-08	464	6	0.00042879	PIK3CD;PIK3CA	1	1	crispr
1014	Refametinib	GDSC1	MAPK1	0.274342	0.0513027	5.19661e-08	410	6	0.000432436	MAP2K1;MAP2K2	1	1	crispr
1372	Trametinib	GDSC1	MAPK1	0.25377	0.0480158	7.82085e-08	444	6	0.000433874	MAP2K1;MAP2K2	1	1	crispr
1091	BMS-536924	GDSC1	IRS2	0.294091	0.0556215	7.87007e-08	462	6	0.000436605	INSR;IGF1R	1	1	crispr
2303	G-5555	GDSC2	PAK2	0.250847	0.0470138	5.42602e-08	391	6	0.000451526	PAK1	1	1	crispr
1169	AZ628	GDSC2	BRAF	0.245087	0.0459991	5.66523e-08	390	6	0.000471432	BRAF;RAF1	T	T	crispr
1016	Temsirolimus	GDSC2	FOXK1	0.221989	0.0422227	8.5434e-08	387	6	0.00047396	MTOR	2	2	crispr
1714	ERK_6604	GDSC2	RAF1	0.246311	0.0453046	2.8875e-08	377	6	0.000480566	MAPK1;MAPK3	1	1	crispr
1019	Bosutinib	GDSC2	EGFR	0.227058	0.0417679	2.94793e-08	387	6	0.000490624	TEC;ABL1;SRC	1	1	crispr
1560	Alpelisib	GDSC2	RICTOR	0.223562	0.0420131	6.05398e-08	408	6	0.000503782	PIK3CA	1	1	crispr
1060	PD0325901	GDSC2	SHOC2	0.225695	0.043017	9.43001e-08	413	6	0.000523145	MAP2K1;MAP2K2	2	2	crispr
2022	PF-06747775	GDSC2	GRB2	0.276899	0.0534144	1.31658e-07	391	6	0.000547796	EGFR	1	1	crispr
1411	EGFRM_5104	GDSC1	CDC37	0.255756	0.0495852	1.65979e-07	466	6	0.000552478	EGFR	1	1	crispr
1558	Lapatinib	GDSC2	EGFR	0.239131	0.045768	1.04672e-07	396	6	0.000580685	EGFR;ERBB2	T	T	crispr
1059	AZD8055	GDSC1	LAMTOR4	0.291225	0.0539173	3.7756e-08	411	6	0.000628373	MTOR	1	1	crispr
1561	Taselisib	GDSC2	MAPKAP1	0.240548	0.0461706	1.16007e-07	409	6	0.000643567	PIK3CD;PIK3CA;PIK3CG	2	2	crispr
1053	MK-2206	GDSC1	MAPKAP1	0.281596	0.054617	1.573e-07	404	6	0.000654488	AKT2;AKT1	1	1	crispr
1058	Pictilisib	GDSC2	MLST8	0.258849	0.049759	1.1958e-07	397	6	0.000663392	PIK3CB;PIK3CA;PIK3CG;PIK3CD	2	2	crispr
2020	Poziotinib	GDSC2	MIEN1	0.225479	0.0433603	1.19949e-07	391	6	0.000665435	EGFR;ERBB2	No link; Gene not in network	-	crispr
2243	AZD6738	GDSC2	ATRIP	0.19446	0.0380723	2.03549e-07	391	6	0.000677532	ATR	1	1	crispr
282	Pelitinib	GDSC1	SHC1	0.249867	0.0473067	8.15028e-08	465	6	0.000678226	EGFR	1	1	crispr
1373	Dabrafenib	GDSC1	PEA15	0.242461	0.0466399	1.26826e-07	429	6	0.00070359	BRAF	2	2	crispr
1908	Ulixertinib	GDSC2	SHOC2	0.217196	0.0412868	8.46196e-08	393	6	0.000704162	MAPK1;MAPK3	2	2	crispr
1032	Afatinib	GDSC1	ITGA3	0.246644	0.047931	1.70249e-07	423	6	0.000708364	EGFR;ERBB2	1	1	crispr
1049	PD173074	GDSC2	EXT1	0.205168	0.0408044	3.20403e-07	397	6	0.000761781	FGFR3;FGFR1	2	2	crispr
1013	Nilotinib	GDSC1	FLI1	0.264677	0.0505533	9.83355e-08	396	6	0.000818299	ABL1	No link; Gene not in network	-	crispr
1564	SCH772984	GDSC2	RAF1	0.222568	0.0431283	1.5382e-07	408	6	0.000853342	MAPK1;MAPK3	1	1	crispr
1047	Nutlin-3a (-)	GDSC2	UBE3B	0.162095	0.0321985	3.10324e-07	399	6	0.000860788	MDM2	2	2	crispr
1168	Erlotinib	GDSC2	GRB2	0.267165	0.0518439	1.57438e-07	393	6	0.000873411	EGFR	1	1	crispr
1091	BMS-536924	GDSC1	CNPY2	0.251516	0.0491804	2.11606e-07	462	6	0.000880439	INSR;IGF1R	No link; Gene not in network	-	crispr
1912	Afuresertib	GDSC2	MAPKAP1	0.23418	0.0448617	1.07195e-07	393	6	0.000892025	AKT3;AKT2;AKT1	1	1	crispr
1959	SYK_1543	GDSC2	SHC1	0.236404	0.0442972	5.40492e-08	393	6	0.00089954	SYK	1	1	crispr
1968	ERK_5051	GDSC2	MAPK1	0.257311	0.0482392	5.492e-08	393	6	0.000914034	MAPK1;MAPK3	T	T	crispr
2108	PD0166285	GDSC2	PKMYT1	0.23803	0.0446489	5.5372e-08	387	6	0.000921555	CHEK1;PKMYT1;WEE1	T	T	crispr
1416	AZD8931	GDSC1	ERBB2	0.233597	0.0449916	1.3676e-07	466	6	0.000926857	ERBB1;ERBB2;ERBB3	T	T	crispr
1416	AZD8931	GDSC1	SHC1	0.237105	0.0459796	1.67072e-07	466	6	0.000926857	ERBB1;ERBB2;ERBB3	1	1	crispr
1242	(5Z)-7-Oxozeaenol	GDSC1	ZEB2	0.299444	0.0560304	5.59278e-08	454	6	0.000930806	MAP3K7	No link; Gene not in network	-	crispr
1021	Axitinib	GDSC2	EXT2	0.189088	0.0355208	5.86273e-08	394	6	0.00095948	PDGFRA;KIT;FLT1;PDGFRB	2	2	crispr
1021	Axitinib	GDSC2	FGFR2	0.179999	0.0345641	1.15301e-07	394	6	0.00095948	PDGFRA;KIT;FLT1;PDGFRB	2	2	crispr
1857	Ravoxertinib	GDSC2	MAPK1	0.248932	0.0467805	5.87134e-08	387	6	0.000977167	MAPK1;MAPK3	T	T	crispr
1463	AZD1332	GDSC1	AHCYL1	0.246753	0.0484416	2.37953e-07	466	6	0.000990061	NTRK3;NTRK2;NTRK1	3	3	crispr
1714	ERK_6604	GDSC2	BRAF	0.257546	0.049592	1.22339e-07	377	6	0.00101804	MAPK1;MAPK3	1	1	crispr
1062	Selumetinib	GDSC2	BRAF	0.25948	0.0506571	1.86376e-07	387	6	0.00103395	MAP2K1;MAP2K2	1	1	crispr
1799	Ibrutinib	GDSC2	GRB2	0.265275	0.0523574	2.52352e-07	378	6	0.00104997	BTK	No link; Drug target(s) not in CRISPR screen	-	crispr
2022	PF-06747775	GDSC2	GAB1	0.242063	0.0481346	3.16775e-07	391	6	0.00105442	EGFR	1	1	crispr
1061	SB590885	GDSC1	MAPK1	0.275752	0.0531578	1.31432e-07	405	6	0.00109371	BRAF	1	1	crispr
2171	BMS-754807	GDSC2	IRS2	0.241826	0.0477903	2.65682e-07	390	6	0.00110543	INSR;IGF1R	1	1	crispr
1019	Bosutinib	GDSC1	EGFR	0.276268	0.0520845	6.83234e-08	424	6	0.00113711	TEC;ABL1;SRC	1	1	crispr
1430	IGFR_3801	GDSC1	IRS2	0.261507	0.051074	2.05507e-07	467	6	0.00114009	IGF1R	1	1	crispr
1010	Gefitinib	GDSC1	TP63	0.268205	0.0517603	1.38316e-07	420	6	0.001151	EGFR	2	2	crispr
1085	Sorafenib	GDSC2	GAB2	0.191757	0.0370662	1.4049e-07	394	6	0.00116909	KIT;PDGFRB;RAF1;PDGFRA;FLT1	1	1	crispr
1497	AZD4547	GDSC1	RNH1	0.248741	0.0499038	4.2667e-07	442	6	0.00118351	FGFR2;FGFR3;FGFR1	No link; No connection	-	crispr
2271	CP-724714	GDSC2	MIEN1	0.211749	0.0410109	1.47505e-07	387	6	0.00122746	ERBB2	No link; Gene not in network	-	crispr
171	AKT inhibitor VIII	GDSC1	RICTOR	0.264356	0.0499506	7.49064e-08	443	6	0.00124667	AKT3;AKT2;AKT1	1	1	crispr
2020	Poziotinib	GDSC2	EGFR	0.25278	0.050361	3.34017e-07	391	6	0.00138976	EGFR;ERBB2	T	T	crispr
1422	FGFR_3831	GDSC1	ATOH1	0.209406	0.0406642	1.74241e-07	468	6	0.00144994	FGFR4;FGFR2;FGFR3;FGFR1	3	3	crispr
1916	AZD5363	GDSC2	HSP90B1	-0.223273	0.0439963	2.45593e-07	393	6	0.00145642	ROCK2;AKT3;AKT2;AKT1	1	1	crispr
1916	AZD5363	GDSC2	MAPKAP1	0.22255	0.0439568	2.62529e-07	393	6	0.00145642	ROCK2;AKT3;AKT2;AKT1	1	1	crispr
1430	IGFR_3801	GDSC1	FURIN	0.244915	0.0487899	3.58923e-07	467	6	0.00149339	IGF1R	3	3	crispr
1497	AZD4547	GDSC1	EXTL3	0.277458	0.0564828	6.31431e-07	442	6	0.00150127	FGFR2;FGFR3;FGFR1	No link; No connection	-	crispr
2020	Poziotinib	GDSC2	GRB2	0.263154	0.0530588	4.64419e-07	391	6	0.00154586	EGFR;ERBB2	1	1	crispr
2024	KIT_5808	GDSC2	CDKN2C	-0.172366	0.0346548	4.29747e-07	391	6	0.00162502	KIT	3	3	crispr
2024	KIT_5808	GDSC2	SIK3	0.192549	0.0388944	4.88198e-07	391	6	0.00162502	KIT	3	3	crispr
2252	Selumetinib	GDSC2	BRAF	0.256249	0.0508158	2.93277e-07	391	6	0.001627	MAP2K1;MAP2K2	1	1	crispr
1942	Pexidartinib	GDSC2	STAT5B	0.223214	0.0426387	9.82691e-08	393	6	0.00163549	KIT;FLT3;CSF1R	1	1	crispr
1032	Afatinib	GDSC1	GRB2	0.268593	0.054218	4.95216e-07	423	6	0.00164838	EGFR;ERBB2	1	1	crispr
1421	FGFR_0939	GDSC1	KLB	0.248836	0.0474189	9.96445e-08	468	6	0.00165838	FGFR4	1	1	crispr
1168	Erlotinib	GDSC2	GAB1	0.239735	0.048084	4.03253e-07	393	6	0.00167783	EGFR	1	1	crispr
1910	ABT737	GDSC2	BCL2	0.282677	0.0540929	1.03693e-07	393	6	0.00172576	BCL2L1;BCL2A1;BCL2;BCL2L2;BCL2L10	T	T	crispr
2324	CCT244747	GDSC2	HUS1	0.243279	0.0479281	2.42244e-07	387	6	0.00179149	CHEK1	1	1	crispr
2324	CCT244747	GDSC2	RAD17	0.224871	0.0447542	3.22927e-07	387	6	0.00179149	CHEK1	1	1	crispr
2327	BIX-02188	GDSC2	STAT5B	0.157818	0.0302685	1.10132e-07	387	6	0.00183293	MAP2K5	3	3	crispr
2090	EGFR_7518	GDSC2	EGFR	0.238357	0.0458562	1.20978e-07	388	6	0.00201344	EGFR	T	T	crispr
1429	IAP_7638	GDSC1	RNF31	0.248492	0.0498107	4.22779e-07	459	6	0.00215347	XIAP;BIRC2;BIRC3	1	1	crispr
1429	IAP_7638	GDSC1	BIRC2	0.234414	0.0473413	5.17569e-07	459	6	0.00215347	XIAP;BIRC2;BIRC3	T	T	crispr
1444	AZD8186	GDSC1	MLST8	0.303396	0.0606728	3.98583e-07	466	6	0.00221121	PIK3CD;PIK3CB	2	2	crispr
1242	(5Z)-7-Oxozeaenol	GDSC1	NFE2L2	-0.239897	0.0473429	2.73065e-07	454	6	0.00227231	MAP3K7	3	3	crispr
1049	PD173074	GDSC1	HIPK3	0.227962	0.0465957	6.86358e-07	415	6	0.00228461	FGFR3;FGFR1	No link; Gene not in network	-	crispr
229	Enzastaurin	GDSC1	RNF183	0.251311	0.048519	1.46743e-07	466	6	0.00244224	PRKCB	No link; Gene not in network	-	crispr
1510	Linsitinib	GDSC2	PIK3CB	-0.201467	0.0418369	1.02917e-06	409	6	0.00244693	INSR;IGF1R	1	1	crispr
2020	Poziotinib	GDSC2	ERBB3	0.237048	0.0490654	9.30437e-07	391	6	0.00258088	EGFR;ERBB2	1	1	crispr
2323	A-1155463	GDSC2	PARD3	0.268304	0.0533301	3.11561e-07	387	6	0.00259266	BCL2L1	3	3	crispr
1446	PI3Ka_4409	GDSC1	MAPKAP1	0.244951	0.0493214	4.79348e-07	464	6	0.00265926	PIK3CD;PIK3CA	2	2	crispr
1010	Gefitinib	GDSC1	GRB2	0.269984	0.0545368	5.03204e-07	420	6	0.00279161	EGFR	1	1	crispr
2040	Foretinib	GDSC2	PTPN11	0.231191	0.0460735	3.36809e-07	391	6	0.00280276	MST1R;MET;PDGFRB;KDR;EGFR;FGFR1;FLT4;PDGFRA;TEK;ROS1	1	1	crispr
1061	SB590885	GDSC2	NFATC2	0.205936	0.0410903	3.47971e-07	390	6	0.00289564	BRAF	2	2	crispr
1013	Nilotinib	GDSC1	CMIP	0.262337	0.053178	5.39729e-07	396	6	0.00299423	ABL1	No link; Gene not in network	-	crispr
1458	PARP_9495	GDSC1	TIPARP	0.238652	0.0464076	1.80064e-07	460	6	0.0029968	PARP1;PARP7;PARP2	No link; Gene not in network	-	crispr
1613	VE-822	GDSC2	HUS1	0.221762	0.0444059	3.78567e-07	378	6	0.00315025	ATR	1	1	crispr
2074	EGFR_0300	GDSC2	GRB2	0.244775	0.0478134	1.89711e-07	388	6	0.00315736	EGFR	1	1	crispr
1714	ERK_6604	GDSC2	MAPK1	0.243796	0.049563	5.71254e-07	377	6	0.00316913	MAPK1;MAPK3	T	T	crispr
1413	EphB4_9721	GDSC1	CRKL	0.303948	0.0592967	1.98821e-07	466	6	0.00330897	EPHB4	2	2	crispr
2466	CA3	GDSC2	SEPHS2	0.32474	0.0635951	2.0503e-07	391	6	0.00341232	YAP1	4	4	crispr
1050	ZM447439	GDSC2	CRADD	-0.164091	0.032156	2.09003e-07	391	6	0.00347844	AURKB;AURKA	3	3	crispr
1054	Palbociclib	GDSC1	SKP2	-0.255488	0.0500801	2.14247e-07	405	6	0.00356571	CDK4;CDK6	1	1	crispr
2024	KIT_5808	GDSC2	BCL11A	0.171426	0.0359477	1.29598e-06	391	6	0.00359484	KIT	No link; Gene not in network	-	crispr
1169	AZ628	GDSC2	NFATC2	0.219083	0.0447547	6.5924e-07	390	6	0.00365724	BRAF;RAF1	2	2	crispr
1047	Nutlin-3a (-)	GDSC1	USP28	-0.246914	0.051426	1.11637e-06	416	6	0.00371594	MDM2	3	3	crispr
1972	Ravoxertinib	GDSC2	MAPK1	0.221574	0.0435346	2.25954e-07	393	6	0.00376055	MAPK1;MAPK3	T	T	crispr
1092	Saracatinib	GDSC2	EGFR	0.272468	0.0535556	2.27716e-07	390	6	0.00378988	ABL1;SRC	1	1	crispr
1736	Selumetinib	GDSC2	SHOC2	0.219336	0.0448933	6.84077e-07	377	6	0.00379503	MAP2K1;MAP2K2	2	2	crispr
1049	PD173074	GDSC1	B4GALT7	0.218024	0.0459817	1.52662e-06	415	6	0.00406468	FGFR3;FGFR1	2	2	crispr
1049	PD173074	GDSC1	SLC35B2	0.225068	0.047686	1.70959e-06	415	6	0.00406468	FGFR3;FGFR1	No link; No connection	-	crispr
1922	Cediranib	GDSC2	FGFR2	0.211908	0.0434774	7.41551e-07	393	6	0.00411388	FLT1;KIT;PDGFRB;FGFR1;FLT4;FLT3	2	2	crispr
1091	BMS-536924	GDSC2	FURIN	0.22834	0.0473756	9.91122e-07	393	6	0.00412381	INSR;IGF1R	3	3	crispr
1799	Ibrutinib	GDSC2	ERBB3	0.235743	0.0493817	1.24525e-06	378	6	0.00414494	BTK	No link; Drug target(s) not in CRISPR screen	-	crispr
1960	SYK_9721	GDSC2	L3MBTL3	-0.219931	0.0433605	2.49298e-07	393	6	0.00414907	SYK	No link; Gene not in network	-	crispr
1010	Gefitinib	GDSC2	GAB1	0.227724	0.0467704	7.61795e-07	393	6	0.00422618	EGFR	1	1	crispr
1975	BVD523	GDSC2	MAPK1	0.22887	0.0451794	2.58323e-07	393	6	0.00429926	MAPK1;MAPK3	T	T	crispr
1059	AZD8055	GDSC2	RHEB	0.237631	0.048105	5.20544e-07	396	6	0.00433171	MTOR	1	1	crispr
271	VNLG/124	GDSC1	MEF2D	0.196623	0.0397747	5.42671e-07	463	6	0.00451583	HDAC8;HDAC4;RARA;HDAC2;HDAC5;HDAC10;HDAC6;HDAC7;HDAC9;HDAC3;HDAC1	1	1	crispr
1053	MK-2206	GDSC2	MLST8	0.237014	0.0488273	8.29975e-07	399	6	0.00460442	AKT2;AKT1	1	1	crispr
1058	Pictilisib	GDSC2	RHEB	0.232316	0.0484038	1.10793e-06	397	6	0.00460981	PIK3CB;PIK3CA;PIK3CG;PIK3CD	2	2	crispr
1713	ERK_2440	GDSC2	RAF1	0.225749	0.0447354	2.82452e-07	377	6	0.00470085	MAPK1;MAPK3	1	1	crispr
1918	AZD8186	GDSC2	MAPKAP1	0.246666	0.0508794	8.52309e-07	393	6	0.00472833	PIK3CB;PIK3CA	2	2	crispr
2090	EGFR_7518	GDSC2	GRB2	0.232697	0.0473304	5.86195e-07	388	6	0.00487802	EGFR	1	1	crispr
2096	VX-11e	GDSC2	SHOC2	0.206311	0.0409252	2.94738e-07	388	6	0.00490532	MAPK1	2	2	crispr
225	Genentech Cpd 10	GDSC1	RNF183	0.206588	0.0408888	2.99766e-07	467	6	0.004989	AURKB;AURKA	No link; Gene not in network	-	crispr
1958	Merestinib	GDSC2	PTPN11	0.25058	0.051835	9.17939e-07	393	6	0.00509242	MET;MST1R	1	1	crispr
1061	SB590885	GDSC2	PPP2R4	0.234147	0.0484526	9.23485e-07	390	6	0.00512319	BRAF	2	2	crispr
1446	PI3Ka_4409	GDSC1	AKT1	0.230293	0.0481166	1.25432e-06	464	6	0.00521891	PIK3CD;PIK3CA	1	1	crispr
1432	AZD1480	GDSC1	EXT2	0.222496	0.0459656	9.43641e-07	466	6	0.00523501	JAK1;JAK2	3	3	crispr
1053	MK-2206	GDSC2	AKT1	0.193856	0.0405956	1.26148e-06	399	6	0.0052487	AKT2;AKT1	T	T	crispr
185	Linsitinib	GDSC1	STT3A	0.256917	0.0542166	1.57955e-06	440	6	0.00525767	INSR;IGF1R	4	4	crispr
1553	Uprosertib	GDSC2	AKT1	0.231163	0.0471764	6.34668e-07	379	6	0.00528139	AKT3;AKT2;AKT1	T	T	crispr
2028	STAT3_2372	GDSC2	NDUFA3	0.294424	0.0586533	3.33335e-07	391	6	0.00554769	STAT3	3	3	crispr
1010	Gefitinib	GDSC1	ITGA3	0.232295	0.0487211	1.33601e-06	420	6	0.00555879	EGFR	1	1	crispr
1179	MK-1775	GDSC2	TFAP2A	-0.181376	0.0370657	6.7136e-07	398	6	0.00558672	PLK1;WEE1	2	2	crispr
2024	KIT_5808	GDSC2	MEF2D	0.170538	0.0366513	2.3654e-06	391	6	0.00562391	KIT	2	2	crispr
1032	Afatinib	GDSC1	PHLDA3	-0.247977	0.0529017	2.0326e-06	423	6	0.00563809	EGFR;ERBB2	No link; Gene not in network	-	crispr
1912	Afuresertib	GDSC2	AKT1	0.210823	0.0438194	1.03748e-06	393	6	0.00575561	AKT3;AKT2;AKT1	T	T	crispr
1135	AZD4547	GDSC1	AHCYL1	0.219358	0.0455342	1.05447e-06	451	6	0.00584986	FGFR2;FGFR3;FGFR1	3	3	crispr
2103	Capmatinib	GDSC2	OCM	0.22878	0.0476091	1.06796e-06	391	6	0.00592468	MET	No link; Gene not in network	-	crispr
277	Linifanib	GDSC1	WSB1	0.204765	0.0425546	1.09702e-06	465	6	0.00608591	FLT1;CSF1R;KIT;KDR;FLT4;FLT3	2	2	crispr
1184	AZ20	GDSC1	HUS1	0.247941	0.0494543	3.68378e-07	457	6	0.00613091	ATR	1	1	crispr
147	NSC-87877	GDSC1	ST18	-0.235797	0.0470976	3.7783e-07	442	6	0.00628823	PTPN6;PTPN11	No link; Gene not in network	-	crispr
1019	Bosutinib	GDSC2	SHC1	0.191366	0.0393103	7.60729e-07	387	6	0.00633041	TEC;ABL1;SRC	1	1	crispr
1059	AZD8055	GDSC1	LAMTOR2	0.240391	0.0493381	7.61582e-07	411	6	0.0063375	MTOR	1	1	crispr
1959	SYK_1543	GDSC2	EGFR	0.227241	0.0466764	7.64092e-07	393	6	0.0063584	SYK	2	2	crispr
1455	SMYD2_2391	GDSC1	TMEM179B	0.223099	0.0445478	3.8243e-07	466	6	0.00636478	SMYD2	No link; Gene not in network	-	crispr
1926	GNE-317	GDSC2	MTOR	0.229262	0.0483369	1.48632e-06	393	6	0.00636765	PIK3CB;PIK3CA;PIK3CG;PIK3CD	1	1	crispr
1926	GNE-317	GDSC2	FOXK1	0.205174	0.0433093	1.53041e-06	393	6	0.00636765	PIK3CB;PIK3CA;PIK3CG;PIK3CD	3	3	crispr
1058	Pictilisib	GDSC2	PIK3CA	0.219433	0.0467572	1.93445e-06	397	6	0.00643901	PIK3CB;PIK3CA;PIK3CG;PIK3CD	T	T	crispr
1114	Cetuximab	GDSC1	UGCG	0.240421	0.0501491	1.17415e-06	431	6	0.00651382	EGFR	2	2	crispr
1857	Ravoxertinib	GDSC2	BRAF	0.226201	0.0465591	8.01544e-07	387	6	0.00667005	MAPK1;MAPK3	1	1	crispr
1919	Osimertinib	GDSC2	GAB1	0.222228	0.0474566	2.0327e-06	393	6	0.00676606	EGFR	1	1	crispr
1873	Buparlisib	GDSC2	RICTOR	0.167716	0.0336614	4.10699e-07	393	6	0.00683526	PIK3CB;PIK3CA;PIK3CG;PIK3CD	1	1	crispr
2254	GSK2292767	GDSC2	RICTOR	0.179155	0.0359604	4.10751e-07	391	6	0.00683612	PIK3CD	1	1	crispr
1021	Axitinib	GDSC2	FRS2	0.170826	0.0357799	1.26188e-06	394	6	0.00700049	PDGFRA;KIT;FLT1;PDGFRB	2	2	crispr
1059	AZD8055	GDSC2	MTOR	0.222983	0.046721	1.27564e-06	396	6	0.00707682	MTOR	T	T	crispr
1936	Savolitinib	GDSC2	CAV1	0.220392	0.0461947	1.28367e-06	393	6	0.00712138	MET	2	2	crispr
1738	IGF1R_3801	GDSC2	FURIN	0.223847	0.0469561	1.28898e-06	377	6	0.00715085	IGF1R	3	3	crispr
2021	EGF816	GDSC2	MIEN1	0.186038	0.0395155	1.78092e-06	391	6	0.00740998	EGFR	No link; Gene not in network	-	crispr
1015	CI-1040	GDSC1	SHOC2	0.228649	0.0479875	1.35782e-06	420	6	0.00753275	MAP2K1;MAP2K2	2	2	crispr
1458	PARP_9495	GDSC1	RHNO1	0.219631	0.0453159	9.09262e-07	460	6	0.00756642	PARP1;PARP7;PARP2	2	2	crispr
1422	FGFR_3831	GDSC1	EXT2	0.201578	0.0422557	1.36526e-06	468	6	0.00757402	FGFR4;FGFR2;FGFR3;FGFR1	2	2	crispr
1059	AZD8055	GDSC1	RICTOR	0.233393	0.0490511	1.39501e-06	411	6	0.00773904	MTOR	1	1	crispr
1013	Nilotinib	GDSC1	SOS1	0.230032	0.0489923	1.91062e-06	396	6	0.00794959	ABL1	1	1	crispr
1032	Afatinib	GDSC2	MIEN1	0.193146	0.0411487	1.94746e-06	410	6	0.00810288	EGFR;ERBB2	No link; Gene not in network	-	crispr
1061	SB590885	GDSC2	TIPRL	0.203354	0.043377	1.97267e-06	390	6	0.00820777	BRAF	2	2	crispr
277	Linifanib	GDSC1	SIK3	0.206956	0.0440803	2.01327e-06	465	6	0.00837672	FLT1;CSF1R;KIT;KDR;FLT4;FLT3	3	3	crispr
2103	Capmatinib	GDSC2	CAV1	0.200114	0.0427471	2.04408e-06	391	6	0.00850492	MET	2	2	crispr
1011	Navitoclax	GDSC1	BCL2	0.282395	0.0570978	5.14244e-07	416	6	0.00855856	BCL2L1;BCL2L2;BCL2	T	T	crispr
1017	Olaparib	GDSC1	STAG1	0.212037	0.0428762	5.19487e-07	424	6	0.00864583	PARP1;PARP2	2	2	crispr
1032	Afatinib	GDSC1	GAB1	0.222525	0.0487253	3.74975e-06	423	6	0.0089153	EGFR;ERBB2	1	1	crispr
1738	IGF1R_3801	GDSC2	DCAF8	0.200471	0.0429483	2.1651e-06	377	6	0.00900842	IGF1R	3	3	crispr
1059	AZD8055	GDSC1	RHEB	0.256799	0.0549518	2.16807e-06	411	6	0.0090208	MTOR	1	1	crispr
1922	Cediranib	GDSC2	ATOH1	0.19958	0.0427768	2.22061e-06	393	6	0.00923942	FLT1;KIT;PDGFRB;FGFR1;FLT4;FLT3	3	3	crispr
1029	Motesanib	GDSC1	PLCG2	0.236748	0.0493225	1.12427e-06	416	6	0.0093556	KIT;PDGFRB;RET;PDGFRA;FLT1	2	2	crispr
1909	Venetoclax	GDSC2	TMEM189	0.212468	0.0442994	1.12456e-06	394	6	0.00935799	BCL2	3	3	crispr
1441	AZD2014	GDSC1	MTOR	0.24721	0.050115	5.76749e-07	468	6	0.00959883	MTOR	T	T	crispr
1047	Nutlin-3a (-)	GDSC2	TP53BP1	-0.160213	0.0352375	4.08005e-06	399	6	0.00970061	MDM2	2	2	crispr
1017	Olaparib	GDSC1	FLI1	0.215115	0.0448838	1.17625e-06	424	6	0.00978812	PARP1;PARP2	No link; Gene not in network	-	crispr
1013	Nilotinib	GDSC1	PBX2	0.219909	0.0477218	2.98602e-06	396	6	0.00993925	ABL1	5+	5+	crispr
1964	CB-839	GDSC2	GLS	0.226048	0.0460233	6.05099e-07	393	6	0.0100707	GLS	T	T	crispr
1924	Ipatasertib	GDSC2	MLST8	0.249754	0.0537251	2.42161e-06	393	6	0.0100757	AKT3;AKT1	1	1	crispr
1713	ERK_2440	GDSC2	MAPK1	0.232649	0.0487258	1.23901e-06	377	6	0.0103104	MAPK1;MAPK3	T	T	crispr
1243	Piperlongumine	GDSC1	NFE2L2	-0.24206	0.0492216	6.23733e-07	464	6	0.0103808		No link; No drug target information	-	crispr
1463	AZD1332	GDSC2	FGFR2	0.211889	0.0444554	1.29462e-06	377	6	0.0107732	NTRK3;NTRK2;NTRK1	2	2	crispr
1413	EphB4_9721	GDSC1	PTK2	0.270952	0.0566864	1.29817e-06	466	6	0.0108027	EPHB4	1	1	crispr
1013	Nilotinib	GDSC1	PLCG2	0.22124	0.0486125	3.98138e-06	396	6	0.0110437	ABL1	2	2	crispr
2111	VE821	GDSC2	RAD1	0.188834	0.0391875	9.91781e-07	388	6	0.011521	ATR	1	1	crispr
2111	VE821	GDSC2	HUS1	0.183738	0.0391797	1.95334e-06	388	6	0.011521	ATR	1	1	crispr
2111	VE821	GDSC2	RAD17	0.173054	0.0369951	2.07672e-06	388	6	0.011521	ATR	1	1	crispr
1029	Motesanib	GDSC1	SOS1	0.231813	0.0495584	2.12775e-06	416	6	0.0118041	KIT;PDGFRB;RET;PDGFRA;FLT1	1	1	crispr
1922	Cediranib	GDSC2	GRB2	0.215967	0.0472534	3.60486e-06	393	6	0.0119991	FLT1;KIT;PDGFRB;FGFR1;FLT4;FLT3	1	1	crispr
1010	Gefitinib	GDSC1	SHC1	0.220095	0.0481341	3.63861e-06	420	6	0.0121115	EGFR	1	1	crispr
1169	AZ628	GDSC2	RAF1	0.195671	0.0424323	2.92288e-06	390	6	0.0121614	BRAF;RAF1	T	T	crispr
282	Pelitinib	GDSC1	ERBB2	0.216813	0.0463602	2.21063e-06	465	6	0.0122639	EGFR	1	1	crispr
1036	PLX-4720	GDSC2	ELAVL1	0.180679	0.0380638	1.47718e-06	408	6	0.0122924	BRAF	2	2	crispr
1036	PLX-4720	GDSC2	LIF	0.194117	0.0416007	2.24179e-06	408	6	0.0124367	BRAF	2	2	crispr
1114	Cetuximab	GDSC1	GRB2	0.249523	0.0541018	3.00345e-06	431	6	0.0124966	EGFR	1	1	crispr
1713	ERK_2440	GDSC2	BRAF	0.226874	0.0487074	2.27761e-06	377	6	0.0126354	MAPK1;MAPK3	1	1	crispr
2028	STAT3_2372	GDSC2	NDUFS1	0.311122	0.0657909	1.59657e-06	391	6	0.0132859	STAT3	3	3	crispr
1557	LCL161	GDSC2	BIRC2	0.20617	0.0424666	8.07956e-07	377	6	0.0134468	XIAP;BIRC2;BIRC3	T	T	crispr
292	Masitinib	GDSC1	CYP2S1	0.227884	0.0468125	8.14732e-07	465	6	0.0135596	PDGFRA;KIT;PDGFRB	3	3	crispr
1169	AZ628	GDSC2	CHD1	0.199653	0.0439251	4.07946e-06	390	6	0.0135789	BRAF;RAF1	4	4	crispr
1961	UNC-2025	GDSC2	FAM189A2	0.193822	0.0399286	8.24727e-07	393	6	0.0137259	FLT3	No link; Gene not in network	-	crispr
1915	AZD3759	GDSC2	ZNF117	-0.206294	0.0454036	4.13115e-06	395	6	0.013751	EGFR	No link; Gene not in network	-	crispr
2042	Deltarasin	GDSC2	WNT7B	-0.188695	0.0388987	8.38431e-07	392	6	0.013954	PDE6D;KRAS	3	3	crispr
1169	AZ628	GDSC2	CGREF1	-0.200009	0.0444308	5.07259e-06	390	6	0.0140705	BRAF;RAF1	No link; No connection	-	crispr
1421	FGFR_0939	GDSC1	ATOH1	0.20995	0.0449076	2.23223e-06	468	6	0.0142492	FGFR4	4	4	crispr
1421	FGFR_0939	GDSC1	FGFR4	0.2076	0.0446681	2.5685e-06	468	6	0.0142492	FGFR4	T	T	crispr
1909	Venetoclax	GDSC2	TMEM161B	-0.188124	0.0406344	2.67166e-06	394	6	0.0148215	BCL2	No link; Gene not in network	-	crispr
1453	RAF_9304	GDSC1	ZEB2	0.257895	0.0556001	2.68975e-06	467	6	0.0149218	RAF1;BRAF;ARAF	No link; Gene not in network	-	crispr
1738	IGF1R_3801	GDSC2	IRS2	0.215243	0.0475932	4.52328e-06	377	6	0.0150562	IGF1R	1	1	crispr
1932	NVP-ADW742	GDSC2	CNPY2	0.18655	0.040407	2.85093e-06	393	6	0.0152863	IGF1R	No link; Gene not in network	-	crispr
1932	NVP-ADW742	GDSC2	IRS2	0.203401	0.0445407	3.67393e-06	393	6	0.0152863	IGF1R	1	1	crispr
1054	Palbociclib	GDSC1	CCNE1	-0.25312	0.0538073	1.83829e-06	405	6	0.0152973	CDK4;CDK6	1	1	crispr
2020	Poziotinib	GDSC2	PGAP3	0.201464	0.0452372	6.4345e-06	391	6	0.0152985	EGFR;ERBB2	No link; Gene not in network	-	crispr
1373	Dabrafenib	GDSC2	NFATC2	0.209304	0.0445328	1.8628e-06	395	6	0.0155013	BRAF	2	2	crispr
1414	Fulvestrant	GDSC1	TIMM13	0.212151	0.0438064	9.31495e-07	466	6	0.0155029	ESR1	3	3	crispr
1453	RAF_9304	GDSC1	RAF1	0.200125	0.0437614	3.73564e-06	467	6	0.015543	RAF1;BRAF;ARAF	T	T	crispr
1410	AZD9291	GDSC1	CDC37	0.226614	0.050056	4.68477e-06	464	6	0.0155937	EGFR	1	1	crispr
1912	Afuresertib	GDSC2	C8B	0.191942	0.0421363	3.88996e-06	393	6	0.0161851	AKT3;AKT2;AKT1	3	3	crispr
1917	AZD6738	GDSC2	ATRIP	0.172971	0.0383813	4.95796e-06	393	6	0.0165031	ATR	1	1	crispr
1060	PD0325901	GDSC2	CHD1	0.208104	0.0461915	5.06357e-06	413	6	0.0169903	MAP2K1;MAP2K2	4	4	crispr
1060	PD0325901	GDSC2	BRAF	0.21926	0.0486852	5.10435e-06	413	6	0.0169903	MAP2K1;MAP2K2	1	1	crispr
2022	PF-06747775	GDSC2	CDC37	0.226674	0.050803	6.17731e-06	391	6	0.0171348	EGFR	1	1	crispr
1057	Dactolisib	GDSC2	MTOR	0.198966	0.0432461	3.09206e-06	393	6	0.0171537	MTOR;PIK3CD;PIK3CG;PIK3CB;PIK3CA	T	T	crispr
1497	AZD4547	GDSC1	HIGD2A	0.225981	0.0512562	8.25288e-06	442	6	0.0171691	FGFR2;FGFR3;FGFR1	No link; Gene not in network	-	crispr
277	Linifanib	GDSC1	MEF2D	0.182644	0.0405374	5.21508e-06	465	6	0.0173589	FLT1;CSF1R;KIT;KDR;FLT4;FLT3	2	2	crispr
1560	Alpelisib	GDSC2	MAPKAP1	0.196959	0.0428361	3.17347e-06	408	6	0.0176054	PIK3CA	2	2	crispr
2075	EGFR_8897	GDSC2	ERBB3	0.21857	0.0482601	4.41891e-06	388	6	0.0181877	EGFR	1	1	crispr
2075	EGFR_8897	GDSC2	GRB2	0.231273	0.0515514	5.46408e-06	388	6	0.0181877	EGFR	1	1	crispr
1049	PD173074	GDSC2	RNH1	0.190979	0.0434914	8.75022e-06	397	6	0.0182037	FGFR3;FGFR1	No link; No connection	-	crispr
165	DMOG	GDSC1	VHL	0.269482	0.0560637	1.11074e-06	445	6	0.018486	EGLN3;EGLN1;EGLN2	2	2	crispr
1061	SB590885	GDSC2	MYOZ1	-0.172573	0.0384939	5.55788e-06	390	6	0.0185	BRAF	No link; Gene not in network	-	crispr
1114	Cetuximab	GDSC1	TP63	0.238883	0.0532226	5.56719e-06	431	6	0.0185309	EGFR	2	2	crispr
2026	KIT_7208	GDSC2	SOS1	0.169528	0.0369762	3.34738e-06	391	6	0.0185702	KIT	1	1	crispr
2093	Capivasertib	GDSC2	AKT1	0.209695	0.0449627	2.23224e-06	388	6	0.0185756	AKT3;AKT2;AKT1	T	T	crispr
1738	IGF1R_3801	GDSC2	MC5R	0.187724	0.042255	6.71573e-06	377	6	0.0186283	IGF1R	3	3	crispr
1909	Venetoclax	GDSC2	UROS	0.224021	0.0494928	4.49883e-06	394	6	0.0187185	BCL2	4	4	crispr
1373	Dabrafenib	GDSC2	MAPK1	0.202602	0.0442226	3.41574e-06	395	6	0.0189494	BRAF	1	1	crispr
2026	KIT_7208	GDSC2	GAB2	0.177856	0.0393351	4.59684e-06	391	6	0.0191263	KIT	1	1	crispr
1084	Rapamycin	GDSC2	FOXK1	0.203202	0.042425	1.15711e-06	388	6	0.0192577	MTOR	2	2	crispr
1135	AZD4547	GDSC1	MC5R	0.205595	0.0454068	4.63604e-06	451	6	0.0192894	FGFR2;FGFR3;FGFR1	3	3	crispr
1445	AZD8835	GDSC1	RICTOR	0.224768	0.0481754	2.33509e-06	462	6	0.0194314	PIK3CD;PIK3CA	1	1	crispr
271	VNLG/124	GDSC1	FLI1	0.185259	0.040407	3.51462e-06	463	6	0.0194979	HDAC8;HDAC4;RARA;HDAC2;HDAC5;HDAC10;HDAC6;HDAC7;HDAC9;HDAC3;HDAC1	No link; Gene not in network	-	crispr
1047	Nutlin-3a (-)	GDSC2	LTA4H	0.118441	0.027083	9.55232e-06	399	6	0.0198724	MDM2	4	4	crispr
1916	AZD5363	GDSC2	AKT1	0.192323	0.0426201	4.81574e-06	393	6	0.0200371	ROCK2;AKT3;AKT2;AKT1	T	T	crispr
1394	AZD6738	GDSC1	RAD1	0.236075	0.0506899	2.44283e-06	466	6	0.020328	ATR	1	1	crispr
1912	Afuresertib	GDSC2	MLST8	0.231123	0.0517852	6.14696e-06	393	6	0.0204608	AKT3;AKT2;AKT1	1	1	crispr
1092	Saracatinib	GDSC2	SHC1	0.232586	0.0500851	2.47706e-06	390	6	0.0206129	ABL1;SRC	1	1	crispr
1010	Gefitinib	GDSC2	GRB2	0.231391	0.0513551	4.98136e-06	393	6	0.0207262	EGFR	1	1	crispr
1032	Afatinib	GDSC2	GAB1	0.201025	0.0450527	6.25334e-06	410	6	0.0208149	EGFR;ERBB2	1	1	crispr
1991	Ibrutinib	GDSC2	GRB2	0.227173	0.0504466	5.04247e-06	393	6	0.0209805	BTK	No link; Drug target(s) not in CRISPR screen	-	crispr
1032	Afatinib	GDSC1	CBLC	-0.221579	0.0507672	1.01014e-05	423	6	0.0210147	EGFR;ERBB2	1	1	crispr
1463	AZD1332	GDSC1	EXT1	0.203293	0.045529	6.36082e-06	466	6	0.0211726	NTRK3;NTRK2;NTRK1	3	3	crispr
2034	RAF_7242	GDSC2	SHOC2	0.199102	0.0423562	1.84983e-06	391	6	0.0213996	RAF1	1	1	crispr
2034	RAF_7242	GDSC2	BRAF	0.218871	0.0472045	2.5716e-06	391	6	0.0213996	RAF1	1	1	crispr
1557	LCL161	GDSC2	TRAF2	0.194131	0.0418984	2.58314e-06	377	6	0.0214956	XIAP;BIRC2;BIRC3	1	1	crispr
1430	IGFR_3801	GDSC1	ATOH1	0.187412	0.042077	6.71804e-06	467	6	0.0223617	IGF1R	3	3	crispr
1382	AZD3514	GDSC1	BMPR1A	-0.221248	0.0464233	1.39441e-06	464	6	0.0232071	AR	No link; Drug target(s) not in CRISPR screen	-	crispr
1441	AZD2014	GDSC1	RHEB	0.243997	0.0526898	2.79633e-06	468	6	0.0232696	MTOR	1	1	crispr
1061	SB590885	GDSC1	MITF	0.238766	0.0525746	4.20586e-06	405	6	0.0233327	BRAF	2	2	crispr
1968	ERK_5051	GDSC2	RNASE7	0.212337	0.0459925	2.85076e-06	393	6	0.0237226	MAPK1;MAPK3	No link; Gene not in network	-	crispr
1449	AZD1208	GDSC1	BIRC2	0.211394	0.0444111	1.43925e-06	465	6	0.0239535	PIM3;PIM2;PIM1	3	3	crispr
1403	AZD6094	GDSC1	CAV1	0.214667	0.0472463	4.3197e-06	464	6	0.0239642	MET	2	2	crispr
1918	AZD8186	GDSC2	MLST8	0.26284	0.0587402	5.80849e-06	393	6	0.0241677	PIK3CB;PIK3CA	2	2	crispr
1036	PLX-4720	GDSC1	MITF	0.238561	0.0516969	2.93426e-06	416	6	0.0244174	BRAF	2	2	crispr
1942	Pexidartinib	GDSC2	GAB2	0.197052	0.0430559	3.49345e-06	393	6	0.0249658	KIT;FLT3;CSF1R	1	1	crispr
1942	Pexidartinib	GDSC2	SIK3	0.205369	0.0453742	4.50023e-06	393	6	0.0249658	KIT;FLT3;CSF1R	3	3	crispr
1060	PD0325901	GDSC2	FOXA1	-0.250429	0.0570834	9.01594e-06	413	6	0.0250087	MAP2K1;MAP2K2	2	2	crispr
184	BMS-754807	GDSC1	CPD	0.219351	0.0495589	7.57724e-06	438	6	0.0252216	INSR;IGF1R	3	3	crispr
2324	CCT244747	GDSC2	ATR	0.189595	0.0424708	6.0893e-06	387	6	0.0253361	CHEK1	1	1	crispr
1909	Venetoclax	GDSC2	IRF8	0.206125	0.0466473	7.63869e-06	394	6	0.0254262	BCL2	2	2	crispr
1011	Navitoclax	GDSC2	WSB2	0.209861	0.0455953	3.0771e-06	399	6	0.0256061	BCL2L1;BCL2L2;BCL2	No link; Gene not in network	-	crispr
2046	MK-8776	GDSC2	RAD1	0.220785	0.0466506	1.56535e-06	391	6	0.026052	CDK2;CHEK1;CHEK2	1	1	crispr
1436	MCT1_6447	GDSC1	CARD9	-0.222589	0.0483453	3.18074e-06	458	6	0.0264685	SLC16A1	4	4	crispr
1410	AZD9291	GDSC1	GRB2	0.230175	0.0525529	9.59187e-06	464	6	0.0266062	EGFR	1	1	crispr
1916	AZD5363	GDSC2	MLST8	0.227287	0.0515524	8.01128e-06	393	6	0.0266663	ROCK2;AKT3;AKT2;AKT1	1	1	crispr
1414	Fulvestrant	GDSC1	NARS2	0.19909	0.0442453	5.37111e-06	466	6	0.0266672	ESR1	4	4	crispr
1414	Fulvestrant	GDSC1	YME1L1	0.203349	0.0455235	6.30593e-06	466	6	0.0266672	ESR1	No link; Gene not in network	-	crispr
1414	Fulvestrant	GDSC1	AARS2	0.207019	0.0463798	6.40923e-06	466	6	0.0266672	ESR1	3	3	crispr
1036	PLX-4720	GDSC2	TIPRL	0.19485	0.0437338	6.45145e-06	408	6	0.0268429	BRAF	2	2	crispr
1738	IGF1R_3801	GDSC2	ERBB2	-0.178251	0.0411343	1.13952e-05	377	6	0.0270928	IGF1R	2	2	crispr
1714	ERK_6604	GDSC2	KRAS	0.240898	0.0541491	6.51643e-06	377	6	0.0271133	MAPK1;MAPK3	1	1	crispr
1021	Axitinib	GDSC2	EXT1	0.150899	0.0339031	6.53136e-06	394	6	0.0271754	PDGFRA;KIT;FLT1;PDGFRB	2	2	crispr
2075	EGFR_8897	GDSC2	MIEN1	0.187219	0.042929	1.00526e-05	388	6	0.0278843	EGFR	No link; Gene not in network	-	crispr
1421	FGFR_0939	GDSC1	ADSS	-0.230241	0.0521655	8.17099e-06	468	6	0.0282177	FGFR4	4	4	crispr
1421	FGFR_0939	GDSC1	NR5A2	0.20969	0.0479452	9.90536e-06	468	6	0.0282177	FGFR4	4	4	crispr
1421	FGFR_0939	GDSC1	FGFR2	0.198121	0.0453581	1.01728e-05	468	6	0.0282177	FGFR4	2	2	crispr
2046	MK-8776	GDSC2	RAD17	0.201388	0.0440179	3.51412e-06	391	6	0.0283908	CDK2;CHEK1;CHEK2	1	1	crispr
2046	MK-8776	GDSC2	SACM1L	-0.206812	0.0459586	5.11761e-06	391	6	0.0283908	CDK2;CHEK1;CHEK2	3	3	crispr
2108	PD0166285	GDSC2	EXT2	0.187287	0.0409077	3.44785e-06	387	6	0.0286913	CHEK1;PKMYT1;WEE1	4	4	crispr
1016	Temsirolimus	GDSC2	IRS2	-0.211571	0.0476682	6.90776e-06	387	6	0.0287414	MTOR	1	1	crispr
1054	Palbociclib	GDSC1	CCND1	0.261985	0.0582268	5.18438e-06	405	6	0.0287612	CDK4;CDK6	1	1	crispr
2111	VE821	GDSC2	RAD9A	0.207277	0.0467433	7.05077e-06	388	6	0.0293365	ATR	1	1	crispr
1453	RAF_9304	GDSC1	PPP6C	0.254296	0.0578521	8.90716e-06	467	6	0.0296484	RAF1;BRAF;ARAF	3	3	crispr
1047	Nutlin-3a (-)	GDSC1	USP7	0.227628	0.0523336	1.0812e-05	416	6	0.0299906	MDM2	1	1	crispr
1059	AZD8055	GDSC1	SETBP1	0.255145	0.0581671	9.03401e-06	411	6	0.0300706	MTOR	No link; Gene not in network	-	crispr
1047	Nutlin-3a (-)	GDSC1	TP53BP1	-0.211579	0.0490185	1.26626e-05	416	6	0.0301064	MDM2	2	2	crispr
1394	AZD6738	GDSC1	RAD9A	0.278168	0.0619566	5.64009e-06	466	6	0.0302258	ATR	1	1	crispr
1394	AZD6738	GDSC1	RAD17	0.207233	0.0466972	7.2645e-06	466	6	0.0302258	ATR	1	1	crispr
1032	Afatinib	GDSC1	TP63	0.217986	0.0511884	1.66809e-05	423	6	0.0308467	EGFR;ERBB2	2	2	crispr
2046	MK-8776	GDSC2	ATR	0.184903	0.0418167	7.51409e-06	391	6	0.0312643	CDK2;CHEK1;CHEK2	1	1	crispr
1578	Leflunomide	GDSC2	TRAF3IP2	0.178591	0.0380527	1.8972e-06	377	6	0.031575	DHODH	No link; Gene not in network	-	crispr
1714	ERK_6604	GDSC2	CGREF1	-0.200339	0.0458392	9.53746e-06	377	6	0.0317464	MAPK1;MAPK3	No link; No connection	-	crispr
1136	Capivasertib	GDSC1	RPTOR	0.235041	0.0531021	7.64484e-06	456	6	0.0318083	AKT3;AKT2;AKT1	1	1	crispr
2046	MK-8776	GDSC2	HUS1	0.203863	0.0466517	9.65691e-06	391	6	0.032144	CDK2;CHEK1;CHEK2	1	1	crispr
1549	Sapitinib	GDSC2	GAB1	0.210871	0.047732	7.75235e-06	409	6	0.0322556	EGFR;ERBB2;ERBB3	1	1	crispr
1463	AZD1332	GDSC1	EXTL3	0.232965	0.0536852	1.16368e-05	466	6	0.0322786	NTRK3;NTRK2;NTRK1	No link; No connection	-	crispr
1001	AICA Ribonucleotide	GDSC1	HOXD8	0.230272	0.0490431	1.94669e-06	419	6	0.0323988	PRKAA2	No link; Gene not in network	-	crispr
223	ZSTK474	GDSC1	RICTOR	0.219087	0.0466493	1.99908e-06	466	6	0.0332707	PIK3CB;PIK3CA;PIK3CG;PIK3CD	1	1	crispr
1414	Fulvestrant	GDSC1	ESR1	0.191942	0.0439549	1.02187e-05	466	6	0.034014	ESR1	T	T	crispr
1029	Motesanib	GDSC1	LZTR1	-0.21691	0.0492694	8.38367e-06	416	6	0.0348823	KIT;PDGFRB;RET;PDGFRA;FLT1	No link; Gene not in network	-	crispr
1713	ERK_2440	GDSC2	PSG3	0.215142	0.0492195	9.51013e-06	377	6	0.0355103	MAPK1;MAPK3	No link; No connection	-	crispr
1713	ERK_2440	GDSC2	CHD1	0.205662	0.0473096	1.06682e-05	377	6	0.0355103	MAPK1;MAPK3	3	3	crispr
1972	Ravoxertinib	GDSC2	BRAF	0.196331	0.0432865	4.29212e-06	393	6	0.0357169	MAPK1;MAPK3	1	1	crispr
1414	Fulvestrant	GDSC1	MTPAP	0.208536	0.0483993	1.34585e-05	466	6	0.0361586	ESR1	No link; Gene not in network	-	crispr
1414	Fulvestrant	GDSC1	PNPT1	0.192298	0.0449023	1.52082e-05	466	6	0.0361586	ESR1	2	2	crispr
1453	RAF_9304	GDSC1	CHD1	0.193761	0.0449171	1.31459e-05	467	6	0.0364646	RAF1;BRAF;ARAF	4	4	crispr
1029	Motesanib	GDSC1	BCL11A	0.232164	0.0534142	1.09717e-05	416	6	0.0365206	KIT;PDGFRB;RET;PDGFRA;FLT1	No link; Gene not in network	-	crispr
2171	BMS-754807	GDSC2	CNPY2	0.180432	0.0416925	1.18119e-05	390	6	0.0368791	INSR;IGF1R	No link; Gene not in network	-	crispr
2171	BMS-754807	GDSC2	KBTBD2	0.183869	0.0427327	1.32954e-05	390	6	0.0368791	INSR;IGF1R	No link; Gene not in network	-	crispr
1013	Nilotinib	GDSC1	BCL11A	0.224399	0.0525559	1.55934e-05	396	6	0.0370745	ABL1	No link; Gene not in network	-	crispr
1458	PARP_9495	GDSC1	ARHGAP10	0.207207	0.0465612	6.81893e-06	460	6	0.0378291	PARP1;PARP7;PARP2	3	3	crispr
2022	PF-06747775	GDSC2	MIEN1	0.186073	0.0436326	1.59302e-05	391	6	0.0378752	EGFR	No link; Gene not in network	-	crispr
1411	EGFRM_5104	GDSC1	RECK	-0.193328	0.0449458	1.39285e-05	466	6	0.0386353	EGFR	3	3	crispr
194	Luminespib	GDSC1	HNF1A	-0.228164	0.0489257	2.32257e-06	437	6	0.0386545	HSP90AA1;HSP90AB1	2	2	crispr
1032	Afatinib	GDSC1	MIEN1	0.190768	0.0456044	2.36451e-05	423	6	0.0393525	EGFR;ERBB2	No link; Gene not in network	-	crispr
1916	AZD5363	GDSC2	SHOC2	-0.173325	0.0404367	1.43967e-05	393	6	0.039934	ROCK2;AKT3;AKT2;AKT1	2	2	crispr
1915	AZD3759	GDSC2	KLF5	0.217134	0.0506682	1.44752e-05	395	6	0.0401519	EGFR	3	3	crispr
2316	eCF309	GDSC2	MTOR	0.212045	0.0487688	1.07002e-05	387	6	0.0407203	MTOR	T	T	crispr
2316	eCF309	GDSC2	IRS2	-0.218542	0.0505844	1.22081e-05	387	6	0.0407203	MTOR	1	1	crispr
2316	eCF309	GDSC2	GPATCH1	-0.194612	0.0450502	1.22335e-05	387	6	0.0407203	MTOR	4	4	crispr
1968	ERK_5051	GDSC2	SHOC2	0.193094	0.0439668	8.70058e-06	393	6	0.0409098	MAPK1;MAPK3	2	2	crispr
1968	ERK_5051	GDSC2	BRAF	0.210104	0.0481181	9.83232e-06	393	6	0.0409098	MAPK1;MAPK3	1	1	crispr
1557	LCL161	GDSC2	SPDEF	0.198274	0.045133	8.5497e-06	377	6	0.0410659	XIAP;BIRC2;BIRC3	3	3	crispr
1557	LCL161	GDSC2	PITX1	0.192796	0.0441852	9.86984e-06	377	6	0.0410659	XIAP;BIRC2;BIRC3	No link; Gene not in network	-	crispr
2024	KIT_5808	GDSC2	PLCG2	0.142831	0.0338602	1.97716e-05	391	6	0.0411324	KIT	2	2	crispr
1461	TANK_1366	GDSC1	EFR3A	0.238016	0.0511344	2.47282e-06	465	6	0.0411552	TNKS;TNKS2	No link; Gene not in network	-	crispr
2163	Fenretinide	GDSC2	L3MBTL3	0.197691	0.0425767	2.48517e-06	390	6	0.0413606		No link; No drug target information	-	crispr
170	Shikonin	GDSC1	FGFR2	-0.227628	0.0493874	3.07842e-06	445	6	0.0427968	PKM2	No link; Drug target(s) not in CRISPR screen	-	crispr
170	Shikonin	GDSC1	EXTL3	-0.25239	0.056464	6.14436e-06	445	6	0.0427968	PKM2	No link; Drug target(s) not in CRISPR screen	-	crispr
170	Shikonin	GDSC1	ATOH1	-0.213976	0.0483763	7.71437e-06	445	6	0.0427968	PKM2	No link; Drug target(s) not in CRISPR screen	-	crispr
1430	IGFR_3801	GDSC1	FGFR2	0.184142	0.0430347	1.54779e-05	467	6	0.0429331	IGF1R	2	2	crispr
185	Linsitinib	GDSC1	HSP90B1	0.221633	0.0518462	1.55869e-05	440	6	0.0432354	INSR;IGF1R	2	2	crispr
1455	SMYD2_2391	GDSC1	TMEM223	0.19205	0.043633	8.65552e-06	466	6	0.0436047	SMYD2	No link; Gene not in network	-	crispr
1455	SMYD2_2391	GDSC1	TPD52L1	0.189846	0.0439228	1.26222e-05	466	6	0.0436047	SMYD2	4	4	crispr
1455	SMYD2_2391	GDSC1	BRD2	0.191156	0.0442696	1.28793e-05	466	6	0.0436047	SMYD2	4	4	crispr
1455	SMYD2_2391	GDSC1	HLA-E	-0.191014	0.0442738	1.31e-05	466	6	0.0436047	SMYD2	3	3	crispr
2254	GSK2292767	GDSC2	MAPKAP1	0.160832	0.0357803	5.24517e-06	391	6	0.0436477	PIK3CD	2	2	crispr
271	VNLG/124	GDSC1	WSB1	0.182041	0.0417516	1.05356e-05	463	6	0.0438361	HDAC8;HDAC4;RARA;HDAC2;HDAC5;HDAC10;HDAC6;HDAC7;HDAC9;HDAC3;HDAC1	2	2	crispr
249	Cabozantinib	GDSC1	UBE2T	0.214405	0.0476856	5.46021e-06	465	6	0.044235	FLT1;MET;KIT;AXL;RET;FLT4;FLT3;TEK	2	2	crispr
249	Cabozantinib	GDSC1	SIK3	0.220977	0.0500125	7.97362e-06	465	6	0.044235	FLT1;MET;KIT;AXL;RET;FLT4;FLT3;TEK	3	3	crispr
2076	ERK_5330	GDSC2	MARCH5	-0.233542	0.0504448	2.65841e-06	388	6	0.0442439	MAPK1;MAPK3	No link; Gene not in network	-	crispr
1736	Selumetinib	GDSC2	KRAS	0.239913	0.0551842	1.06508e-05	377	6	0.0443154	MAP2K1;MAP2K2	1	1	crispr
1050	ZM447439	GDSC2	MMS22L	0.184129	0.040999	5.34777e-06	391	6	0.0445015	AURKB;AURKA	No link; Gene not in network	-	crispr
1908	Ulixertinib	GDSC2	BRAF	0.199656	0.0453018	8.07364e-06	393	6	0.0447899	MAPK1;MAPK3	1	1	crispr
1942	Pexidartinib	GDSC2	SOS1	0.175944	0.0404841	1.08438e-05	393	6	0.0451185	KIT;FLT3;CSF1R	1	1	crispr
2291	MZ1	GDSC2	GET4	-0.194653	0.0421026	2.74374e-06	387	6	0.045664	BRD4	5+	5+	crispr
1993	THZ1	GDSC2	MDM4	-0.202906	0.0438811	2.74803e-06	393	6	0.0457355	CDK7	2	2	crispr
133	Doxorubicin	GDSC1	FGFR2	-0.215415	0.0465202	2.75538e-06	442	6	0.0458577	TOP2A	3	3	crispr
1441	AZD2014	GDSC2	RHEB	0.218615	0.047319	2.76546e-06	377	6	0.0460256	MTOR	1	1	crispr
1713	ERK_2440	GDSC2	RNASE7	0.197217	0.046362	1.66028e-05	377	6	0.0460533	MAPK1;MAPK3	No link; Gene not in network	-	crispr
1444	AZD8186	GDSC1	MAPKAP1	0.220282	0.0508038	1.18325e-05	466	6	0.0463433	PIK3CD;PIK3CB	2	2	crispr
1444	AZD8186	GDSC1	PDCL	0.234648	0.054551	1.39228e-05	466	6	0.0463433	PIK3CD;PIK3CB	2	2	crispr
2046	MK-8776	GDSC2	PKMYT1	0.190871	0.0448682	1.67334e-05	391	6	0.0464156	CDK2;CHEK1;CHEK2	1	1	crispr
1618	GSK2606414	GDSC2	SMARCD2	-0.165222	0.0366883	4.98001e-06	378	6	0.0465007	EIF2AK3	4	4	crispr
1618	GSK2606414	GDSC2	C15orf41	-0.21057	0.0470843	5.81194e-06	378	6	0.0465007	EIF2AK3	No link; Gene not in network	-	crispr
1618	GSK2606414	GDSC2	SOS1	0.170205	0.0391877	1.08736e-05	378	6	0.0465007	EIF2AK3	3	3	crispr
1618	GSK2606414	GDSC2	CD86	0.167782	0.0386809	1.1176e-05	378	6	0.0465007	EIF2AK3	3	3	crispr
2253	AZD8835	GDSC2	ERBB3	0.184391	0.0424983	1.12097e-05	391	6	0.0466409	PIK3CB;PIK3CA	1	1	crispr
1032	Afatinib	GDSC2	HAP1	0.192276	0.0453388	1.79872e-05	410	6	0.0468624	EGFR;ERBB2	No link; Gene not in network	-	crispr
1032	Afatinib	GDSC2	ERBB3	0.196565	0.0465664	1.97102e-05	410	6	0.0468624	EGFR;ERBB2	1	1	crispr
258	STF-62247	GDSC1	VPS26A	0.17988	0.0388702	2.83418e-06	464	6	0.0471693		No link; No drug target information	-	crispr
1133	Serdemetan	GDSC2	SLC39A11	-0.144362	0.0312931	2.88821e-06	387	6	0.0480685	MDM2	No link; Gene not in network	-	crispr
1091	BMS-536924	GDSC2	ATOH1	0.188881	0.0441028	1.46405e-05	393	6	0.0487325	INSR;IGF1R	3	3	crispr
1549	Sapitinib	GDSC2	GRB2	0.229994	0.0536931	1.4727e-05	409	6	0.0490202	EGFR;ERBB2;ERBB3	1	1	crispr
1936	Savolitinib	GDSC2	TSHZ1	0.289475	0.0668807	1.18031e-05	393	6	0.0491097	MET	No link; Gene not in network	-	crispr
1617	AZD5582	GDSC2	ATG9A	0.19857	0.0459098	1.18563e-05	378	6	0.0493313	XIAP;BIRC2;BIRC3	3	3	crispr
2252	Selumetinib	GDSC2	FOXA1	-0.255121	0.0590988	1.24437e-05	391	6	0.0494388	MAP2K1;MAP2K2	2	2	crispr
2252	Selumetinib	GDSC2	SHOC2	0.199462	0.0466093	1.48527e-05	391	6	0.0494388	MAP2K1;MAP2K2	2	2	crispr
1053	MK-2206	GDSC2	AKT2	0.18471	0.0431617	1.4921e-05	399	6	0.0496662	AKT2;AKT1	T	T	crispr
292	Masitinib	GDSC1	C7orf62	-0.178869	0.039955	6.00663e-06	465	6	0.0499842	PDGFRA;KIT;PDGFRB	No link; Gene not in network	-	crispr
1993	THZ1	GDSC2	VPS37D	0.164567	0.0368565	6.08797e-06	393	6	0.0506611	CDK7	3	3	crispr
1733	ULK1_4989	GDSC2	KAT5	-0.226434	0.0492215	3.05776e-06	377	6	0.0508904	ULK1	3	3	crispr
2014	Brigatinib	GDSC2	CEACAM16	-0.245402	0.0541974	4.45299e-06	391	6	0.0509998	ALK;FLT3;EGFR;ROS1	No link; Gene not in network	-	crispr
2014	Brigatinib	GDSC2	IGF1R	0.224021	0.0501904	6.12868e-06	391	6	0.0509998	ALK;FLT3;EGFR;ROS1	2	2	crispr
1085	Sorafenib	GDSC2	SIK3	0.172153	0.0393192	9.29024e-06	394	6	0.0515392	KIT;PDGFRB;RAF1;PDGFRA;FLT1	2	2	crispr
1029	Motesanib	GDSC1	GAB2	0.225446	0.0532773	1.88414e-05	416	6	0.0515886	KIT;PDGFRB;RET;PDGFRA;FLT1	1	1	crispr
1029	Motesanib	GDSC1	RCOR1	0.253886	0.0604338	2.1698e-05	416	6	0.0515886	KIT;PDGFRB;RET;PDGFRA;FLT1	3	3	crispr
2273	CPI-360	GDSC2	C2orf88	-0.165448	0.0369829	5.811e-06	387	6	0.0517315	EZH2	No link; Gene not in network	-	crispr
2273	CPI-360	GDSC2	LRP8	0.174155	0.0390488	6.21661e-06	387	6	0.0517315	EZH2	3	3	crispr
1022	AZD7762	GDSC2	RAD9A	0.240082	0.0521872	3.11066e-06	398	6	0.0517707	CHEK1;CHEK2	1	1	crispr
1114	Cetuximab	GDSC1	SSR2	0.225029	0.0531528	1.88024e-05	431	6	0.0521548	EGFR	2	2	crispr
1709	CDK9_5038	GDSC2	CHST8	0.167652	0.0364962	3.16241e-06	377	6	0.052632	CDK9	4	4	crispr
258	STF-62247	GDSC1	DLST	0.209509	0.0469111	6.32491e-06	464	6	0.0526328		No link; No drug target information	-	crispr
1168	Erlotinib	GDSC2	ITGA3	0.202055	0.0473695	1.58769e-05	393	6	0.0528479	EGFR	1	1	crispr
1114	Cetuximab	GDSC1	ATPIF1	-0.213309	0.0508299	2.23155e-05	431	6	0.0530568	EGFR	No link; Gene not in network	-	crispr
1019	Bosutinib	GDSC1	URM1	0.253175	0.056792	6.43614e-06	424	6	0.0535584	TEC;ABL1;SRC	4	4	crispr
271	VNLG/124	GDSC1	RNF216	0.167872	0.0395059	1.77375e-05	463	6	0.0540023	HDAC8;HDAC4;RARA;HDAC2;HDAC5;HDAC10;HDAC6;HDAC7;HDAC9;HDAC3;HDAC1	3	3	crispr
271	VNLG/124	GDSC1	CITED2	0.185334	0.0439472	2.05751e-05	463	6	0.0540023	HDAC8;HDAC4;RARA;HDAC2;HDAC5;HDAC10;HDAC6;HDAC7;HDAC9;HDAC3;HDAC1	2	2	crispr
271	VNLG/124	GDSC1	BCL2	0.188931	0.0450299	2.27132e-05	463	6	0.0540023	HDAC8;HDAC4;RARA;HDAC2;HDAC5;HDAC10;HDAC6;HDAC7;HDAC9;HDAC3;HDAC1	2	2	crispr
2074	EGFR_0300	GDSC2	SHC1	0.189008	0.0424643	6.49982e-06	388	6	0.0540882	EGFR	1	1	crispr
1924	Ipatasertib	GDSC2	HIST2H2BF	0.186727	0.04384	1.63467e-05	393	6	0.0544117	AKT3;AKT1	2	2	crispr
2252	Selumetinib	GDSC2	RBM17	0.222754	0.0527964	1.9692e-05	391	6	0.0546224	MAP2K1;MAP2K2	3	3	crispr
1394	AZD6738	GDSC1	ATR	0.192933	0.0452231	1.64124e-05	466	6	0.0546305	ATR	T	T	crispr
2103	Capmatinib	GDSC2	FCHO2	0.181693	0.0427136	1.67555e-05	391	6	0.0557725	MET	2	2	crispr
1114	Cetuximab	GDSC1	STT3A	0.222911	0.0536376	2.68779e-05	431	6	0.0559162	EGFR	3	3	crispr
1912	Afuresertib	GDSC2	STX4	0.204489	0.0485356	2.02639e-05	393	6	0.0562087	AKT3;AKT2;AKT1	2	2	crispr
1169	AZ628	GDSC2	MAPRE3	-0.165815	0.0396766	2.36699e-05	390	6	0.0562768	BRAF;RAF1	3	3	crispr
1059	AZD8055	GDSC1	MTOR	0.215024	0.0510253	2.03805e-05	411	6	0.0565321	MTOR	T	T	crispr
2324	CCT244747	GDSC2	CHEK1	0.182299	0.0429161	1.71871e-05	387	6	0.057209	CHEK1	T	T	crispr
1259	Talazoparib	GDSC2	AMICA1	-0.176976	0.0386659	3.48594e-06	393	6	0.0580166	PARP1;PARP2	4	4	crispr
1382	AZD3514	GDSC1	MED24	0.221776	0.0499086	7.0548e-06	464	6	0.0587065	AR	No link; Drug target(s) not in CRISPR screen	-	crispr
1712	Eg5_9814	GDSC2	TUBGCP3	0.17042	0.0372805	3.54145e-06	377	6	0.0589403	KIF11	2	2	crispr
1085	Sorafenib	GDSC2	ALAD	0.161891	0.0377423	1.4198e-05	394	6	0.0590743	KIT;PDGFRB;RAF1;PDGFRA;FLT1	3	3	crispr
1922	Cediranib	GDSC2	PTPN11	0.204307	0.0486281	2.13985e-05	393	6	0.0593559	FLT1;KIT;PDGFRB;FGFR1;FLT4;FLT3	1	1	crispr
1553	Uprosertib	GDSC2	FOXA1	0.23453	0.0539569	1.07108e-05	379	6	0.0594201	AKT3;AKT2;AKT1	2	2	crispr
1799	Ibrutinib	GDSC2	HAP1	0.203209	0.0483923	2.14308e-05	378	6	0.0594454	BTK	No link; Drug target(s) not in CRISPR screen	-	crispr
1430	IGFR_3801	GDSC1	MC5R	0.182949	0.0438595	2.54345e-05	467	6	0.0604724	IGF1R	3	3	crispr
1011	Navitoclax	GDSC2	DYNC2H1	-0.200113	0.0460607	1.09614e-05	399	6	0.0608102	BCL2L1;BCL2L2;BCL2	2	2	crispr
1135	AZD4547	GDSC1	USP8	-0.213213	0.0503253	1.8708e-05	451	6	0.0622714	FGFR2;FGFR3;FGFR1	2	2	crispr
1510	Linsitinib	GDSC2	IRS1	0.193804	0.0469314	2.99877e-05	409	6	0.0623857	INSR;IGF1R	1	1	crispr
1049	PD173074	GDSC1	GLCE	0.193088	0.046856	3.1272e-05	415	6	0.062752	FGFR3;FGFR1	2	2	crispr
1049	PD173074	GDSC1	ATOH1	0.19241	0.0468975	3.39343e-05	415	6	0.062752	FGFR3;FGFR1	3	3	crispr
1411	EGFRM_5104	GDSC1	GRB2	0.216048	0.0522199	2.96623e-05	466	6	0.0627701	EGFR	1	1	crispr
1411	EGFRM_5104	GDSC1	ERBB3	0.197719	0.0478333	3.01725e-05	466	6	0.0627701	EGFR	1	1	crispr
1936	Savolitinib	GDSC2	PTPN11	0.217278	0.0513961	1.89593e-05	393	6	0.0631081	MET	1	1	crispr
1970	ERK_6197	GDSC2	BRAF	0.207343	0.046913	7.59861e-06	393	6	0.0632318	MAPK1;MAPK3	1	1	crispr
1975	BVD523	GDSC2	CHD1	0.19156	0.0438784	9.86676e-06	393	6	0.0634576	MAPK1;MAPK3	3	3	crispr
1975	BVD523	GDSC2	CTNNB1	0.204486	0.0478357	1.5202e-05	393	6	0.0634576	MAPK1;MAPK3	2	2	crispr
1975	BVD523	GDSC2	TADA2A	-0.193399	0.0452495	1.52515e-05	393	6	0.0634576	MAPK1;MAPK3	3	3	crispr
1057	Dactolisib	GDSC1	RICTOR	0.226915	0.0504817	5.31972e-06	411	6	0.0644616	MTOR;PIK3CD;PIK3CG;PIK3CB;PIK3CA	1	1	crispr
1057	Dactolisib	GDSC1	MTOR	0.232077	0.0525272	7.74639e-06	411	6	0.0644616	MTOR;PIK3CD;PIK3CG;PIK3CB;PIK3CA	T	T	crispr
2026	KIT_7208	GDSC2	C15orf41	-0.193827	0.0459283	1.95923e-05	391	6	0.0652151	KIT	No link; Gene not in network	-	crispr
1853	OF-1	GDSC2	NDUFS7	0.281687	0.0618986	3.93019e-06	378	6	0.0654101	BRPF1B;BRD1	4	4	crispr
1564	SCH772984	GDSC2	BRAF	0.199603	0.0467902	1.59854e-05	408	6	0.0665113	MAPK1;MAPK3	1	1	crispr
1733	ULK1_4989	GDSC2	CCDC67	0.210796	0.0478401	8.02084e-06	377	6	0.0667454	ULK1	No link; Gene not in network	-	crispr
1091	BMS-536924	GDSC2	SLC39A1	-0.187952	0.0450298	2.42831e-05	393	6	0.0673573	INSR;IGF1R	No link; No connection	-	crispr
1437	MCT4_1422	GDSC1	SOAT1	0.218161	0.0486312	5.7431e-06	466	6	0.0674514	SLC16A3	5+	5+	crispr
1437	MCT4_1422	GDSC1	FLT3	0.223896	0.0507111	8.10567e-06	466	6	0.0674514	SLC16A3	4	4	crispr
1016	Temsirolimus	GDSC1	MTOR	0.237706	0.053557	7.0367e-06	414	6	0.0675501	MTOR	T	T	crispr
1016	Temsirolimus	GDSC1	HDAC1	0.215097	0.0489862	8.8535e-06	414	6	0.0675501	MTOR	2	2	crispr
1016	Temsirolimus	GDSC1	RPTOR	0.240411	0.0555947	1.21763e-05	414	6	0.0675501	MTOR	1	1	crispr
2022	PF-06747775	GDSC2	HAP1	0.195238	0.0477458	3.56708e-05	391	6	0.0676058	EGFR	No link; Gene not in network	-	crispr
2022	PF-06747775	GDSC2	TIPIN	0.199021	0.0487363	3.65591e-05	391	6	0.0676058	EGFR	3	3	crispr
2273	CPI-360	GDSC2	ORC6	0.158637	0.0367167	1.21937e-05	387	6	0.0676464	EZH2	2	2	crispr
1510	Linsitinib	GDSC2	SLC39A7	0.200981	0.0491978	3.66272e-05	409	6	0.0677319	INSR;IGF1R	No link; Gene not in network	-	crispr
2111	VE821	GDSC2	PKMYT1	0.158411	0.0376134	2.03587e-05	388	6	0.0677659	ATR	2	2	crispr
208	Ispinesib Mesylate	GDSC1	RNF183	0.183052	0.0401988	4.1154e-06	467	6	0.0684926	CDH16	No link; Drug target(s) not in network	-	crispr
1736	Selumetinib	GDSC2	BRAF	0.211976	0.0504048	2.08038e-05	377	6	0.0692475	MAP2K1;MAP2K2	1	1	crispr
1942	Pexidartinib	GDSC2	WSB1	0.189534	0.0450482	2.08187e-05	393	6	0.0692972	KIT;FLT3;CSF1R	2	2	crispr
1618	GSK2606414	GDSC2	PRR18	-0.161639	0.0384519	2.09909e-05	378	6	0.0698703	EIF2AK3	No link; Gene not in network	-	crispr
176	IPA-3	GDSC1	MEP1A	-0.204886	0.045071	4.21238e-06	440	6	0.0701066	PAK1	No link; Gene not in network	-	crispr
1242	(5Z)-7-Oxozeaenol	GDSC1	SLC33A1	-0.184486	0.0426982	1.2647e-05	454	6	0.0701613	MAP3K7	5+	5+	crispr
1786	AZD4547	GDSC2	B4GALT7	0.180619	0.0440473	3.39641e-05	396	6	0.070658	FGFR2;FGFR3;FGFR1	2	2	crispr
1049	PD173074	GDSC1	MED9	-0.186966	0.0462528	4.44736e-05	415	6	0.073076	FGFR3;FGFR1	3	3	crispr
1049	PD173074	GDSC1	EXTL3	0.189925	0.0472027	4.82987e-05	415	6	0.073076	FGFR3;FGFR1	No link; No connection	-	crispr
1451	PLK_6522	GDSC1	STAC2	0.202231	0.0455539	7.20197e-06	464	6	0.0731372	PLK2;PLK1;PLK3	No link; Gene not in network	-	crispr
1451	PLK_6522	GDSC1	M1AP	0.186332	0.0423665	8.78894e-06	464	6	0.0731372	PLK2;PLK1;PLK3	No link; Gene not in network	-	crispr
1014	Refametinib	GDSC1	SHOC2	0.198953	0.0462179	1.33342e-05	410	6	0.0739735	MAP2K1;MAP2K2	2	2	crispr
1011	Navitoclax	GDSC2	UBE2J2	-0.217923	0.0518919	2.16542e-05	399	6	0.0741871	BCL2L1;BCL2L2;BCL2	3	3	crispr
1011	Navitoclax	GDSC2	BCL2	0.228482	0.0544873	2.22878e-05	399	6	0.0741871	BCL2L1;BCL2L2;BCL2	T	T	crispr
277	Linifanib	GDSC1	SPTSSA	0.183799	0.0444392	2.98269e-05	465	6	0.0744906	FLT1;CSF1R;KIT;KDR;FLT4;FLT3	4	4	crispr
277	Linifanib	GDSC1	GAB2	0.173963	0.0421722	3.13305e-05	465	6	0.0744906	FLT1;CSF1R;KIT;KDR;FLT4;FLT3	1	1	crispr
1011	Navitoclax	GDSC2	NRBP2	-0.180335	0.0434278	2.68728e-05	399	6	0.0745406	BCL2L1;BCL2L2;BCL2	No link; Gene not in network	-	crispr
1428	IAP_5620	GDSC2	PDE10A	0.201313	0.0485322	2.71005e-05	377	6	0.0751723	XIAP;BIRC2;BIRC3	4	4	crispr
271	VNLG/124	GDSC1	TRIM8	0.1682	0.0410984	3.62167e-05	463	6	0.0753442	HDAC8;HDAC4;RARA;HDAC2;HDAC5;HDAC10;HDAC6;HDAC7;HDAC9;HDAC3;HDAC1	2	2	crispr
2324	CCT244747	GDSC2	RAD1	0.199722	0.0481482	2.72476e-05	387	6	0.0755803	CHEK1	1	1	crispr
1733	ULK1_4989	GDSC2	TOLLIP	0.175752	0.0409228	1.36955e-05	377	6	0.0759779	ULK1	4	4	crispr
2096	VX-11e	GDSC2	CTNNB1	0.205368	0.0477988	1.36768e-05	388	6	0.0760156	MAPK1	2	2	crispr
2096	VX-11e	GDSC2	RAF1	0.180069	0.0419142	1.37023e-05	388	6	0.0760156	MAPK1	1	1	crispr
1453	RAF_9304	GDSC1	SLC22A17	0.190434	0.0462147	3.19842e-05	467	6	0.0760447	RAF1;BRAF;ARAF	No link; No connection	-	crispr
1916	AZD5363	GDSC2	ARF5	0.17927	0.0435884	3.20911e-05	393	6	0.076299	ROCK2;AKT3;AKT2;AKT1	2	2	crispr
277	Linifanib	GDSC1	CAMSAP1	-0.149837	0.0366549	3.70376e-05	465	6	0.076715	FLT1;CSF1R;KIT;KDR;FLT4;FLT3	No link; Gene not in network	-	crispr
277	Linifanib	GDSC1	PCDHB12	0.152298	0.0374907	4.1485e-05	465	6	0.076715	FLT1;CSF1R;KIT;KDR;FLT4;FLT3	No link; Gene not in network	-	crispr
2066	Rociletinib	GDSC2	CDC37	0.175484	0.0400375	9.0479e-06	388	6	0.077249	EGFR	1	1	crispr
2066	Rociletinib	GDSC2	GRB2	0.181884	0.041548	9.28307e-06	388	6	0.077249	EGFR	1	1	crispr
1373	Dabrafenib	GDSC2	SYNGR2	0.194721	0.0460225	1.86773e-05	395	6	0.0777114	BRAF	No link; Gene not in network	-	crispr
2254	GSK2292767	GDSC2	AKT2	0.160861	0.0374861	1.40506e-05	391	6	0.0779478	PIK3CD	1	1	crispr
277	Linifanib	GDSC1	PTPRC	-0.182017	0.0451127	4.68686e-05	465	6	0.0780034	FLT1;CSF1R;KIT;KDR;FLT4;FLT3	2	2	crispr
2028	STAT3_2372	GDSC2	ISCA1	0.242213	0.0566364	1.50505e-05	391	6	0.0788451	STAT3	No link; Gene not in network	-	crispr
2028	STAT3_2372	GDSC2	NDUFS5	0.2741	0.065374	2.22414e-05	391	6	0.0788451	STAT3	3	3	crispr
2028	STAT3_2372	GDSC2	NDUFS7	0.255664	0.0611765	2.36872e-05	391	6	0.0788451	STAT3	3	3	crispr
1970	ERK_6197	GDSC2	RNASE7	0.191662	0.0446887	1.42275e-05	393	6	0.0789294	MAPK1;MAPK3	No link; Gene not in network	-	crispr
1794	Idelalisib	GDSC2	MAPKAP1	0.195361	0.0449239	1.06624e-05	387	6	0.0791108	PIK3CD	2	2	crispr
1794	Idelalisib	GDSC2	PDCL	0.202951	0.047335	1.42602e-05	387	6	0.0791108	PIK3CD	3	3	crispr
2282	Romidepsin	GDSC2	FAM57A	0.218856	0.0484808	4.76243e-06	390	6	0.079261	HDAC2;HDAC8;HDAC3;HDAC1	4	4	crispr
2254	GSK2292767	GDSC2	MLST8	0.151989	0.0359697	1.91184e-05	391	6	0.0795471	PIK3CD	2	2	crispr
2026	KIT_7208	GDSC2	ZNF253	0.260852	0.0630592	2.87719e-05	391	6	0.0798085	KIT	3	3	crispr
2354	MCL1_8070	GDSC2	MATN4	-0.15563	0.036314	1.4387e-05	387	6	0.0798142	MCL1	4	4	crispr
2066	Rociletinib	GDSC2	ERBB2	0.154853	0.0361323	1.4393e-05	388	6	0.0798476	EGFR	1	1	crispr
1372	Trametinib	GDSC2	BRAF	0.201532	0.0477001	1.92386e-05	398	6	0.0800469	MAP2K1;MAP2K2	1	1	crispr
2045	AMG-319	GDSC2	PIK3CA	-0.161236	0.0368923	9.63209e-06	391	6	0.0801534	PIK3CD;PIK3CA;PIK3CG	T	T	crispr
1982	PLK4_0066	GDSC2	PCM1	0.183381	0.0406432	4.82827e-06	393	6	0.080357	PLK4	1	1	crispr
1013	Nilotinib	GDSC1	GAB2	0.211036	0.0519676	4.05757e-05	396	6	0.0805224	ABL1	2	2	crispr
1013	Nilotinib	GDSC1	TTC21A	0.185624	0.0459086	4.38806e-05	396	6	0.0805224	ABL1	No link; Gene not in network	-	crispr
1013	Nilotinib	GDSC1	IGSF6	-0.184682	0.0459257	4.83821e-05	396	6	0.0805224	ABL1	No link; No connection	-	crispr
1924	Ipatasertib	GDSC2	HSP90B1	-0.190284	0.0460326	2.91904e-05	393	6	0.0809694	AKT3;AKT1	1	1	crispr
1942	Pexidartinib	GDSC2	FGFR2	0.163433	0.0395434	2.92783e-05	393	6	0.0812132	KIT;FLT3;CSF1R	2	2	crispr
1966	KIT_6754	GDSC2	GAB2	0.197219	0.0437567	4.94489e-06	393	6	0.0822979	KIT	1	1	crispr
1050	ZM447439	GDSC2	ZBTB10	-0.143002	0.0334205	1.48927e-05	391	6	0.0826196	AURKB;AURKA	No link; Gene not in network	-	crispr
1497	AZD4547	GDSC1	DCTN2	-0.204162	0.0505013	4.48706e-05	442	6	0.0829757	FGFR2;FGFR3;FGFR1	2	2	crispr
1016	Temsirolimus	GDSC2	AKT1	0.181204	0.0434851	2.4983e-05	387	6	0.0831583	MTOR	1	1	crispr
1455	SMYD2_2391	GDSC1	PTDSS2	-0.181103	0.0437998	2.99953e-05	466	6	0.083202	SMYD2	4	4	crispr
1993	THZ1	GDSC2	FECH	-0.157488	0.0368303	1.51102e-05	393	6	0.0838264	CDK7	3	3	crispr
2103	Capmatinib	GDSC2	CCIN	0.191263	0.0463651	3.03097e-05	391	6	0.0840741	MET	No link; No connection	-	crispr
1732	TAF1_5496	GDSC2	SIRPB1	0.275965	0.0613286	5.06651e-06	377	6	0.0843219	TAF1	No link; Drug target(s) not in CRISPR screen	-	crispr
1557	LCL161	GDSC2	MAP3K7	0.176687	0.0424592	2.54971e-05	377	6	0.0848697	XIAP;BIRC2;BIRC3	1	1	crispr
1373	Dabrafenib	GDSC2	TIPRL	0.189387	0.0458239	2.932e-05	395	6	0.0853309	BRAF	2	2	crispr
1373	Dabrafenib	GDSC2	GTPBP4	0.208424	0.0505597	3.07628e-05	395	6	0.0853309	BRAF	3	3	crispr
1966	KIT_6754	GDSC2	STAT5B	0.189524	0.0434994	1.02906e-05	393	6	0.085633	KIT	1	1	crispr
1991	Ibrutinib	GDSC2	STXBP3	0.210558	0.0507687	2.74218e-05	393	6	0.0871718	BTK	No link; Drug target(s) not in CRISPR screen	-	crispr
1991	Ibrutinib	GDSC2	HAP1	0.187007	0.0454186	3.14265e-05	393	6	0.0871718	BTK	No link; Drug target(s) not in CRISPR screen	-	crispr
2109	AZ6102	GDSC2	FCHSD1	-0.190773	0.0424443	5.24164e-06	388	6	0.0872365	TNKS;TNKS2	No link; Gene not in network	-	crispr
1022	AZD7762	GDSC1	LEAP2	-0.237744	0.0528416	5.24878e-06	422	6	0.0873555	CHEK1;CHEK2	No link; Gene not in network	-	crispr
1416	AZD8931	GDSC1	GRB2	0.211215	0.0501478	2.11133e-05	466	6	0.087847	ERBB1;ERBB2;ERBB3	1	1	crispr
1966	KIT_6754	GDSC2	TTC36	-0.180343	0.0422815	1.58935e-05	393	6	0.0881719	KIT	No link; Gene not in network	-	crispr
2162	Danusertib	GDSC2	FGFR2	0.145438	0.0332785	9.64307e-06	392	6	0.0883322	NTRK1;AURKA;AURKC;AURKB;RET;FGFR1;ABL1	2	2	crispr
2162	Danusertib	GDSC2	EGFR	-0.153693	0.035329	1.06149e-05	392	6	0.0883322	NTRK1;AURKA;AURKC;AURKB;RET;FGFR1;ABL1	2	2	crispr
2075	EGFR_8897	GDSC2	ERCC8	0.181393	0.0444657	3.7208e-05	388	6	0.0884646	EGFR	2	2	crispr
2024	KIT_5808	GDSC2	ZNF253	0.232906	0.0578905	4.7864e-05	391	6	0.0885112	KIT	3	3	crispr
2293	AMG900	GDSC2	BACH1	-0.158973	0.0356724	6.32317e-06	387	6	0.0888914	AURKC;AURKB;AURKA	No link; Gene not in network	-	crispr
2293	AMG900	GDSC2	CIT	0.165656	0.0380965	1.06821e-05	387	6	0.0888914	AURKC;AURKB;AURKA	2	2	crispr
167	OSU-03012	GDSC1	RMDN2	-0.227546	0.0505926	5.34829e-06	440	6	0.0890116	PDPK1	No link; Drug target(s) not in CRISPR screen	-	crispr
1993	THZ1	GDSC2	PPM1D	-0.181719	0.0432885	2.17523e-05	393	6	0.0890393	CDK7	3	3	crispr
1993	THZ1	GDSC2	KRT31	-0.150843	0.0363774	2.75208e-05	393	6	0.0890393	CDK7	No link; Gene not in network	-	crispr
1993	THZ1	GDSC2	GATA3	-0.162618	0.0395404	3.20997e-05	393	6	0.0890393	CDK7	2	2	crispr
2076	ERK_5330	GDSC2	RNASE7	0.19867	0.045695	1.07193e-05	388	6	0.0892011	MAPK1;MAPK3	No link; Gene not in network	-	crispr
1926	GNE-317	GDSC2	RPTOR	0.203576	0.0490401	2.69495e-05	393	6	0.0897041	PIK3CB;PIK3CA;PIK3CG;PIK3CD	1	1	crispr
1249	BMS-345541	GDSC2	GART	0.164369	0.0366309	5.39348e-06	377	6	0.0897637	IKBKB;CHUK	3	3	crispr
1177	Niraparib	GDSC2	FEN1	0.166305	0.0370691	5.41551e-06	377	6	0.0901303	PARP1;PARP2	1	1	crispr
2332	UNC2025	GDSC2	CPD	0.164986	0.0367766	5.4624e-06	387	6	0.0909106	FLT3;MERTK	3	3	crispr
1414	Fulvestrant	GDSC1	FKBP14	0.196989	0.0486829	4.45358e-05	466	6	0.0912151	ESR1	4	4	crispr
1414	Fulvestrant	GDSC1	MFN2	0.182021	0.0452431	4.93262e-05	466	6	0.0912151	ESR1	3	3	crispr
1402	AZD7762	GDSC1	ZNF100	0.205268	0.0459999	6.45369e-06	468	6	0.0913432	CHEK1;CHEK2	3	3	crispr
1402	AZD7762	GDSC1	HUS1	0.219459	0.0504276	1.09768e-05	468	6	0.0913432	CHEK1;CHEK2	1	1	crispr
1961	UNC-2025	GDSC2	CPD	0.157773	0.036331	1.10189e-05	393	6	0.0916939	FLT3	3	3	crispr
1971	Serabelisib	GDSC2	DSCC1	-0.185916	0.0430324	1.22527e-05	393	6	0.0921792	PIK3CA	3	3	crispr
1971	Serabelisib	GDSC2	SLC35B2	0.172103	0.0408756	2.05268e-05	393	6	0.0921792	PIK3CA	No link; No connection	-	crispr
1971	Serabelisib	GDSC2	RICTOR	0.169335	0.0403765	2.21545e-05	393	6	0.0921792	PIK3CA	1	1	crispr
1463	AZD1332	GDSC1	CTSH	0.199422	0.0490006	4.01411e-05	466	6	0.0922376	NTRK3;NTRK2;NTRK1	3	3	crispr
1463	AZD1332	GDSC1	RNH1	0.197157	0.0487124	4.4337e-05	466	6	0.0922376	NTRK3;NTRK2;NTRK1	No link; No connection	-	crispr
1441	AZD2014	GDSC1	LAMTOR2	0.201397	0.0472487	1.67175e-05	468	6	0.0927433	MTOR	1	1	crispr
1916	AZD5363	GDSC2	PTEN	0.20579	0.0510031	4.55036e-05	393	6	0.0931181	ROCK2;AKT3;AKT2;AKT1	1	1	crispr
1916	AZD5363	GDSC2	RHEB	0.195094	0.0486921	5.15421e-05	393	6	0.0931181	ROCK2;AKT3;AKT2;AKT1	1	1	crispr
1916	AZD5363	GDSC2	BCL10	0.175364	0.0439727	5.59503e-05	393	6	0.0931181	ROCK2;AKT3;AKT2;AKT1	2	2	crispr
1971	Serabelisib	GDSC2	B3GALT6	0.162813	0.0396543	3.31201e-05	393	6	0.0943579	PIK3CA	2	2	crispr
1971	Serabelisib	GDSC2	RHEB	0.181743	0.044329	3.40172e-05	393	6	0.0943579	PIK3CA	2	2	crispr
1786	AZD4547	GDSC2	HOPX	-0.191335	0.0477274	5.11078e-05	396	6	0.0945096	FGFR2;FGFR3;FGFR1	4	4	crispr
1421	FGFR_0939	GDSC1	TRIM71	0.193878	0.0476133	3.97888e-05	468	6	0.0946006	FGFR4	2	2	crispr
1945	Taselisib	GDSC2	PNKD	0.19772	0.0472144	2.2795e-05	393	6	0.0948444	PIK3CD;PIK3CA;PIK3CG	No link; Gene not in network	-	crispr
1564	SCH772984	GDSC2	RNASE7	0.181807	0.0439098	2.85193e-05	408	6	0.0949295	MAPK1;MAPK3	No link; Gene not in network	-	crispr
1966	KIT_6754	GDSC2	DDX31	0.169033	0.0403693	2.2853e-05	393	6	0.0950855	KIT	4	4	crispr
1259	Talazoparib	GDSC1	RHNO1	0.186253	0.0415277	5.73466e-06	454	6	0.0954419	PARP1;PARP2	2	2	crispr
2020	Poziotinib	GDSC2	HAP1	0.19131	0.0474466	4.60143e-05	391	6	0.0957269	EGFR;ERBB2	No link; Gene not in network	-	crispr
1786	AZD4547	GDSC2	UGDH	0.16922	0.0424996	5.7602e-05	396	6	0.095867	FGFR2;FGFR3;FGFR1	4	4	crispr
185	Linsitinib	GDSC1	CPD	0.204973	0.0504078	4.03811e-05	440	6	0.096009	INSR;IGF1R	3	3	crispr
1421	FGFR_0939	GDSC1	SEMA6C	0.183417	0.0454178	4.61513e-05	468	6	0.0960119	FGFR4	No link; Gene not in network	-	crispr
2013	CDK12_8969	GDSC2	ISL1	-0.232818	0.0520284	5.79422e-06	391	6	0.0964332	CDK12	4	4	crispr
283	Omipalisib	GDSC1	SPAG1	0.202374	0.0454856	6.87072e-06	465	6	0.096621	MTOR;PIK3CD;PIK3CG;PIK3CB;PIK3CA	No link; Gene not in network	-	crispr
283	Omipalisib	GDSC1	VAMP5	0.229468	0.0528749	1.1611e-05	465	6	0.096621	MTOR;PIK3CD;PIK3CG;PIK3CB;PIK3CA	3	3	crispr
271	VNLG/124	GDSC1	HIC1	-0.148173	0.0369544	5.2301e-05	463	6	0.0967162	HDAC8;HDAC4;RARA;HDAC2;HDAC5;HDAC10;HDAC6;HDAC7;HDAC9;HDAC3;HDAC1	2	2	crispr
1453	RAF_9304	GDSC1	PPP2R4	0.224746	0.0556845	4.66243e-05	467	6	0.0969961	RAF1;BRAF;ARAF	2	2	crispr
1738	IGF1R_3801	GDSC2	TFAP2C	-0.170445	0.0423228	4.66869e-05	377	6	0.0971263	IGF1R	2	2	crispr
1029	Motesanib	GDSC1	COQ7	0.227789	0.0565143	4.68421e-05	416	6	0.0974491	KIT;PDGFRB;RET;PDGFRA;FLT1	5+	5+	crispr
170	Shikonin	GDSC1	NFE2L2	-0.214164	0.0511465	2.343e-05	445	6	0.0974864	PKM2	No link; Drug target(s) not in CRISPR screen	-	crispr
1091	BMS-536924	GDSC1	TUBD1	0.203461	0.0491632	2.94564e-05	462	6	0.0980485	INSR;IGF1R	3	3	crispr
1050	ZM447439	GDSC1	GGT6	0.206027	0.0465878	7.47688e-06	388	6	0.098143	AURKB;AURKA	3	3	crispr
1050	ZM447439	GDSC1	SLAMF9	0.221846	0.0512617	1.17939e-05	388	6	0.098143	AURKB;AURKA	No link; Gene not in network	-	crispr
238	Idelalisib	GDSC1	PARD3	0.216173	0.0482485	5.90606e-06	467	6	0.0982946	PIK3CD	2	2	crispr
1013	Nilotinib	GDSC1	WT1	-0.183971	0.0465368	6.5219e-05	396	6	0.0986764	ABL1	2	2	crispr
1049	PD173074	GDSC1	CCDC126	0.205651	0.0522837	7.1638e-05	415	6	0.0993559	FGFR3;FGFR1	No link; Gene not in network	-	crispr
1053	MK-2206	GDSC2	PIK3CA	0.184559	0.0451444	3.59606e-05	399	6	0.0997487	AKT2;AKT1	1	1	crispr
2271	CP-724714	GDSC2	ERBB3	0.192599	0.0454469	1.80016e-05	387	6	0.099867	ERBB2	1	1	crispr
