# Supplementary material for: Drug mechanism‐of‐action discovery through the integration of pharmacological and CRISPR screens
Source: Mol Syst Biol. 2020 Jul 6;16(7):e9405. doi: 10.15252/msb.20199405 (PMC7336273; doi:10.15252/msb.20199405)
Supplement: Supplementary file 7 — Dataset EV6 [file MSB-16-e9405-s007.xlsx]

## Sheet: Description
Dataset EV6. Significant drug-gene expression associations.

## Sheet: Dataset EV6
DRUG_ID	DRUG_NAME	VEGDSC2ION	GeneSymbol	beta	beta_se	pval	samples	ncovariates	fdr	DRUG_TARGETS	target_detailed	target	x_dtype
2013	CDK12_8969	GDSC2	ABCB1	0.554093	0.0525148	2.94222e-31	336	6	4.5216e-27	CDK12	2	2	gexp
1026	Tanespimycin	GDSC1	NQO1	-0.593396	0.0740529	4.10872e-17	360	6	6.31429e-13	HSP90AA1;HSP90AB1	3	3	gexp
1003	Camptothecin	GDSC2	SLFN11	-0.343808	0.0434737	1.12368e-16	358	6	1.72688e-12	TOP1	No link; Gene not in network	-	gexp
1190	Gemcitabine	GDSC2	SLFN11	-0.369194	0.0476284	4.29105e-16	341	6	6.59448e-12		No link; No drug target information	-	gexp
1047	Nutlin-3a (-)	GDSC2	RPS27L	-0.375425	0.049339	1.68957e-15	344	6	2.59652e-11	MDM2	2	2	gexp
1047	Nutlin-3a (-)	GDSC2	MDM2	-0.298926	0.0397309	3.70994e-15	344	6	2.85072e-11	MDM2	T	T	gexp
2282	Romidepsin	GDSC2	ABCB1	0.462811	0.0611658	2.35029e-15	337	6	3.61193e-11	HDAC2;HDAC8;HDAC3;HDAC1	2	2	gexp
1411	EGFRM_5104	GDSC1	MIEN1	-0.359579	0.048136	9.18588e-15	403	6	1.41169e-10	EGFR	No link; Gene not in network	-	gexp
1047	Nutlin-3a (-)	GDSC2	CDKN1A	-0.323483	0.0443134	2.75999e-14	344	6	1.41385e-10	MDM2	1	1	gexp
1047	Nutlin-3a (-)	GDSC2	PTCHD4	-0.294099	0.0408129	6.24982e-14	344	6	2.40118e-10	MDM2	No link; Gene not in network	-	gexp
1558	Lapatinib	GDSC2	MIEN1	-0.340943	0.0463289	1.59623e-14	341	6	2.45309e-10	EGFR;ERBB2	No link; Gene not in network	-	gexp
1410	AZD9291	GDSC1	MIEN1	-0.36181	0.0489215	1.7407e-14	401	6	2.67511e-10	EGFR	No link; Gene not in network	-	gexp
1047	Nutlin-3a (-)	GDSC2	DDB2	-0.297394	0.0415217	9.09667e-14	344	6	2.79595e-10	MDM2	2	2	gexp
1941	Sepantronium bromide	GDSC2	SLC35F2	-0.435146	0.05928	1.83886e-14	338	6	2.82596e-10	BIRC5	No link; Gene not in network	-	gexp
1558	Lapatinib	GDSC2	STARD3	-0.322112	0.0444509	4.30425e-14	341	6	3.30739e-10	EGFR;ERBB2	No link; Gene not in network	-	gexp
1047	Nutlin-3a (-)	GDSC2	ZMAT3	-0.312341	0.0440696	1.7204e-13	344	6	4.40652e-10	MDM2	No link; Gene not in network	-	gexp
1558	Lapatinib	GDSC2	ERBB2	-0.456448	0.0640683	1.23205e-13	341	6	6.31137e-10	EGFR;ERBB2	T	T	gexp
1047	Nutlin-3a (-)	GDSC2	EDA2R	-0.307213	0.0438468	3.39088e-13	344	6	7.44445e-10	MDM2	No link; No connection	-	gexp
2020	Poziotinib	GDSC2	MIEN1	-0.36162	0.0502268	6.22086e-14	336	6	7.51428e-10	EGFR;ERBB2	No link; Gene not in network	-	gexp
2020	Poziotinib	GDSC2	ERBB2	-0.500074	0.0699673	9.77912e-14	336	6	7.51428e-10	EGFR;ERBB2	T	T	gexp
1032	Afatinib	GDSC2	MIEN1	-0.348014	0.0485427	9.18134e-14	354	6	1.41099e-09	EGFR;ERBB2	No link; Gene not in network	-	gexp
1026	Tanespimycin	GDSC2	NQO1	-0.476941	0.0666814	9.20756e-14	334	6	1.41502e-09	HSP90AA1;HSP90AB1	3	3	gexp
1047	Nutlin-3a (-)	GDSC1	MDM2	-0.371585	0.0518832	1.01544e-13	360	6	1.56053e-09	MDM2	T	T	gexp
1411	EGFRM_5104	GDSC1	STARD3	-0.329196	0.0465655	2.77693e-13	403	6	2.13379e-09	EGFR	No link; Gene not in network	-	gexp
1047	Nutlin-3a (-)	GDSC1	FDXR	-0.39147	0.0562248	5.36154e-13	360	6	4.11981e-09	MDM2	2	2	gexp
1410	AZD9291	GDSC1	STARD3	-0.330045	0.0472463	5.45614e-13	401	6	4.19249e-09	EGFR	No link; Gene not in network	-	gexp
1047	Nutlin-3a (-)	GDSC2	SESN1	-0.289723	0.0429839	2.94515e-12	344	6	5.65762e-09	MDM2	2	2	gexp
2020	Poziotinib	GDSC2	STARD3	-0.329817	0.0481424	1.15941e-12	336	6	5.93927e-09	EGFR;ERBB2	No link; Gene not in network	-	gexp
1032	Afatinib	GDSC2	ERBB2	-0.456707	0.0663621	9.99393e-13	354	6	7.67933e-09	EGFR;ERBB2	T	T	gexp
1410	AZD9291	GDSC1	ERBB2	-0.459633	0.0671497	1.68215e-12	401	6	8.61709e-09	EGFR	1	1	gexp
1088	Irinotecan	GDSC2	SLFN11	-0.284191	0.0409458	6.09559e-13	351	6	9.3677e-09	TOP1	No link; Gene not in network	-	gexp
1494	SN-38	GDSC1	SLFN11	-0.362345	0.0522471	8.58141e-13	412	6	1.31879e-08	TOP1	No link; Gene not in network	-	gexp
2022	PF-06747775	GDSC2	ERBB2	-0.470304	0.0685711	1.08866e-12	336	6	1.67305e-08	EGFR	1	1	gexp
1032	Afatinib	GDSC2	STARD3	-0.31202	0.0465757	4.28417e-12	354	6	2.19464e-08	EGFR;ERBB2	No link; Gene not in network	-	gexp
2020	Poziotinib	GDSC2	CDK12	-0.320995	0.0483184	6.04753e-12	336	6	2.32346e-08	EGFR;ERBB2	2	2	gexp
2022	PF-06747775	GDSC2	STARD3	-0.326754	0.0487861	3.94843e-12	336	6	2.57962e-08	EGFR	No link; Gene not in network	-	gexp
2022	PF-06747775	GDSC2	MIEN1	-0.339913	0.0509863	5.03569e-12	336	6	2.57962e-08	EGFR	No link; Gene not in network	-	gexp
2020	Poziotinib	GDSC2	MED1	-0.300998	0.0464048	2.02173e-11	336	6	6.21398e-08	EGFR;ERBB2	2	2	gexp
1411	EGFRM_5104	GDSC1	ERBB2	-0.441781	0.0671177	1.28604e-11	403	6	6.58795e-08	EGFR	1	1	gexp
1431	AZD2230	GDSC1	ABCB1	0.367018	0.0546227	4.52635e-12	403	6	6.95609e-08	IKBKB	3	3	gexp
165	DMOG	GDSC1	SLC16A7	-0.383861	0.0574101	5.45965e-12	386	6	8.39039e-08	EGLN3;EGLN1;EGLN2	No link; No connection	-	gexp
2020	Poziotinib	GDSC2	PGAP3	-0.360499	0.0565591	4.69607e-11	336	6	1.20282e-07	EGFR;ERBB2	No link; Gene not in network	-	gexp
2103	Capmatinib	GDSC2	PPP6R2	0.286335	0.0436951	1.22222e-11	337	6	1.8783e-07	MET	3	3	gexp
1001	AICA Ribonucleotide	GDSC1	ADK	-0.370724	0.0569049	1.83055e-11	362	6	2.81319e-07	PRKAA2	4	4	gexp
1032	Afatinib	GDSC2	PGAP3	-0.340012	0.0538021	7.52885e-11	354	6	2.89259e-07	EGFR;ERBB2	No link; Gene not in network	-	gexp
1047	Nutlin-3a (-)	GDSC1	PTCHD4	-0.352405	0.0556726	7.14546e-11	360	6	3.66038e-07	MDM2	No link; Gene not in network	-	gexp
1047	Nutlin-3a (-)	GDSC2	RRM2B	-0.250267	0.0406435	2.32411e-10	344	6	3.96855e-07	MDM2	2	2	gexp
1411	EGFRM_5104	GDSC1	PGAP3	-0.337134	0.0536503	1.14394e-10	403	6	4.39503e-07	EGFR	No link; Gene not in network	-	gexp
1047	Nutlin-3a (-)	GDSC1	CDKN1A	-0.3593	0.057541	1.32732e-10	360	6	5.09955e-07	MDM2	1	1	gexp
1032	Afatinib	GDSC2	CDK12	-0.289332	0.04664	1.73842e-10	354	6	5.3432e-07	EGFR;ERBB2	2	2	gexp
1428	IAP_5620	GDSC1	RIPK1	-0.371767	0.0577756	3.78715e-11	398	6	5.82009e-07	XIAP;BIRC2;BIRC3	1	1	gexp
2022	PF-06747775	GDSC2	PGAP3	-0.348616	0.0562711	1.72435e-10	336	6	6.62496e-07	EGFR	No link; Gene not in network	-	gexp
1558	Lapatinib	GDSC2	PGAP3	-0.32184	0.0520558	1.9246e-10	341	6	7.39432e-07	EGFR;ERBB2	No link; Gene not in network	-	gexp
2022	PF-06747775	GDSC2	CDK12	-0.299756	0.0487734	2.45141e-10	336	6	7.53465e-07	EGFR	2	2	gexp
1410	AZD9291	GDSC1	PGAP3	-0.333847	0.0540491	2.42403e-10	401	6	9.31314e-07	EGFR	No link; Gene not in network	-	gexp
2297	SGX-523	GDSC2	CAPZA2	-0.297775	0.0469986	6.16487e-11	334	6	9.47417e-07	MET	3	3	gexp
1459	PARP_0108	GDSC1	SLFN11	-0.333607	0.0524883	6.80769e-11	402	6	1.04621e-06	PARP1;PARP6;PARP2	No link; Gene not in network	-	gexp
2103	Capmatinib	GDSC2	CAPZA2	-0.307879	0.0499608	2.1886e-10	337	6	1.68172e-06	MET	3	3	gexp
1428	IAP_5620	GDSC2	RIPK1	-0.35239	0.0564585	1.20091e-10	329	6	1.84557e-06	XIAP;BIRC2;BIRC3	1	1	gexp
2020	Poziotinib	GDSC2	GRB7	-0.577259	0.0969655	9.36413e-10	336	6	2.05583e-06	EGFR;ERBB2	1	1	gexp
1032	Afatinib	GDSC2	MED1	-0.270283	0.045393	9.83524e-10	354	6	2.51913e-06	EGFR;ERBB2	2	2	gexp
2021	EGF816	GDSC2	ERBB2	-0.376257	0.0608044	1.81679e-10	336	6	2.79205e-06	EGFR	1	1	gexp
140	Vinorelbine	GDSC1	ABCB1	0.342725	0.0551751	1.82505e-10	387	6	2.80473e-06		No link; No drug target information	-	gexp
1799	Ibrutinib	GDSC2	ERBB2	-0.419654	0.0680027	2.00118e-10	330	6	3.07541e-06	BTK	2	2	gexp
2021	EGF816	GDSC2	MIEN1	-0.274957	0.0452956	4.17343e-10	336	6	3.20686e-06	EGFR	No link; Gene not in network	-	gexp
1991	Ibrutinib	GDSC2	ERBB2	-0.396596	0.0644184	2.29002e-10	338	6	3.5193e-06	BTK	2	2	gexp
2255	RK-33	GDSC2	GSTO1	-0.366818	0.0597848	2.64605e-10	337	6	4.06644e-06	DDX3X	5+	5+	gexp
1032	Afatinib	GDSC2	TCAP	-0.285405	0.0487537	1.92937e-09	354	6	4.2358e-06	EGFR;ERBB2	3	3	gexp
1403	AZD6094	GDSC1	CAPZA2	-0.296619	0.0482443	2.9562e-10	401	6	4.54309e-06	MET	3	3	gexp
1460	PARP_9482	GDSC1	SLFN11	-0.325129	0.0528967	2.98494e-10	400	6	4.58725e-06	PARP1;PARP2;PARP5A	No link; Gene not in network	-	gexp
1047	Nutlin-3a (-)	GDSC2	FDXR	-0.239957	0.0415114	3.05168e-09	344	6	4.68982e-06	MDM2	2	2	gexp
2022	PF-06747775	GDSC2	MED1	-0.276167	0.0473834	2.17288e-09	336	6	5.56548e-06	EGFR	2	2	gexp
1799	Ibrutinib	GDSC2	MIEN1	-0.29489	0.0493557	7.91654e-10	330	6	6.08307e-06	BTK	No link; Gene not in network	-	gexp
1991	Ibrutinib	GDSC2	MIEN1	-0.278878	0.0466892	8.23069e-10	338	6	6.32447e-06	BTK	No link; Gene not in network	-	gexp
1427	AZD5582	GDSC1	RIPK1	-0.343316	0.0566758	5.51068e-10	400	6	8.46882e-06	XIAP;BIRC2;BIRC3	1	1	gexp
1558	Lapatinib	GDSC2	TCAP	-0.268071	0.0463077	2.86324e-09	341	6	8.80047e-06	EGFR;ERBB2	3	3	gexp
1617	AZD5582	GDSC2	RIPK1	-0.339747	0.0565385	6.24886e-10	330	6	9.60325e-06	XIAP;BIRC2;BIRC3	1	1	gexp
219	AT-7519	GDSC1	ABCB1	0.308603	0.051118	6.35182e-10	401	6	9.76148e-06	CDK2;CDK4;CDK9;CDK6;CDK1	2	2	gexp
2297	SGX-523	GDSC2	PPP6R2	0.259713	0.0441618	1.51869e-09	334	6	1.16696e-05	MET	3	3	gexp
2271	CP-724714	GDSC2	ERBB2	-0.380816	0.0638551	8.65726e-10	334	6	1.23728e-05	ERBB2	T	T	gexp
2271	CP-724714	GDSC2	MIEN1	-0.277484	0.0472535	1.6102e-09	334	6	1.23728e-05	ERBB2	No link; Gene not in network	-	gexp
268	Sepantronium bromide	GDSC1	SLC35F2	-0.336369	0.0560978	8.20617e-10	392	6	1.26112e-05	BIRC5	No link; Gene not in network	-	gexp
1549	Sapitinib	GDSC2	ERBB2	-0.407751	0.06821	8.35281e-10	353	6	1.28366e-05	EGFR;ERBB2;ERBB3	T	T	gexp
2021	EGF816	GDSC2	STARD3	-0.251553	0.0433426	2.55697e-09	336	6	1.30985e-05	EGFR	No link; Gene not in network	-	gexp
1919	Osimertinib	GDSC2	MIEN1	-0.291445	0.0490057	9.82461e-10	338	6	1.50985e-05	EGFR	No link; Gene not in network	-	gexp
1558	Lapatinib	GDSC2	MED1	-0.243188	0.0429308	6.42974e-09	341	6	1.64687e-05	EGFR;ERBB2	2	2	gexp
1047	Nutlin-3a (-)	GDSC1	EDA2R	-0.342569	0.060102	5.37626e-09	360	6	1.65245e-05	MDM2	No link; No connection	-	gexp
1248	Daporinad	GDSC1	NAMPT	0.323307	0.0546744	1.40759e-09	385	6	2.16319e-05	NAMPT	T	T	gexp
1004	Vinblastine	GDSC1	ABCB1	0.329492	0.0559182	1.54696e-09	367	6	2.37737e-05		No link; No drug target information	-	gexp
1047	Nutlin-3a (-)	GDSC1	RRM2B	-0.308182	0.0552744	1.18529e-08	360	6	3.03591e-05	MDM2	2	2	gexp
155	Ponatinib	GDSC1	RAB11FIP5	0.438244	0.0748167	2.04228e-09	386	6	3.13858e-05	SRC;KDR;FGFR1;PDGFRA;ABL1;FLT3;TEK	No link; Gene not in network	-	gexp
2021	EGF816	GDSC2	PGAP3	-0.280639	0.0499367	8.45388e-09	336	6	3.24798e-05	EGFR	No link; Gene not in network	-	gexp
1011	Navitoclax	GDSC1	MCL1	0.303148	0.0519576	2.23144e-09	360	6	3.42928e-05	BCL2L1;BCL2L2;BCL2	1	1	gexp
1011	Navitoclax	GDSC2	MCL1	0.292905	0.0503194	2.33727e-09	344	6	3.59192e-05	BCL2L1;BCL2L2;BCL2	1	1	gexp
1047	Nutlin-3a (-)	GDSC2	RPL22L1	-0.225608	0.0414601	2.6297e-08	344	6	3.67393e-05	MDM2	2	2	gexp
1007	Docetaxel	GDSC1	ABCB1	0.31255	0.0536492	2.40025e-09	366	6	3.68871e-05		No link; No drug target information	-	gexp
277	Linifanib	GDSC1	PRSS57	-0.307622	0.052812	2.62132e-09	402	6	4.02844e-05	FLT1;CSF1R;KIT;KDR;FLT4;FLT3	3	3	gexp
2020	Poziotinib	GDSC2	WIPF2	-0.278394	0.050975	2.28666e-08	336	6	4.0896e-05	EGFR;ERBB2	2	2	gexp
2020	Poziotinib	GDSC2	FBXL20	-0.291954	0.0535315	2.395e-08	336	6	4.0896e-05	EGFR;ERBB2	2	2	gexp
1991	Ibrutinib	GDSC2	STARD3	-0.250213	0.0445599	8.75527e-09	338	6	4.48503e-05	BTK	No link; Gene not in network	-	gexp
1919	Osimertinib	GDSC2	ERBB2	-0.371868	0.0655093	5.90832e-09	338	6	4.53996e-05	EGFR	1	1	gexp
2075	EGFR_8897	GDSC2	MIEN1	-0.289529	0.050103	2.99295e-09	333	6	4.59956e-05	EGFR	No link; Gene not in network	-	gexp
302	PI-103	GDSC1	UGT1A10	0.308687	0.053291	3.19695e-09	396	6	4.91308e-05	CLK4;DAPK3;PIM3;PIK3CA;HIPK2	3	3	gexp
1411	EGFRM_5104	GDSC1	CDK12	-0.257718	0.0465386	1.62651e-08	403	6	4.99924e-05	EGFR	2	2	gexp
1850	Tepotinib	GDSC2	CAPZA2	-0.283777	0.0492327	3.33489e-09	337	6	5.12506e-05	MET	3	3	gexp
1083	Crizotinib	GDSC2	CAPZA2	-0.221955	0.0384864	3.41359e-09	353	6	5.246e-05	MET;ALK;ROS1	3	3	gexp
2075	EGFR_8897	GDSC2	PGAP3	-0.312684	0.0557903	9.24593e-09	333	6	5.58934e-05	EGFR	No link; Gene not in network	-	gexp
2075	EGFR_8897	GDSC2	ERBB2	-0.379756	0.0680744	1.0911e-08	333	6	5.58934e-05	EGFR	1	1	gexp
1047	Nutlin-3a (-)	GDSC1	ZMAT3	-0.32296	0.059309	2.65462e-08	360	6	5.82802e-05	MDM2	No link; Gene not in network	-	gexp
2272	MK-5108	GDSC2	DPM1	0.219666	0.0383513	4.19301e-09	334	6	6.44382e-05	AURKA	4	4	gexp
1410	AZD9291	GDSC1	CDK12	-0.258505	0.0471925	2.34371e-08	401	6	7.20363e-05	EGFR	2	2	gexp
1799	Ibrutinib	GDSC2	STARD3	-0.261598	0.0473074	1.47273e-08	330	6	7.54431e-05	BTK	No link; Gene not in network	-	gexp
2013	CDK12_8969	GDSC2	RUNDC3B	0.279053	0.0498861	9.98115e-09	336	6	7.66951e-05	CDK12	No link; Gene not in network	-	gexp
1047	Nutlin-3a (-)	GDSC1	SESN1	-0.307269	0.0571764	4.09325e-08	360	6	7.86313e-05	MDM2	2	2	gexp
2044	Pyridostatin	GDSC2	ABCB1	0.263755	0.0464532	5.82809e-09	336	6	8.9566e-05		No link; No drug target information	-	gexp
2075	EGFR_8897	GDSC2	STARD3	-0.260732	0.0477917	2.35353e-08	333	6	9.04228e-05	EGFR	No link; Gene not in network	-	gexp
1013	Nilotinib	GDSC1	ZNF232	0.285065	0.050368	6.7425e-09	347	6	0.000103619	ABL1	No link; Gene not in network	-	gexp
194	Luminespib	GDSC1	UGT1A10	0.318259	0.0562008	7.11623e-09	380	6	0.000109362	HSP90AA1;HSP90AB1	3	3	gexp
1047	Nutlin-3a (-)	GDSC1	RPS27L	-0.353389	0.0668092	6.78138e-08	360	6	0.000113379	MDM2	2	2	gexp
1047	Nutlin-3a (-)	GDSC1	INPP5D	-0.368236	0.0698043	7.37762e-08	360	6	0.000113379	MDM2	2	2	gexp
1980	IRAK4_1495	GDSC2	TMEM248	0.19728	0.0349883	7.54753e-09	338	6	0.000115991	IRAK4	No link; Gene not in network	-	gexp
2020	Poziotinib	GDSC2	CASC3	-0.244109	0.0464475	7.93113e-08	336	6	0.000121886	EGFR;ERBB2	2	2	gexp
1558	Lapatinib	GDSC2	CDK12	-0.236737	0.0445278	5.57203e-08	341	6	0.00012233	EGFR;ERBB2	2	2	gexp
1403	AZD6094	GDSC1	PPP6R2	0.266571	0.0481549	1.64162e-08	401	6	0.000126142	MET	3	3	gexp
2272	MK-5108	GDSC2	CSTF1	0.204348	0.0370678	1.65368e-08	334	6	0.000127069	AURKA	2	2	gexp
1494	SN-38	GDSC2	SLFN11	-0.264632	0.0471195	8.70156e-09	338	6	0.000133726	TOP1	No link; Gene not in network	-	gexp
1047	Nutlin-3a (-)	GDSC1	BBC3	-0.357455	0.0683732	9.73878e-08	360	6	0.00013606	MDM2	2	2	gexp
1429	IAP_7638	GDSC1	RIPK1	-0.313979	0.0561303	1.13468e-08	396	6	0.000174378	XIAP;BIRC2;BIRC3	1	1	gexp
1403	AZD6094	GDSC1	NCK2	0.261961	0.0484919	3.7016e-08	401	6	0.000189621	MET	1	1	gexp
2022	PF-06747775	GDSC2	CASC3	-0.250401	0.0477821	8.67119e-08	336	6	0.00019037	EGFR	2	2	gexp
2021	EGF816	GDSC2	MED1	-0.223047	0.0421152	6.23407e-08	336	6	0.00019161	EGFR	2	2	gexp
1919	Osimertinib	GDSC2	STARD3	-0.252016	0.0468344	3.75688e-08	338	6	0.000192453	EGFR	No link; Gene not in network	-	gexp
1047	Nutlin-3a (-)	GDSC1	PPM1D	-0.322818	0.062654	1.50965e-07	360	6	0.000193335	MDM2	1	1	gexp
2297	SGX-523	GDSC2	SBF1	0.241691	0.045095	4.24039e-08	334	6	0.000217221	MET	No link; Gene not in network	-	gexp
1549	Sapitinib	GDSC2	MIEN1	-0.262218	0.048531	3.38762e-08	353	6	0.000232278	EGFR;ERBB2;ERBB3	No link; Gene not in network	-	gexp
1549	Sapitinib	GDSC2	STARD3	-0.249767	0.046643	4.53432e-08	353	6	0.000232278	EGFR;ERBB2;ERBB3	No link; Gene not in network	-	gexp
2323	A-1155463	GDSC2	BCL2L1	-0.431312	0.0783423	1.73109e-08	334	6	0.000266035	BCL2L1	T	T	gexp
1047	Nutlin-3a (-)	GDSC2	BAX	-0.224113	0.0440949	2.19503e-07	344	6	0.00028111	MDM2	2	2	gexp
1427	AZD5582	GDSC1	RIOK1	-0.310141	0.0579512	4.99572e-08	400	6	0.000294904	XIAP;BIRC2;BIRC3	2	2	gexp
1427	AZD5582	GDSC1	SSR1	-0.282161	0.0530877	6.2112e-08	400	6	0.000294904	XIAP;BIRC2;BIRC3	2	2	gexp
1427	AZD5582	GDSC1	MCUR1	-0.271495	0.0514292	7.67579e-08	400	6	0.000294904	XIAP;BIRC2;BIRC3	No link; Gene not in network	-	gexp
2020	Poziotinib	GDSC2	TCAP	-0.254352	0.0500974	2.23325e-07	336	6	0.000312006	EGFR;ERBB2	3	3	gexp
2022	PF-06747775	GDSC2	WIPF2	-0.266486	0.0519553	1.65853e-07	336	6	0.000318604	EGFR	2	2	gexp
1032	Afatinib	GDSC1	CDK12	-0.258271	0.0470915	2.11335e-08	366	6	0.000324779	EGFR;ERBB2	2	2	gexp
2021	EGF816	GDSC2	GRB7	-0.419645	0.0812871	1.36781e-07	336	6	0.000350342	EGFR	2	2	gexp
2021	EGF816	GDSC2	TCAP	-0.230192	0.0450482	1.85219e-07	336	6	0.000361283	EGFR	3	3	gexp
2021	EGF816	GDSC2	CDK12	-0.221284	0.0433275	1.8807e-07	336	6	0.000361283	EGFR	2	2	gexp
2354	MCL1_8070	GDSC2	BCL2L1	0.339645	0.0623368	2.46365e-08	334	6	0.000378613	MCL1	1	1	gexp
2020	Poziotinib	GDSC2	ORMDL3	-0.255746	0.051003	3.18542e-07	336	6	0.000407946	EGFR;ERBB2	5+	5+	gexp
1047	Nutlin-3a (-)	GDSC2	PHLDA3	-0.249291	0.0499891	3.75968e-07	344	6	0.000431893	MDM2	No link; Gene not in network	-	gexp
1047	Nutlin-3a (-)	GDSC2	BTG2	-0.247206	0.0496523	3.93448e-07	344	6	0.000431893	MDM2	2	2	gexp
1032	Afatinib	GDSC2	GRB7	-0.451555	0.0889887	2.33601e-07	354	6	0.000448747	EGFR;ERBB2	1	1	gexp
1047	Nutlin-3a (-)	GDSC1	BAX	-0.295094	0.0594846	4.44321e-07	360	6	0.000525256	MDM2	2	2	gexp
1047	Nutlin-3a (-)	GDSC1	BTG2	-0.331413	0.0670458	4.89977e-07	360	6	0.000537855	MDM2	2	2	gexp
1394	AZD6738	GDSC1	CUL5	0.249103	0.046037	3.52194e-08	403	6	0.000541252	ATR	2	2	gexp
1410	AZD9291	GDSC1	CDK13	-0.271062	0.0535455	2.65979e-07	401	6	0.000587286	EGFR	2	2	gexp
1410	AZD9291	GDSC1	GRB7	-0.456854	0.0902649	2.67504e-07	401	6	0.000587286	EGFR	2	2	gexp
2022	PF-06747775	GDSC2	TCAP	-0.253117	0.0507179	3.63636e-07	336	6	0.000620929	EGFR	3	3	gexp
1436	MCT1_6447	GDSC1	SLC16A3	0.335483	0.0623614	4.20451e-08	396	6	0.00064615	SLC16A1	1	1	gexp
1949	Venetoclax	GDSC2	BCL2	-0.309792	0.0577715	4.20572e-08	338	6	0.000646335	BCL2	T	T	gexp
1054	Palbociclib	GDSC1	CCNE1	0.298914	0.0569372	8.42012e-08	350	6	0.000692954	CDK4;CDK6	1	1	gexp
1054	Palbociclib	GDSC1	RB1	-0.272457	0.0520135	9.01815e-08	350	6	0.000692954	CDK4;CDK6	1	1	gexp
1047	Nutlin-3a (-)	GDSC2	XPC	-0.201435	0.0414104	7.37272e-07	344	6	0.00075536	MDM2	2	2	gexp
1239	YK-4-279	GDSC2	LRRC49	-0.200654	0.0376124	4.96656e-08	338	6	0.000763261	DHX9	No link; Gene not in network	-	gexp
1047	Nutlin-3a (-)	GDSC2	SPATA18	-0.196715	0.0405768	8.05649e-07	344	6	0.000773826	MDM2	No link; Gene not in network	-	gexp
1617	AZD5582	GDSC2	SSR1	-0.270309	0.0527729	1.70837e-07	330	6	0.000779508	XIAP;BIRC2;BIRC3	2	2	gexp
1617	AZD5582	GDSC2	TNF	-0.318655	0.0624976	1.95439e-07	330	6	0.000779508	XIAP;BIRC2;BIRC3	1	1	gexp
1617	AZD5582	GDSC2	WRNIP1	-0.257451	0.0505584	2.02891e-07	330	6	0.000779508	XIAP;BIRC2;BIRC3	3	3	gexp
1428	IAP_5620	GDSC1	RIOK1	-0.30508	0.0585744	1.15422e-07	398	6	0.000787597	XIAP;BIRC2;BIRC3	2	2	gexp
1428	IAP_5620	GDSC1	TMEM14B	-0.301044	0.0583586	1.53747e-07	398	6	0.000787597	XIAP;BIRC2;BIRC3	No link; Gene not in network	-	gexp
277	Linifanib	GDSC1	RAB11FIP5	0.350591	0.0671637	1.08551e-07	402	6	0.000834104	FLT1;CSF1R;KIT;KDR;FLT4;FLT3	No link; Gene not in network	-	gexp
1799	Ibrutinib	GDSC2	PGAP3	-0.280355	0.055201	2.18955e-07	330	6	0.000841226	BTK	No link; Gene not in network	-	gexp
1047	Nutlin-3a (-)	GDSC2	AEN	-0.212687	0.0441345	9.41362e-07	344	6	0.000850991	MDM2	No link; Gene not in network	-	gexp
1429	IAP_7638	GDSC1	RIOK1	-0.296972	0.0569604	1.11686e-07	396	6	0.000858195	XIAP;BIRC2;BIRC3	2	2	gexp
1558	Lapatinib	GDSC2	ORMDL3	-0.233124	0.0470494	4.47116e-07	341	6	0.00085891	EGFR;ERBB2	5+	5+	gexp
1411	EGFRM_5104	GDSC1	MED1	-0.229883	0.0458061	3.4003e-07	403	6	0.00087093	EGFR	2	2	gexp
2103	Capmatinib	GDSC2	SBF1	0.233688	0.0456278	1.73481e-07	337	6	0.000888684	MET	No link; Gene not in network	-	gexp
1032	Afatinib	GDSC1	ERBB2	-0.355869	0.068805	1.35993e-07	366	6	0.000888891	EGFR;ERBB2	T	T	gexp
1032	Afatinib	GDSC1	ITGB6	-0.449543	0.0876354	1.73521e-07	366	6	0.000888891	EGFR;ERBB2	2	2	gexp
1419	FEN1_3940	GDSC1	UGT1A6	0.360925	0.0682151	7.16462e-08	401	6	0.000892953	FEN1	3	3	gexp
1419	FEN1_3940	GDSC1	UGT1A7	0.315151	0.0605137	1.16209e-07	401	6	0.000892953	FEN1	4	4	gexp
2291	MZ1	GDSC2	ABCB1	0.258176	0.0486554	5.84543e-08	334	6	0.000898325	BRD4	3	3	gexp
1032	Afatinib	GDSC1	MIEN1	-0.250234	0.0492988	2.35652e-07	366	6	0.000905375	EGFR;ERBB2	No link; Gene not in network	-	gexp
1429	IAP_7638	GDSC1	TMEM14B	-0.289781	0.0565176	1.83262e-07	396	6	0.000938788	XIAP;BIRC2;BIRC3	No link; Gene not in network	-	gexp
1909	Venetoclax	GDSC2	ANKFY1	0.202165	0.0381684	6.25151e-08	339	6	0.000960732	BCL2	4	4	gexp
1428	IAP_5620	GDSC2	PRPF4B	-0.276089	0.0537579	1.57602e-07	329	6	0.000973235	XIAP;BIRC2;BIRC3	3	3	gexp
1428	IAP_5620	GDSC2	SSR1	-0.268868	0.0526851	1.89986e-07	329	6	0.000973235	XIAP;BIRC2;BIRC3	2	2	gexp
1403	AZD6094	GDSC1	ST7	-0.250259	0.0493894	2.5895e-07	401	6	0.000994887	MET	No link; Gene not in network	-	gexp
1047	Nutlin-3a (-)	GDSC2	TRIM22	-0.257752	0.0540951	1.25757e-06	344	6	0.00107369	MDM2	3	3	gexp
1549	Sapitinib	GDSC2	CDK12	-0.235395	0.0467929	2.98457e-07	353	6	0.00108042	EGFR;ERBB2;ERBB3	2	2	gexp
1549	Sapitinib	GDSC2	PGAP3	-0.273109	0.0546073	3.51516e-07	353	6	0.00108042	EGFR;ERBB2;ERBB3	No link; Gene not in network	-	gexp
301	PHA-793887	GDSC1	ABCB1	0.263114	0.0497505	7.27285e-08	402	6	0.00111769	CDK2;CDK5;CDK7	2	2	gexp
1720	AZD5991	GDSC2	BCL2L1	0.32749	0.0622037	7.40524e-08	329	6	0.00113804	MCL1	1	1	gexp
1799	Ibrutinib	GDSC2	TCAP	-0.247559	0.0496603	3.71634e-07	330	6	0.00114225	BTK	3	3	gexp
1427	AZD5582	GDSC1	BLOC1S5	-0.278839	0.0557783	3.7764e-07	400	6	0.00116071	XIAP;BIRC2;BIRC3	4	4	gexp
1427	AZD5582	GDSC1	SMIM13	-0.267137	0.0539819	4.98226e-07	400	6	0.00127612	XIAP;BIRC2;BIRC3	No link; Gene not in network	-	gexp
277	Linifanib	GDSC1	AZU1	-0.294529	0.058079	2.5332e-07	402	6	0.00129767	FLT1;CSF1R;KIT;KDR;FLT4;FLT3	No link; Gene not in network	-	gexp
1410	AZD9291	GDSC1	MED1	-0.227517	0.0465136	6.80542e-07	401	6	0.00130732	EGFR	2	2	gexp
1617	AZD5582	GDSC2	BLOC1S5	-0.275384	0.0556057	4.45623e-07	330	6	0.00136967	XIAP;BIRC2;BIRC3	4	4	gexp
1047	Nutlin-3a (-)	GDSC1	GDF15	-0.327638	0.0689132	1.35418e-06	360	6	0.00138741	MDM2	2	2	gexp
2020	Poziotinib	GDSC2	MSL1	-0.238127	0.0499168	1.20775e-06	336	6	0.00142775	EGFR;ERBB2	3	3	gexp
1936	Savolitinib	GDSC2	CAPZA2	-0.240727	0.0461169	9.82237e-08	338	6	0.0015095	MET	3	3	gexp
1917	AZD6738	GDSC2	JOSD1	-0.200853	0.0385005	9.99882e-08	338	6	0.00153662	ATR	3	3	gexp
2272	MK-5108	GDSC2	RTFDC1	0.204585	0.0407797	3.13068e-07	334	6	0.00160374	AURKA	No link; Gene not in network	-	gexp
2161	Rigosertib	GDSC2	CSTF1	0.191054	0.0367043	1.07049e-07	338	6	0.00164513	PLK1	3	3	gexp
1047	Nutlin-3a (-)	GDSC2	FAS	-0.206447	0.0442334	2.098e-06	344	6	0.00169695	MDM2	2	2	gexp
1080	Paclitaxel	GDSC2	ABCB1	0.181736	0.0349956	1.15112e-07	339	6	0.00176904	TUBB1;BCL2	2	2	gexp
1428	IAP_5620	GDSC2	SNRNP48	-0.255724	0.0518087	4.87494e-07	329	6	0.00187295	XIAP;BIRC2;BIRC3	3	3	gexp
1799	Ibrutinib	GDSC2	CDK12	-0.232171	0.0477516	7.31966e-07	330	6	0.00187481	BTK	4	4	gexp
277	Linifanib	GDSC1	TLDC1	0.312937	0.0632175	4.95122e-07	402	6	0.00190226	FLT1;CSF1R;KIT;KDR;FLT4;FLT3	No link; Gene not in network	-	gexp
1047	Nutlin-3a (-)	GDSC2	PPM1D	-0.201748	0.0435372	2.49198e-06	344	6	0.00191484	MDM2	1	1	gexp
1005	Cisplatin	GDSC2	SLFN11	-0.211634	0.0409034	1.2933e-07	342	6	0.00198755	BCHE;CYP2C9;CYP2B6	No link; Gene not in network	-	gexp
1403	AZD6094	GDSC1	SBF1	0.236038	0.0482305	6.71264e-07	401	6	0.0020632	MET	No link; Gene not in network	-	gexp
177	GSK650394	GDSC1	C11orf98	-0.296895	0.0573752	1.36845e-07	380	6	0.00210303	SGK3;SGK2	No link; Gene not in network	-	gexp
1411	EGFRM_5104	GDSC1	GRB7	-0.440792	0.0913577	9.73864e-07	403	6	0.00213805	EGFR	2	2	gexp
1032	Afatinib	GDSC1	STARD3	-0.229775	0.0470895	6.98326e-07	366	6	0.00214638	EGFR;ERBB2	No link; Gene not in network	-	gexp
2021	EGF816	GDSC2	CASC3	-0.202315	0.0424799	1.25933e-06	336	6	0.00215037	EGFR	2	2	gexp
2075	EGFR_8897	GDSC2	GRB7	-0.45721	0.0939313	7.13769e-07	333	6	0.00217344	EGFR	2	2	gexp
2075	EGFR_8897	GDSC2	TCAP	-0.242385	0.0501254	8.48559e-07	333	6	0.00217344	EGFR	3	3	gexp
1559	Luminespib	GDSC2	UGT1A10	0.240179	0.0465454	1.42576e-07	352	6	0.00219111	HSP90AA1;HSP90AB1	3	3	gexp
1419	FEN1_3940	GDSC1	UGT1A9	0.264136	0.0531734	4.49917e-07	401	6	0.00219206	FEN1	4	4	gexp
1419	FEN1_3940	GDSC1	UGT1A10	0.261486	0.0531595	5.8646e-07	401	6	0.00219206	FEN1	4	4	gexp
1419	FEN1_3940	GDSC1	UGT1A1	0.319298	0.0653934	7.13191e-07	401	6	0.00219206	FEN1	4	4	gexp
1394	AZD6738	GDSC1	CWF19L2	0.237801	0.0474568	3.54879e-07	403	6	0.00240117	ATR	3	3	gexp
1394	AZD6738	GDSC1	ZW10	0.238194	0.0480194	4.68734e-07	403	6	0.00240117	ATR	2	2	gexp
2127	Mcl1_6386	GDSC2	BCL2L1	0.318842	0.0620436	1.56695e-07	336	6	0.00240809	MCL1	1	1	gexp
1428	IAP_5620	GDSC2	TNF	-0.300603	0.0624837	9.637e-07	329	6	0.00243442	XIAP;BIRC2;BIRC3	1	1	gexp
1428	IAP_5620	GDSC2	WRNIP1	-0.242757	0.0505205	9.94227e-07	329	6	0.00243442	XIAP;BIRC2;BIRC3	3	3	gexp
1428	IAP_5620	GDSC2	FBXO9	-0.235528	0.0492248	1.10886e-06	329	6	0.00243442	XIAP;BIRC2;BIRC3	2	2	gexp
2075	EGFR_8897	GDSC2	CDK12	-0.232286	0.0485726	1.1299e-06	333	6	0.00248062	EGFR	2	2	gexp
1799	Ibrutinib	GDSC2	GRB7	-0.444637	0.0932035	1.19731e-06	330	6	0.00262861	BTK	2	2	gexp
1419	FEN1_3940	GDSC1	AKR1B10	0.29543	0.0613687	1.02986e-06	401	6	0.00263782	FEN1	4	4	gexp
1032	Afatinib	GDSC2	WIPF2	-0.234286	0.0495593	1.55013e-06	354	6	0.00264693	EGFR;ERBB2	2	2	gexp
1991	Ibrutinib	GDSC2	TCAP	-0.227691	0.0467322	7.00542e-07	338	6	0.00269148	BTK	3	3	gexp
1712	Eg5_9814	GDSC2	ZNF322	-0.193392	0.0383102	2.60293e-07	329	6	0.00279412	KIF11	No link; Gene not in network	-	gexp
1712	Eg5_9814	GDSC2	CSTF1	0.189143	0.0379146	3.63629e-07	329	6	0.00279412	KIF11	3	3	gexp
2319	Tubacin	GDSC2	AIFM2	0.201949	0.0395488	1.884e-07	334	6	0.00289534	HDAC6	3	3	gexp
1427	AZD5582	GDSC1	WRNIP1	-0.238724	0.0501654	1.37739e-06	400	6	0.00302396	XIAP;BIRC2;BIRC3	3	3	gexp
2304	BMS-911543	GDSC2	CBFB	0.217418	0.0426607	1.99353e-07	334	6	0.00306366	JAK2	2	2	gexp
1023	GW441756	GDSC1	COX10	-0.264044	0.0517291	2.00771e-07	367	6	0.00308546	NTRK1	4	4	gexp
1047	Nutlin-3a (-)	GDSC1	DDB2	-0.253759	0.0553351	3.2391e-06	360	6	0.00311115	MDM2	2	2	gexp
1427	AZD5582	GDSC1	EEF1E1	-0.259097	0.0549856	1.75714e-06	400	6	0.00337548	XIAP;BIRC2;BIRC3	4	4	gexp
2324	CCT244747	GDSC2	NFRKB	0.246161	0.0484641	2.19932e-07	334	6	0.00337992	CHEK1	2	2	gexp
2021	EGF816	GDSC2	WIPF2	-0.214875	0.0461634	2.2184e-06	336	6	0.00340923	EGFR	2	2	gexp
1558	Lapatinib	GDSC2	GRB7	-0.414167	0.0886261	2.0268e-06	341	6	0.00346088	EGFR;ERBB2	1	1	gexp
1410	AZD9291	GDSC1	TCAP	-0.229697	0.0490537	2.049e-06	401	6	0.00349878	EGFR	3	3	gexp
1373	Dabrafenib	GDSC2	WNT9A	0.294876	0.0581137	2.28722e-07	340	6	0.00351499	BRAF	3	3	gexp
1712	Eg5_9814	GDSC2	CPNE1	0.186229	0.0383912	7.76906e-07	329	6	0.00351722	KIF11	No link; Gene not in network	-	gexp
1712	Eg5_9814	GDSC2	ZNF2	-0.183256	0.0381146	9.78813e-07	329	6	0.00351722	KIF11	4	4	gexp
1712	Eg5_9814	GDSC2	TTI1	0.180874	0.038107	1.35924e-06	329	6	0.00351722	KIF11	3	3	gexp
1712	Eg5_9814	GDSC2	STAU1	0.200065	0.0421673	1.3732e-06	329	6	0.00351722	KIF11	4	4	gexp
1428	IAP_5620	GDSC1	MCUR1	-0.255168	0.0528277	9.4228e-07	398	6	0.00362024	XIAP;BIRC2;BIRC3	No link; Gene not in network	-	gexp
1047	Nutlin-3a (-)	GDSC2	TP53INP1	-0.190284	0.0423023	4.9586e-06	344	6	0.00362875	MDM2	2	2	gexp
1006	Cytarabine	GDSC2	SAMHD1	0.185404	0.0365905	2.37361e-07	338	6	0.00364777	POLB	3	3	gexp
2235	AZD5991	GDSC2	BCL2L1	0.315914	0.0624735	2.51147e-07	337	6	0.00385963	MCL1	1	1	gexp
1617	AZD5582	GDSC2	LYRM4	-0.254796	0.0539028	1.50892e-06	330	6	0.00386486	XIAP;BIRC2;BIRC3	4	4	gexp
1428	IAP_5620	GDSC1	WRNIP1	-0.249356	0.052315	1.32054e-06	398	6	0.00395364	XIAP;BIRC2;BIRC3	3	3	gexp
1428	IAP_5620	GDSC1	TNF	-0.294469	0.0622021	1.56442e-06	398	6	0.00395364	XIAP;BIRC2;BIRC3	1	1	gexp
1428	IAP_5620	GDSC1	TMEM14C	-0.278703	0.0594282	1.96936e-06	398	6	0.00395364	XIAP;BIRC2;BIRC3	No link; Gene not in network	-	gexp
1428	IAP_5620	GDSC1	BLOC1S5	-0.267432	0.0572898	2.20231e-06	398	6	0.00395364	XIAP;BIRC2;BIRC3	4	4	gexp
1428	IAP_5620	GDSC1	SSR1	-0.251454	0.0539798	2.31538e-06	398	6	0.00395364	XIAP;BIRC2;BIRC3	2	2	gexp
1032	Afatinib	GDSC2	CASC3	-0.211361	0.0456806	2.61088e-06	354	6	0.0040124	EGFR;ERBB2	2	2	gexp
1427	AZD5582	GDSC1	TAF11	-0.276231	0.0594046	2.42024e-06	400	6	0.0041327	XIAP;BIRC2;BIRC3	3	3	gexp
277	Linifanib	GDSC1	PRTN3	-0.246718	0.0518448	1.37962e-06	402	6	0.0042404	FLT1;CSF1R;KIT;KDR;FLT4;FLT3	2	2	gexp
1083	Crizotinib	GDSC2	IFRD1	-0.17776	0.036152	5.60118e-07	353	6	0.00430394	MET;ALK;ROS1	No link; Gene not in network	-	gexp
1006	Cytarabine	GDSC1	SAMHD1	0.261865	0.0519191	2.8164e-07	364	6	0.00432824	POLB	3	3	gexp
1849	Sabutoclax	GDSC2	CBL	0.242446	0.0482131	2.90981e-07	330	6	0.0044718	MCL1;BCL2L1;BCL2A1;BCL2	2	2	gexp
1909	Venetoclax	GDSC2	KDM6A	0.188217	0.0389604	8.77081e-07	339	6	0.00457448	BCL2	2	2	gexp
1909	Venetoclax	GDSC2	TPM4	0.244777	0.0508213	9.48566e-07	339	6	0.00457448	BCL2	3	3	gexp
1909	Venetoclax	GDSC2	BCL2	-0.252083	0.0528045	1.19065e-06	339	6	0.00457448	BCL2	T	T	gexp
2324	CCT244747	GDSC2	IPO7	0.23331	0.0476967	6.26959e-07	334	6	0.00481755	CHEK1	3	3	gexp
1047	Nutlin-3a (-)	GDSC2	BBC3	-0.228926	0.0516687	6.92825e-06	344	6	0.0048397	MDM2	2	2	gexp
2324	CCT244747	GDSC2	PAFAH1B2	0.230068	0.0479762	1.05418e-06	334	6	0.00485739	CHEK1	3	3	gexp
2324	CCT244747	GDSC2	DDX10	0.227594	0.0478	1.26429e-06	334	6	0.00485739	CHEK1	3	3	gexp
1712	Eg5_9814	GDSC2	YWHAB	0.181478	0.0390223	2.24616e-06	329	6	0.00493128	KIF11	3	3	gexp
1411	EGFRM_5104	GDSC1	TCAP	-0.226204	0.0487678	2.57435e-06	403	6	0.00494532	EGFR	3	3	gexp
1047	Nutlin-3a (-)	GDSC1	TRIAP1	-0.261177	0.0582932	5.49837e-06	360	6	0.00497053	MDM2	2	2	gexp
1047	Nutlin-3a (-)	GDSC2	POLH	-0.189996	0.0430367	7.48984e-06	344	6	0.00500451	MDM2	2	2	gexp
185	Linsitinib	GDSC1	IGF1R	-0.293726	0.0585007	3.27587e-07	382	6	0.00503436	INSR;IGF1R	T	T	gexp
2271	CP-724714	GDSC2	STARD3	-0.216778	0.045092	9.88557e-07	334	6	0.00506405	ERBB2	No link; Gene not in network	-	gexp
2013	CDK12_8969	GDSC2	ABCB4	0.236577	0.0492264	9.99675e-07	336	6	0.005121	CDK12	3	3	gexp
277	Linifanib	GDSC1	LGALSL	0.261215	0.0557279	2.00086e-06	402	6	0.00512486	FLT1;CSF1R;KIT;KDR;FLT4;FLT3	No link; Gene not in network	-	gexp
1047	Nutlin-3a (-)	GDSC2	CYFIP2	-0.242294	0.0550767	8.08055e-06	344	6	0.00517424	MDM2	2	2	gexp
2020	Poziotinib	GDSC2	RPL19	-0.228686	0.0507468	4.72075e-06	336	6	0.00518204	EGFR;ERBB2	2	2	gexp
1428	IAP_5620	GDSC1	TAF11	-0.274358	0.0598624	3.39392e-06	398	6	0.00521577	XIAP;BIRC2;BIRC3	3	3	gexp
1411	EGFRM_5104	GDSC1	CDK13	-0.246008	0.0534271	3.05763e-06	403	6	0.00522108	EGFR	2	2	gexp
1057	Dactolisib	GDSC2	PROSC	-0.214279	0.0428835	3.52557e-07	338	6	0.0054181	MTOR;PIK3CD;PIK3CG;PIK3CB;PIK3CA	No link; Gene not in network	-	gexp
1429	IAP_7638	GDSC1	SMIM13	-0.256881	0.0540739	1.4326e-06	396	6	0.00550404	XIAP;BIRC2;BIRC3	No link; Gene not in network	-	gexp
1427	AZD5582	GDSC1	TMEM14B	-0.26435	0.0578613	3.65601e-06	400	6	0.00561856	XIAP;BIRC2;BIRC3	No link; Gene not in network	-	gexp
1427	AZD5582	GDSC1	PRPF4B	-0.241093	0.0529961	4.03047e-06	400	6	0.00563094	XIAP;BIRC2;BIRC3	3	3	gexp
277	Linifanib	GDSC1	CD2AP	0.276834	0.0596994	2.58873e-06	402	6	0.00568338	FLT1;CSF1R;KIT;KDR;FLT4;FLT3	1	1	gexp
1047	Nutlin-3a (-)	GDSC2	GDF15	-0.231116	0.0528783	9.28055e-06	344	6	0.00570494	MDM2	2	2	gexp
1909	Venetoclax	GDSC2	UBE2G1	0.189745	0.0404804	1.87842e-06	339	6	0.00577352	BCL2	3	3	gexp
1047	Nutlin-3a (-)	GDSC2	ACTA2	-0.1795	0.0411775	9.81284e-06	344	6	0.00580014	MDM2	3	3	gexp
1712	Eg5_9814	GDSC2	ZNF184	-0.191942	0.0418723	3.16454e-06	329	6	0.00607907	KIF11	4	4	gexp
1617	AZD5582	GDSC2	MCUR1	-0.232069	0.0508487	3.50929e-06	330	6	0.00620019	XIAP;BIRC2;BIRC3	No link; Gene not in network	-	gexp
1617	AZD5582	GDSC2	BRD2	-0.247489	0.0542293	3.51232e-06	330	6	0.00620019	XIAP;BIRC2;BIRC3	4	4	gexp
1617	AZD5582	GDSC2	PRPF4B	-0.245834	0.053944	3.63103e-06	330	6	0.00620019	XIAP;BIRC2;BIRC3	3	3	gexp
2125	Mcl1_7350	GDSC2	BCL2L1	0.288597	0.0580561	4.07024e-07	338	6	0.00625514	MCL1	1	1	gexp
2312	PDD00017273	GDSC2	NAMPT	-0.239971	0.0483063	4.12032e-07	334	6	0.0063321	PARG	4	4	gexp
1047	Nutlin-3a (-)	GDSC2	BLOC1S2	-0.17444	0.0403866	1.18899e-05	344	6	0.00676755	MDM2	3	3	gexp
1617	AZD5582	GDSC2	C6orf62	-0.249336	0.0552057	4.45958e-06	330	6	0.00685348	XIAP;BIRC2;BIRC3	No link; Gene not in network	-	gexp
1184	AZ20	GDSC1	NPAT	0.243686	0.0491391	4.67447e-07	394	6	0.00718373	ATR	No link; Gene not in network	-	gexp
1083	Crizotinib	GDSC2	AMTN	0.191641	0.0404168	1.43663e-06	353	6	0.00735937	MET;ALK;ROS1	No link; Gene not in network	-	gexp
1549	Sapitinib	GDSC2	MED1	-0.208125	0.0451738	2.8852e-06	353	6	0.00738996	EGFR;ERBB2;ERBB3	2	2	gexp
277	Linifanib	GDSC1	OTX1	0.219295	0.0481052	3.85069e-06	402	6	0.00739718	FLT1;CSF1R;KIT;KDR;FLT4;FLT3	No link; Gene not in network	-	gexp
1917	AZD6738	GDSC2	HINFP	0.19388	0.0406318	1.20351e-06	338	6	0.00743193	ATR	No link; Gene not in network	-	gexp
1917	AZD6738	GDSC2	DLAT	0.184262	0.0389038	1.45079e-06	338	6	0.00743193	ATR	4	4	gexp
1936	Savolitinib	GDSC2	PPP6R2	0.222279	0.046274	1.01504e-06	338	6	0.00779956	MET	3	3	gexp
1029	Motesanib	GDSC1	ZNF232	0.245226	0.049709	5.172e-07	360	6	0.00794833	KIT;PDGFRB;RET;PDGFRA;FLT1	No link; Gene not in network	-	gexp
2020	Poziotinib	GDSC2	PSMD3	-0.207076	0.0470322	7.87968e-06	336	6	0.008073	EGFR;ERBB2	2	2	gexp
2026	KIT_7208	GDSC2	ZNF232	0.189683	0.0385259	5.27638e-07	336	6	0.00810874	KIT	No link; Gene not in network	-	gexp
268	Sepantronium bromide	GDSC1	ABCB1	0.281927	0.0586505	1.06039e-06	392	6	0.00814802	BIRC5	2	2	gexp
1991	Ibrutinib	GDSC2	PGAP3	-0.240934	0.0521438	2.65117e-06	338	6	0.00814862	BTK	No link; Gene not in network	-	gexp
1917	AZD6738	GDSC2	AASDHPPT	0.181603	0.0390057	2.21056e-06	338	6	0.00819073	ATR	4	4	gexp
1917	AZD6738	GDSC2	NFRKB	0.181414	0.0392708	2.66487e-06	338	6	0.00819073	ATR	2	2	gexp
277	Linifanib	GDSC1	SGPP1	0.215553	0.0478089	4.94161e-06	402	6	0.00843808	FLT1;CSF1R;KIT;KDR;FLT4;FLT3	3	3	gexp
1924	Ipatasertib	GDSC2	FOXK2	0.261569	0.0532151	5.53647e-07	338	6	0.00850845	AKT3;AKT1	3	3	gexp
1394	AZD6738	GDSC1	ATM	0.255303	0.0547701	2.28882e-06	403	6	0.00879365	ATR	1	1	gexp
2297	SGX-523	GDSC2	SLC25A15	0.224447	0.0482991	2.30233e-06	334	6	0.00884555	MET	No link; Gene not in network	-	gexp
277	Linifanib	GDSC1	PROSER1	0.21987	0.0491374	5.8463e-06	402	6	0.0089846	FLT1;CSF1R;KIT;KDR;FLT4;FLT3	No link; Gene not in network	-	gexp
226	GSK1070916	GDSC1	GLB1	0.227169	0.0461965	5.85533e-07	392	6	0.00899847	AURKC;AURKA	3	3	gexp
1712	Eg5_9814	GDSC2	DPM1	0.170299	0.0383314	6.43063e-06	329	6	0.00912852	KIF11	5+	5+	gexp
1712	Eg5_9814	GDSC2	RALY	0.171519	0.0386111	6.44992e-06	329	6	0.00912852	KIF11	No link; Gene not in network	-	gexp
1712	Eg5_9814	GDSC2	RBL1	0.170759	0.0384629	6.53394e-06	329	6	0.00912852	KIF11	2	2	gexp
1047	Nutlin-3a (-)	GDSC2	ZNF195	-0.191833	0.0451624	1.67017e-05	344	6	0.00916687	MDM2	2	2	gexp
1617	AZD5582	GDSC2	EXOC2	-0.222695	0.0501876	6.61661e-06	330	6	0.00924401	XIAP;BIRC2;BIRC3	3	3	gexp
211	TL-2-105	GDSC1	SLC2A1	0.287075	0.0584205	6.04899e-07	405	6	0.00929609		No link; No drug target information	-	gexp
1083	Crizotinib	GDSC2	MET	-0.25436	0.0548126	2.43198e-06	353	6	0.00934365	MET;ALK;ROS1	T	T	gexp
1047	Nutlin-3a (-)	GDSC1	PHLDA3	-0.290437	0.0669337	1.09464e-05	360	6	0.00934579	MDM2	No link; Gene not in network	-	gexp
2103	Capmatinib	GDSC2	TMLHE	0.205156	0.0446636	3.04427e-06	337	6	0.00936496	MET	No link; Gene not in network	-	gexp
2103	Capmatinib	GDSC2	TMEM237	0.260143	0.0571216	3.7154e-06	337	6	0.00936496	MET	No link; Gene not in network	-	gexp
2103	Capmatinib	GDSC2	IL17RA	0.218796	0.0482154	4.03427e-06	337	6	0.00936496	MET	4	4	gexp
2103	Capmatinib	GDSC2	SPRY3	0.198586	0.0438689	4.26566e-06	337	6	0.00936496	MET	2	2	gexp
1403	AZD6094	GDSC1	SMURF1	-0.221492	0.0486609	3.98339e-06	401	6	0.00939174	MET	2	2	gexp
1403	AZD6094	GDSC1	ZXDB	0.214549	0.0472837	4.27786e-06	401	6	0.00939174	MET	No link; Gene not in network	-	gexp
1428	IAP_5620	GDSC2	TAF11	-0.267519	0.0594812	4.89904e-06	329	6	0.00941105	XIAP;BIRC2;BIRC3	3	3	gexp
1394	AZD6738	GDSC1	C11orf57	0.226857	0.0493239	3.13965e-06	403	6	0.00965004	ATR	No link; Gene not in network	-	gexp
2103	Capmatinib	GDSC2	SHC4	-0.24686	0.0549409	5.04834e-06	337	6	0.00969787	MET	2	2	gexp
1956	MCL1_1284	GDSC2	BCL2L1	0.304494	0.0623086	6.46921e-07	338	6	0.00994187	MCL1	1	1	gexp
1558	Lapatinib	GDSC2	PSMD3	-0.193425	0.0435297	6.48473e-06	341	6	0.00996573	EGFR;ERBB2	2	2	gexp
1394	AZD6738	GDSC1	TIMM8B	0.22955	0.050642	4.38552e-06	403	6	0.0101124	ATR	3	3	gexp
1394	AZD6738	GDSC1	DDX10	0.217658	0.048123	4.6061e-06	403	6	0.0101124	ATR	3	3	gexp
1445	AZD8835	GDSC1	IFRD1	0.238031	0.0486505	6.75274e-07	400	6	0.0103776	PIK3CD;PIK3CA	No link; Gene not in network	-	gexp
2024	KIT_5808	GDSC2	PRTN3	-0.222575	0.0456315	6.78301e-07	336	6	0.0104241	KIT	2	2	gexp
2022	PF-06747775	GDSC2	PSMD3	-0.21199	0.0479195	7.10836e-06	336	6	0.010482	EGFR	2	2	gexp
2022	PF-06747775	GDSC2	ORMDL3	-0.226372	0.0513753	7.75037e-06	336	6	0.010482	EGFR	5+	5+	gexp
2022	PF-06747775	GDSC2	MSL1	-0.22368	0.0508934	8.1848e-06	336	6	0.010482	EGFR	3	3	gexp
1083	Crizotinib	GDSC2	VPS18	0.160403	0.0350918	3.46962e-06	353	6	0.0106642	MET;ALK;ROS1	3	3	gexp
2324	CCT244747	GDSC2	CWF19L2	0.218509	0.0478461	3.47168e-06	334	6	0.0106706	CHEK1	3	3	gexp
1403	AZD6094	GDSC1	SETD4	0.212681	0.0476094	6.05852e-06	401	6	0.0106758	MET	No link; Gene not in network	-	gexp
1403	AZD6094	GDSC1	SMIM8	0.217931	0.0488547	6.25212e-06	401	6	0.0106758	MET	No link; Gene not in network	-	gexp
1991	Ibrutinib	GDSC2	GRB7	-0.402906	0.0889177	4.17655e-06	338	6	0.0106975	BTK	2	2	gexp
1946	MIK-665 / S-64315	GDSC2	BCL2L1	0.30467	0.0625265	6.99028e-07	338	6	0.0107427	MCL1	1	1	gexp
2075	EGFR_8897	GDSC2	FBXL20	-0.238315	0.0532993	5.60844e-06	333	6	0.0107738	EGFR	2	2	gexp
1991	Ibrutinib	GDSC2	CDK12	-0.202757	0.0452	5.24388e-06	338	6	0.0108457	BTK	4	4	gexp
1991	Ibrutinib	GDSC2	TMEM99	-0.207157	0.0463342	5.64587e-06	338	6	0.0108457	BTK	No link; Gene not in network	-	gexp
1049	PD173074	GDSC2	NEURL1	-0.235251	0.0483037	7.12191e-07	342	6	0.0109449	FGFR3;FGFR1	No link; Gene not in network	-	gexp
2103	Capmatinib	GDSC2	PLXNB2	0.236778	0.0533013	6.50004e-06	337	6	0.0110992	MET	2	2	gexp
1712	Eg5_9814	GDSC2	RGP1	-0.168405	0.0385319	9.1629e-06	329	6	0.0112281	KIF11	3	3	gexp
1712	Eg5_9814	GDSC2	RPRD1B	0.16645	0.0381492	9.49804e-06	329	6	0.0112281	KIF11	3	3	gexp
1936	Savolitinib	GDSC2	HNRNPA1L2	0.222614	0.047804	2.19896e-06	338	6	0.0112645	MET	4	4	gexp
1428	IAP_5620	GDSC2	RIOK1	-0.253093	0.0572791	7.24587e-06	329	6	0.0112821	XIAP;BIRC2;BIRC3	2	2	gexp
1428	IAP_5620	GDSC2	BLOC1S5	-0.244839	0.0554445	7.3413e-06	329	6	0.0112821	XIAP;BIRC2;BIRC3	4	4	gexp
2022	PF-06747775	GDSC2	KRR1	0.22877	0.0524597	9.66467e-06	336	6	0.0114251	EGFR	2	2	gexp
1427	AZD5582	GDSC1	TNF	-0.27759	0.0634425	9.45757e-06	400	6	0.0115731	XIAP;BIRC2;BIRC3	1	1	gexp
1427	AZD5582	GDSC1	C6orf62	-0.23891	0.0548432	1.03718e-05	400	6	0.0115731	XIAP;BIRC2;BIRC3	No link; Gene not in network	-	gexp
1427	AZD5582	GDSC1	TAF13	-0.25933	0.0595776	1.05429e-05	400	6	0.0115731	XIAP;BIRC2;BIRC3	3	3	gexp
1427	AZD5582	GDSC1	DEK	-0.248654	0.0574713	1.19488e-05	400	6	0.0116591	XIAP;BIRC2;BIRC3	3	3	gexp
1427	AZD5582	GDSC1	GATB	0.229445	0.0532097	1.27992e-05	400	6	0.0116591	XIAP;BIRC2;BIRC3	No link; Gene not in network	-	gexp
1427	AZD5582	GDSC1	EXOC2	-0.218108	0.0505994	1.28972e-05	400	6	0.0116591	XIAP;BIRC2;BIRC3	3	3	gexp
2075	EGFR_8897	GDSC2	MED1	-0.209635	0.0473248	6.88732e-06	333	6	0.0117605	EGFR	2	2	gexp
1917	AZD6738	GDSC2	DDX6	0.178351	0.0395284	4.60061e-06	338	6	0.0117837	ATR	3	3	gexp
200	Dacinostat	GDSC1	STRBP	-0.325744	0.0669535	7.70003e-07	384	6	0.0118334	HDAC1	No link; Gene not in network	-	gexp
2296	GDC-0879	GDSC2	RNASE1	-0.259311	0.053434	7.73621e-07	334	6	0.011889	BRAF	No link; No connection	-	gexp
2272	MK-5108	GDSC2	STAU1	0.186939	0.0407483	3.12387e-06	334	6	0.0120019	AURKA	4	4	gexp
2022	PF-06747775	GDSC2	GRB7	-0.398258	0.091886	1.09885e-05	336	6	0.0120622	EGFR	2	2	gexp
1032	Afatinib	GDSC1	CDK13	-0.241731	0.0535806	4.73432e-06	366	6	0.0121262	EGFR;ERBB2	2	2	gexp
1919	Osimertinib	GDSC2	MED1	-0.211013	0.0463177	3.6897e-06	338	6	0.0121264	EGFR	2	2	gexp
1919	Osimertinib	GDSC2	PGAP3	-0.24416	0.0537498	3.94535e-06	338	6	0.0121264	EGFR	No link; Gene not in network	-	gexp
2046	MK-8776	GDSC2	ALKBH8	0.19857	0.0413281	1.00594e-06	336	6	0.0122339	CDK2;CHEK1;CHEK2	4	4	gexp
2046	MK-8776	GDSC2	AP1M2	0.209917	0.0444907	1.59213e-06	336	6	0.0122339	CDK2;CHEK1;CHEK2	3	3	gexp
1190	Gemcitabine	GDSC2	SLFN13	-0.211354	0.0447864	1.59416e-06	341	6	0.0122495		No link; No drug target information	-	gexp
1047	Nutlin-3a (-)	GDSC1	ELOA	0.243437	0.0570282	1.53045e-05	360	6	0.0123789	MDM2	No link; Gene not in network	-	gexp
1919	Osimertinib	GDSC2	CDK12	-0.212717	0.0472732	4.89134e-06	338	6	0.0125283	EGFR	2	2	gexp
1394	AZD6738	GDSC1	AASDHPPT	0.215334	0.0483751	6.55751e-06	403	6	0.012597	ATR	4	4	gexp
2020	Poziotinib	GDSC2	SMARCE1	-0.209929	0.0488882	1.3319e-05	336	6	0.0127929	EGFR;ERBB2	2	2	gexp
1403	AZD6094	GDSC1	TMTC4	0.211206	0.0479895	8.36324e-06	401	6	0.0128526	MET	No link; Gene not in network	-	gexp
2324	CCT244747	GDSC2	FOXRED1	0.209353	0.0465938	5.03405e-06	334	6	0.0128939	CHEK1	5+	5+	gexp
1934	P5091	GDSC2	ABCC1	0.203119	0.0423201	1.03679e-06	338	6	0.01295	USP47;USP7	No link; Gene not in network	-	gexp
1934	P5091	GDSC2	SLC7A11	0.209053	0.044405	1.68532e-06	338	6	0.01295	USP47;USP7	4	4	gexp
1733	ULK1_4989	GDSC2	ABCB1	0.253052	0.0523584	8.55179e-07	329	6	0.0131424	ULK1	3	3	gexp
2103	Capmatinib	GDSC2	PNPLA8	-0.218245	0.0499395	9.24681e-06	337	6	0.0132685	MET	No link; Gene not in network	-	gexp
2103	Capmatinib	GDSC2	RINT1	-0.203478	0.0466474	9.61871e-06	337	6	0.0132685	MET	3	3	gexp
2103	Capmatinib	GDSC2	ANKIB1	-0.197859	0.0455199	1.03606e-05	337	6	0.0132685	MET	No link; Gene not in network	-	gexp
2272	MK-5108	GDSC2	RAE1	0.169778	0.0376884	4.74981e-06	334	6	0.0133707	AURKA	2	2	gexp
2272	MK-5108	GDSC2	VAPB	0.177535	0.0395765	5.22019e-06	334	6	0.0133707	AURKA	No link; No connection	-	gexp
1403	AZD6094	GDSC1	UTP14C	0.210239	0.0480786	9.58497e-06	401	6	0.0133911	MET	3	3	gexp
1028	VX-702	GDSC1	CHAMP1	0.232988	0.0481742	8.80292e-07	365	6	0.0135283	MAPK14	No link; Gene not in network	-	gexp
2024	KIT_5808	GDSC2	ZNF232	0.17364	0.036954	1.7627e-06	336	6	0.0135446	KIT	No link; Gene not in network	-	gexp
2330	AZ191	GDSC2	POLB	0.162733	0.0337028	8.82931e-07	334	6	0.0135689	DYRK1B	4	4	gexp
1047	Nutlin-3a (-)	GDSC2	INPP5D	-0.202412	0.048725	2.57943e-05	344	6	0.0136692	MDM2	2	2	gexp
2046	MK-8776	GDSC2	MSC	-0.194278	0.0420683	2.67796e-06	336	6	0.0137183	CDK2;CHEK1;CHEK2	No link; Gene not in network	-	gexp
1394	AZD6738	GDSC1	PPP2R1B	0.216978	0.0492061	8.03667e-06	403	6	0.0137231	ATR	2	2	gexp
1909	Venetoclax	GDSC2	SPSB1	0.231303	0.0516316	5.40546e-06	339	6	0.0138452	BCL2	3	3	gexp
2170	AT13148	GDSC2	TCAF1	-0.246027	0.0510234	9.13782e-07	333	6	0.014043	AKT1	No link; Gene not in network	-	gexp
1618	GSK2606414	GDSC2	PRTN3	-0.188711	0.0391475	9.16528e-07	330	6	0.0140852	EIF2AK3	4	4	gexp
1850	Tepotinib	GDSC2	ANKIB1	-0.212458	0.0452865	1.83444e-06	337	6	0.0140958	MET	No link; Gene not in network	-	gexp
221	TAK-715	GDSC1	ACTC1	0.235861	0.0487911	9.29007e-07	405	6	0.014277	MAPK14;MAPK11	3	3	gexp
1849	Sabutoclax	GDSC2	TBRG1	0.212482	0.0453398	1.86663e-06	330	6	0.0143432	MCL1;BCL2L1;BCL2A1;BCL2	No link; Gene not in network	-	gexp
163	JQ1	GDSC1	CPNE4	0.239457	0.0495781	9.33504e-07	387	6	0.0143461	BRD2;BRD3;BRDT;BRD4	No link; Gene not in network	-	gexp
1429	IAP_7638	GDSC1	EXOC2	-0.231926	0.0513421	4.71392e-06	396	6	0.0144887	XIAP;BIRC2;BIRC3	3	3	gexp
2046	MK-8776	GDSC2	MRM1	0.188235	0.0416263	4.36534e-06	336	6	0.0146358	CDK2;CHEK1;CHEK2	No link; Gene not in network	-	gexp
2046	MK-8776	GDSC2	PGAP2	0.184907	0.0410476	4.76176e-06	336	6	0.0146358	CDK2;CHEK1;CHEK2	No link; Gene not in network	-	gexp
277	Linifanib	GDSC1	RNASE2	-0.27412	0.0629902	1.06082e-05	402	6	0.0148206	FLT1;CSF1R;KIT;KDR;FLT4;FLT3	No link; Gene not in network	-	gexp
1617	AZD5582	GDSC2	EEF1E1	-0.234487	0.0542517	1.15813e-05	330	6	0.0148318	XIAP;BIRC2;BIRC3	4	4	gexp
277	Linifanib	GDSC1	GNAQ	-0.278504	0.0643054	1.17165e-05	402	6	0.015005	FLT1;CSF1R;KIT;KDR;FLT4;FLT3	2	2	gexp
1047	Nutlin-3a (-)	GDSC2	TNFRSF10B	-0.196783	0.0476917	2.93287e-05	344	6	0.0150241	MDM2	2	2	gexp
277	Linifanib	GDSC1	ARHGAP5	0.264237	0.0612769	1.28097e-05	402	6	0.015143	FLT1;CSF1R;KIT;KDR;FLT4;FLT3	2	2	gexp
1001	AICA Ribonucleotide	GDSC1	AP3M1	-0.213913	0.0456916	1.98486e-06	362	6	0.0152517	PRKAA2	3	3	gexp
1617	AZD5582	GDSC2	RIOK1	-0.245894	0.0574057	1.39368e-05	330	6	0.0154092	XIAP;BIRC2;BIRC3	2	2	gexp
1617	AZD5582	GDSC2	TMEM14B	-0.247856	0.0578841	1.40376e-05	330	6	0.0154092	XIAP;BIRC2;BIRC3	No link; Gene not in network	-	gexp
1047	Nutlin-3a (-)	GDSC2	TRIAP1	-0.178054	0.0432866	3.10882e-05	344	6	0.0154117	MDM2	2	2	gexp
1945	Taselisib	GDSC2	ERBB2	-0.310023	0.0645334	1.01212e-06	338	6	0.0155543	PIK3CD;PIK3CA;PIK3CG	1	1	gexp
1047	Nutlin-3a (-)	GDSC2	ELOA	0.176146	0.0429219	3.24587e-05	344	6	0.0155883	MDM2	No link; Gene not in network	-	gexp
1393	Gemcitabine	GDSC1	SLFN11	-0.258389	0.0536705	1.02907e-06	402	6	0.0158148		No link; No drug target information	-	gexp
277	Linifanib	GDSC1	ELANE	-0.232834	0.0543292	1.45228e-05	402	6	0.0159419	FLT1;CSF1R;KIT;KDR;FLT4;FLT3	2	2	gexp
277	Linifanib	GDSC1	MBOAT2	0.234573	0.0549278	1.55868e-05	402	6	0.0159692	FLT1;CSF1R;KIT;KDR;FLT4;FLT3	3	3	gexp
1917	AZD6738	GDSC2	ALG9	0.172533	0.0392862	8.33611e-06	338	6	0.0160277	ATR	5+	5+	gexp
1917	AZD6738	GDSC2	CUL5	0.171142	0.0389709	8.34339e-06	338	6	0.0160277	ATR	2	2	gexp
2021	EGF816	GDSC2	TNS2	0.249437	0.0577169	1.16701e-05	336	6	0.0163042	EGFR	No link; Gene not in network	-	gexp
2297	SGX-523	GDSC2	NUFIP1	0.204521	0.0463082	7.3559e-06	334	6	0.0164161	MET	No link; No connection	-	gexp
2297	SGX-523	GDSC2	ANKIB1	-0.197893	0.0448284	7.43025e-06	334	6	0.0164161	MET	No link; Gene not in network	-	gexp
2297	SGX-523	GDSC2	NAT10	0.214797	0.0488415	8.06043e-06	334	6	0.0164161	MET	3	3	gexp
2297	SGX-523	GDSC2	ST7	-0.201674	0.0460896	8.97795e-06	334	6	0.0164161	MET	No link; Gene not in network	-	gexp
2297	SGX-523	GDSC2	SMURF1	-0.205095	0.0470556	9.75535e-06	334	6	0.0164161	MET	2	2	gexp
2297	SGX-523	GDSC2	TMTC4	0.203719	0.0469638	1.07848e-05	334	6	0.0164161	MET	No link; Gene not in network	-	gexp
2297	SGX-523	GDSC2	TPP2	0.212355	0.0494444	1.32479e-05	334	6	0.0164161	MET	No link; Gene not in network	-	gexp
2297	SGX-523	GDSC2	IL17RA	0.198784	0.0463267	1.34976e-05	334	6	0.0164161	MET	4	4	gexp
2297	SGX-523	GDSC2	PNPLA8	-0.198325	0.046299	1.39771e-05	334	6	0.0164161	MET	No link; Gene not in network	-	gexp
2297	SGX-523	GDSC2	HNRNPA1L2	0.203618	0.0476932	1.49548e-05	334	6	0.0164161	MET	4	4	gexp
326	GSK690693	GDSC1	NDFIP1	0.24565	0.052334	1.93247e-06	401	6	0.0165514	AKT3;AKT2;AKT1	No link; Gene not in network	-	gexp
326	GSK690693	GDSC1	IGSF21	-0.27568	0.0589962	2.15401e-06	401	6	0.0165514	AKT3;AKT2;AKT1	No link; Gene not in network	-	gexp
1558	Lapatinib	GDSC2	FBXL20	-0.212383	0.0492101	1.20557e-05	341	6	0.0168429	EGFR;ERBB2	2	2	gexp
2020	Poziotinib	GDSC2	MED24	-0.19395	0.04594	1.87352e-05	336	6	0.0169366	EGFR;ERBB2	3	3	gexp
2024	KIT_5808	GDSC2	SGPP1	0.186901	0.0408364	3.30847e-06	336	6	0.0169482	KIT	3	3	gexp
1047	Nutlin-3a (-)	GDSC2	CLCN6	0.17218	0.0422383	3.67587e-05	344	6	0.0171184	MDM2	No link; Gene not in network	-	gexp
1428	IAP_5620	GDSC2	EXOC2	-0.214235	0.0497342	1.24094e-05	329	6	0.0173371	XIAP;BIRC2;BIRC3	3	3	gexp
1936	Savolitinib	GDSC2	KLHL21	-0.207253	0.0458978	4.51951e-06	338	6	0.017364	MET	3	3	gexp
1259	Talazoparib	GDSC2	SLFN11	-0.220281	0.0460552	1.13298e-06	338	6	0.0174116	PARP1;PARP2	No link; Gene not in network	-	gexp
2324	CCT244747	GDSC2	ALKBH8	0.210253	0.0481755	9.48782e-06	334	6	0.0174512	CHEK1	4	4	gexp
2324	CCT244747	GDSC2	PPP2R1B	0.216175	0.0496776	1.00916e-05	334	6	0.0174512	CHEK1	2	2	gexp
2324	CCT244747	GDSC2	FDXACB1	0.217405	0.0499904	1.022e-05	334	6	0.0174512	CHEK1	No link; Gene not in network	-	gexp
1991	Ibrutinib	GDSC2	MED1	-0.191025	0.0439234	1.02511e-05	338	6	0.0175044	BTK	3	3	gexp
1047	Nutlin-3a (-)	GDSC1	TNFRSF10B	-0.255161	0.0610229	2.30038e-05	360	6	0.0176761	MDM2	2	2	gexp
1461	TANK_1366	GDSC1	SPEN	0.254578	0.0531288	1.16109e-06	403	6	0.0178436	TNKS;TNKS2	3	3	gexp
226	GSK1070916	GDSC1	ZC2HC1A	0.222394	0.0477809	2.34973e-06	392	6	0.0180554	AURKC;AURKA	No link; Gene not in network	-	gexp
1949	Venetoclax	GDSC2	TPM4	0.254841	0.0548783	2.3528e-06	338	6	0.0180789	BCL2	3	3	gexp
1617	AZD5582	GDSC2	CYP4V2	0.225768	0.0533305	1.76584e-05	330	6	0.0180916	XIAP;BIRC2;BIRC3	No link; Gene not in network	-	gexp
1429	IAP_7638	GDSC1	LYRM4	-0.240361	0.0542142	7.11955e-06	396	6	0.0182355	XIAP;BIRC2;BIRC3	4	4	gexp
2324	CCT244747	GDSC2	HSPA6	-0.205962	0.0477075	1.1906e-05	334	6	0.0182633	CHEK1	3	3	gexp
2324	CCT244747	GDSC2	ZPR1	0.206381	0.048022	1.30724e-05	334	6	0.0182633	CHEK1	No link; Gene not in network	-	gexp
1029	Motesanib	GDSC1	SLC2A8	0.254833	0.0548466	2.37828e-06	360	6	0.0182747	KIT;PDGFRB;RET;PDGFRA;FLT1	2	2	gexp
1049	PD173074	GDSC1	POLG	-0.251517	0.0526465	1.19703e-06	359	6	0.0183959	FGFR3;FGFR1	5+	5+	gexp
1428	IAP_5620	GDSC1	CAPZB	-0.264938	0.0615438	1.32291e-05	398	6	0.0184822	XIAP;BIRC2;BIRC3	3	3	gexp
2103	Capmatinib	GDSC2	SH3BGRL	0.213244	0.0500548	1.56523e-05	337	6	0.0185034	MET	No link; Gene not in network	-	gexp
1917	AZD6738	GDSC2	MED17	0.167272	0.038569	1.08656e-05	338	6	0.0185536	ATR	3	3	gexp
1987	BCLXL_3202	GDSC2	BCL2L1	-0.369685	0.0775152	1.21602e-06	336	6	0.0186878	BCL2L1	T	T	gexp
1617	AZD5582	GDSC2	RAB5A	-0.224788	0.0533635	1.9483e-05	330	6	0.0187134	XIAP;BIRC2;BIRC3	2	2	gexp
1917	AZD6738	GDSC2	MEN1	0.167451	0.0388514	1.23627e-05	338	6	0.0187559	ATR	2	2	gexp
1917	AZD6738	GDSC2	CHRNA10	0.1655	0.0385534	1.3425e-05	338	6	0.0187559	ATR	No link; Gene not in network	-	gexp
1394	AZD6738	GDSC1	NPAT	0.209866	0.0486365	1.26475e-05	403	6	0.0188473	ATR	No link; Gene not in network	-	gexp
1394	AZD6738	GDSC1	KBTBD3	0.205147	0.0476935	1.34904e-05	403	6	0.0188473	ATR	No link; Gene not in network	-	gexp
159	HG6-64-1	GDSC1	ADIPOR1	0.262903	0.0550516	1.24424e-06	386	6	0.0191214	BRAF	4	4	gexp
1510	Linsitinib	GDSC2	CDK2AP1	0.253165	0.0531109	1.25836e-06	353	6	0.0193385	INSR;IGF1R	No link; Gene not in network	-	gexp
1373	Dabrafenib	GDSC2	TGDS	-0.244587	0.0528149	2.5182e-06	340	6	0.0193499	BRAF	No link; Gene not in network	-	gexp
1429	IAP_7638	GDSC1	BLOC1S5	-0.243056	0.0555794	9.53905e-06	396	6	0.0193508	XIAP;BIRC2;BIRC3	4	4	gexp
1429	IAP_7638	GDSC1	SSR1	-0.22913	0.052531	1.00733e-05	396	6	0.0193508	XIAP;BIRC2;BIRC3	2	2	gexp
1261	rTRAIL	GDSC1	CASP8	-0.337207	0.0707562	1.32027e-06	394	6	0.0194173		No link; No drug target information	-	gexp
1261	rTRAIL	GDSC1	FBXL13	-0.242321	0.0522178	2.52697e-06	394	6	0.0194173		No link; No drug target information	-	gexp
1428	IAP_5620	GDSC1	EEF1E1	-0.238129	0.0558513	1.60646e-05	398	6	0.0195611	XIAP;BIRC2;BIRC3	4	4	gexp
1428	IAP_5620	GDSC1	EXOC2	-0.223113	0.0526028	1.78195e-05	398	6	0.0195611	XIAP;BIRC2;BIRC3	3	3	gexp
1428	IAP_5620	GDSC1	LYRM4	-0.236908	0.0558555	1.78199e-05	398	6	0.0195611	XIAP;BIRC2;BIRC3	4	4	gexp
1413	EphB4_9721	GDSC1	PAFAH1B2	-0.236898	0.0496227	1.2749e-06	403	6	0.0195926	EPHB4	3	3	gexp
1414	Fulvestrant	GDSC1	JRKL	0.227798	0.048879	2.29943e-06	403	6	0.0196517	ESR1	No link; Gene not in network	-	gexp
1414	Fulvestrant	GDSC1	ENTPD4	0.24731	0.0533034	2.55749e-06	403	6	0.0196517	ESR1	3	3	gexp
184	BMS-754807	GDSC1	IGF1R	-0.276005	0.0578772	1.28172e-06	380	6	0.0196975	INSR;IGF1R	T	T	gexp
1029	Motesanib	GDSC1	ZNF485	0.226577	0.0498032	3.894e-06	360	6	0.0199477	KIT;PDGFRB;RET;PDGFRA;FLT1	3	3	gexp
1191	Bortezomib	GDSC2	ACIN1	0.235931	0.0496084	1.31016e-06	339	6	0.0201346		No link; No drug target information	-	gexp
2103	Capmatinib	GDSC2	WASL	-0.256915	0.0608022	1.84341e-05	337	6	0.0202353	MET	1	1	gexp
2024	KIT_5808	GDSC2	PRSS57	-0.204964	0.0457101	5.27989e-06	336	6	0.0202853	KIT	4	4	gexp
2297	SGX-523	GDSC2	PCID2	0.190986	0.0453756	1.98591e-05	334	6	0.0203463	MET	3	3	gexp
2160	Volasertib	GDSC2	TUBGCP4	-0.184318	0.0387778	1.32723e-06	338	6	0.0203968	PLK2;PLK1;PLK3	1	1	gexp
1428	IAP_5620	GDSC1	SMIM13	-0.235347	0.0558103	1.9974e-05	398	6	0.0204641	XIAP;BIRC2;BIRC3	No link; Gene not in network	-	gexp
2020	Poziotinib	GDSC2	PIP4K2B	-0.219606	0.0527258	2.439e-05	336	6	0.0208236	EGFR;ERBB2	2	2	gexp
2071	Menin_MLL_8690	GDSC2	KDM8	0.19616	0.041322	1.36189e-06	333	6	0.0209295	MEN1	No link; Gene not in network	-	gexp
2272	MK-5108	GDSC2	MOCS3	0.163264	0.0376187	1.06712e-05	334	6	0.0210927	AURKA	2	2	gexp
2272	MK-5108	GDSC2	TOP1	0.170486	0.0393363	1.09801e-05	334	6	0.0210927	AURKA	2	2	gexp
2046	MK-8776	GDSC2	EI24	0.186089	0.0423552	8.24691e-06	336	6	0.0211231	CDK2;CHEK1;CHEK2	No link; Gene not in network	-	gexp
1268	XAV939	GDSC1	SPEN	0.252653	0.0531403	1.40103e-06	394	6	0.0215311	TNKS;TNKS2	3	3	gexp
1909	Venetoclax	GDSC2	KIAA1671	0.280643	0.064422	9.90593e-06	339	6	0.0217478	BCL2	No link; Gene not in network	-	gexp
2034	RAF_7242	GDSC2	SPRY4	-0.274571	0.0579211	1.41631e-06	336	6	0.0217659	RAF1	2	2	gexp
1047	Nutlin-3a (-)	GDSC1	BLOC1S2	-0.227438	0.0551368	2.97984e-05	360	6	0.0218068	MDM2	3	3	gexp
1444	AZD8186	GDSC1	PLXNA1	0.293537	0.0632718	2.56245e-06	403	6	0.0218405	PIK3CD;PIK3CB	2	2	gexp
1444	AZD8186	GDSC1	ASB1	0.272659	0.0590306	2.84233e-06	403	6	0.0218405	PIK3CD;PIK3CB	3	3	gexp
1032	Afatinib	GDSC1	MED1	-0.20091	0.0460936	1.00097e-05	366	6	0.0219756	EGFR;ERBB2	2	2	gexp
2324	CCT244747	GDSC2	ZNF202	0.198446	0.0468046	1.71828e-05	334	6	0.0220054	CHEK1	3	3	gexp
1427	AZD5582	GDSC1	TMEM177	0.239337	0.0575132	2.58154e-05	400	6	0.0220406	XIAP;BIRC2;BIRC3	No link; Gene not in network	-	gexp
1428	IAP_5620	GDSC2	DCD	-0.225975	0.0533135	1.7215e-05	329	6	0.0220467	XIAP;BIRC2;BIRC3	No link; Gene not in network	-	gexp
2324	CCT244747	GDSC2	KISS1R	0.204985	0.0486446	1.94064e-05	334	6	0.0221044	CHEK1	3	3	gexp
2324	CCT244747	GDSC2	PRDM10	0.202012	0.0480568	2.03646e-05	334	6	0.0221044	CHEK1	3	3	gexp
2324	CCT244747	GDSC2	EI24	0.206111	0.049177	2.15751e-05	334	6	0.0221044	CHEK1	No link; Gene not in network	-	gexp
2022	PF-06747775	GDSC2	MED24	-0.198184	0.0472842	2.15946e-05	336	6	0.0221244	EGFR	3	3	gexp
1857	Ravoxertinib	GDSC2	MMP8	-0.275093	0.0580753	1.4398e-06	334	6	0.0221268	MAPK1;MAPK3	3	3	gexp
1712	Eg5_9814	GDSC2	DHX35	0.159164	0.0378518	2.01591e-05	329	6	0.0221289	KIF11	4	4	gexp
2324	CCT244747	GDSC2	RNF214	0.200087	0.0479048	2.30699e-05	334	6	0.0221586	CHEK1	No link; Gene not in network	-	gexp
1013	Nilotinib	GDSC1	ZNF485	0.22608	0.0493454	3.26787e-06	347	6	0.022172	ABL1	3	3	gexp
1013	Nilotinib	GDSC1	SGPP1	0.241621	0.0533858	4.32821e-06	347	6	0.022172	ABL1	3	3	gexp
1917	AZD6738	GDSC2	ALKBH8	0.164092	0.0387161	1.73639e-05	338	6	0.0222374	ATR	5+	5+	gexp
1558	Lapatinib	GDSC2	CASC3	-0.182213	0.0429897	1.73901e-05	341	6	0.0222709	EGFR;ERBB2	2	2	gexp
1427	AZD5582	GDSC1	NUDT6	0.222789	0.0537263	2.76047e-05	400	6	0.0223278	XIAP;BIRC2;BIRC3	No link; Gene not in network	-	gexp
1436	MCT1_6447	GDSC1	VCAN	0.299427	0.0658171	4.01572e-06	396	6	0.0225588	SLC16A1	3	3	gexp
1436	MCT1_6447	GDSC1	ZNF805	0.231281	0.0510449	4.40373e-06	396	6	0.0225588	SLC16A1	No link; Gene not in network	-	gexp
1429	IAP_7638	GDSC1	TMEM14C	-0.24704	0.0575709	1.41039e-05	396	6	0.0225937	XIAP;BIRC2;BIRC3	No link; Gene not in network	-	gexp
1429	IAP_7638	GDSC1	EEF1E1	-0.231057	0.0539569	1.47018e-05	396	6	0.0225937	XIAP;BIRC2;BIRC3	4	4	gexp
1083	Crizotinib	GDSC2	SWAP70	0.172284	0.0393116	8.83145e-06	353	6	0.0226203	MET;ALK;ROS1	No link; Gene not in network	-	gexp
2297	SGX-523	GDSC2	CUL4A	0.191168	0.045971	2.51076e-05	334	6	0.0226463	MET	3	3	gexp
2297	SGX-523	GDSC2	ZC3H13	0.19877	0.0478433	2.55557e-05	334	6	0.0226463	MET	4	4	gexp
2297	SGX-523	GDSC2	UTP14C	0.190525	0.0460458	2.76178e-05	334	6	0.0226463	MET	3	3	gexp
2297	SGX-523	GDSC2	RSPO2	-0.19693	0.0476281	2.79984e-05	334	6	0.0226463	MET	4	4	gexp
1403	AZD6094	GDSC1	GEN1	0.207294	0.0489137	1.81426e-05	401	6	0.0227809	MET	3	3	gexp
1403	AZD6094	GDSC1	KLHL21	-0.20055	0.0474675	1.92707e-05	401	6	0.0227809	MET	3	3	gexp
2013	CDK12_8969	GDSC2	SULT1C4	0.244217	0.0547617	5.95949e-06	336	6	0.0228964	CDK12	No link; Gene not in network	-	gexp
1936	Savolitinib	GDSC2	DCAF4	0.202201	0.045817	7.50382e-06	338	6	0.0230637	MET	3	3	gexp
1934	P5091	GDSC2	TXNRD1	0.21239	0.0470532	4.55798e-06	338	6	0.023349	USP47;USP7	3	3	gexp
277	Linifanib	GDSC1	H2AFY	-0.216948	0.0519705	2.43455e-05	402	6	0.0233839	FLT1;CSF1R;KIT;KDR;FLT4;FLT3	3	3	gexp
1011	Navitoclax	GDSC2	VMP1	0.276765	0.0602455	3.05841e-06	344	6	0.0235008	BCL2L1;BCL2L2;BCL2	4	4	gexp
1427	AZD5582	GDSC1	TMEM14C	-0.242673	0.0588748	3.09093e-05	400	6	0.0237507	XIAP;BIRC2;BIRC3	No link; Gene not in network	-	gexp
2020	Poziotinib	GDSC2	PNMT	-0.237958	0.0576985	2.94283e-05	336	6	0.0238028	EGFR;ERBB2	4	4	gexp
1083	Crizotinib	GDSC2	THAP5	-0.160338	0.0369596	1.09381e-05	353	6	0.0240137	MET;ALK;ROS1	No link; Gene not in network	-	gexp
1712	Eg5_9814	GDSC2	SNX5	0.159965	0.0383665	2.37774e-05	329	6	0.0243608	KIF11	2	2	gexp
1617	AZD5582	GDSC2	ABCB1	0.238673	0.05763	2.70649e-05	330	6	0.0244667	XIAP;BIRC2;BIRC3	3	3	gexp
1432	AZD1480	GDSC1	MRPS11	-0.244533	0.0516837	1.59386e-06	403	6	0.0244945	JAK1;JAK2	3	3	gexp
2103	Capmatinib	GDSC2	SMURF1	-0.203235	0.0489455	2.58898e-05	337	6	0.0245489	MET	2	2	gexp
2103	Capmatinib	GDSC2	ST7	-0.198011	0.0477177	2.62056e-05	337	6	0.0245489	MET	No link; Gene not in network	-	gexp
2103	Capmatinib	GDSC2	MET	-0.288059	0.069548	2.71558e-05	337	6	0.0245489	MET	T	T	gexp
2258	LLY-507	GDSC2	MSMO1	-0.217929	0.0461953	1.59973e-06	337	6	0.0245847	SMYD2	4	4	gexp
1428	IAP_5620	GDSC2	C6orf89	-0.220483	0.0525345	2.0925e-05	329	6	0.0247366	XIAP;BIRC2;BIRC3	No link; Gene not in network	-	gexp
1428	IAP_5620	GDSC2	STK19	-0.23117	0.0552915	2.254e-05	329	6	0.0247425	XIAP;BIRC2;BIRC3	No link; Gene not in network	-	gexp
235	QL-XII-47	GDSC1	GSTP1	0.241345	0.0510421	1.62159e-06	405	6	0.0249206	BTK;BMX	4	4	gexp
2255	RK-33	GDSC2	GCLC	-0.29225	0.0637973	3.24387e-06	337	6	0.0249259	DDX3X	5+	5+	gexp
172	Embelin	GDSC1	RNF103	0.271398	0.057453	1.62925e-06	384	6	0.0250383	XIAP	2	2	gexp
2297	SGX-523	GDSC2	RBM26	0.199553	0.0488361	3.4931e-05	334	6	0.0251228	MET	No link; Gene not in network	-	gexp
2297	SGX-523	GDSC2	CASC4	-0.188532	0.0461706	3.53766e-05	334	6	0.0251228	MET	No link; Gene not in network	-	gexp
2297	SGX-523	GDSC2	TUBGCP3	0.195565	0.0479357	3.59645e-05	334	6	0.0251228	MET	3	3	gexp
2022	PF-06747775	GDSC2	UBE2M	0.201571	0.0485778	2.62088e-05	336	6	0.0251736	EGFR	2	2	gexp
1073	5-Fluorouracil	GDSC2	TYMP	-0.194783	0.0413027	1.64559e-06	354	6	0.0252894		No link; No drug target information	-	gexp
1411	EGFRM_5104	GDSC1	ORMDL3	-0.210702	0.0495026	1.66675e-05	403	6	0.0256146	EGFR	5+	5+	gexp
1047	Nutlin-3a (-)	GDSC2	WWP1	-0.170902	0.0429611	5.69794e-05	344	6	0.0257547	MDM2	2	2	gexp
1243	Piperlongumine	GDSC1	AKR1B10	0.292739	0.0632061	2.66426e-06	402	6	0.0258781		No link; No drug target information	-	gexp
1243	Piperlongumine	GDSC1	SLC7A11	0.248739	0.0542472	3.36779e-06	402	6	0.0258781		No link; No drug target information	-	gexp
1394	AZD6738	GDSC1	USP28	0.195967	0.0465098	2.03524e-05	403	6	0.0259828	ATR	2	2	gexp
1394	AZD6738	GDSC1	SIDT2	0.205039	0.0488561	2.19792e-05	403	6	0.0259828	ATR	No link; Gene not in network	-	gexp
277	Linifanib	GDSC1	MPO	-0.210808	0.05109	3.03373e-05	402	6	0.0260133	FLT1;CSF1R;KIT;KDR;FLT4;FLT3	2	2	gexp
277	Linifanib	GDSC1	TP53INP2	0.199042	0.0482496	3.04685e-05	402	6	0.0260133	FLT1;CSF1R;KIT;KDR;FLT4;FLT3	No link; Gene not in network	-	gexp
1001	AICA Ribonucleotide	GDSC1	DDX50	-0.23011	0.0512113	5.16519e-06	362	6	0.0264596	PRKAA2	4	4	gexp
1410	AZD9291	GDSC1	URGCP	-0.216999	0.0510799	1.72941e-05	401	6	0.0265776	EGFR	No link; Gene not in network	-	gexp
277	Linifanib	GDSC1	CSF3R	-0.221339	0.0538988	3.31537e-05	402	6	0.0268161	FLT1;CSF1R;KIT;KDR;FLT4;FLT3	2	2	gexp
1947	entospletinib	GDSC2	PDLIM1	-0.218512	0.0464801	1.74518e-06	338	6	0.0268199	SYK	No link; No connection	-	gexp
277	Linifanib	GDSC1	MTA3	0.214405	0.0524388	3.59379e-05	402	6	0.0274215	FLT1;CSF1R;KIT;KDR;FLT4;FLT3	2	2	gexp
277	Linifanib	GDSC1	EPHA1	-0.355978	0.0873272	3.79742e-05	402	6	0.0274215	FLT1;CSF1R;KIT;KDR;FLT4;FLT3	2	2	gexp
277	Linifanib	GDSC1	IPP	0.193102	0.0474572	3.92551e-05	402	6	0.0274215	FLT1;CSF1R;KIT;KDR;FLT4;FLT3	4	4	gexp
2022	PF-06747775	GDSC2	LETM2	0.21827	0.0530143	3.03823e-05	336	6	0.0274656	EGFR	No link; Gene not in network	-	gexp
1032	Afatinib	GDSC2	BCOR	0.237487	0.0565682	2.11914e-05	354	6	0.0275251	EGFR;ERBB2	3	3	gexp
1032	Afatinib	GDSC2	FBXL20	-0.215769	0.0514325	2.14928e-05	354	6	0.0275251	EGFR;ERBB2	2	2	gexp
2046	MK-8776	GDSC2	NFRKB	0.180213	0.041853	1.25906e-05	336	6	0.0276417	CDK2;CHEK1;CHEK2	2	2	gexp
1617	AZD5582	GDSC2	SNRNP48	-0.21325	0.0520042	3.2618e-05	330	6	0.0278486	XIAP;BIRC2;BIRC3	3	3	gexp
2160	Volasertib	GDSC2	HAUS2	-0.166901	0.0368013	4.09402e-06	338	6	0.0282942	PLK2;PLK1;PLK3	1	1	gexp
2160	Volasertib	GDSC2	ZNF770	-0.179549	0.0401196	5.52334e-06	338	6	0.0282942	PLK2;PLK1;PLK3	3	3	gexp
1410	AZD9291	GDSC1	SIRPB2	-0.24899	0.0591078	2.04215e-05	401	6	0.0285307	EGFR	No link; Gene not in network	-	gexp
2324	CCT244747	GDSC2	HINFP	0.210702	0.0512921	3.1651e-05	334	6	0.0286125	CHEK1	No link; Gene not in network	-	gexp
1081	Sunitinib	GDSC2	HMCES	0.164275	0.0350455	1.86578e-06	334	6	0.0286733	CSF1R;FLT3;KIT;PDGFRB;RET;PDGFRA;FLT1	No link; Gene not in network	-	gexp
1617	AZD5582	GDSC2	ABT1	-0.237998	0.058313	3.5595e-05	330	6	0.0287907	XIAP;BIRC2;BIRC3	3	3	gexp
1712	Eg5_9814	GDSC2	CSE1L	0.160352	0.0389341	3.0037e-05	329	6	0.0288506	KIF11	3	3	gexp
2272	MK-5108	GDSC2	ARFGEF2	0.171502	0.0404452	1.71457e-05	334	6	0.0292772	AURKA	3	3	gexp
1917	AZD6738	GDSC2	PRDM10	0.16449	0.0395235	2.47927e-05	338	6	0.0293088	ATR	3	3	gexp
1414	Fulvestrant	GDSC1	CCDC82	0.239481	0.053481	5.75711e-06	403	6	0.0294917	ESR1	No link; Gene not in network	-	gexp
1459	PARP_0108	GDSC1	SLFN13	-0.228313	0.050082	3.84827e-06	402	6	0.0295701	PARP1;PARP6;PARP2	No link; Gene not in network	-	gexp
1427	AZD5582	GDSC1	CSNK2B	-0.21655	0.0533333	4.07607e-05	400	6	0.0296572	XIAP;BIRC2;BIRC3	3	3	gexp
1427	AZD5582	GDSC1	SMARCD2	0.249798	0.0617205	4.32081e-05	400	6	0.0296572	XIAP;BIRC2;BIRC3	3	3	gexp
1427	AZD5582	GDSC1	ABCB1	0.23391	0.0578814	4.43855e-05	400	6	0.0296572	XIAP;BIRC2;BIRC3	3	3	gexp
1081	Sunitinib	GDSC2	TRIQK	-0.163559	0.0359981	3.90834e-06	334	6	0.0300317	CSF1R;FLT3;KIT;PDGFRB;RET;PDGFRA;FLT1	No link; Gene not in network	-	gexp
1942	Pexidartinib	GDSC2	AZU1	-0.234228	0.0500573	1.9576e-06	338	6	0.0300844	KIT;FLT3;CSF1R	No link; Gene not in network	-	gexp
1428	IAP_5620	GDSC1	NOL7	-0.232026	0.0563539	3.15219e-05	398	6	0.0302768	XIAP;BIRC2;BIRC3	No link; Gene not in network	-	gexp
1032	Afatinib	GDSC2	TMPRSS4	-0.364921	0.0877974	2.57075e-05	354	6	0.0303902	EGFR;ERBB2	No link; Gene not in network	-	gexp
1559	Luminespib	GDSC2	NKIRAS2	0.193044	0.0424837	3.97319e-06	352	6	0.03053	HSP90AA1;HSP90AB1	No link; Gene not in network	-	gexp
1259	Talazoparib	GDSC1	SLFN11	-0.24396	0.0520525	1.98893e-06	392	6	0.0305659	PARP1;PARP2	No link; Gene not in network	-	gexp
2034	RAF_7242	GDSC2	DUSP6	-0.241164	0.0531252	3.99671e-06	336	6	0.0307107	RAF1	2	2	gexp
2103	Capmatinib	GDSC2	SLC25A15	0.211678	0.0518868	3.60591e-05	337	6	0.0307865	MET	No link; Gene not in network	-	gexp
1712	Eg5_9814	GDSC2	CTNNBL1	0.156845	0.0383411	3.4089e-05	329	6	0.0308165	KIF11	4	4	gexp
1917	AZD6738	GDSC2	TAF6L	0.160628	0.0388547	2.81648e-05	338	6	0.0309169	ATR	3	3	gexp
2324	CCT244747	GDSC2	BUD13	0.206455	0.0506319	3.63186e-05	334	6	0.031008	CHEK1	3	3	gexp
1047	Nutlin-3a (-)	GDSC2	FBXO22	-0.146307	0.0372528	7.11085e-05	344	6	0.0312227	MDM2	2	2	gexp
1047	Nutlin-3a (-)	GDSC2	ABCB1	-0.178594	0.045554	7.32822e-05	344	6	0.0312833	MDM2	2	2	gexp
2022	PF-06747775	GDSC2	HOXB6	0.254408	0.0624645	3.7155e-05	336	6	0.0317221	EGFR	No link; Gene not in network	-	gexp
1429	IAP_7638	GDSC1	TNF	-0.252175	0.0602097	2.27725e-05	396	6	0.0318153	XIAP;BIRC2;BIRC3	1	1	gexp
1924	Ipatasertib	GDSC2	TMEM14A	-0.241487	0.0532882	4.16634e-06	338	6	0.0320142	AKT3;AKT1	No link; Gene not in network	-	gexp
1184	AZ20	GDSC1	CUL5	0.21172	0.0466272	4.18755e-06	394	6	0.0321771	ATR	2	2	gexp
1850	Tepotinib	GDSC2	PDAP1	-0.215456	0.0487212	7.17296e-06	337	6	0.0321993	MET	No link; Gene not in network	-	gexp
1850	Tepotinib	GDSC2	NCK2	0.212153	0.0487928	1.02926e-05	337	6	0.0321993	MET	1	1	gexp
1850	Tepotinib	GDSC2	PPP6R2	0.190471	0.0438433	1.04761e-05	337	6	0.0321993	MET	3	3	gexp
1427	AZD5582	GDSC1	STK19	-0.22384	0.0558042	5.06938e-05	400	6	0.0324609	XIAP;BIRC2;BIRC3	No link; Gene not in network	-	gexp
1057	Dactolisib	GDSC2	LSM1	-0.186085	0.0411946	4.4809e-06	338	6	0.032798	MTOR;PIK3CD;PIK3CG;PIK3CB;PIK3CA	4	4	gexp
1057	Dactolisib	GDSC2	DDHD2	-0.187568	0.0421927	6.40252e-06	338	6	0.032798	MTOR;PIK3CD;PIK3CG;PIK3CB;PIK3CA	No link; No connection	-	gexp
1022	AZD7762	GDSC1	SLC39A4	-0.256338	0.0549249	2.14738e-06	365	6	0.0330009	CHEK1;CHEK2	No link; No connection	-	gexp
194	Luminespib	GDSC1	BRI3	0.264147	0.0582692	4.29939e-06	380	6	0.0330365	HSP90AA1;HSP90AB1	No link; Gene not in network	-	gexp
1411	EGFRM_5104	GDSC1	CASC3	-0.192464	0.0461533	2.48492e-05	403	6	0.033312	EGFR	2	2	gexp
1411	EGFRM_5104	GDSC1	WIPF2	-0.204205	0.0490865	2.60115e-05	403	6	0.033312	EGFR	2	2	gexp
1441	AZD2014	GDSC2	WRAP73	0.227781	0.0489092	2.17066e-06	329	6	0.0333586	MTOR	No link; Gene not in network	-	gexp
1411	EGFRM_5104	GDSC1	PSMD3	-0.190611	0.0460218	2.82828e-05	403	6	0.0334346	EGFR	2	2	gexp
2243	AZD6738	GDSC2	PPP2R1B	0.177992	0.0394001	4.46872e-06	337	6	0.0336844	ATR	2	2	gexp
2243	AZD6738	GDSC2	PRPF8	0.172402	0.0394894	9.44657e-06	337	6	0.0336844	ATR	2	2	gexp
2243	AZD6738	GDSC2	NFRKB	0.169483	0.0391027	1.09958e-05	337	6	0.0336844	ATR	2	2	gexp
2243	AZD6738	GDSC2	METTL16	0.169818	0.0393932	1.23051e-05	337	6	0.0336844	ATR	No link; Gene not in network	-	gexp
2243	AZD6738	GDSC2	CWF19L2	0.168526	0.0395439	1.55392e-05	337	6	0.0336844	ATR	3	3	gexp
2243	AZD6738	GDSC2	CUL5	0.164469	0.0387771	1.71029e-05	337	6	0.0336844	ATR	2	2	gexp
2243	AZD6738	GDSC2	NAT10	0.169586	0.0400398	1.75893e-05	337	6	0.0336844	ATR	3	3	gexp
2243	AZD6738	GDSC2	CTR9	0.163744	0.0387282	1.8211e-05	337	6	0.0336844	ATR	2	2	gexp
2243	AZD6738	GDSC2	REXO4	0.162081	0.0385663	2.05039e-05	337	6	0.0336844	ATR	No link; Gene not in network	-	gexp
2243	AZD6738	GDSC2	NUP98	0.160576	0.0384528	2.32117e-05	337	6	0.0336844	ATR	3	3	gexp
2243	AZD6738	GDSC2	DDX10	0.161669	0.0387907	2.41104e-05	337	6	0.0336844	ATR	3	3	gexp
235	QL-XII-47	GDSC1	AKR1C2	0.252593	0.0557398	4.41719e-06	405	6	0.0339417	BTK;BMX	5+	5+	gexp
2022	PF-06747775	GDSC2	DAPP1	-0.313385	0.0774866	4.22272e-05	336	6	0.0341551	EGFR	2	2	gexp
1047	Nutlin-3a (-)	GDSC1	TRIM22	-0.29475	0.0734307	4.90661e-05	360	6	0.0342749	MDM2	3	3	gexp
1850	Tepotinib	GDSC2	TMEM263	-0.228035	0.0537372	1.69331e-05	337	6	0.0343518	MET	No link; Gene not in network	-	gexp
1850	Tepotinib	GDSC2	ZXDB	0.182735	0.0431515	1.76482e-05	337	6	0.0343518	MET	No link; Gene not in network	-	gexp
1850	Tepotinib	GDSC2	DOCK2	0.274221	0.0648708	1.82823e-05	337	6	0.0343518	MET	2	2	gexp
1850	Tepotinib	GDSC2	PNPLA8	-0.205436	0.0488352	2.01175e-05	337	6	0.0343518	MET	No link; Gene not in network	-	gexp
1949	Venetoclax	GDSC2	CDC42BPA	0.27865	0.0633908	8.17336e-06	338	6	0.0344047	BCL2	3	3	gexp
1949	Venetoclax	GDSC2	BPI	-0.226894	0.0518379	8.9549e-06	338	6	0.0344047	BCL2	3	3	gexp
1936	Savolitinib	GDSC2	RINT1	-0.196453	0.0457829	1.354e-05	338	6	0.0346805	MET	3	3	gexp
1047	Nutlin-3a (-)	GDSC2	IKBIP	-0.264927	0.0681159	8.38369e-05	344	6	0.0348218	MDM2	No link; Gene not in network	-	gexp
1917	AZD6738	GDSC2	TIMM8B	0.157962	0.0386452	3.48189e-05	338	6	0.0356731	ATR	3	3	gexp
1080	Paclitaxel	GDSC2	ZC3H4	0.155013	0.0343828	4.68746e-06	339	6	0.0360184	TUBB1;BCL2	4	4	gexp
228	AKT inhibitor VIII	GDSC1	ACTC1	0.234289	0.0503184	2.35288e-06	404	6	0.0361591	AKT3;AKT2;AKT1	3	3	gexp
2034	RAF_7242	GDSC2	ETV4	-0.26069	0.0596118	9.10726e-06	336	6	0.0363763	RAF1	3	3	gexp
2034	RAF_7242	GDSC2	FEM1C	-0.190414	0.0436217	9.46806e-06	336	6	0.0363763	RAF1	No link; Gene not in network	-	gexp
1032	Afatinib	GDSC1	PGAP3	-0.231446	0.054826	1.91785e-05	366	6	0.0368419	EGFR;ERBB2	No link; Gene not in network	-	gexp
2324	CCT244747	GDSC2	DPAGT1	0.193873	0.0481509	4.57101e-05	334	6	0.0369722	CHEK1	4	4	gexp
1917	AZD6738	GDSC2	C11orf57	0.163466	0.0402147	3.85739e-05	338	6	0.0370503	ATR	No link; Gene not in network	-	gexp
1036	PLX-4720	GDSC2	CD200	-0.218483	0.0470686	2.41368e-06	352	6	0.0370935	BRAF	No link; No connection	-	gexp
2020	Poziotinib	GDSC2	EZH2	0.248815	0.0620098	4.86821e-05	336	6	0.0374074	EGFR;ERBB2	2	2	gexp
1054	Palbociclib	GDSC2	RB1	-0.166852	0.0359795	2.44732e-06	344	6	0.0376104	CDK4;CDK6	1	1	gexp
1427	AZD5582	GDSC1	LYRM4	-0.21419	0.0540063	6.17932e-05	400	6	0.0379855	XIAP;BIRC2;BIRC3	4	4	gexp
277	Linifanib	GDSC1	BPI	-0.194872	0.0489048	5.69922e-05	402	6	0.0380807	FLT1;CSF1R;KIT;KDR;FLT4;FLT3	3	3	gexp
2046	MK-8776	GDSC2	TMEM99	0.177827	0.0424798	2.21213e-05	336	6	0.0382969	CDK2;CHEK1;CHEK2	No link; Gene not in network	-	gexp
2046	MK-8776	GDSC2	SARS2	0.170599	0.0412853	2.83688e-05	336	6	0.0382969	CDK2;CHEK1;CHEK2	3	3	gexp
2046	MK-8776	GDSC2	FDX1	0.170883	0.0413983	2.89481e-05	336	6	0.0382969	CDK2;CHEK1;CHEK2	3	3	gexp
2046	MK-8776	GDSC2	MYO19	0.170091	0.0412222	2.91584e-05	336	6	0.0382969	CDK2;CHEK1;CHEK2	No link; Gene not in network	-	gexp
2046	MK-8776	GDSC2	MYO5C	0.173735	0.042162	2.99039e-05	336	6	0.0382969	CDK2;CHEK1;CHEK2	3	3	gexp
1712	Eg5_9814	GDSC2	DSN1	0.153093	0.0380148	4.53867e-05	329	6	0.0387501	KIF11	2	2	gexp
1997	WEHI-539	GDSC2	BCL2L1	-0.367029	0.0792655	2.54062e-06	345	6	0.0390443	BCL2L1	T	T	gexp
2324	CCT244747	GDSC2	GEMIN5	0.202919	0.050751	5.17777e-05	334	6	0.039786	CHEK1	3	3	gexp
277	Linifanib	GDSC1	CFD	-0.205588	0.0518538	6.21828e-05	402	6	0.0398177	FLT1;CSF1R;KIT;KDR;FLT4;FLT3	2	2	gexp
1191	Bortezomib	GDSC2	ZNF219	0.243916	0.0543462	5.18674e-06	339	6	0.0398549		No link; No drug target information	-	gexp
175	PAC-1	GDSC1	ENOPH1	-0.239691	0.0531302	4.78994e-06	379	6	0.0400109	CASP3;CASP7	5+	5+	gexp
175	PAC-1	GDSC1	P2RX6	0.254177	0.0566344	5.37875e-06	379	6	0.0400109	CASP3;CASP7	No link; No connection	-	gexp
175	PAC-1	GDSC1	HNRNPD	-0.250071	0.0566793	7.81055e-06	379	6	0.0400109	CASP3;CASP7	2	2	gexp
2332	UNC2025	GDSC2	TMEM101	-0.179446	0.038824	2.61915e-06	334	6	0.0402511	FLT3;MERTK	No link; Gene not in network	-	gexp
1428	IAP_5620	GDSC1	DCAF17	0.230704	0.0573732	4.84711e-05	398	6	0.0404829	XIAP;BIRC2;BIRC3	3	3	gexp
1428	IAP_5620	GDSC1	PRPF4B	-0.220253	0.0547853	4.86481e-05	398	6	0.0404829	XIAP;BIRC2;BIRC3	3	3	gexp
1428	IAP_5620	GDSC1	FARS2	-0.212106	0.0528434	5.00504e-05	398	6	0.0404829	XIAP;BIRC2;BIRC3	4	4	gexp
1403	AZD6094	GDSC1	MCM9	0.192605	0.0476172	4.36878e-05	401	6	0.0405115	MET	3	3	gexp
1403	AZD6094	GDSC1	SLC25A15	0.196712	0.0486438	4.38687e-05	401	6	0.0405115	MET	No link; Gene not in network	-	gexp
1403	AZD6094	GDSC1	ZNF564	0.195044	0.0485181	4.87706e-05	401	6	0.0405115	MET	3	3	gexp
1403	AZD6094	GDSC1	TFPI	-0.198746	0.0495396	5.05636e-05	401	6	0.0405115	MET	3	3	gexp
1403	AZD6094	GDSC1	AUTS2	0.190826	0.0475914	5.10518e-05	401	6	0.0405115	MET	No link; Gene not in network	-	gexp
1403	AZD6094	GDSC1	TRAFD1	-0.190426	0.0475318	5.18161e-05	401	6	0.0405115	MET	No link; Gene not in network	-	gexp
1403	AZD6094	GDSC1	RBM26	0.203621	0.0508753	5.27218e-05	401	6	0.0405115	MET	No link; Gene not in network	-	gexp
1712	Eg5_9814	GDSC2	STK4	0.167811	0.0419123	5.03542e-05	329	6	0.0407286	KIF11	3	3	gexp
1917	AZD6738	GDSC2	UBE4A	0.159522	0.0396285	4.60192e-05	338	6	0.0408638	ATR	2	2	gexp
1917	AZD6738	GDSC2	ZW10	0.153995	0.0384854	5.12102e-05	338	6	0.0408638	ATR	2	2	gexp
1917	AZD6738	GDSC2	PAFAH1B2	0.157685	0.0394336	5.18116e-05	338	6	0.0408638	ATR	3	3	gexp
1917	AZD6738	GDSC2	RNF214	0.158779	0.0398093	5.42154e-05	338	6	0.0408638	ATR	No link; Gene not in network	-	gexp
1917	AZD6738	GDSC2	VPS51	0.157294	0.0395031	5.58394e-05	338	6	0.0408638	ATR	4	4	gexp
2284	MS023	GDSC2	TTI2	0.174541	0.0377877	2.6606e-06	334	6	0.040888	PRMT1;CARM1;PRMT6;PRMT8;PRMT3	No link; Gene not in network	-	gexp
2272	MK-5108	GDSC2	ATP5E	0.160299	0.0386704	2.66781e-05	334	6	0.0409989	AURKA	4	4	gexp
1047	Nutlin-3a (-)	GDSC2	RAB44	-0.180917	0.0470532	0.000101386	344	6	0.0410002	MDM2	No link; Gene not in network	-	gexp
1047	Nutlin-3a (-)	GDSC2	TIGAR	-0.15578	0.0405798	0.000104048	344	6	0.0410002	MDM2	No link; Gene not in network	-	gexp
1917	AZD6738	GDSC2	ARCN1	0.154915	0.0390174	5.87172e-05	338	6	0.0410166	ATR	3	3	gexp
1011	Navitoclax	GDSC2	CDC42SE1	0.231873	0.0526966	8.0434e-06	344	6	0.0412036	BCL2L1;BCL2L2;BCL2	No link; Gene not in network	-	gexp
2324	CCT244747	GDSC2	SRPRA	0.19628	0.049335	5.6516e-05	334	6	0.0413589	CHEK1	No link; Gene not in network	-	gexp
1991	Ibrutinib	GDSC2	KRR1	0.202581	0.0489054	2.7124e-05	338	6	0.0416842	BTK	3	3	gexp
2243	AZD6738	GDSC2	DPH1	0.158265	0.0385845	3.26129e-05	337	6	0.0417663	ATR	4	4	gexp
305	TPCA-1	GDSC1	PAFAH1B2	-0.209048	0.0458596	3.85491e-06	402	6	0.0419534	IKBKB	3	3	gexp
305	TPCA-1	GDSC1	RNF214	-0.208568	0.0464674	5.45984e-06	402	6	0.0419534	IKBKB	No link; Gene not in network	-	gexp
1429	IAP_7638	GDSC1	WRNIP1	-0.209998	0.0511126	3.27644e-05	396	6	0.0419602	XIAP;BIRC2;BIRC3	3	3	gexp
185	Linsitinib	GDSC1	DOLPP1	-0.257803	0.0574885	5.4886e-06	382	6	0.0421744	INSR;IGF1R	4	4	gexp
2272	MK-5108	GDSC2	NELFCD	0.157971	0.0383604	3.02169e-05	334	6	0.0422157	AURKA	No link; Gene not in network	-	gexp
2243	AZD6738	GDSC2	ZW10	0.15629	0.0382943	3.57899e-05	337	6	0.0423092	ATR	2	2	gexp
1410	AZD9291	GDSC1	CWC25	-0.196975	0.0482239	3.65838e-05	401	6	0.0426931	EGFR	2	2	gexp
1410	AZD9291	GDSC1	PSMD3	-0.19067	0.0467191	3.71433e-05	401	6	0.0426931	EGFR	2	2	gexp
1410	AZD9291	GDSC1	ORMDL3	-0.201928	0.0496023	3.88927e-05	401	6	0.0426931	EGFR	5+	5+	gexp
1712	Eg5_9814	GDSC2	SRSF6	0.153419	0.0385863	5.69633e-05	329	6	0.0427345	KIF11	3	3	gexp
1712	Eg5_9814	GDSC2	BSDC1	-0.153263	0.0386017	5.83956e-05	329	6	0.0427345	KIF11	No link; Gene not in network	-	gexp
2026	KIT_7208	GDSC2	NAPEPLD	0.181705	0.0406277	5.59236e-06	336	6	0.0429717	KIT	No link; Gene not in network	-	gexp
2300	JNK-IN-8	GDSC2	SH3D21	-0.173008	0.0375368	2.80036e-06	334	6	0.043036	MAPK9;MAPK8;MAPK10	No link; Gene not in network	-	gexp
1949	Venetoclax	GDSC2	SPSB1	0.242149	0.056537	1.40616e-05	338	6	0.0432196	BCL2	3	3	gexp
1410	AZD9291	GDSC1	ARPC4-TTLL3	0.224227	0.0553403	4.23605e-05	401	6	0.0433997	EGFR	2	2	gexp
1427	AZD5582	GDSC1	PPP1R11	-0.211759	0.053939	7.35396e-05	400	6	0.0434676	XIAP;BIRC2;BIRC3	No link; Gene not in network	-	gexp
1248	Daporinad	GDSC1	SYPL1	0.263708	0.0588827	5.66385e-06	385	6	0.043521	NAMPT	No link; Gene not in network	-	gexp
1036	PLX-4720	GDSC2	MPZ	-0.227621	0.050889	5.66619e-06	352	6	0.043539	BRAF	No link; Gene not in network	-	gexp
208	Ispinesib Mesylate	GDSC1	RCC2	-0.237226	0.0513555	2.84186e-06	405	6	0.0436737	CDH16	No link; Drug target(s) not in network	-	gexp
2040	Foretinib	GDSC2	BAHCC1	-0.204534	0.0444107	2.85787e-06	336	6	0.0439198	MST1R;MET;PDGFRB;KDR;EGFR;FGFR1;FLT4;PDGFRA;TEK;ROS1	No link; Gene not in network	-	gexp
1411	EGFRM_5104	GDSC1	CWC25	-0.193142	0.0475291	4.02157e-05	403	6	0.0441454	EGFR	2	2	gexp
1411	EGFRM_5104	GDSC1	URGCP	-0.204477	0.0505113	4.30949e-05	403	6	0.0441522	EGFR	No link; Gene not in network	-	gexp
1047	Nutlin-3a (-)	GDSC2	KCNJ14	0.157479	0.0412784	0.000115095	344	6	0.0442194	MDM2	No link; Gene not in network	-	gexp
1057	Dactolisib	GDSC2	ASH2L	-0.183251	0.0430387	1.58423e-05	338	6	0.0445664	MTOR;PIK3CD;PIK3CG;PIK3CB;PIK3CA	2	2	gexp
1057	Dactolisib	GDSC2	FOXK2	0.203634	0.0481042	1.77906e-05	338	6	0.0445664	MTOR;PIK3CD;PIK3CG;PIK3CB;PIK3CA	2	2	gexp
1057	Dactolisib	GDSC2	KDM2B	0.215035	0.0510641	1.97294e-05	338	6	0.0445664	MTOR;PIK3CD;PIK3CG;PIK3CB;PIK3CA	3	3	gexp
1057	Dactolisib	GDSC2	CARD9	0.193874	0.0461061	2.02996e-05	338	6	0.0445664	MTOR;PIK3CD;PIK3CG;PIK3CB;PIK3CA	2	2	gexp
2243	AZD6738	GDSC2	GAPVD1	0.156925	0.0387174	4.06395e-05	337	6	0.0446106	ATR	3	3	gexp
2324	CCT244747	GDSC2	MRM1	0.189108	0.0479997	6.69908e-05	334	6	0.045127	CHEK1	No link; Gene not in network	-	gexp
2324	CCT244747	GDSC2	DLAT	0.189237	0.0480554	6.75378e-05	334	6	0.045127	CHEK1	4	4	gexp
1047	Nutlin-3a (-)	GDSC2	WDTC1	0.168115	0.0442047	0.000121033	344	6	0.0453668	MDM2	4	4	gexp
1849	Sabutoclax	GDSC2	BUD13	0.202159	0.0461859	8.88472e-06	330	6	0.0455134	MCL1;BCL2L1;BCL2A1;BCL2	3	3	gexp
2043	BIBR-1532	GDSC2	PIM1	-0.201048	0.0437252	2.96982e-06	336	6	0.0456402	TERT	2	2	gexp
2272	MK-5108	GDSC2	STX16	0.153204	0.0375378	3.57083e-05	334	6	0.0457305	AURKA	3	3	gexp
1083	Crizotinib	GDSC2	PSMF1	0.147681	0.0353993	2.39267e-05	353	6	0.0459632	MET;ALK;ROS1	2	2	gexp
1048	Mirin	GDSC2	SDK1	0.205868	0.0461433	5.86277e-06	329	6	0.046122	MRE11	No link; Drug target(s) not in network	-	gexp
1048	Mirin	GDSC2	ABCG2	0.20343	0.0456454	6.00235e-06	329	6	0.046122	MRE11	No link; Drug target(s) not in network	-	gexp
2243	AZD6738	GDSC2	CTNS	0.157636	0.0391139	4.50237e-05	337	6	0.0461283	ATR	No link; Gene not in network	-	gexp
2103	Capmatinib	GDSC2	SORD	0.20296	0.0510371	5.70717e-05	337	6	0.046162	MET	4	4	gexp
1909	Venetoclax	GDSC2	CDC42BPA	0.252904	0.0606777	2.41158e-05	339	6	0.0463265	BCL2	3	3	gexp
1617	AZD5582	GDSC2	SUMO1	-0.204555	0.0516251	6.05404e-05	330	6	0.0465192	XIAP;BIRC2;BIRC3	2	2	gexp
1411	EGFRM_5104	GDSC1	ARPC4-TTLL3	0.220004	0.0549098	5.17844e-05	403	6	0.0470145	EGFR	2	2	gexp
1411	EGFRM_5104	GDSC1	FBXL20	-0.208708	0.0521032	5.20072e-05	403	6	0.0470145	EGFR	2	2	gexp
2319	Tubacin	GDSC2	ABCB1	0.171973	0.0386177	6.13909e-06	334	6	0.0471728	HDAC6	2	2	gexp
1617	AZD5582	GDSC2	SERINC1	-0.207939	0.0526701	6.44768e-05	330	6	0.0471847	XIAP;BIRC2;BIRC3	No link; Gene not in network	-	gexp
2243	AZD6738	GDSC2	AASDHPPT	0.155685	0.0388235	4.92454e-05	337	6	0.0473002	ATR	4	4	gexp
1403	AZD6094	GDSC1	DCAF4	0.18839	0.0476758	6.58595e-05	401	6	0.0481966	MET	3	3	gexp
333	T0901317	GDSC1	BCAR1	0.30011	0.0670063	5.71381e-06	399	6	0.048472	NR1H4;NR1H3	3	3	gexp
333	T0901317	GDSC1	RNF11	0.254877	0.0571641	6.30818e-06	399	6	0.048472	NR1H4;NR1H3	No link; Gene not in network	-	gexp
175	PAC-1	GDSC1	STRBP	-0.261311	0.0606107	1.26764e-05	379	6	0.0487026	CASP3;CASP7	No link; Gene not in network	-	gexp
1372	Trametinib	GDSC2	ETV4	-0.265302	0.0583646	3.90488e-06	343	6	0.0488769	MAP2K1;MAP2K2	3	3	gexp
1372	Trametinib	GDSC2	SPRY4	-0.250341	0.0568577	7.92741e-06	343	6	0.0488769	MAP2K1;MAP2K2	2	2	gexp
1372	Trametinib	GDSC2	SPRY2	-0.27082	0.0620462	9.5413e-06	343	6	0.0488769	MAP2K1;MAP2K2	2	2	gexp
1191	Bortezomib	GDSC2	METTL17	0.2114	0.0494455	1.45901e-05	339	6	0.0490032		No link; No drug target information	-	gexp
1191	Bortezomib	GDSC2	MBD6	0.226267	0.0531668	1.60078e-05	339	6	0.0490032		No link; No drug target information	-	gexp
1191	Bortezomib	GDSC2	EP400	0.219256	0.051925	1.87138e-05	339	6	0.0490032		No link; No drug target information	-	gexp
1191	Bortezomib	GDSC2	TMEM131	0.196847	0.0466702	1.91319e-05	339	6	0.0490032		No link; No drug target information	-	gexp
282	Pelitinib	GDSC1	STARD3	-0.219249	0.04875	5.2241e-06	402	6	0.0490063	EGFR	No link; Gene not in network	-	gexp
282	Pelitinib	GDSC1	ACTC1	0.239681	0.054594	8.81873e-06	402	6	0.0490063	EGFR	3	3	gexp
282	Pelitinib	GDSC1	MIEN1	-0.221694	0.0506921	9.56656e-06	402	6	0.0490063	EGFR	No link; Gene not in network	-	gexp
1249	BMS-345541	GDSC2	TCTN1	0.19919	0.0434685	3.1905e-06	329	6	0.0490316	IKBKB;CHUK	3	3	gexp
2297	SGX-523	GDSC2	ALG11	0.174233	0.044466	7.35426e-05	334	6	0.0491392	MET	5+	5+	gexp
1735	AZD1775	GDSC2	CHMP7	0.174745	0.0397599	8.30556e-06	352	6	0.04925	WEE1	3	3	gexp
1735	AZD1775	GDSC2	MRM3	0.177316	0.0404735	8.88844e-06	352	6	0.04925	WEE1	No link; Gene not in network	-	gexp
1735	AZD1775	GDSC2	ESF1	0.167019	0.0382649	9.61414e-06	352	6	0.04925	WEE1	4	4	gexp
1967	SMG1_1789	GDSC2	MMP19	0.21118	0.0471736	5.48775e-06	338	6	0.0492549	SMG1	3	3	gexp
1967	SMG1_1789	GDSC2	TACO1	-0.175379	0.0394529	6.41006e-06	338	6	0.0492549	SMG1	3	3	gexp
1936	Savolitinib	GDSC2	HNRNPU	0.199718	0.0484208	2.94094e-05	338	6	0.0494296	MET	3	3	gexp
1936	Savolitinib	GDSC2	ACBD6	0.191828	0.04652	2.95543e-05	338	6	0.0494296	MET	No link; Gene not in network	-	gexp
1936	Savolitinib	GDSC2	PNPLA8	-0.190903	0.0464096	3.095e-05	338	6	0.0494296	MET	No link; Gene not in network	-	gexp
1936	Savolitinib	GDSC2	ST7	-0.194122	0.0472892	3.21639e-05	338	6	0.0494296	MET	No link; Gene not in network	-	gexp
1451	PLK_6522	GDSC1	ABCB1	0.226542	0.0493127	3.22053e-06	401	6	0.0494931	PLK2;PLK1;PLK3	2	2	gexp
1049	PD173074	GDSC1	MRPS11	-0.240259	0.0545515	7.98596e-06	359	6	0.0495156	FGFR3;FGFR1	4	4	gexp
1049	PD173074	GDSC1	SRSF8	0.229603	0.0526024	9.66599e-06	359	6	0.0495156	FGFR3;FGFR1	No link; Gene not in network	-	gexp
1428	IAP_5620	GDSC2	SDHAF3	0.211747	0.0527685	4.84035e-05	329	6	0.049591	XIAP;BIRC2;BIRC3	No link; Gene not in network	-	gexp
2271	CP-724714	GDSC2	PRNP	0.235882	0.0548691	1.29871e-05	334	6	0.0498964	ERBB2	2	2	gexp
1403	AZD6094	GDSC1	PCTP	0.187753	0.0477444	7.15168e-05	401	6	0.0499577	MET	No link; Gene not in network	-	gexp
2160	Volasertib	GDSC2	INO80	-0.158483	0.0369026	1.33057e-05	338	6	0.0502157	PLK2;PLK1;PLK3	2	2	gexp
2160	Volasertib	GDSC2	ZSCAN29	-0.164275	0.0386411	1.63377e-05	338	6	0.0502157	PLK2;PLK1;PLK3	No link; Gene not in network	-	gexp
1617	AZD5582	GDSC2	CDYL	-0.202617	0.051732	7.38974e-05	330	6	0.0506719	XIAP;BIRC2;BIRC3	3	3	gexp
1617	AZD5582	GDSC2	CD164	-0.220549	0.0563963	7.58363e-05	330	6	0.0506719	XIAP;BIRC2;BIRC3	No link; Gene not in network	-	gexp
226	GSK1070916	GDSC1	DST	0.247732	0.0567661	9.93697e-06	392	6	0.0509038	AURKC;AURKA	3	3	gexp
277	Linifanib	GDSC1	ASAP2	0.292182	0.0749613	8.30704e-05	402	6	0.051065	FLT1;CSF1R;KIT;KDR;FLT4;FLT3	2	2	gexp
2324	CCT244747	GDSC2	C11orf57	0.188565	0.0483566	7.98098e-05	334	6	0.0511049	CHEK1	No link; Gene not in network	-	gexp
1962	Sapanisertib	GDSC2	GPBP1L1	0.225847	0.0494933	3.55378e-06	338	6	0.0514244	MTOR	No link; Gene not in network	-	gexp
1962	Sapanisertib	GDSC2	DDHD2	-0.194927	0.0451359	1.18629e-05	338	6	0.0514244	MTOR	No link; No connection	-	gexp
1962	Sapanisertib	GDSC2	LSM1	-0.18996	0.0440644	1.2308e-05	338	6	0.0514244	MTOR	4	4	gexp
1962	Sapanisertib	GDSC2	PROSC	-0.196982	0.0458804	1.33848e-05	338	6	0.0514244	MTOR	No link; Gene not in network	-	gexp
1917	AZD6738	GDSC2	DPAGT1	0.15163	0.0387993	7.70755e-05	338	6	0.0514998	ATR	5+	5+	gexp
1799	Ibrutinib	GDSC2	MED1	-0.193728	0.0467604	2.68765e-05	330	6	0.0516297	BTK	3	3	gexp
204	Tipifarnib	GDSC1	SLC1A2	0.2582	0.0563458	3.36242e-06	382	6	0.0516736	FNTA	No link; Gene not in network	-	gexp
1394	AZD6738	GDSC1	HINFP	0.207462	0.0515037	4.71013e-05	403	6	0.0517038	ATR	No link; Gene not in network	-	gexp
1411	EGFRM_5104	GDSC1	MED24	-0.180646	0.045493	6.05801e-05	403	6	0.0517219	EGFR	3	3	gexp
1184	AZ20	GDSC1	CWF19L2	0.207315	0.0475395	1.01039e-05	394	6	0.0517591	ATR	3	3	gexp
1617	AZD5582	GDSC2	TAF11	-0.232465	0.0596733	8.09528e-05	330	6	0.0518368	XIAP;BIRC2;BIRC3	3	3	gexp
1403	AZD6094	GDSC1	KBTBD6	0.187514	0.0480188	8.04963e-05	401	6	0.051923	MET	3	3	gexp
1403	AZD6094	GDSC1	IFRD1	-0.184745	0.0473303	8.10874e-05	401	6	0.051923	MET	No link; Gene not in network	-	gexp
2071	Menin_MLL_8690	GDSC2	OSER1	-0.187826	0.0423675	6.76863e-06	333	6	0.0520101	MEN1	No link; Gene not in network	-	gexp
1060	PD0325901	GDSC2	SPRY2	-0.28637	0.0625775	3.39114e-06	357	6	0.0521151	MAP2K1;MAP2K2	2	2	gexp
2103	Capmatinib	GDSC2	ATIC	0.199714	0.0507351	6.81033e-05	337	6	0.0523306	MET	4	4	gexp
2324	CCT244747	GDSC2	RPUSD4	0.200912	0.0517386	8.56055e-05	334	6	0.0526234	CHEK1	No link; Gene not in network	-	gexp
2022	PF-06747775	GDSC2	BCOR	0.231181	0.0587642	6.87675e-05	336	6	0.0528409	EGFR	3	3	gexp
1428	IAP_5620	GDSC2	COLCA2	0.243625	0.0611627	5.51746e-05	329	6	0.0529952	XIAP;BIRC2;BIRC3	No link; Gene not in network	-	gexp
1712	Eg5_9814	GDSC2	SYS1	0.159756	0.040858	7.60096e-05	329	6	0.0530962	KIF11	3	3	gexp
2022	PF-06747775	GDSC2	P3H1	0.295904	0.0754705	7.28495e-05	336	6	0.0533119	EGFR	No link; Gene not in network	-	gexp
1917	AZD6738	GDSC2	ZNF747	-0.1531	0.0393638	8.35521e-05	338	6	0.0534619	ATR	3	3	gexp
1917	AZD6738	GDSC2	DDX10	0.150939	0.0389427	8.85284e-05	338	6	0.0534619	ATR	3	3	gexp
1917	AZD6738	GDSC2	PPP2R1B	0.153275	0.0395966	9.04482e-05	338	6	0.0534619	ATR	2	2	gexp
1409	AZD4877	GDSC1	E2F1	0.238248	0.0520302	3.48379e-06	405	6	0.0535389	KIF11	2	2	gexp
2103	Capmatinib	GDSC2	NCK2	0.195259	0.0498255	7.35062e-05	337	6	0.0537925	MET	1	1	gexp
1910	ABT737	GDSC2	BCL2L11	-0.242804	0.0545554	6.24397e-06	338	6	0.0538092	BCL2L1;BCL2A1;BCL2;BCL2L2;BCL2L10	1	1	gexp
1910	ABT737	GDSC2	PMAIP1	-0.232934	0.053133	8.65545e-06	338	6	0.0538092	BCL2L1;BCL2A1;BCL2;BCL2L2;BCL2L10	1	1	gexp
1910	ABT737	GDSC2	SPINT2	-0.384949	0.0886164	1.05041e-05	338	6	0.0538092	BCL2L1;BCL2A1;BCL2;BCL2L2;BCL2L10	3	3	gexp
1942	Pexidartinib	GDSC2	STEAP1B	0.212246	0.0479444	7.01645e-06	338	6	0.0539144	KIT;FLT3;CSF1R	No link; Gene not in network	-	gexp
1427	AZD5582	GDSC1	BNIPL	-0.224411	0.0580377	9.4801e-05	400	6	0.0539593	XIAP;BIRC2;BIRC3	No link; Gene not in network	-	gexp
2160	Volasertib	GDSC2	TP53BP1	-0.157861	0.0376138	2.10768e-05	338	6	0.0539846	PLK2;PLK1;PLK3	2	2	gexp
2020	Poziotinib	GDSC2	KRR1	0.20479	0.0522818	7.40471e-05	336	6	0.0541884	EGFR;ERBB2	2	2	gexp
1403	AZD6094	GDSC1	LCMT2	0.184842	0.0475961	8.8243e-05	401	6	0.0542447	MET	5+	5+	gexp
1712	Eg5_9814	GDSC2	EIF2S2	0.147307	0.0378263	8.13659e-05	329	6	0.0543666	KIF11	3	3	gexp
1967	SMG1_1789	GDSC2	INTS2	-0.17195	0.0400038	1.30721e-05	338	6	0.0544978	SMG1	2	2	gexp
1967	SMG1_1789	GDSC2	OXLD1	-0.164854	0.0388865	1.72802e-05	338	6	0.0544978	SMG1	No link; Gene not in network	-	gexp
1967	SMG1_1789	GDSC2	METTL23	-0.160796	0.0379784	1.77309e-05	338	6	0.0544978	SMG1	No link; Gene not in network	-	gexp
1427	AZD5582	GDSC1	GNAI3	-0.197252	0.051167	9.95851e-05	400	6	0.054658	XIAP;BIRC2;BIRC3	3	3	gexp
1403	AZD6094	GDSC1	RINT1	-0.183797	0.0474659	9.26246e-05	401	6	0.0547483	MET	3	3	gexp
277	Linifanib	GDSC1	IL2RA	-0.204536	0.0528209	9.26323e-05	402	6	0.0547528	FLT1;CSF1R;KIT;KDR;FLT4;FLT3	2	2	gexp
1133	Serdemetan	GDSC2	TRIM47	0.156086	0.0342158	3.56298e-06	334	6	0.0547559	MDM2	No link; Gene not in network	-	gexp
1934	P5091	GDSC2	HAAO	-0.202658	0.0476356	1.61057e-05	338	6	0.0549504	USP47;USP7	4	4	gexp
1934	P5091	GDSC2	AKR1B15	0.18818	0.0444646	1.78782e-05	338	6	0.0549504	USP47;USP7	No link; Gene not in network	-	gexp
1916	AZD5363	GDSC2	DCAF7	0.23047	0.0505305	3.59312e-06	338	6	0.055219	ROCK2;AKT3;AKT2;AKT1	3	3	gexp
1032	Afatinib	GDSC2	ZNF292	-0.209822	0.0523662	5.04766e-05	354	6	0.0554089	EGFR;ERBB2	No link; Gene not in network	-	gexp
1429	IAP_7638	GDSC1	MCUR1	-0.206822	0.0513518	4.70654e-05	396	6	0.0556386	XIAP;BIRC2;BIRC3	No link; Gene not in network	-	gexp
2046	MK-8776	GDSC2	HPS3	-0.166866	0.0415116	4.71387e-05	336	6	0.0557252	CDK2;CHEK1;CHEK2	4	4	gexp
1936	Savolitinib	GDSC2	RBMX	0.198771	0.048998	4.00074e-05	338	6	0.055894	MET	3	3	gexp
1403	AZD6094	GDSC1	ALG11	0.182961	0.047442	9.90104e-05	401	6	0.0563553	MET	5+	5+	gexp
2324	CCT244747	GDSC2	ZBTB44	0.209412	0.0542902	9.56768e-05	334	6	0.0565524	CHEK1	No link; Gene not in network	-	gexp
147	NSC-87877	GDSC1	KIAA0825	0.222142	0.048671	3.69005e-06	383	6	0.0567087	PTPN6;PTPN11	No link; Gene not in network	-	gexp
1967	SMG1_1789	GDSC2	FAM104A	-0.177619	0.0427491	2.55939e-05	338	6	0.0567595	SMG1	No link; Gene not in network	-	gexp
1967	SMG1_1789	GDSC2	NOL11	-0.173077	0.0423213	3.44897e-05	338	6	0.0567595	SMG1	2	2	gexp
1967	SMG1_1789	GDSC2	PNPO	-0.165479	0.0407856	3.99044e-05	338	6	0.0567595	SMG1	5+	5+	gexp
1967	SMG1_1789	GDSC2	TSEN54	-0.181509	0.0447949	4.08629e-05	338	6	0.0567595	SMG1	3	3	gexp
1967	SMG1_1789	GDSC2	AES	0.160657	0.0397542	4.2878e-05	338	6	0.0567595	SMG1	3	3	gexp
1967	SMG1_1789	GDSC2	CALCOCO1	0.173877	0.0432559	4.72024e-05	338	6	0.0567595	SMG1	4	4	gexp
1967	SMG1_1789	GDSC2	PTCD2	-0.162934	0.0405464	4.74699e-05	338	6	0.0567595	SMG1	No link; Gene not in network	-	gexp
1967	SMG1_1789	GDSC2	FBF1	-0.159372	0.0396851	4.80136e-05	338	6	0.0567595	SMG1	3	3	gexp
1430	IGFR_3801	GDSC1	STARD3	0.211524	0.0463186	3.70613e-06	405	6	0.0569558	IGF1R	No link; Gene not in network	-	gexp
277	Linifanib	GDSC1	MKL2	0.207043	0.0537756	0.000101764	402	6	0.0570776	FLT1;CSF1R;KIT;KDR;FLT4;FLT3	No link; Gene not in network	-	gexp
277	Linifanib	GDSC1	ARHGEF11	0.211275	0.0551771	0.000111251	402	6	0.0570776	FLT1;CSF1R;KIT;KDR;FLT4;FLT3	2	2	gexp
277	Linifanib	GDSC1	CTNND1	0.280117	0.0734996	0.000119936	402	6	0.0570776	FLT1;CSF1R;KIT;KDR;FLT4;FLT3	2	2	gexp
277	Linifanib	GDSC1	NEDD4L	0.190651	0.0500311	0.000120185	402	6	0.0570776	FLT1;CSF1R;KIT;KDR;FLT4;FLT3	2	2	gexp
277	Linifanib	GDSC1	GOLGA8R	-0.202003	0.0530707	0.000122392	402	6	0.0570776	FLT1;CSF1R;KIT;KDR;FLT4;FLT3	No link; Gene not in network	-	gexp
277	Linifanib	GDSC1	MS4A6A	-0.222389	0.0585556	0.00012677	402	6	0.0570776	FLT1;CSF1R;KIT;KDR;FLT4;FLT3	No link; No connection	-	gexp
277	Linifanib	GDSC1	KLHL23	0.201557	0.0532379	0.000133243	402	6	0.0570776	FLT1;CSF1R;KIT;KDR;FLT4;FLT3	No link; Gene not in network	-	gexp
277	Linifanib	GDSC1	PLEKHG3	-0.284626	0.0752708	0.000135825	402	6	0.0570776	FLT1;CSF1R;KIT;KDR;FLT4;FLT3	No link; Gene not in network	-	gexp
277	Linifanib	GDSC1	KCNN2	-0.184521	0.0488229	0.000136944	402	6	0.0570776	FLT1;CSF1R;KIT;KDR;FLT4;FLT3	3	3	gexp
277	Linifanib	GDSC1	TMCC3	0.185431	0.0490889	0.000138046	402	6	0.0570776	FLT1;CSF1R;KIT;KDR;FLT4;FLT3	No link; Gene not in network	-	gexp
277	Linifanib	GDSC1	CD180	-0.23727	0.0628215	0.000138371	402	6	0.0570776	FLT1;CSF1R;KIT;KDR;FLT4;FLT3	3	3	gexp
277	Linifanib	GDSC1	CD300LF	-0.233102	0.0617958	0.000141134	402	6	0.0570776	FLT1;CSF1R;KIT;KDR;FLT4;FLT3	No link; Gene not in network	-	gexp
333	T0901317	GDSC1	ZNF302	0.177668	0.0409303	1.11619e-05	399	6	0.0571785	NR1H4;NR1H3	3	3	gexp
2243	AZD6738	GDSC2	HYOU1	0.15288	0.0386723	6.32773e-05	337	6	0.0572027	ATR	3	3	gexp
1403	AZD6094	GDSC1	ZNF670	0.183094	0.0476392	0.000104687	401	6	0.0574584	MET	3	3	gexp
1394	AZD6738	GDSC1	ALG9	0.189212	0.047458	5.64626e-05	403	6	0.0578478	ATR	5+	5+	gexp
221	TAK-715	GDSC1	ATOH8	0.230946	0.0522129	7.53406e-06	405	6	0.0578917	MAPK14;MAPK11	No link; Gene not in network	-	gexp
2300	JNK-IN-8	GDSC2	AP1M2	-0.247653	0.0561374	7.537e-06	334	6	0.0579143	MAPK9;MAPK8;MAPK10	2	2	gexp
1047	Nutlin-3a (-)	GDSC1	TIGAR	-0.215805	0.0555737	8.67927e-05	360	6	0.0579926	MDM2	No link; Gene not in network	-	gexp
1617	AZD5582	GDSC2	TRIM39	-0.199219	0.0516126	9.44004e-05	330	6	0.0580298	XIAP;BIRC2;BIRC3	2	2	gexp
2046	MK-8776	GDSC2	RPUSD4	0.168408	0.0422193	5.40573e-05	336	6	0.0580988	CDK2;CHEK1;CHEK2	No link; Gene not in network	-	gexp
2046	MK-8776	GDSC2	KANK1	0.163671	0.0412435	5.91628e-05	336	6	0.0580988	CDK2;CHEK1;CHEK2	4	4	gexp
2046	MK-8776	GDSC2	CCDC84	0.163491	0.0417297	7.37844e-05	336	6	0.0580988	CDK2;CHEK1;CHEK2	No link; Gene not in network	-	gexp
2046	MK-8776	GDSC2	SERINC1	-0.166458	0.0424921	7.39326e-05	336	6	0.0580988	CDK2;CHEK1;CHEK2	No link; Gene not in network	-	gexp
2046	MK-8776	GDSC2	STX1B	-0.16069	0.0410418	7.46123e-05	336	6	0.0580988	CDK2;CHEK1;CHEK2	3	3	gexp
2046	MK-8776	GDSC2	RAB17	0.167879	0.042909	7.55374e-05	336	6	0.0580988	CDK2;CHEK1;CHEK2	3	3	gexp
2046	MK-8776	GDSC2	DCUN1D5	0.161398	0.0412609	7.57948e-05	336	6	0.0580988	CDK2;CHEK1;CHEK2	No link; Gene not in network	-	gexp
2046	MK-8776	GDSC2	AIF1L	0.183516	0.047044	7.93906e-05	336	6	0.0580988	CDK2;CHEK1;CHEK2	No link; Gene not in network	-	gexp
249	Cabozantinib	GDSC1	PROSER1	0.239539	0.0525097	3.79024e-06	402	6	0.0582484	FLT1;MET;KIT;AXL;RET;FLT4;FLT3;TEK	No link; Gene not in network	-	gexp
1561	Taselisib	GDSC2	CACNA2D4	0.260624	0.0572442	3.8024e-06	353	6	0.0584353	PIK3CD;PIK3CA;PIK3CG	3	3	gexp
2297	SGX-523	GDSC2	TGDS	0.190263	0.0491899	9.1408e-05	334	6	0.0585316	MET	No link; Gene not in network	-	gexp
2022	PF-06747775	GDSC2	TMPRSS4	-0.350142	0.0901505	8.542e-05	336	6	0.0588348	EGFR	No link; Gene not in network	-	gexp
2022	PF-06747775	GDSC2	RBBP4	0.238886	0.0616175	8.80531e-05	336	6	0.0588348	EGFR	2	2	gexp
1712	Eg5_9814	GDSC2	ULK2	-0.159639	0.0413177	9.28153e-05	329	6	0.0594327	KIF11	3	3	gexp
277	Linifanib	GDSC1	MS4A3	-0.224804	0.0600017	0.00015685	402	6	0.059613	FLT1;CSF1R;KIT;KDR;FLT4;FLT3	No link; Gene not in network	-	gexp
277	Linifanib	GDSC1	SIGLEC12	-0.220595	0.0589107	0.000158188	402	6	0.059613	FLT1;CSF1R;KIT;KDR;FLT4;FLT3	No link; Gene not in network	-	gexp
277	Linifanib	GDSC1	PATJ	0.27578	0.0736737	0.00015904	402	6	0.059613	FLT1;CSF1R;KIT;KDR;FLT4;FLT3	No link; Gene not in network	-	gexp
2243	AZD6738	GDSC2	HINFP	0.158897	0.0404269	6.98853e-05	337	6	0.0596665	ATR	No link; Gene not in network	-	gexp
1403	AZD6094	GDSC1	LYPD6	0.214185	0.0559831	0.000112688	401	6	0.0597168	MET	No link; Gene not in network	-	gexp
1047	Nutlin-3a (-)	GDSC1	AEN	-0.233556	0.0604296	9.38562e-05	360	6	0.0600992	MDM2	No link; Gene not in network	-	gexp
1032	Afatinib	GDSC1	C11orf80	-0.237213	0.058015	3.5231e-05	366	6	0.0601588	EGFR;ERBB2	No link; Gene not in network	-	gexp
1032	Afatinib	GDSC2	PNMT	-0.216232	0.0544625	5.9299e-05	354	6	0.0605443	EGFR;ERBB2	4	4	gexp
1032	Afatinib	GDSC2	DAPP1	-0.291774	0.0737485	6.30341e-05	354	6	0.0605443	EGFR;ERBB2	2	2	gexp
1261	rTRAIL	GDSC1	EFR3B	0.284113	0.0664953	1.536e-05	394	6	0.060654		No link; No drug target information	-	gexp
1261	rTRAIL	GDSC1	CUL1	-0.236815	0.0561253	1.97002e-05	394	6	0.060654		No link; No drug target information	-	gexp
1261	rTRAIL	GDSC1	MTPN	-0.25658	0.0612282	2.25113e-05	394	6	0.060654		No link; No drug target information	-	gexp
1261	rTRAIL	GDSC1	C17orf49	0.231092	0.0552912	2.36806e-05	394	6	0.060654		No link; No drug target information	-	gexp
1261	rTRAIL	GDSC1	NUDCD3	-0.221484	0.0536154	2.95654e-05	394	6	0.0607289		No link; No drug target information	-	gexp
1261	rTRAIL	GDSC1	HECW1	-0.251902	0.0611975	3.16132e-05	394	6	0.0607289		No link; No drug target information	-	gexp
2324	CCT244747	GDSC2	STT3A	0.195327	0.0509774	0.000106719	334	6	0.0607426	CHEK1	3	3	gexp
1428	IAP_5620	GDSC1	ZNF275	0.21521	0.0550684	7.93562e-05	398	6	0.060785	XIAP;BIRC2;BIRC3	No link; Gene not in network	-	gexp
1428	IAP_5620	GDSC1	C6orf106	-0.224717	0.057658	8.30612e-05	398	6	0.060785	XIAP;BIRC2;BIRC3	No link; Gene not in network	-	gexp
1083	Crizotinib	GDSC2	ITPA	0.145428	0.035603	3.561e-05	353	6	0.060806	MET;ALK;ROS1	3	3	gexp
2020	Poziotinib	GDSC2	LASP1	-0.242277	0.0625795	9.01237e-05	336	6	0.0608735	EGFR;ERBB2	No link; Gene not in network	-	gexp
2020	Poziotinib	GDSC2	TMEM99	-0.189505	0.0489806	9.11043e-05	336	6	0.0608735	EGFR;ERBB2	No link; Gene not in network	-	gexp
1945	Taselisib	GDSC2	FOXO3	-0.220739	0.0501506	7.94635e-06	338	6	0.0610598	PIK3CD;PIK3CA;PIK3CG	1	1	gexp
1958	Merestinib	GDSC2	PRTN3	-0.232076	0.0524549	7.10786e-06	338	6	0.0613856	MET;MST1R	3	3	gexp
1958	Merestinib	GDSC2	PROSER1	0.229569	0.0521697	7.98876e-06	338	6	0.0613856	MET;MST1R	No link; Gene not in network	-	gexp
1011	Navitoclax	GDSC1	SUCLG2	0.256153	0.0581612	7.99535e-06	360	6	0.0614363	BCL2L1;BCL2L2;BCL2	3	3	gexp
1962	Sapanisertib	GDSC2	RALGDS	0.235219	0.0560262	2.09321e-05	338	6	0.061883	MTOR	2	2	gexp
1962	Sapanisertib	GDSC2	RFX5	0.200206	0.0480407	2.41605e-05	338	6	0.061883	MTOR	3	3	gexp
1026	Tanespimycin	GDSC2	CPXM1	0.27123	0.0616752	8.06503e-06	334	6	0.0619717	HSP90AA1;HSP90AB1	No link; Gene not in network	-	gexp
1919	Osimertinib	GDSC2	TCAP	-0.202117	0.0488972	2.8238e-05	338	6	0.0619945	EGFR	3	3	gexp
277	Linifanib	GDSC1	FGD6	0.220666	0.059261	0.000172413	402	6	0.0622996	FLT1;CSF1R;KIT;KDR;FLT4;FLT3	No link; Gene not in network	-	gexp
277	Linifanib	GDSC1	SYNE2	0.21073	0.0566335	0.000174316	402	6	0.0622996	FLT1;CSF1R;KIT;KDR;FLT4;FLT3	3	3	gexp
1712	Eg5_9814	GDSC2	PTPN1	0.152263	0.0396907	0.000104369	329	6	0.062373	KIF11	3	3	gexp
1712	Eg5_9814	GDSC2	CDK5RAP1	0.145465	0.0379444	0.000105524	329	6	0.062373	KIF11	No link; Gene not in network	-	gexp
1617	AZD5582	GDSC2	RARS2	-0.190356	0.049656	0.000105647	330	6	0.0624457	XIAP;BIRC2;BIRC3	4	4	gexp
1054	Palbociclib	GDSC2	LYRM1	-0.177519	0.0403669	8.14226e-06	344	6	0.0625651	CDK4;CDK6	No link; Gene not in network	-	gexp
2319	Tubacin	GDSC2	LPCAT2	0.169452	0.0395757	1.41006e-05	334	6	0.062627	HDAC6	3	3	gexp
2319	Tubacin	GDSC2	LIPH	0.241216	0.0567422	1.63006e-05	334	6	0.062627	HDAC6	No link; Gene not in network	-	gexp
1427	AZD5582	GDSC1	NUP153	-0.211871	0.0555608	0.000118755	400	6	0.0627616	XIAP;BIRC2;BIRC3	2	2	gexp
1427	AZD5582	GDSC1	RIOK3	-0.212832	0.0559219	0.000122517	400	6	0.0627616	XIAP;BIRC2;BIRC3	2	2	gexp
2024	KIT_5808	GDSC2	PROSER1	0.173919	0.0418487	2.54419e-05	336	6	0.0632075	KIT	No link; Gene not in network	-	gexp
2024	KIT_5808	GDSC2	CD2AP	0.212862	0.0514192	2.74044e-05	336	6	0.0632075	KIT	2	2	gexp
2024	KIT_5808	GDSC2	NEDD4L	0.181272	0.0439026	2.87905e-05	336	6	0.0632075	KIT	2	2	gexp
1617	AZD5582	GDSC2	NOL7	-0.211077	0.0553433	0.000114775	330	6	0.0637255	XIAP;BIRC2;BIRC3	No link; Gene not in network	-	gexp
1617	AZD5582	GDSC2	ANKFY1	0.182452	0.0478721	0.000116106	330	6	0.0637255	XIAP;BIRC2;BIRC3	4	4	gexp
1621	PCI-34051	GDSC2	ABI2	-0.208754	0.0460734	4.14754e-06	330	6	0.0637394	HDAC8;HDAC1;HDAC6	2	2	gexp
1441	AZD2014	GDSC2	ANO10	-0.264011	0.060152	8.37244e-06	329	6	0.0643338	MTOR	No link; No connection	-	gexp
2034	RAF_7242	GDSC2	SPRY2	-0.264134	0.0629239	2.09671e-05	336	6	0.0644445	RAF1	2	2	gexp
1248	Daporinad	GDSC1	VPS50	0.195602	0.0456502	1.4428e-05	385	6	0.0644687	NAMPT	No link; Gene not in network	-	gexp
1248	Daporinad	GDSC1	FIS1	0.203264	0.0484082	2.15434e-05	385	6	0.0644687	NAMPT	4	4	gexp
1248	Daporinad	GDSC1	PNPLA8	0.215123	0.0514683	2.3544e-05	385	6	0.0644687	NAMPT	No link; Gene not in network	-	gexp
1248	Daporinad	GDSC1	GTPBP10	0.212911	0.0511171	2.517e-05	385	6	0.0644687	NAMPT	No link; Gene not in network	-	gexp
1720	AZD5991	GDSC2	TMX3	0.184667	0.042083	8.40965e-06	329	6	0.0646197	MCL1	4	4	gexp
1936	Savolitinib	GDSC2	UTP14C	0.185268	0.0462636	5.04821e-05	338	6	0.0646507	MET	3	3	gexp
1023	GW441756	GDSC1	TMEM183A	-0.229218	0.0521563	8.41429e-06	367	6	0.0646554	NTRK1	No link; Gene not in network	-	gexp
1919	Osimertinib	GDSC2	TMEM99	-0.199854	0.0488114	3.37448e-05	338	6	0.0648238	EGFR	No link; Gene not in network	-	gexp
1850	Tepotinib	GDSC2	RINT1	-0.185826	0.0459424	4.21846e-05	337	6	0.0648293	MET	3	3	gexp
1133	Serdemetan	GDSC2	DKK2	-0.142913	0.0325682	8.45209e-06	334	6	0.0649459	MDM2	3	3	gexp
1011	Navitoclax	GDSC2	PEBP1	-0.217548	0.0512626	1.70053e-05	344	6	0.0653345	BCL2L1;BCL2L2;BCL2	2	2	gexp
1436	MCT1_6447	GDSC1	ZNF543	0.220553	0.0518826	1.7023e-05	396	6	0.0654025	SLC16A1	5+	5+	gexp
1490	SN-38	GDSC1	SLFN11	-0.24427	0.0552399	7.5771e-06	405	6	0.0655201	TOP1	No link; Gene not in network	-	gexp
1490	SN-38	GDSC1	FSTL4	0.236168	0.0537037	8.52683e-06	405	6	0.0655201	TOP1	No link; Gene not in network	-	gexp
2324	CCT244747	GDSC2	ARCN1	0.171728	0.0451329	0.000119494	334	6	0.0655852	CHEK1	3	3	gexp
2297	SGX-523	GDSC2	MET	-0.229572	0.0599163	0.000106762	334	6	0.0656287	MET	T	T	gexp
1427	AZD5582	GDSC1	STX12	-0.20918	0.0552383	0.000132651	400	6	0.0657609	XIAP;BIRC2;BIRC3	3	3	gexp
2272	MK-5108	GDSC2	UMODL1	-0.164098	0.0412489	5.65887e-05	334	6	0.0659002	AURKA	No link; Gene not in network	-	gexp
2272	MK-5108	GDSC2	PRELID3B	0.16203	0.0408671	6.0034e-05	334	6	0.0659002	AURKA	No link; Gene not in network	-	gexp
1047	Nutlin-3a (-)	GDSC2	WDR63	-0.164544	0.0443863	0.000180444	344	6	0.0660252	MDM2	No link; Gene not in network	-	gexp
1973	KRASi	GDSC2	KYAT1	-0.167502	0.0382839	9.02991e-06	338	6	0.0662093	KRAS	No link; Gene not in network	-	gexp
1973	KRASi	GDSC2	RDH10	0.170043	0.039299	1.14032e-05	338	6	0.0662093	KRAS	4	4	gexp
1973	KRASi	GDSC2	INPPL1	0.153822	0.0357665	1.29248e-05	338	6	0.0662093	KRAS	2	2	gexp
1732	TAF1_5496	GDSC2	SLC39A10	0.251357	0.0571733	8.07738e-06	329	6	0.0663486	TAF1	No link; Gene not in network	-	gexp
1732	TAF1_5496	GDSC2	MSANTD4	0.235307	0.0536896	8.63464e-06	329	6	0.0663486	TAF1	No link; Gene not in network	-	gexp
1428	IAP_5620	GDSC2	MAP2K3	0.20287	0.0517828	7.35192e-05	329	6	0.0664613	XIAP;BIRC2;BIRC3	2	2	gexp
1850	Tepotinib	GDSC2	METTL6	0.189525	0.0471818	4.77689e-05	337	6	0.0667375	MET	No link; Gene not in network	-	gexp
1057	Dactolisib	GDSC2	CKLF	-0.181694	0.0444511	3.4818e-05	338	6	0.0668854	MTOR;PIK3CD;PIK3CG;PIK3CB;PIK3CA	No link; Gene not in network	-	gexp
1047	Nutlin-3a (-)	GDSC2	SF3A1	0.146233	0.0395466	0.000187505	344	6	0.0670133	MDM2	3	3	gexp
1016	Temsirolimus	GDSC2	MXI1	0.225565	0.0498927	4.37844e-06	334	6	0.0672878	MTOR	No link; Gene not in network	-	gexp
159	HG6-64-1	GDSC1	NECTIN4	0.3963	0.0903057	8.80152e-06	386	6	0.0676309	BRAF	No link; Gene not in network	-	gexp
1009	Tretinoin	GDSC1	GOLGA8S	-0.259517	0.0588885	7.90228e-06	362	6	0.0679221	RARA	No link; Gene not in network	-	gexp
1009	Tretinoin	GDSC1	SPRY4	0.260633	0.0594529	8.83942e-06	362	6	0.0679221	RARA	3	3	gexp
277	Linifanib	GDSC1	GRAMD1C	0.201529	0.0545571	0.000194665	402	6	0.0679912	FLT1;CSF1R;KIT;KDR;FLT4;FLT3	No link; Gene not in network	-	gexp
2272	MK-5108	GDSC2	TMEM189	0.16485	0.0418251	6.65122e-05	334	6	0.068144	AURKA	2	2	gexp
1460	PARP_9482	GDSC1	GALNT3	0.306065	0.0697437	8.8848e-06	400	6	0.0682708	PARP1;PARP2;PARP5A	3	3	gexp
1429	IAP_7638	GDSC1	TAF11	-0.230129	0.0580621	6.23653e-05	396	6	0.0684592	XIAP;BIRC2;BIRC3	3	3	gexp
1047	Nutlin-3a (-)	GDSC2	UBR4	0.144702	0.03925	0.000196171	344	6	0.068517	MDM2	2	2	gexp
2253	AZD8835	GDSC2	BNIP1	0.205821	0.0455592	4.46659e-06	337	6	0.0686426	PIK3CB;PIK3CA	3	3	gexp
2243	AZD6738	GDSC2	ALG9	0.151622	0.0390626	8.63769e-05	337	6	0.0689051	ATR	5+	5+	gexp
2243	AZD6738	GDSC2	KIAA0100	0.148222	0.0382725	8.96734e-05	337	6	0.0689051	ATR	No link; Gene not in network	-	gexp
310	YM201636	GDSC1	ZNF764	-0.238437	0.0550165	1.15521e-05	402	6	0.0689705	PIKFYVE	4	4	gexp
310	YM201636	GDSC1	EARS2	-0.202089	0.0467112	1.19759e-05	402	6	0.0689705	PIKFYVE	5+	5+	gexp
310	YM201636	GDSC1	BCKDK	-0.197598	0.0459353	1.34638e-05	402	6	0.0689705	PIKFYVE	4	4	gexp
1047	Nutlin-3a (-)	GDSC1	KIAA0040	-0.282076	0.0738212	0.000113066	360	6	0.0695037	MDM2	No link; Gene not in network	-	gexp
305	TPCA-1	GDSC1	NQO1	0.257895	0.0600111	1.37338e-05	402	6	0.0697656	IKBKB	3	3	gexp
305	TPCA-1	GDSC1	SV2B	-0.216638	0.0516064	2.18565e-05	402	6	0.0697656	IKBKB	No link; Gene not in network	-	gexp
305	TPCA-1	GDSC1	RPS25	-0.212526	0.0507258	2.26983e-05	402	6	0.0697656	IKBKB	2	2	gexp
1494	SN-38	GDSC2	UQCRFS1	0.171996	0.0395017	1.00018e-05	338	6	0.069803	TOP1	3	3	gexp
1494	SN-38	GDSC2	NBPF20	-0.175313	0.040869	1.36263e-05	338	6	0.069803	TOP1	No link; Gene not in network	-	gexp
1617	AZD5582	GDSC2	SMIM13	-0.20845	0.0551368	0.000132097	330	6	0.0700022	XIAP;BIRC2;BIRC3	No link; Gene not in network	-	gexp
1427	AZD5582	GDSC1	SNRNP48	-0.194111	0.0516828	0.00015091	400	6	0.0700641	XIAP;BIRC2;BIRC3	3	3	gexp
1427	AZD5582	GDSC1	FARS2	-0.189775	0.0506119	0.000154823	400	6	0.0700641	XIAP;BIRC2;BIRC3	4	4	gexp
1427	AZD5582	GDSC1	RANBP9	-0.196993	0.0526371	0.000159451	400	6	0.0700641	XIAP;BIRC2;BIRC3	3	3	gexp
1427	AZD5582	GDSC1	NOL7	-0.207853	0.0555416	0.000159568	400	6	0.0700641	XIAP;BIRC2;BIRC3	No link; Gene not in network	-	gexp
2324	CCT244747	GDSC2	KPNB1	0.197562	0.0523821	0.000137471	334	6	0.0701758	CHEK1	3	3	gexp
2324	CCT244747	GDSC2	NUP98	0.180595	0.047969	0.00014139	334	6	0.0701758	CHEK1	3	3	gexp
2324	CCT244747	GDSC2	DDX6	0.176956	0.0470058	0.000141557	334	6	0.0701758	CHEK1	3	3	gexp
2243	AZD6738	GDSC2	CHORDC1	0.147224	0.0381728	9.60393e-05	337	6	0.0702825	ATR	No link; Gene not in network	-	gexp
2271	CP-724714	GDSC2	PGAP3	-0.216381	0.0517905	2.29367e-05	334	6	0.0704983	ERBB2	No link; Gene not in network	-	gexp
1411	EGFRM_5104	GDSC1	UST	0.210214	0.0540922	8.73147e-05	403	6	0.0706238	EGFR	2	2	gexp
2046	MK-8776	GDSC2	ZNHIT2	0.160508	0.0418284	0.000104301	336	6	0.070865	CDK2;CHEK1;CHEK2	No link; Gene not in network	-	gexp
2046	MK-8776	GDSC2	PPP2R1B	0.161967	0.0422518	0.000106058	336	6	0.070865	CDK2;CHEK1;CHEK2	2	2	gexp
333	T0901317	GDSC1	DOCK7	0.227958	0.0539246	1.9039e-05	399	6	0.0710188	NR1H4;NR1H3	4	4	gexp
333	T0901317	GDSC1	HIST1H2BK	0.172851	0.0412978	2.31061e-05	399	6	0.0710188	NR1H4;NR1H3	2	2	gexp
306	Fedratinib	GDSC1	SH3BP5	0.225077	0.0497761	4.62917e-06	402	6	0.0711411	JAK2	2	2	gexp
249	Cabozantinib	GDSC1	IARS2	0.222457	0.0517742	1.37836e-05	402	6	0.0714519	FLT1;MET;KIT;AXL;RET;FLT4;FLT3;TEK	4	4	gexp
249	Cabozantinib	GDSC1	PARP1	0.257047	0.0598817	1.40535e-05	402	6	0.0714519	FLT1;MET;KIT;AXL;RET;FLT4;FLT3;TEK	2	2	gexp
249	Cabozantinib	GDSC1	TRAF5	0.20495	0.0489388	2.28873e-05	402	6	0.0714519	FLT1;MET;KIT;AXL;RET;FLT4;FLT3;TEK	3	3	gexp
249	Cabozantinib	GDSC1	NHLRC3	0.208093	0.0497293	2.3247e-05	402	6	0.0714519	FLT1;MET;KIT;AXL;RET;FLT4;FLT3;TEK	No link; Gene not in network	-	gexp
2103	Capmatinib	GDSC2	C7orf43	-0.176769	0.0460101	0.0001023	337	6	0.0714613	MET	No link; Gene not in network	-	gexp
2043	BIBR-1532	GDSC2	USP40	0.198475	0.04543	9.30052e-06	336	6	0.0714652	TERT	No link; Gene not in network	-	gexp
1410	AZD9291	GDSC1	PCYOX1L	0.20404	0.0520189	7.46879e-05	401	6	0.0717377	EGFR	3	3	gexp
156	AZD6482	GDSC1	ARHGEF37	-0.304838	0.0674801	4.66999e-06	385	6	0.0717685	PIK3CB	No link; Gene not in network	-	gexp
2022	PF-06747775	GDSC2	FBXL20	-0.203348	0.0532282	0.000112094	336	6	0.0717773	EGFR	2	2	gexp
172	Embelin	GDSC1	KCNB2	0.236769	0.0541134	9.35868e-06	384	6	0.0719121	XIAP	5+	5+	gexp
2103	Capmatinib	GDSC2	HHAT	0.196705	0.0515341	0.000113739	337	6	0.0722114	MET	4	4	gexp
2103	Capmatinib	GDSC2	PHOSPHO1	0.20024	0.0525094	0.000115469	337	6	0.0722114	MET	4	4	gexp
2103	Capmatinib	GDSC2	LMTK2	-0.196899	0.0516883	0.00011747	337	6	0.0722114	MET	No link; Gene not in network	-	gexp
1850	Tepotinib	GDSC2	ST7	-0.18765	0.0471598	5.64988e-05	337	6	0.0723562	MET	No link; Gene not in network	-	gexp
1560	Alpelisib	GDSC2	RGS2	0.194156	0.0455704	1.58093e-05	352	6	0.0723968	PIK3CA	2	2	gexp
1560	Alpelisib	GDSC2	STARD3	-0.182168	0.0431216	1.87244e-05	352	6	0.0723968	PIK3CA	No link; Gene not in network	-	gexp
1560	Alpelisib	GDSC2	MED1	-0.178312	0.0422367	1.89682e-05	352	6	0.0723968	PIK3CA	2	2	gexp
1560	Alpelisib	GDSC2	CDK12	-0.180365	0.0430879	2.24004e-05	352	6	0.0723968	PIK3CA	3	3	gexp
1560	Alpelisib	GDSC2	ERBB2	-0.249823	0.0598364	2.35544e-05	352	6	0.0723968	PIK3CA	1	1	gexp
1425	BPTES	GDSC1	RAC1	-0.272345	0.0602784	4.71789e-06	403	6	0.0725045	GLS	3	3	gexp
1429	IAP_7638	GDSC1	RPP40	-0.214723	0.0545984	7.12719e-05	396	6	0.0726325	XIAP;BIRC2;BIRC3	3	3	gexp
1429	IAP_7638	GDSC1	PAK1IP1	-0.220462	0.0562539	7.56195e-05	396	6	0.0726325	XIAP;BIRC2;BIRC3	3	3	gexp
2243	AZD6738	GDSC2	SUPT6H	0.14811	0.0385908	0.000104066	337	6	0.0726946	ATR	2	2	gexp
2324	CCT244747	GDSC2	CASC3	0.163412	0.0436551	0.000154675	334	6	0.072885	CHEK1	2	2	gexp
2324	CCT244747	GDSC2	MGRN1	-0.169325	0.045269	0.000156507	334	6	0.072885	CHEK1	2	2	gexp
1850	Tepotinib	GDSC2	ZNF394	-0.18239	0.0461111	6.26636e-05	337	6	0.0732338	MET	3	3	gexp
1850	Tepotinib	GDSC2	RBM48	-0.174787	0.0443496	6.67148e-05	337	6	0.0732338	MET	No link; Gene not in network	-	gexp
1419	FEN1_3940	GDSC1	SLC44A4	0.254755	0.0620606	3.33813e-05	401	6	0.0732862	FEN1	No link; Gene not in network	-	gexp
1428	IAP_5620	GDSC2	VPS52	-0.20462	0.052715	8.594e-05	329	6	0.0733737	XIAP;BIRC2;BIRC3	3	3	gexp
277	Linifanib	GDSC1	GOLGA8N	-0.193337	0.0526933	0.000215264	402	6	0.0735149	FLT1;CSF1R;KIT;KDR;FLT4;FLT3	No link; Gene not in network	-	gexp
2271	CP-724714	GDSC2	TCAP	-0.194703	0.047152	2.87087e-05	334	6	0.0735325	ERBB2	3	3	gexp
172	Embelin	GDSC1	MAP3K13	0.244224	0.0569952	1.4406e-05	384	6	0.0737971	XIAP	3	3	gexp
1973	KRASi	GDSC2	CDK5RAP1	-0.156408	0.0370936	1.92288e-05	338	6	0.073877	KRAS	No link; Gene not in network	-	gexp
2297	SGX-523	GDSC2	ZC3H4	0.179365	0.0472737	0.000125031	334	6	0.0739029	MET	4	4	gexp
1047	Nutlin-3a (-)	GDSC2	SSRP1	0.178359	0.0487011	0.000216626	344	6	0.0739803	MDM2	1	1	gexp
1428	IAP_5620	GDSC1	FAM156A	0.219859	0.0572528	0.000105991	398	6	0.0740395	XIAP;BIRC2;BIRC3	No link; Gene not in network	-	gexp
1919	Osimertinib	GDSC2	CASC3	-0.189206	0.0469858	4.57264e-05	338	6	0.0742706	EGFR	2	2	gexp
1919	Osimertinib	GDSC2	PHC2	0.232973	0.0580338	4.83281e-05	338	6	0.0742706	EGFR	3	3	gexp
1857	Ravoxertinib	GDSC2	B4GALT6	-0.219713	0.050388	9.6682e-06	334	6	0.0742905	MAPK1;MAPK3	3	3	gexp
2109	AZ6102	GDSC2	RCOR1	0.204619	0.0472987	1.13979e-05	333	6	0.07432	TNKS;TNKS2	2	2	gexp
2109	AZ6102	GDSC2	SART1	0.194779	0.0459576	1.73032e-05	333	6	0.07432	TNKS;TNKS2	3	3	gexp
2109	AZ6102	GDSC2	MARK2	0.227402	0.0538574	1.8647e-05	333	6	0.07432	TNKS;TNKS2	3	3	gexp
2109	AZ6102	GDSC2	POLK	-0.206147	0.0489143	1.93441e-05	333	6	0.07432	TNKS;TNKS2	2	2	gexp
1403	AZD6094	GDSC1	ARL15	0.179646	0.0477101	0.000145106	401	6	0.074333	MET	No link; Gene not in network	-	gexp
152	CP466722	GDSC1	HEXDC	-0.250827	0.0555908	4.86632e-06	404	6	0.0747857	ATM	5+	5+	gexp
1047	Nutlin-3a (-)	GDSC1	IGFBPL1	0.27038	0.0712747	0.000126978	360	6	0.0750535	MDM2	No link; Gene not in network	-	gexp
1917	AZD6738	GDSC2	ZNF202	0.148164	0.0392711	0.000137015	338	6	0.0752691	ATR	3	3	gexp
1917	AZD6738	GDSC2	USP28	0.146059	0.0387155	0.000137138	338	6	0.0752691	ATR	2	2	gexp
1403	AZD6094	GDSC1	ZNF786	0.178452	0.0475318	0.000151859	401	6	0.075283	MET	3	3	gexp
2046	MK-8776	GDSC2	BUD13	0.1646	0.0432326	0.000118419	336	6	0.0752983	CDK2;CHEK1;CHEK2	3	3	gexp
2046	MK-8776	GDSC2	KCNAB2	-0.179319	0.0471978	0.000122492	336	6	0.0752983	CDK2;CHEK1;CHEK2	3	3	gexp
2297	SGX-523	GDSC2	TOP2B	0.20398	0.0539584	0.000132526	334	6	0.0754319	MET	3	3	gexp
1919	Osimertinib	GDSC2	EMP3	0.281319	0.0705202	5.40496e-05	338	6	0.0755123	EGFR	No link; Gene not in network	-	gexp
1403	AZD6094	GDSC1	MET	-0.204596	0.0546204	0.000157342	401	6	0.0755633	MET	T	T	gexp
2109	AZ6102	GDSC2	ZMAT3	-0.193691	0.0470363	3.02166e-05	333	6	0.0758099	TNKS;TNKS2	No link; Gene not in network	-	gexp
2109	AZ6102	GDSC2	KAT5	0.17917	0.0437211	3.30815e-05	333	6	0.0758099	TNKS;TNKS2	2	2	gexp
2109	AZ6102	GDSC2	ZNF114	0.179829	0.0442068	3.79108e-05	333	6	0.0758099	TNKS;TNKS2	4	4	gexp
2109	AZ6102	GDSC2	CTCF	0.205363	0.0505945	3.94638e-05	333	6	0.0758099	TNKS;TNKS2	3	3	gexp
2020	Poziotinib	GDSC2	GOT1	0.19671	0.0516662	0.000118418	336	6	0.0758273	EGFR;ERBB2	3	3	gexp
1239	YK-4-279	GDSC2	NCOA2	0.140089	0.0323868	1.14807e-05	338	6	0.0758599	DHX9	2	2	gexp
1239	YK-4-279	GDSC2	ACSM3	0.151667	0.0355018	1.48087e-05	338	6	0.0758599	DHX9	3	3	gexp
2297	SGX-523	GDSC2	TGIF2	0.176668	0.0468946	0.000139923	334	6	0.0759047	MET	3	3	gexp
2297	SGX-523	GDSC2	UPF3A	0.172085	0.0457462	0.000143235	334	6	0.0759047	MET	3	3	gexp
1410	AZD9291	GDSC1	SLC35F6	-0.220603	0.0566351	8.39678e-05	401	6	0.0759069	EGFR	No link; Gene not in network	-	gexp
249	Cabozantinib	GDSC1	ZBTB16	-0.216576	0.0527601	3.34e-05	402	6	0.0760476	FLT1;MET;KIT;AXL;RET;FLT4;FLT3;TEK	2	2	gexp
249	Cabozantinib	GDSC1	C14orf119	0.217546	0.0531009	3.46391e-05	402	6	0.0760476	FLT1;MET;KIT;AXL;RET;FLT4;FLT3;TEK	No link; Gene not in network	-	gexp
1444	AZD8186	GDSC1	ALOX15B	-0.233649	0.0545809	1.48651e-05	403	6	0.076149	PIK3CD;PIK3CB	2	2	gexp
1024	Lestaurtinib	GDSC2	SLC20A2	0.164904	0.036678	4.96322e-06	334	6	0.0762748	NTRK1;NTRK3;FLT3;NTRK2;JAK2	No link; Gene not in network	-	gexp
2042	Deltarasin	GDSC2	TBC1D7	-0.180677	0.0420351	1.30793e-05	338	6	0.076338	PDE6D;KRAS	3	3	gexp
2042	Deltarasin	GDSC2	ERMAP	0.174467	0.041139	1.71548e-05	338	6	0.076338	PDE6D;KRAS	5+	5+	gexp
2042	Deltarasin	GDSC2	OPRD1	-0.171947	0.0409389	2.07662e-05	338	6	0.076338	PDE6D;KRAS	2	2	gexp
2042	Deltarasin	GDSC2	RDH10	0.173874	0.0416704	2.35901e-05	338	6	0.076338	PDE6D;KRAS	4	4	gexp
2042	Deltarasin	GDSC2	NBEA	-0.168695	0.0408373	2.85769e-05	338	6	0.076338	PDE6D;KRAS	No link; Gene not in network	-	gexp
2042	Deltarasin	GDSC2	NEUROG2	-0.171977	0.0417248	2.9804e-05	338	6	0.076338	PDE6D;KRAS	No link; Gene not in network	-	gexp
1924	Ipatasertib	GDSC2	DCAF7	0.224369	0.0525461	1.49607e-05	338	6	0.0766387	AKT3;AKT1	3	3	gexp
2046	MK-8776	GDSC2	CFAP44	0.158065	0.0417569	0.000129879	336	6	0.0767683	CDK2;CHEK1;CHEK2	No link; Gene not in network	-	gexp
277	Linifanib	GDSC1	NBPF15	0.177198	0.0485184	0.000230473	402	6	0.0769981	FLT1;CSF1R;KIT;KDR;FLT4;FLT3	No link; Gene not in network	-	gexp
2243	AZD6738	GDSC2	THRAP3	0.150864	0.0395629	0.00011554	337	6	0.0770932	ATR	3	3	gexp
2243	AZD6738	GDSC2	PAM	-0.153049	0.0402579	0.000121317	337	6	0.0770932	ATR	No link; Gene not in network	-	gexp
2243	AZD6738	GDSC2	PRDM10	0.149251	0.0393404	0.000125412	337	6	0.0770932	ATR	3	3	gexp
2024	KIT_5808	GDSC2	PIM1	-0.165127	0.0407162	4.01628e-05	336	6	0.0771528	KIT	2	2	gexp
1184	AZ20	GDSC1	DDX10	0.20339	0.049224	2.94392e-05	394	6	0.0775853	ATR	3	3	gexp
1184	AZ20	GDSC1	PPP2R1B	0.206207	0.050108	3.17499e-05	394	6	0.0775853	ATR	2	2	gexp
1184	AZ20	GDSC1	IQCC	0.198973	0.0483968	3.23243e-05	394	6	0.0775853	ATR	No link; Gene not in network	-	gexp
1184	AZ20	GDSC1	ATM	0.231227	0.0565137	3.53395e-05	394	6	0.0775853	ATR	1	1	gexp
1030	KU-55933	GDSC1	PCDHB14	0.244396	0.0543497	5.06517e-06	359	6	0.0778415	ATM	No link; Gene not in network	-	gexp
326	GSK690693	GDSC1	ORMDL3	-0.200218	0.047573	2.07869e-05	401	6	0.0778547	AKT3;AKT2;AKT1	5+	5+	gexp
326	GSK690693	GDSC1	TEAD1	0.346738	0.0826731	2.22325e-05	401	6	0.0778547	AKT3;AKT2;AKT1	3	3	gexp
326	GSK690693	GDSC1	MIEN1	-0.193403	0.0464276	2.53301e-05	401	6	0.0778547	AKT3;AKT2;AKT1	No link; Gene not in network	-	gexp
1429	IAP_7638	GDSC1	ZNF275	0.208803	0.0536938	8.61247e-05	396	6	0.0778567	XIAP;BIRC2;BIRC3	No link; Gene not in network	-	gexp
1428	IAP_5620	GDSC1	STXBP6	0.208427	0.0545983	0.000116623	398	6	0.0779244	XIAP;BIRC2;BIRC3	No link; Gene not in network	-	gexp
1712	Eg5_9814	GDSC2	RPS21	0.147355	0.0390827	0.000137812	329	6	0.0780687	KIF11	3	3	gexp
1712	Eg5_9814	GDSC2	ZDHHC16	0.147092	0.0391019	0.000142842	329	6	0.0780687	KIF11	No link; Gene not in network	-	gexp
1712	Eg5_9814	GDSC2	BPGM	-0.144572	0.0385075	0.000147319	329	6	0.0780687	KIF11	4	4	gexp
1411	EGFRM_5104	GDSC1	XDH	-0.266624	0.0692517	0.000101823	403	6	0.078241	EGFR	3	3	gexp
1184	AZ20	GDSC1	ZW10	0.200173	0.0493084	4.07713e-05	394	6	0.0783216	ATR	2	2	gexp
2324	CCT244747	GDSC2	PCDHB10	-0.194663	0.0524638	0.00017716	334	6	0.07845	CHEK1	No link; Gene not in network	-	gexp
2324	CCT244747	GDSC2	PGAP2	0.192923	0.0520237	0.000178667	334	6	0.07845	CHEK1	No link; Gene not in network	-	gexp
2042	Deltarasin	GDSC2	MCUR1	-0.16598	0.0406638	3.57369e-05	338	6	0.0784577	PDE6D;KRAS	No link; Gene not in network	-	gexp
2021	EGF816	GDSC2	PSMD3	-0.168624	0.0425812	6.13733e-05	336	6	0.0785987	EGFR	2	2	gexp
1427	AZD5582	GDSC1	NTHL1	0.204274	0.0551023	0.000184299	400	6	0.0786752	XIAP;BIRC2;BIRC3	4	4	gexp
1083	Crizotinib	GDSC2	CEP152	-0.153616	0.0383703	5.11963e-05	353	6	0.0786784	MET;ALK;ROS1	3	3	gexp
2298	AZD1152-HQPA	GDSC2	HSP90B1	0.186945	0.041639	5.12216e-06	334	6	0.0787173	AURKB	3	3	gexp
310	YM201636	GDSC1	SV2B	-0.21623	0.0513416	2.05153e-05	402	6	0.0788196	PIKFYVE	No link; Gene not in network	-	gexp
1712	Eg5_9814	GDSC2	EXOSC1	0.14247	0.0380559	0.00015401	329	6	0.0788943	KIF11	3	3	gexp
277	Linifanib	GDSC1	NOXA1	-0.246356	0.0676742	0.000241722	402	6	0.078944	FLT1;CSF1R;KIT;KDR;FLT4;FLT3	2	2	gexp
277	Linifanib	GDSC1	CKAP4	0.212984	0.0585866	0.000246572	402	6	0.078944	FLT1;CSF1R;KIT;KDR;FLT4;FLT3	4	4	gexp
1967	SMG1_1789	GDSC2	EEF2KMT	-0.157614	0.0401687	7.19827e-05	338	6	0.0790164	SMG1	No link; Gene not in network	-	gexp
2273	CPI-360	GDSC2	ITFG1	0.186838	0.0416265	5.15354e-06	334	6	0.0791996	EZH2	No link; Gene not in network	-	gexp
2024	KIT_5808	GDSC2	STYK1	-0.240885	0.0602057	5.12269e-05	336	6	0.0792397	KIT	No link; Gene not in network	-	gexp
2024	KIT_5808	GDSC2	B3GLCT	0.165632	0.0415501	5.46715e-05	336	6	0.0792397	KIT	No link; Gene not in network	-	gexp
2024	KIT_5808	GDSC2	CD300LF	-0.207547	0.0523535	6.02279e-05	336	6	0.0792397	KIT	No link; Gene not in network	-	gexp
2024	KIT_5808	GDSC2	ABHD17C	0.202134	0.051067	6.18738e-05	336	6	0.0792397	KIT	No link; Gene not in network	-	gexp
2297	SGX-523	GDSC2	CARS2	0.166275	0.0445351	0.00016101	334	6	0.0793446	MET	4	4	gexp
2297	SGX-523	GDSC2	NDRG2	0.18285	0.0489877	0.000161687	334	6	0.0793446	MET	3	3	gexp
2297	SGX-523	GDSC2	RINT1	-0.167447	0.0449238	0.000165215	334	6	0.0793446	MET	3	3	gexp
1917	AZD6738	GDSC2	IRGQ	0.147729	0.0393811	0.000149908	338	6	0.0794409	ATR	No link; Gene not in network	-	gexp
1050	ZM447439	GDSC1	RNLS	0.248067	0.0552691	5.18218e-06	339	6	0.0796397	AURKB;AURKA	No link; Gene not in network	-	gexp
171	AKT inhibitor VIII	GDSC1	TBX1	-0.267863	0.0595752	5.18568e-06	384	6	0.0796935	AKT3;AKT2;AKT1	No link; Gene not in network	-	gexp
1411	EGFRM_5104	GDSC1	PTP4A2	0.20846	0.0543723	0.000109013	403	6	0.079777	EGFR	3	3	gexp
1922	Cediranib	GDSC2	COMMD10	-0.200577	0.0457149	8.50531e-06	338	6	0.0799041	FLT1;KIT;PDGFRB;FGFR1;FLT4;FLT3	No link; No connection	-	gexp
1922	Cediranib	GDSC2	FGFR2	-0.231418	0.0532474	1.03988e-05	338	6	0.0799041	FLT1;KIT;PDGFRB;FGFR1;FLT4;FLT3	2	2	gexp
226	GSK1070916	GDSC1	TPRG1	0.19726	0.0468908	2.08615e-05	392	6	0.08015	AURKC;AURKA	No link; Gene not in network	-	gexp
1429	IAP_7638	GDSC1	N6AMT1	0.200415	0.0518075	9.39265e-05	396	6	0.0801924	XIAP;BIRC2;BIRC3	3	3	gexp
1453	RAF_9304	GDSC1	ZNF205	0.370822	0.0828008	5.74343e-06	404	6	0.0802842	RAF1;BRAF;ARAF	4	4	gexp
1453	RAF_9304	GDSC1	SRPX	-0.308205	0.0707669	1.04482e-05	404	6	0.0802842	RAF1;BRAF;ARAF	No link; Gene not in network	-	gexp
1909	Venetoclax	GDSC2	OTUD7B	0.196986	0.0490943	4.88008e-05	339	6	0.080317	BCL2	3	3	gexp
1909	Venetoclax	GDSC2	LRP6	0.229187	0.0573407	5.22625e-05	339	6	0.080317	BCL2	3	3	gexp
2324	CCT244747	GDSC2	ASPHD2	-0.186307	0.0504117	0.0001882	334	6	0.0803405	CHEK1	No link; Gene not in network	-	gexp
2046	MK-8776	GDSC2	CXCL12	-0.156553	0.0415784	0.000141296	336	6	0.0804237	CDK2;CHEK1;CHEK2	2	2	gexp
1558	Lapatinib	GDSC2	TMEM236	-0.18404	0.0467475	6.81153e-05	341	6	0.0805227	EGFR;ERBB2	No link; Gene not in network	-	gexp
326	GSK690693	GDSC1	STARD3	-0.184111	0.0447066	3.14386e-05	401	6	0.0805248	AKT3;AKT2;AKT1	No link; Gene not in network	-	gexp
2103	Capmatinib	GDSC2	SHF	0.217636	0.0576666	0.000136262	337	6	0.0805412	MET	3	3	gexp
1410	AZD9291	GDSC1	WIPF2	-0.193089	0.0499424	9.50007e-05	401	6	0.0811095	EGFR	2	2	gexp
1014	Refametinib	GDSC1	TSPYL2	0.243477	0.05426	5.29618e-06	356	6	0.0813917	MAP2K1;MAP2K2	No link; Gene not in network	-	gexp
1967	SMG1_1789	GDSC2	TMEM251	-0.154112	0.0395172	7.98508e-05	338	6	0.0818098	SMG1	No link; Gene not in network	-	gexp
2324	CCT244747	GDSC2	DCPS	0.178624	0.0484889	0.000197598	334	6	0.0820724	CHEK1	3	3	gexp
1735	AZD1775	GDSC2	ZKSCAN8	-0.161725	0.0385433	2.13893e-05	352	6	0.0821777	WEE1	No link; Gene not in network	-	gexp
1394	AZD6738	GDSC1	ALKBH8	0.185156	0.0478377	9.33665e-05	403	6	0.0822021	ATR	5+	5+	gexp
1394	AZD6738	GDSC1	DPH1	0.180411	0.046697	9.62136e-05	403	6	0.0822021	ATR	4	4	gexp
1394	AZD6738	GDSC1	SC5D	0.182884	0.047339	9.62805e-05	403	6	0.0822021	ATR	No link; Gene not in network	-	gexp
2022	PF-06747775	GDSC2	HDAC1	0.213015	0.0563883	0.000134154	336	6	0.0824669	EGFR	2	2	gexp
277	Linifanib	GDSC1	PFKM	0.178205	0.0492656	0.000265108	402	6	0.0824743	FLT1;CSF1R;KIT;KDR;FLT4;FLT3	3	3	gexp
277	Linifanib	GDSC1	EML6	0.190969	0.0528384	0.000268331	402	6	0.0824743	FLT1;CSF1R;KIT;KDR;FLT4;FLT3	No link; Gene not in network	-	gexp
1394	AZD6738	GDSC1	ACAT1	0.19677	0.0511129	0.000101986	403	6	0.0824908	ATR	4	4	gexp
1966	KIT_6754	GDSC2	SGPP1	0.199958	0.0446278	5.38139e-06	338	6	0.0827011	KIT	3	3	gexp
2243	AZD6738	GDSC2	DLAT	0.145881	0.0387194	0.000139943	337	6	0.0827173	ATR	4	4	gexp
2297	SGX-523	GDSC2	ARGLU1	0.180616	0.0486899	0.000177822	334	6	0.0828111	MET	No link; Gene not in network	-	gexp
1712	Eg5_9814	GDSC2	AHCY	0.14098	0.0379036	0.000170288	329	6	0.0828199	KIF11	4	4	gexp
1712	Eg5_9814	GDSC2	UBE2V1	0.141867	0.0381819	0.000173039	329	6	0.0828199	KIF11	3	3	gexp
1712	Eg5_9814	GDSC2	TAF4	0.142033	0.0383459	0.00018147	329	6	0.0828199	KIF11	3	3	gexp
1712	Eg5_9814	GDSC2	FAM83D	0.147841	0.0400143	0.000188523	329	6	0.0828199	KIF11	No link; Gene not in network	-	gexp
1712	Eg5_9814	GDSC2	CHMP4B	0.147948	0.0401133	0.000193572	329	6	0.0828199	KIF11	3	3	gexp
1712	Eg5_9814	GDSC2	MGME1	0.140644	0.0381693	0.000196376	329	6	0.0828199	KIF11	No link; Gene not in network	-	gexp
1712	Eg5_9814	GDSC2	RTFDC1	0.144573	0.0392754	0.000199397	329	6	0.0828199	KIF11	No link; Gene not in network	-	gexp
1712	Eg5_9814	GDSC2	BCL2L1	0.162382	0.0442498	0.00020883	329	6	0.0836025	KIF11	3	3	gexp
1712	Eg5_9814	GDSC2	GTF2H4	-0.141178	0.0385124	0.000212161	329	6	0.0836025	KIF11	3	3	gexp
1419	FEN1_3940	GDSC1	SLC6A20	0.23882	0.0590331	4.35585e-05	401	6	0.0836758	FEN1	No link; No connection	-	gexp
1850	Tepotinib	GDSC2	TOP2B	0.220781	0.0567025	8.19693e-05	337	6	0.0839802	MET	3	3	gexp
277	Linifanib	GDSC1	PPP1R27	-0.202839	0.0562882	0.000279925	402	6	0.0843507	FLT1;CSF1R;KIT;KDR;FLT4;FLT3	No link; Gene not in network	-	gexp
1428	IAP_5620	GDSC2	BRD2	-0.206994	0.0540964	0.000108822	329	6	0.0849328	XIAP;BIRC2;BIRC3	4	4	gexp
1428	IAP_5620	GDSC2	TMEM14B	-0.220844	0.0577715	0.000110534	329	6	0.0849328	XIAP;BIRC2;BIRC3	No link; Gene not in network	-	gexp
1428	IAP_5620	GDSC2	TMEM11	0.175738	0.046111	0.000116059	329	6	0.0849328	XIAP;BIRC2;BIRC3	No link; Gene not in network	-	gexp
2075	EGFR_8897	GDSC2	RPL19	-0.203459	0.0510784	5.53063e-05	333	6	0.0849947	EGFR	2	2	gexp
199	Pazopanib	GDSC1	MSRB1	-0.26131	0.0582905	5.5346e-06	383	6	0.0850557	PDGFRA;KIT;PDGFRB;CSF1R	3	3	gexp
1410	AZD9291	GDSC1	UST	0.208974	0.0543891	0.00010519	401	6	0.085082	EGFR	2	2	gexp
1131	PRIMA-1MET	GDSC2	SLC7A11	0.215427	0.0481771	5.57642e-06	329	6	0.0856985	TP53	3	3	gexp
1429	IAP_7638	GDSC1	CXCL6	-0.208519	0.0544054	0.000109296	396	6	0.0860145	XIAP;BIRC2;BIRC3	3	3	gexp
1429	IAP_7638	GDSC1	FAM156A	0.21167	0.0554014	0.000114975	396	6	0.0860145	XIAP;BIRC2;BIRC3	No link; Gene not in network	-	gexp
1429	IAP_7638	GDSC1	CYP4V2	0.205626	0.0538934	0.000117537	396	6	0.0860145	XIAP;BIRC2;BIRC3	No link; Gene not in network	-	gexp
1011	Navitoclax	GDSC2	ANKRD37	0.212435	0.0513619	2.80324e-05	344	6	0.0861603	BCL2L1;BCL2L2;BCL2	No link; Gene not in network	-	gexp
1850	Tepotinib	GDSC2	BUD31	-0.175436	0.0453037	8.98088e-05	337	6	0.0862613	MET	3	3	gexp
1461	TANK_1366	GDSC1	UPK3B	-0.318586	0.0734158	1.12579e-05	403	6	0.0865057	TNKS;TNKS2	No link; Gene not in network	-	gexp
282	Pelitinib	GDSC1	ABCB6	0.226117	0.0539548	2.25777e-05	402	6	0.0867434	EGFR	5+	5+	gexp
2253	AZD8835	GDSC2	SCGB1A1	-0.220798	0.0510065	1.12894e-05	337	6	0.0867474	PIK3CB;PIK3CA	3	3	gexp
277	Linifanib	GDSC1	CERCAM	-0.210957	0.0587577	0.000295087	402	6	0.0872095	FLT1;CSF1R;KIT;KDR;FLT4;FLT3	No link; Gene not in network	-	gexp
2297	SGX-523	GDSC2	TMLHE	0.162482	0.0440401	0.00019312	334	6	0.0872904	MET	No link; Gene not in network	-	gexp
1403	AZD6094	GDSC1	TMLHE	0.175448	0.0474344	0.000190797	401	6	0.0873184	MET	No link; Gene not in network	-	gexp
1403	AZD6094	GDSC1	ARCN1	-0.1767	0.0478122	0.000193182	401	6	0.0873184	MET	3	3	gexp
2160	Volasertib	GDSC2	FAM98B	-0.146097	0.0360026	3.97841e-05	338	6	0.0873431	PLK2;PLK1;PLK3	4	4	gexp
2160	Volasertib	GDSC2	SPATA5L1	-0.143335	0.0359372	5.42229e-05	338	6	0.08738	PLK2;PLK1;PLK3	3	3	gexp
2160	Volasertib	GDSC2	GPAA1	0.141786	0.0356487	5.69566e-05	338	6	0.08738	PLK2;PLK1;PLK3	4	4	gexp
2160	Volasertib	GDSC2	SLC35B3	0.143484	0.0361553	5.91982e-05	338	6	0.08738	PLK2;PLK1;PLK3	No link; Gene not in network	-	gexp
2160	Volasertib	GDSC2	HERC2	-0.142242	0.0359557	6.25443e-05	338	6	0.08738	PLK2;PLK1;PLK3	2	2	gexp
277	Linifanib	GDSC1	ZYX	-0.202265	0.0564209	0.000301416	402	6	0.0873992	FLT1;CSF1R;KIT;KDR;FLT4;FLT3	2	2	gexp
1917	AZD6738	GDSC2	VPS11	0.147351	0.0396114	0.000170685	338	6	0.0874365	ATR	No link; Gene not in network	-	gexp
1490	SN-38	GDSC1	NDUFAF5	-0.199405	0.0472617	1.98412e-05	405	6	0.0875393	TOP1	4	4	gexp
1490	SN-38	GDSC1	XRN2	-0.204593	0.0488381	2.27848e-05	405	6	0.0875393	TOP1	3	3	gexp
2021	EGF816	GDSC2	ORMDL3	-0.178711	0.0456265	7.41108e-05	336	6	0.0876103	EGFR	5+	5+	gexp
1030	KU-55933	GDSC1	PCDHB10	0.241899	0.0558717	1.14543e-05	359	6	0.088015	ATM	No link; Gene not in network	-	gexp
1048	Mirin	GDSC1	ATXN7L2	-0.255079	0.0570255	5.74999e-06	370	6	0.0883659	MRE11	No link; Drug target(s) not in network	-	gexp
326	GSK690693	GDSC1	TMEM55A	0.210562	0.0518292	4.03667e-05	401	6	0.0886221	AKT3;AKT2;AKT1	2	2	gexp
1403	AZD6094	GDSC1	C1orf123	-0.178149	0.0483478	0.000201994	401	6	0.0886925	MET	No link; Gene not in network	-	gexp
2161	Rigosertib	GDSC2	SRSF6	0.158519	0.0366742	1.16558e-05	338	6	0.089563	PLK1	2	2	gexp
2163	Fenretinide	GDSC2	AIFM2	0.195625	0.0438233	5.83345e-06	336	6	0.0896484		No link; No drug target information	-	gexp
2324	CCT244747	GDSC2	CUL5	0.166748	0.0456281	0.000222639	334	6	0.09004	CHEK1	2	2	gexp
175	PAC-1	GDSC1	NIM1K	0.216681	0.0525379	3.02318e-05	379	6	0.0900401	CASP3;CASP7	No link; Gene not in network	-	gexp
175	PAC-1	GDSC1	TOM1	0.205016	0.0510653	4.93928e-05	379	6	0.0900401	CASP3;CASP7	3	3	gexp
175	PAC-1	GDSC1	CHPF2	0.216932	0.0541348	5.10625e-05	379	6	0.0900401	CASP3;CASP7	3	3	gexp
175	PAC-1	GDSC1	PLBD2	0.233924	0.058441	5.20911e-05	379	6	0.0900401	CASP3;CASP7	No link; Gene not in network	-	gexp
175	PAC-1	GDSC1	DCBLD1	0.238339	0.0595852	5.27304e-05	379	6	0.0900401	CASP3;CASP7	No link; Gene not in network	-	gexp
1712	Eg5_9814	GDSC2	SWAP70	0.138531	0.0381059	0.000239964	329	6	0.0902699	KIF11	No link; Gene not in network	-	gexp
1712	Eg5_9814	GDSC2	IFT52	0.138296	0.0380508	0.000240829	329	6	0.0902699	KIF11	2	2	gexp
167	OSU-03012	GDSC1	TRA2B	-0.258287	0.0589144	8.96238e-06	382	6	0.0903391	PDPK1	3	3	gexp
167	OSU-03012	GDSC1	BRI3	0.254645	0.0600503	1.77272e-05	382	6	0.0903391	PDPK1	No link; Gene not in network	-	gexp
167	OSU-03012	GDSC1	SSRP1	-0.261812	0.0620812	1.97578e-05	382	6	0.0903391	PDPK1	2	2	gexp
167	OSU-03012	GDSC1	RHEBL1	-0.229894	0.05597	3.2684e-05	382	6	0.0903391	PDPK1	No link; Gene not in network	-	gexp
167	OSU-03012	GDSC1	MUC17	0.26296	0.0640307	3.27813e-05	382	6	0.0903391	PDPK1	3	3	gexp
167	OSU-03012	GDSC1	TSC22D4	0.232534	0.0568464	3.52704e-05	382	6	0.0903391	PDPK1	No link; Gene not in network	-	gexp
1558	Lapatinib	GDSC2	WIPF2	-0.183382	0.0471041	8.23491e-05	341	6	0.0903957	EGFR;ERBB2	2	2	gexp
2297	SGX-523	GDSC2	DCAF4	0.161607	0.0439925	0.000206076	334	6	0.0904849	MET	3	3	gexp
1557	LCL161	GDSC2	RIPK1	-0.219165	0.0498883	8.20871e-06	329	6	0.0906793	XIAP;BIRC2;BIRC3	1	1	gexp
1557	LCL161	GDSC2	TMEM55A	0.21545	0.0498946	1.18011e-05	329	6	0.0906793	XIAP;BIRC2;BIRC3	3	3	gexp
1047	Nutlin-3a (-)	GDSC2	BAG6	0.142931	0.0396476	0.000272842	344	6	0.0907942	MDM2	4	4	gexp
1047	Nutlin-3a (-)	GDSC2	ZMAT5	0.14962	0.0415537	0.000277676	344	6	0.0907942	MDM2	3	3	gexp
1081	Sunitinib	GDSC2	TMCC1	0.148812	0.0351542	1.77378e-05	334	6	0.0908649	CSF1R;FLT3;KIT;PDGFRB;RET;PDGFRA;FLT1	No link; Gene not in network	-	gexp
2243	AZD6738	GDSC2	ERAL1	0.144516	0.0387192	0.000162032	337	6	0.0910301	ATR	No link; Gene not in network	-	gexp
2243	AZD6738	GDSC2	UBE4A	0.146916	0.0394219	0.000165854	337	6	0.0910301	ATR	2	2	gexp
1403	AZD6094	GDSC1	CAV2	-0.198607	0.0540968	0.000213276	401	6	0.0910451	MET	2	2	gexp
2020	Poziotinib	GDSC2	HOXB6	0.243475	0.0650145	0.000153758	336	6	0.0911742	EGFR;ERBB2	No link; Gene not in network	-	gexp
2020	Poziotinib	GDSC2	CWC25	-0.18528	0.0494852	0.000154251	336	6	0.0911742	EGFR;ERBB2	2	2	gexp
2297	SGX-523	GDSC2	CACNA1A	-0.169812	0.0463976	0.000217784	334	6	0.0912013	MET	2	2	gexp
2297	SGX-523	GDSC2	TCP11L2	-0.177161	0.048477	0.000222594	334	6	0.0912013	MET	No link; Gene not in network	-	gexp
2297	SGX-523	GDSC2	URB2	0.177816	0.0486989	0.000225511	334	6	0.0912013	MET	No link; Gene not in network	-	gexp
1949	Venetoclax	GDSC2	PIP5K1A	0.193794	0.0478547	4.12989e-05	338	6	0.0914804	BCL2	2	2	gexp
1949	Venetoclax	GDSC2	SPIB	-0.2627	0.0653445	4.70992e-05	338	6	0.0914804	BCL2	No link; Gene not in network	-	gexp
1949	Venetoclax	GDSC2	BCL2L11	-0.204694	0.0509474	4.76212e-05	338	6	0.0914804	BCL2	1	1	gexp
2272	MK-5108	GDSC2	MTM1	0.15397	0.0400256	0.000100059	334	6	0.0915704	AURKA	3	3	gexp
2272	MK-5108	GDSC2	KITLG	-0.182187	0.0473963	0.000101295	334	6	0.0915704	AURKA	3	3	gexp
1428	IAP_5620	GDSC2	CAPN15	0.212747	0.0562688	0.000131852	329	6	0.0921045	XIAP;BIRC2;BIRC3	No link; Gene not in network	-	gexp
2046	MK-8776	GDSC2	PLEKHA7	0.158286	0.042517	0.000168449	336	6	0.0924544	CDK2;CHEK1;CHEK2	3	3	gexp
1549	Sapitinib	GDSC2	DAPP1	-0.316172	0.0781293	4.22301e-05	353	6	0.0927131	EGFR;ERBB2;ERBB3	2	2	gexp
152	CP466722	GDSC1	SEPT6	-0.250151	0.057841	1.20788e-05	404	6	0.0928139	ATM	3	3	gexp
1919	Osimertinib	GDSC2	ERRFI1	0.262161	0.0669483	7.45084e-05	338	6	0.0928871	EGFR	1	1	gexp
1919	Osimertinib	GDSC2	GRB7	-0.339207	0.087017	8.04411e-05	338	6	0.0928871	EGFR	2	2	gexp
1919	Osimertinib	GDSC2	SH2B3	0.261437	0.0673222	8.57403e-05	338	6	0.0928871	EGFR	2	2	gexp
1919	Osimertinib	GDSC2	SYT16	-0.222292	0.0574345	9.06628e-05	338	6	0.0928871	EGFR	No link; Gene not in network	-	gexp
1410	AZD9291	GDSC1	FREM1	-0.223057	0.0585628	0.000121052	401	6	0.0930163	EGFR	No link; Gene not in network	-	gexp
1428	IAP_5620	GDSC2	C6orf62	-0.207681	0.0551368	0.000139959	329	6	0.0932785	XIAP;BIRC2;BIRC3	No link; Gene not in network	-	gexp
1428	IAP_5620	GDSC2	SCGB2A2	-0.219355	0.0583846	0.000145672	329	6	0.0932785	XIAP;BIRC2;BIRC3	4	4	gexp
1428	IAP_5620	GDSC2	TMEM14C	-0.218483	0.0583107	0.000151985	329	6	0.0934285	XIAP;BIRC2;BIRC3	No link; Gene not in network	-	gexp
1849	Sabutoclax	GDSC2	CEP164	0.176409	0.0424685	2.55622e-05	330	6	0.0935262	MCL1;BCL2L1;BCL2A1;BCL2	2	2	gexp
1849	Sabutoclax	GDSC2	SLC35F2	0.179419	0.0435918	3.04289e-05	330	6	0.0935262	MCL1;BCL2L1;BCL2A1;BCL2	No link; Gene not in network	-	gexp
1032	Afatinib	GDSC1	NPR2	0.19875	0.0501183	6.09165e-05	366	6	0.0936165	EGFR;ERBB2	3	3	gexp
1936	Savolitinib	GDSC2	SMURF1	-0.18239	0.046748	7.92717e-05	338	6	0.0937114	MET	2	2	gexp
2316	eCF309	GDSC2	CCDC159	-0.228802	0.053218	1.29664e-05	334	6	0.0938172	MTOR	No link; Gene not in network	-	gexp
2316	eCF309	GDSC2	PLPP5	-0.199964	0.0467201	1.42133e-05	334	6	0.0938172	MTOR	No link; Gene not in network	-	gexp
2316	eCF309	GDSC2	NR2C2	0.206899	0.0495154	2.28859e-05	334	6	0.0938172	MTOR	3	3	gexp
2316	eCF309	GDSC2	AATK	0.238752	0.0573308	2.44188e-05	334	6	0.0938172	MTOR	No link; Gene not in network	-	gexp
166	FTI-277	GDSC1	ZFP3	0.232159	0.0520168	6.11426e-06	386	6	0.093964	FNTA	No link; Gene not in network	-	gexp
177	GSK650394	GDSC1	KIFAP3	0.218455	0.0506419	1.25405e-05	380	6	0.0939943	SGK3;SGK2	4	4	gexp
177	GSK650394	GDSC1	BRI3	0.237743	0.0561837	1.84656e-05	380	6	0.0939943	SGK3;SGK2	No link; Gene not in network	-	gexp
177	GSK650394	GDSC1	SPOUT1	-0.212089	0.0508519	2.4465e-05	380	6	0.0939943	SGK3;SGK2	No link; Gene not in network	-	gexp
1049	PD173074	GDSC1	GALK1	-0.22206	0.053283	2.45034e-05	359	6	0.0941422	FGFR3;FGFR1	5+	5+	gexp
1917	AZD6738	GDSC2	ATM	0.154632	0.0419645	0.000197144	338	6	0.0944863	ATR	1	1	gexp
1917	AZD6738	GDSC2	HIST1H2AE	-0.143629	0.0390268	0.000200853	338	6	0.0944863	ATR	2	2	gexp
1917	AZD6738	GDSC2	VPS26B	0.141556	0.0384897	0.000202892	338	6	0.0944863	ATR	4	4	gexp
2103	Capmatinib	GDSC2	THAP5	-0.178873	0.0480071	0.000166401	337	6	0.0947131	MET	No link; Gene not in network	-	gexp
175	PAC-1	GDSC1	YTHDC1	-0.219754	0.0555881	6.47086e-05	379	6	0.0947346	CASP3;CASP7	3	3	gexp
175	PAC-1	GDSC1	DCK	-0.246243	0.0627584	7.35754e-05	379	6	0.0947346	CASP3;CASP7	3	3	gexp
175	PAC-1	GDSC1	CEP170B	0.271414	0.0695279	8.02055e-05	379	6	0.0947346	CASP3;CASP7	No link; Gene not in network	-	gexp
175	PAC-1	GDSC1	ARHGEF10L	0.248592	0.0637109	8.08254e-05	379	6	0.0947346	CASP3;CASP7	2	2	gexp
175	PAC-1	GDSC1	ABHD17A	0.207938	0.0535012	8.63017e-05	379	6	0.0947346	CASP3;CASP7	No link; Gene not in network	-	gexp
1403	AZD6094	GDSC1	ARL14EPL	-0.177922	0.0487467	0.000232496	401	6	0.0949911	MET	No link; Gene not in network	-	gexp
1403	AZD6094	GDSC1	IL17RA	0.173016	0.0474353	0.000234882	401	6	0.0949911	MET	4	4	gexp
1047	Nutlin-3a (-)	GDSC2	WASF2	0.144678	0.0403675	0.000296703	344	6	0.0949943	MDM2	2	2	gexp
1851	Ceritinib	GDSC2	HDX	-0.253151	0.0568633	6.19698e-06	337	6	0.0952352	ALK	No link; Gene not in network	-	gexp
1011	Navitoclax	GDSC2	ATXN7L1	-0.216275	0.0530897	3.71994e-05	344	6	0.0952801	BCL2L1;BCL2L2;BCL2	4	4	gexp
293	Amuvatinib	GDSC1	SLC35D1	0.223656	0.0501193	6.2012e-06	401	6	0.0953001	PDGFRA;KIT;FLT3	No link; Gene not in network	-	gexp
1497	AZD4547	GDSC1	NSMCE2	-0.228211	0.0529208	1.26575e-05	384	6	0.0955145	FGFR2;FGFR3;FGFR1	4	4	gexp
1497	AZD4547	GDSC1	POLG	-0.22827	0.0532267	1.41602e-05	384	6	0.0955145	FGFR2;FGFR3;FGFR1	5+	5+	gexp
1497	AZD4547	GDSC1	MRPS11	-0.236009	0.0562783	2.20702e-05	384	6	0.0955145	FGFR2;FGFR3;FGFR1	2	2	gexp
1497	AZD4547	GDSC1	SLC35F2	0.242066	0.058081	2.48606e-05	384	6	0.0955145	FGFR2;FGFR3;FGFR1	No link; Gene not in network	-	gexp
1908	Ulixertinib	GDSC2	ITGA2	-0.322508	0.0724672	6.25013e-06	338	6	0.096052	MAPK1;MAPK3	2	2	gexp
1403	AZD6094	GDSC1	HSPB6	-0.17205	0.0473534	0.000248534	401	6	0.0960609	MET	No link; Gene not in network	-	gexp
1403	AZD6094	GDSC1	ZNF641	0.173656	0.0478357	0.000251602	401	6	0.0960609	MET	3	3	gexp
1403	AZD6094	GDSC1	VWA8	0.177158	0.0488623	0.000256279	401	6	0.0960609	MET	No link; Gene not in network	-	gexp
1403	AZD6094	GDSC1	SFT2D2	0.17327	0.047872	0.000262706	401	6	0.0961254	MET	No link; Gene not in network	-	gexp
1428	IAP_5620	GDSC1	TBC1D22B	-0.201017	0.0535082	0.000150216	398	6	0.0961882	XIAP;BIRC2;BIRC3	No link; Gene not in network	-	gexp
2327	BIX-02188	GDSC2	ADGRB2	0.180226	0.0405066	6.25952e-06	334	6	0.0961964	MAP2K5	No link; Gene not in network	-	gexp
1617	AZD5582	GDSC2	ZNF292	-0.210565	0.056976	0.000187864	330	6	0.0962366	XIAP;BIRC2;BIRC3	No link; Gene not in network	-	gexp
1429	IAP_7638	GDSC1	PRPF4B	-0.200268	0.0530326	0.000138401	396	6	0.0963773	XIAP;BIRC2;BIRC3	3	3	gexp
1429	IAP_7638	GDSC1	KIAA0895L	0.22205	0.0591672	0.000152503	396	6	0.0963773	XIAP;BIRC2;BIRC3	No link; Gene not in network	-	gexp
1429	IAP_7638	GDSC1	TMEM177	0.215265	0.057432	0.00015553	396	6	0.0963773	XIAP;BIRC2;BIRC3	No link; Gene not in network	-	gexp
1429	IAP_7638	GDSC1	TBX2	0.235538	0.0631067	0.000165989	396	6	0.0963773	XIAP;BIRC2;BIRC3	No link; Gene not in network	-	gexp
1429	IAP_7638	GDSC1	CAPZB	-0.22234	0.0596389	0.000168933	396	6	0.0963773	XIAP;BIRC2;BIRC3	3	3	gexp
1429	IAP_7638	GDSC1	EMC1	-0.210462	0.0564614	0.000169325	396	6	0.0963773	XIAP;BIRC2;BIRC3	5+	5+	gexp
1850	Tepotinib	GDSC2	PSMC2	-0.195897	0.0512988	0.000112899	337	6	0.0963841	MET	2	2	gexp
1850	Tepotinib	GDSC2	TMTC4	0.184838	0.0485131	0.000117117	337	6	0.0963841	MET	No link; Gene not in network	-	gexp
1850	Tepotinib	GDSC2	STARD9	0.254436	0.0668521	0.000119163	337	6	0.0963841	MET	No link; Gene not in network	-	gexp
2034	RAF_7242	GDSC2	ETV5	-0.217691	0.0535056	3.78787e-05	336	6	0.09702	RAF1	3	3	gexp
277	Linifanib	GDSC1	SOWAHC	0.258556	0.0727624	0.000341219	402	6	0.0971084	FLT1;CSF1R;KIT;KDR;FLT4;FLT3	No link; Gene not in network	-	gexp
277	Linifanib	GDSC1	FAM45A	-0.163367	0.0460361	0.000347637	402	6	0.0971362	FLT1;CSF1R;KIT;KDR;FLT4;FLT3	No link; No connection	-	gexp
1047	Nutlin-3a (-)	GDSC1	SPATA18	-0.205141	0.0551322	0.000171662	360	6	0.0977073	MDM2	No link; Gene not in network	-	gexp
1459	PARP_0108	GDSC1	GALNT3	0.293016	0.069513	2.01706e-05	402	6	0.0977331	PARP1;PARP6;PARP2	3	3	gexp
1459	PARP_0108	GDSC1	PARVA	-0.298968	0.0717834	2.54381e-05	402	6	0.0977331	PARP1;PARP6;PARP2	2	2	gexp
1941	Sepantronium bromide	GDSC2	ABCB1	0.270168	0.0627705	1.27209e-05	338	6	0.0977475	BIRC5	2	2	gexp
175	PAC-1	GDSC1	DISP2	0.197691	0.0511747	9.54346e-05	379	6	0.0977759	CASP3;CASP7	3	3	gexp
1919	Osimertinib	GDSC2	ERAL1	-0.192087	0.0499827	0.000101877	338	6	0.0978529	EGFR	No link; Gene not in network	-	gexp
1068	Obatoclax Mesylate	GDSC2	KRBOX4	-0.202422	0.0454996	6.37399e-06	351	6	0.0979554	MCL1;BCL2L1;BCL2L2;BCL2	No link; Gene not in network	-	gexp
1011	Navitoclax	GDSC2	PIP5K1A	0.207639	0.0514839	4.46453e-05	344	6	0.0980156	BCL2L1;BCL2L2;BCL2	2	2	gexp
1850	Tepotinib	GDSC2	GPX3	-0.193286	0.051197	0.000135523	337	6	0.0980957	MET	3	3	gexp
1850	Tepotinib	GDSC2	SBF1	0.170973	0.0455274	0.000147294	337	6	0.0980957	MET	No link; Gene not in network	-	gexp
1850	Tepotinib	GDSC2	FAM98B	0.174699	0.046582	0.000150405	337	6	0.0980957	MET	5+	5+	gexp
1850	Tepotinib	GDSC2	ARL15	0.167127	0.0446515	0.000155126	337	6	0.0980957	MET	No link; Gene not in network	-	gexp
1850	Tepotinib	GDSC2	GNB2	-0.17354	0.046382	0.000156011	337	6	0.0980957	MET	2	2	gexp
1850	Tepotinib	GDSC2	TUBGCP3	0.182987	0.0491517	0.000168526	337	6	0.0980957	MET	3	3	gexp
1850	Tepotinib	GDSC2	WASL	-0.215947	0.0581423	0.000174744	337	6	0.0980957	MET	1	1	gexp
1850	Tepotinib	GDSC2	ATP5J2	-0.174976	0.0471446	0.000176647	337	6	0.0980957	MET	4	4	gexp
1850	Tepotinib	GDSC2	FAM96B	-0.173195	0.0467239	0.000180101	337	6	0.0980957	MET	3	3	gexp
1850	Tepotinib	GDSC2	OGG1	0.180406	0.0488092	0.000188125	337	6	0.0980957	MET	4	4	gexp
1850	Tepotinib	GDSC2	NAPEPLD	-0.170967	0.0463647	0.000194957	337	6	0.0980957	MET	No link; Gene not in network	-	gexp
1850	Tepotinib	GDSC2	PPP1R35	-0.17716	0.048252	0.000208013	337	6	0.0980957	MET	No link; Gene not in network	-	gexp
1850	Tepotinib	GDSC2	ZKSCAN5	-0.171818	0.0468906	0.000214295	337	6	0.0980957	MET	3	3	gexp
1850	Tepotinib	GDSC2	RAB3GAP1	-0.171349	0.0467715	0.0002149	337	6	0.0980957	MET	3	3	gexp
1850	Tepotinib	GDSC2	TADA1	0.204143	0.0557604	0.000217069	337	6	0.0980957	MET	3	3	gexp
1850	Tepotinib	GDSC2	ATXN2	-0.177189	0.0484922	0.000223409	337	6	0.0980957	MET	4	4	gexp
310	YM201636	GDSC1	COQ7	-0.184039	0.0449654	3.52597e-05	402	6	0.098161	PIKFYVE	5+	5+	gexp
310	YM201636	GDSC1	UBFD1	-0.193487	0.0474893	3.83242e-05	402	6	0.098161	PIKFYVE	4	4	gexp
2324	CCT244747	GDSC2	CHORDC1	0.171268	0.0472318	0.000249689	334	6	0.0983904	CHEK1	No link; Gene not in network	-	gexp
1549	Sapitinib	GDSC2	TCAP	-0.195545	0.0488454	5.12302e-05	353	6	0.0984132	EGFR;ERBB2;ERBB3	3	3	gexp
1445	AZD8835	GDSC1	NDUFA5	0.227837	0.0531483	1.44236e-05	400	6	0.0985797	PIK3CD;PIK3CA	3	3	gexp
1445	AZD8835	GDSC1	ING3	0.233628	0.0552943	1.92438e-05	400	6	0.0985797	PIK3CD;PIK3CA	3	3	gexp
164	JQ12	GDSC1	POLG2	-0.256497	0.0589427	1.04999e-05	385	6	0.098604	HDAC2;HDAC1	4	4	gexp
164	JQ12	GDSC1	TUBD1	-0.229768	0.054314	1.86212e-05	385	6	0.098604	HDAC2;HDAC1	3	3	gexp
164	JQ12	GDSC1	SMG8	-0.222552	0.0526968	1.92486e-05	385	6	0.098604	HDAC2;HDAC1	3	3	gexp
2297	SGX-523	GDSC2	SETD4	0.160349	0.0443079	0.000256967	334	6	0.0988733	MET	No link; Gene not in network	-	gexp
2297	SGX-523	GDSC2	RBMX	0.185649	0.0513615	0.00026155	334	6	0.0988733	MET	3	3	gexp
2297	SGX-523	GDSC2	PPP1R35	-0.166872	0.0461938	0.000263782	334	6	0.0988733	MET	No link; Gene not in network	-	gexp
1427	AZD5582	GDSC1	PRUNE1	-0.208006	0.0570844	0.0002382	400	6	0.0989368	XIAP;BIRC2;BIRC3	No link; Gene not in network	-	gexp
1037	BX795	GDSC1	GOLGA8N	-0.247241	0.0555821	6.4455e-06	360	6	0.0990545	AURKC;TBK1;AURKB;PDPK1;IKBKE	No link; Gene not in network	-	gexp
1917	AZD6738	GDSC2	MARK2	0.142879	0.0390547	0.000219505	338	6	0.0990773	ATR	3	3	gexp
1917	AZD6738	GDSC2	ARID1A	0.154179	0.0422221	0.000225644	338	6	0.0990773	ATR	2	2	gexp
2045	AMG-319	GDSC2	CBR3	-0.198024	0.0445629	6.4474e-06	336	6	0.0990836	PIK3CD;PIK3CA;PIK3CG	3	3	gexp
1409	AZD4877	GDSC1	ABCB1	0.216489	0.0502207	1.29191e-05	405	6	0.0992705	KIF11	3	3	gexp
1909	Venetoclax	GDSC2	MYO6	0.223173	0.0568357	7.11487e-05	339	6	0.0994012	BCL2	3	3	gexp
2066	Rociletinib	GDSC2	SULT2B1	-0.242835	0.0572985	1.73162e-05	333	6	0.0994243	EGFR	4	4	gexp
2066	Rociletinib	GDSC2	NECAP2	0.189444	0.0452811	2.232e-05	333	6	0.0994243	EGFR	2	2	gexp
2066	Rociletinib	GDSC2	PHF5A	0.187813	0.0450547	2.39446e-05	333	6	0.0994243	EGFR	2	2	gexp
2066	Rociletinib	GDSC2	CYP4F3	-0.222071	0.0534891	2.58783e-05	333	6	0.0994243	EGFR	3	3	gexp
2024	KIT_5808	GDSC2	CLECL1	-0.218467	0.0561997	8.41963e-05	336	6	0.099533	KIT	No link; Gene not in network	-	gexp
