# Supplementary material for: Drug mechanism‐of‐action discovery through the integration of pharmacological and CRISPR screens
Source: Mol Syst Biol. 2020 Jul 6;16(7):e9405. doi: 10.15252/msb.20199405 (PMC7336273; doi:10.15252/msb.20199405)
Supplement: Supplementary file 8 — Dataset EV7 [file MSB-16-e9405-s008.xlsx]

## Sheet: Description
Dataset EV7. Significant robust pharmacogenomic associations with genomic mutation and copy number alterations.

## Sheet: Dataset EV7
DRUG_ID	DRUG_NAME	VEGDSC2ION	GeneSymbol	x_feature	drug_beta	drug_beta_se	drug_pval	drug_samples	drug_ncovariates	crispr_beta	crispr_beta_se	crispr_pval	crispr_samples	crispr_ncovariates	drug_fdr	crispr_fdr	DRUG_TARGETS	target_detailed	target
1373	Dabrafenib	GDSC2	GTPBP4	BRAF_mut	-1.65851	0.183874	1.36718e-21	395	6	-0.409389	0.181637	0.0238236	474	6	6.6992e-19	0.828866	BRAF	3	3
1373	Dabrafenib	GDSC2	SYNGR2	BRAF_mut	-1.65851	0.183874	1.36718e-21	395	6	-0.471647	0.168222	0.0048709	474	6	6.6992e-19	0.557462	BRAF	No link; Gene not in network	-
1373	Dabrafenib	GDSC2	BRAF	BRAF_mut	-1.65851	0.183874	1.36718e-21	395	6	-2.24301	0.222449	1.04443e-26	474	6	6.6992e-19	5.11769e-24	BRAF	T	T
1373	Dabrafenib	GDSC2	TIPRL	BRAF_mut	-1.65851	0.183874	1.36718e-21	395	6	-0.791396	0.173847	4.16014e-06	474	6	6.6992e-19	0.00203847	BRAF	2	2
1373	Dabrafenib	GDSC2	MAPK1	BRAF_mut	-1.65851	0.183874	1.36718e-21	395	6	-1.56636	0.197345	2.00469e-16	474	6	6.6992e-19	9.82296e-14	BRAF	1	1
1373	Dabrafenib	GDSC2	NFATC2	BRAF_mut	-1.65851	0.183874	1.36718e-21	395	6	-1.01422	0.192196	8.45881e-08	474	6	6.6992e-19	4.14482e-05	BRAF	2	2
1373	Dabrafenib	GDSC1	MAPK1	BRAF_mut	-2.0268	0.229204	1.411e-20	422	6	-1.56636	0.197345	2.00469e-16	474	6	7.04091e-18	1.00034e-13	BRAF	1	1
1373	Dabrafenib	GDSC1	PEA15	BRAF_mut	-2.0268	0.229204	1.411e-20	422	6	-1.45055	0.179383	4.93568e-17	474	6	7.04091e-18	2.4629e-14	BRAF	2	2
1373	Dabrafenib	GDSC1	BRAF	BRAF_mut	-2.0268	0.229204	1.411e-20	422	6	-2.24301	0.222449	1.04443e-26	474	6	7.04091e-18	5.21169e-24	BRAF	T	T
2296	GDC-0879	GDSC2	NFATC2	BRAF_mut	-1.30276	0.163651	8.87231e-17	387	6	-1.01422	0.192196	8.45881e-08	474	6	4.24097e-14	4.04331e-05	BRAF	2	2
2296	GDC-0879	GDSC2	BRAF	BRAF_mut	-1.30276	0.163651	8.87231e-17	387	6	-2.24301	0.222449	1.04443e-26	474	6	4.24097e-14	4.99236e-24	BRAF	T	T
1036	PLX-4720	GDSC2	BRAF	BRAF_mut	-1.2654	0.164022	1.05042e-15	408	6	-2.24301	0.222449	1.04443e-26	474	6	5.28362e-13	5.25347e-24	BRAF	T	T
1036	PLX-4720	GDSC2	ELAVL1	BRAF_mut	-1.2654	0.164022	1.05042e-15	408	6	-0.716919	0.190433	0.000148671	474	6	5.28362e-13	0.0747813	BRAF	2	2
1036	PLX-4720	GDSC2	LIF	BRAF_mut	-1.2654	0.164022	1.05042e-15	408	6	-0.913016	0.194277	1.97729e-06	474	6	5.28362e-13	0.000994578	BRAF	2	2
1036	PLX-4720	GDSC2	TIPRL	BRAF_mut	-1.2654	0.164022	1.05042e-15	408	6	-0.791396	0.173847	4.16014e-06	474	6	5.28362e-13	0.00209255	BRAF	2	2
1061	SB590885	GDSC2	BRAF	BRAF_mut	-1.09196	0.144295	3.54856e-15	390	6	-2.24301	0.222449	1.04443e-26	474	6	1.69976e-12	5.00281e-24	BRAF	T	T
1061	SB590885	GDSC2	MYOZ1	BRAF_mut	-1.09196	0.144295	3.54856e-15	390	6	0.0703351	0.169631	0.67838	474	6	1.69976e-12	0.99009	BRAF	No link; Gene not in network	-
1061	SB590885	GDSC2	PPP2R4	BRAF_mut	-1.09196	0.144295	3.54856e-15	390	6	-0.602767	0.162714	0.000190201	474	6	1.69976e-12	0.0911064	BRAF	2	2
1061	SB590885	GDSC2	NFATC2	BRAF_mut	-1.09196	0.144295	3.54856e-15	390	6	-1.01422	0.192196	8.45881e-08	474	6	1.69976e-12	4.05177e-05	BRAF	2	2
1061	SB590885	GDSC2	TIPRL	BRAF_mut	-1.09196	0.144295	3.54856e-15	390	6	-0.791396	0.173847	4.16014e-06	474	6	1.69976e-12	0.00199271	BRAF	2	2
1061	SB590885	GDSC1	MAPK1	BRAF_mut	-1.53114	0.202254	3.71885e-15	401	6	-1.56636	0.197345	2.00469e-16	474	6	1.79992e-12	9.70268e-14	BRAF	1	1
1061	SB590885	GDSC1	MITF	BRAF_mut	-1.53114	0.202254	3.71885e-15	401	6	-0.82351	0.173816	1.62348e-06	474	6	1.79992e-12	0.000785766	BRAF	2	2
1061	SB590885	GDSC1	BRAF	BRAF_mut	-1.53114	0.202254	3.71885e-15	401	6	-2.24301	0.222449	1.04443e-26	474	6	1.79992e-12	5.05503e-24	BRAF	T	T
1036	PLX-4720	GDSC1	BRAF	BRAF_mut	-1.48024	0.195818	4.39581e-15	412	6	-2.24301	0.222449	1.04443e-26	474	6	2.16713e-12	5.14903e-24	BRAF	T	T
1036	PLX-4720	GDSC1	MITF	BRAF_mut	-1.48024	0.195818	4.39581e-15	412	6	-0.82351	0.173816	1.62348e-06	474	6	2.16713e-12	0.000800378	BRAF	2	2
1047	Nutlin-3a (-)	GDSC2	PPM1D	TP53_mut	0.888051	0.122607	6.39109e-14	399	6	1.00803	0.156459	4.3699e-11	474	6	3.14442e-11	2.14999e-08	MDM2	1	1
1047	Nutlin-3a (-)	GDSC2	MDM4	TP53_mut	0.888051	0.122607	6.39109e-14	399	6	1.07288	0.145924	3.56443e-14	474	6	3.14442e-11	1.7537e-11	MDM2	1	1
1047	Nutlin-3a (-)	GDSC2	TP53BP1	TP53_mut	0.888051	0.122607	6.39109e-14	399	6	-0.935072	0.150074	1.96182e-10	474	6	3.14442e-11	9.65216e-08	MDM2	2	2
1047	Nutlin-3a (-)	GDSC2	UBE3B	TP53_mut	0.888051	0.122607	6.39109e-14	399	6	0.0759818	0.101253	0.452872	474	6	3.14442e-11	0.904342	MDM2	2	2
1047	Nutlin-3a (-)	GDSC2	TP53	TP53_mut	0.888051	0.122607	6.39109e-14	399	6	-1.26724	0.1635	1.10384e-15	474	6	3.14442e-11	5.43091e-13	MDM2	1	1
1047	Nutlin-3a (-)	GDSC2	LTA4H	TP53_mut	0.888051	0.122607	6.39109e-14	399	6	0.259454	0.111257	0.0193478	474	6	3.14442e-11	0.865376	MDM2	4	4
1047	Nutlin-3a (-)	GDSC2	USP28	TP53_mut	0.888051	0.122607	6.39109e-14	399	6	-0.952958	0.151413	1.26307e-10	474	6	3.14442e-11	6.21433e-08	MDM2	3	3
1047	Nutlin-3a (-)	GDSC2	MDM2	TP53_mut	0.888051	0.122607	6.39109e-14	399	6	1.15742	0.157436	3.58371e-14	474	6	3.14442e-11	1.76318e-11	MDM2	T	T
1558	Lapatinib	GDSC2	EGFR	gain.cnaPANCAN301..CDK12.ERBB2.MED24.	-1.33832	0.201408	7.80364e-12	396	6	0.0497618	0.209241	0.812015	474	6	3.77696e-09	0.988137	EGFR;ERBB2	T	T
1558	Lapatinib	GDSC2	SHC1	gain.cnaPANCAN301..CDK12.ERBB2.MED24.	-1.33832	0.201408	7.80364e-12	396	6	-0.372449	0.233342	0.109976	474	6	3.77696e-09	0.89052	EGFR;ERBB2	1	1
1558	Lapatinib	GDSC2	ERBB2	gain.cnaPANCAN301..CDK12.ERBB2.MED24.	-1.33832	0.201408	7.80364e-12	396	6	-2.53338	0.260721	1.05406e-24	474	6	3.77696e-09	5.10167e-22	EGFR;ERBB2	T	T
1032	Afatinib	GDSC2	EGFR	gain.cnaPANCAN301..CDK12.ERBB2.MED24.	-1.44286	0.217033	8.00015e-12	410	6	0.0497618	0.209241	0.812015	474	6	4.02408e-09	0.985677	EGFR;ERBB2	T	T
1032	Afatinib	GDSC2	MIEN1	gain.cnaPANCAN301..CDK12.ERBB2.MED24.	-1.44286	0.217033	8.00015e-12	410	6	-1.58368	0.225993	6.01673e-13	474	6	4.02408e-09	3.02642e-10	EGFR;ERBB2	No link; Gene not in network	-
1032	Afatinib	GDSC2	HAP1	gain.cnaPANCAN301..CDK12.ERBB2.MED24.	-1.44286	0.217033	8.00015e-12	410	6	-0.695608	0.208004	0.000767688	474	6	4.02408e-09	0.193074	EGFR;ERBB2	No link; Gene not in network	-
1032	Afatinib	GDSC2	GAB1	gain.cnaPANCAN301..CDK12.ERBB2.MED24.	-1.44286	0.217033	8.00015e-12	410	6	-0.162521	0.221715	0.463421	474	6	4.02408e-09	0.984336	EGFR;ERBB2	1	1
1032	Afatinib	GDSC2	SHC1	gain.cnaPANCAN301..CDK12.ERBB2.MED24.	-1.44286	0.217033	8.00015e-12	410	6	-0.372449	0.233342	0.109976	474	6	4.02408e-09	0.884734	EGFR;ERBB2	1	1
1032	Afatinib	GDSC2	ERBB2	gain.cnaPANCAN301..CDK12.ERBB2.MED24.	-1.44286	0.217033	8.00015e-12	410	6	-2.53338	0.260721	1.05406e-24	474	6	4.02408e-09	5.30195e-22	EGFR;ERBB2	T	T
1032	Afatinib	GDSC2	ERBB3	gain.cnaPANCAN301..CDK12.ERBB2.MED24.	-1.44286	0.217033	8.00015e-12	410	6	-1.59938	0.24135	1.13302e-11	474	6	4.02408e-09	5.4861e-09	EGFR;ERBB2	1	1
2022	PF-06747775	GDSC2	EGFR	gain.cnaPANCAN301..CDK12.ERBB2.MED24.	-1.56825	0.244059	3.95402e-11	391	6	0.0497618	0.209241	0.812015	474	6	1.90979e-08	0.988272	EGFR	T	T
2022	PF-06747775	GDSC2	SHC1	gain.cnaPANCAN301..CDK12.ERBB2.MED24.	-1.56825	0.244059	3.95402e-11	391	6	-0.372449	0.233342	0.109976	474	6	1.90979e-08	0.88868	EGFR	1	1
2022	PF-06747775	GDSC2	ERBB2	gain.cnaPANCAN301..CDK12.ERBB2.MED24.	-1.56825	0.244059	3.95402e-11	391	6	-2.53338	0.260721	1.05406e-24	474	6	1.90979e-08	5.09113e-22	EGFR	1	1
2022	PF-06747775	GDSC2	GAB1	gain.cnaPANCAN301..CDK12.ERBB2.MED24.	-1.56825	0.244059	3.95402e-11	391	6	-0.162521	0.221715	0.463421	474	6	1.90979e-08	0.981178	EGFR	1	1
2022	PF-06747775	GDSC2	TIPIN	gain.cnaPANCAN301..CDK12.ERBB2.MED24.	-1.56825	0.244059	3.95402e-11	391	6	-0.557655	0.21359	0.00878468	474	6	1.90979e-08	0.589644	EGFR	3	3
2022	PF-06747775	GDSC2	GRB2	gain.cnaPANCAN301..CDK12.ERBB2.MED24.	-1.56825	0.244059	3.95402e-11	391	6	-0.0607861	0.235921	0.796667	474	6	1.90979e-08	0.983829	EGFR	1	1
2022	PF-06747775	GDSC2	HAP1	gain.cnaPANCAN301..CDK12.ERBB2.MED24.	-1.56825	0.244059	3.95402e-11	391	6	-0.695608	0.208004	0.000767688	474	6	1.90979e-08	0.185397	EGFR	No link; Gene not in network	-
2022	PF-06747775	GDSC2	CDC37	gain.cnaPANCAN301..CDK12.ERBB2.MED24.	-1.56825	0.244059	3.95402e-11	391	6	-0.555244	0.207308	0.00717579	474	6	1.90979e-08	0.930777	EGFR	1	1
2022	PF-06747775	GDSC2	MIEN1	gain.cnaPANCAN301..CDK12.ERBB2.MED24.	-1.56825	0.244059	3.95402e-11	391	6	-1.58368	0.225993	6.01673e-13	474	6	1.90979e-08	2.90608e-10	EGFR	No link; Gene not in network	-
1047	Nutlin-3a (-)	GDSC1	MDM4	TP53_mut	1.0208	0.159704	5.4012e-11	412	6	1.07288	0.145924	3.56443e-14	474	6	2.66279e-08	1.75727e-11	MDM2	1	1
1047	Nutlin-3a (-)	GDSC1	PPM1D	TP53_mut	1.0208	0.159704	5.4012e-11	412	6	1.00803	0.156459	4.3699e-11	474	6	2.66279e-08	2.15436e-08	MDM2	1	1
1047	Nutlin-3a (-)	GDSC1	USP7	TP53_mut	1.0208	0.159704	5.4012e-11	412	6	0.96103	0.148713	3.79492e-11	474	6	2.66279e-08	1.8709e-08	MDM2	1	1
1047	Nutlin-3a (-)	GDSC1	TP53	TP53_mut	1.0208	0.159704	5.4012e-11	412	6	-1.26724	0.1635	1.10384e-15	474	6	2.66279e-08	5.44195e-13	MDM2	1	1
1047	Nutlin-3a (-)	GDSC1	USP28	TP53_mut	1.0208	0.159704	5.4012e-11	412	6	-0.952958	0.151413	1.26307e-10	474	6	2.66279e-08	6.22696e-08	MDM2	3	3
1047	Nutlin-3a (-)	GDSC1	MDM2	TP53_mut	1.0208	0.159704	5.4012e-11	412	6	1.15742	0.157436	3.58371e-14	474	6	2.66279e-08	1.76677e-11	MDM2	T	T
1047	Nutlin-3a (-)	GDSC1	TP53BP1	TP53_mut	1.0208	0.159704	5.4012e-11	412	6	-0.935072	0.150074	1.96182e-10	474	6	2.66279e-08	9.67178e-08	MDM2	2	2
1169	AZ628	GDSC2	NFATC2	BRAF_mut	-1.14347	0.180721	8.06642e-11	390	6	-1.01422	0.192196	8.45881e-08	474	6	3.86382e-08	4.05177e-05	RAF1;BRAF	2	2
1169	AZ628	GDSC2	BRAF	BRAF_mut	-1.14347	0.180721	8.06642e-11	390	6	-2.24301	0.222449	1.04443e-26	474	6	3.86382e-08	5.00281e-24	RAF1;BRAF	T	T
1169	AZ628	GDSC2	MAPRE3	BRAF_mut	-1.14347	0.180721	8.06642e-11	390	6	0.149251	0.172659	0.387167	474	6	3.86382e-08	0.99559	RAF1;BRAF	3	3
1169	AZ628	GDSC2	MAPK1	BRAF_mut	-1.14347	0.180721	8.06642e-11	390	6	-1.56636	0.197345	2.00469e-16	474	6	3.86382e-08	9.60244e-14	RAF1;BRAF	1	1
1169	AZ628	GDSC2	CHD1	BRAF_mut	-1.14347	0.180721	8.06642e-11	390	6	-0.541365	0.181238	0.00268884	474	6	3.86382e-08	0.535368	RAF1;BRAF	4	4
1169	AZ628	GDSC2	RAF1	BRAF_mut	-1.14347	0.180721	8.06642e-11	390	6	0.361685	0.187304	0.0530121	474	6	3.86382e-08	0.980636	RAF1;BRAF	T	T
1169	AZ628	GDSC2	CGREF1	BRAF_mut	-1.14347	0.180721	8.06642e-11	390	6	-0.0729026	0.159804	0.648211	474	6	3.86382e-08	0.976452	RAF1;BRAF	No link; No connection	-
1445	AZD8835	GDSC1	RICTOR	PIK3CA_mut	-1.07559	0.172131	1.66272e-10	454	6	-0.535471	0.130265	3.35406e-05	474	6	8.49648e-08	0.00856963	PIK3CD;PIK3CA	1	1
1445	AZD8835	GDSC1	PIK3CA	PIK3CA_mut	-1.07559	0.172131	1.66272e-10	454	6	-1.66949	0.195264	5.08706e-19	474	6	8.49648e-08	2.59949e-16	PIK3CD;PIK3CA	T	T
2020	Poziotinib	GDSC2	HAP1	gain.cnaPANCAN301..CDK12.ERBB2.MED24.	-1.54399	0.250627	2.64241e-10	391	6	-0.695608	0.208004	0.000767688	474	6	1.27628e-07	0.185397	EGFR;ERBB2	No link; Gene not in network	-
2020	Poziotinib	GDSC2	ERBB2	gain.cnaPANCAN301..CDK12.ERBB2.MED24.	-1.54399	0.250627	2.64241e-10	391	6	-2.53338	0.260721	1.05406e-24	474	6	1.27628e-07	5.09113e-22	EGFR;ERBB2	T	T
2020	Poziotinib	GDSC2	EGFR	gain.cnaPANCAN301..CDK12.ERBB2.MED24.	-1.54399	0.250627	2.64241e-10	391	6	0.0497618	0.209241	0.812015	474	6	1.27628e-07	0.988272	EGFR;ERBB2	T	T
2020	Poziotinib	GDSC2	SHC1	gain.cnaPANCAN301..CDK12.ERBB2.MED24.	-1.54399	0.250627	2.64241e-10	391	6	-0.372449	0.233342	0.109976	474	6	1.27628e-07	0.88868	EGFR;ERBB2	1	1
2020	Poziotinib	GDSC2	MIEN1	gain.cnaPANCAN301..CDK12.ERBB2.MED24.	-1.54399	0.250627	2.64241e-10	391	6	-1.58368	0.225993	6.01673e-13	474	6	1.27628e-07	2.90608e-10	EGFR;ERBB2	No link; Gene not in network	-
2020	Poziotinib	GDSC2	ERBB3	gain.cnaPANCAN301..CDK12.ERBB2.MED24.	-1.54399	0.250627	2.64241e-10	391	6	-1.59938	0.24135	1.13302e-11	474	6	1.27628e-07	5.26797e-09	EGFR;ERBB2	1	1
2020	Poziotinib	GDSC2	GRB2	gain.cnaPANCAN301..CDK12.ERBB2.MED24.	-1.54399	0.250627	2.64241e-10	391	6	-0.0607861	0.235921	0.796667	474	6	1.27628e-07	0.983829	EGFR;ERBB2	1	1
2020	Poziotinib	GDSC2	PGAP3	gain.cnaPANCAN301..CDK12.ERBB2.MED24.	-1.54399	0.250627	2.64241e-10	391	6	-0.996998	0.215851	2.97982e-06	474	6	1.27628e-07	0.000719627	EGFR;ERBB2	No link; Gene not in network	-
2103	Capmatinib	GDSC2	MET	gain.cnaPANCAN129..MET.	-1.07774	0.179612	7.95373e-10	391	6	-0.678842	0.213161	0.00136534	474	6	3.8337e-07	0.137188	MET	T	T
2103	Capmatinib	GDSC2	FCHO2	gain.cnaPANCAN129..MET.	-1.07774	0.179612	7.95373e-10	391	6	-0.721133	0.187527	0.00010619	474	6	3.8337e-07	0.0336277	MET	2	2
2103	Capmatinib	GDSC2	OCM	gain.cnaPANCAN129..MET.	-1.07774	0.179612	7.95373e-10	391	6	-0.226226	0.163356	0.165665	474	6	3.8337e-07	0.750957	MET	No link; Gene not in network	-
2103	Capmatinib	GDSC2	CAV1	gain.cnaPANCAN129..MET.	-1.07774	0.179612	7.95373e-10	391	6	-0.23432	0.180767	0.194492	474	6	3.8337e-07	0.994825	MET	2	2
2103	Capmatinib	GDSC2	CCIN	gain.cnaPANCAN129..MET.	-1.07774	0.179612	7.95373e-10	391	6	-0.106725	0.200144	0.593811	474	6	3.8337e-07	0.982462	MET	No link; No connection	-
2103	Capmatinib	GDSC2	GAB1	gain.cnaPANCAN129..MET.	-1.07774	0.179612	7.95373e-10	391	6	-0.542811	0.21429	0.0110315	474	6	3.8337e-07	0.753042	MET	1	1
2021	EGF816	GDSC2	ERBB2	gain.cnaPANCAN301..CDK12.ERBB2.MED24.	-1.14969	0.192465	9.53772e-10	391	6	-2.53338	0.260721	1.05406e-24	474	6	4.60672e-07	5.09113e-22	EGFR	1	1
2021	EGF816	GDSC2	MIEN1	gain.cnaPANCAN301..CDK12.ERBB2.MED24.	-1.14969	0.192465	9.53772e-10	391	6	-1.58368	0.225993	6.01673e-13	474	6	4.60672e-07	2.90608e-10	EGFR	No link; Gene not in network	-
2021	EGF816	GDSC2	SHC1	gain.cnaPANCAN301..CDK12.ERBB2.MED24.	-1.14969	0.192465	9.53772e-10	391	6	-0.372449	0.233342	0.109976	474	6	4.60672e-07	0.88868	EGFR	1	1
2021	EGF816	GDSC2	EGFR	gain.cnaPANCAN301..CDK12.ERBB2.MED24.	-1.14969	0.192465	9.53772e-10	391	6	0.0497618	0.209241	0.812015	474	6	4.60672e-07	0.988272	EGFR	T	T
1561	Taselisib	GDSC2	PIK3CA	PIK3CA_mut	-0.881361	0.149804	1.8106e-09	409	6	-1.66949	0.195264	5.08706e-19	474	6	9.10731e-07	2.55879e-16	PIK3CD;PIK3CA;PIK3CG	T	T
1561	Taselisib	GDSC2	RICTOR	PIK3CA_mut	-0.881361	0.149804	1.8106e-09	409	6	-0.535471	0.130265	3.35406e-05	474	6	9.10731e-07	0.00843547	PIK3CD;PIK3CA;PIK3CG	1	1
1561	Taselisib	GDSC2	MAPKAP1	PIK3CA_mut	-0.881361	0.149804	1.8106e-09	409	6	-0.354574	0.143878	0.0134226	474	6	9.10731e-07	0.679987	PIK3CD;PIK3CA;PIK3CG	2	2
2253	AZD8835	GDSC2	MAPKAP1	PIK3CA_mut	-0.80143	0.138333	3.14307e-09	391	6	-0.354574	0.143878	0.0134226	474	6	1.51496e-06	0.651597	PIK3CA;PIK3CB	2	2
2253	AZD8835	GDSC2	RICTOR	PIK3CA_mut	-0.80143	0.138333	3.14307e-09	391	6	-0.535471	0.130265	3.35406e-05	474	6	1.51496e-06	0.00808329	PIK3CA;PIK3CB	1	1
2253	AZD8835	GDSC2	ERBB3	PIK3CA_mut	-0.80143	0.138333	3.14307e-09	391	6	-0.285523	0.179973	0.112154	474	6	1.51496e-06	0.997272	PIK3CA;PIK3CB	1	1
2253	AZD8835	GDSC2	PIK3CA	PIK3CA_mut	-0.80143	0.138333	3.14307e-09	391	6	-1.66949	0.195264	5.08706e-19	474	6	1.51496e-06	2.45196e-16	PIK3CA;PIK3CB	T	T
1259	Talazoparib	GDSC1	RHNO1	EWSR1.FLI1_mut	-1.86949	0.322236	3.30278e-09	446	6	-0.738886	0.356169	0.0375927	474	6	1.65139e-06	0.543003	PARP1;PARP2	No link; Drug target(s) not in CRISPR screen	-
1560	Alpelisib	GDSC2	MAPKAP1	PIK3CA_mut	-0.886353	0.153104	3.34463e-09	408	6	-0.354574	0.143878	0.0134226	474	6	1.68235e-06	0.679987	PIK3CA	2	2
1560	Alpelisib	GDSC2	RICTOR	PIK3CA_mut	-0.886353	0.153104	3.34463e-09	408	6	-0.535471	0.130265	3.35406e-05	474	6	1.68235e-06	0.00843547	PIK3CA	1	1
1560	Alpelisib	GDSC2	PIK3CA	PIK3CA_mut	-0.886353	0.153104	3.34463e-09	408	6	-1.66949	0.195264	5.08706e-19	474	6	1.68235e-06	2.55879e-16	PIK3CA	T	T
1411	EGFRM_5104	GDSC1	ERBB2	gain.cnaPANCAN301..CDK12.ERBB2.MED24.	-1.39297	0.241375	4.09699e-09	458	6	-2.53338	0.260721	1.05406e-24	474	6	2.08127e-06	5.35465e-22	EGFR	1	1
1411	EGFRM_5104	GDSC1	MIEN1	gain.cnaPANCAN301..CDK12.ERBB2.MED24.	-1.39297	0.241375	4.09699e-09	458	6	-1.58368	0.225993	6.01673e-13	474	6	2.08127e-06	3.0565e-10	EGFR	No link; Gene not in network	-
1411	EGFRM_5104	GDSC1	RECK	gain.cnaPANCAN301..CDK12.ERBB2.MED24.	-1.39297	0.241375	4.09699e-09	458	6	0.192596	0.186116	0.300482	474	6	2.08127e-06	0.985045	EGFR	3	3
1411	EGFRM_5104	GDSC1	EGFR	gain.cnaPANCAN301..CDK12.ERBB2.MED24.	-1.39297	0.241375	4.09699e-09	458	6	0.0497618	0.209241	0.812015	474	6	2.08127e-06	0.985062	EGFR	T	T
1411	EGFRM_5104	GDSC1	SHC1	gain.cnaPANCAN301..CDK12.ERBB2.MED24.	-1.39297	0.241375	4.09699e-09	458	6	-0.372449	0.233342	0.109976	474	6	2.08127e-06	0.886213	EGFR	1	1
1411	EGFRM_5104	GDSC1	CDC37	gain.cnaPANCAN301..CDK12.ERBB2.MED24.	-1.39297	0.241375	4.09699e-09	458	6	-0.555244	0.207308	0.00717579	474	6	2.08127e-06	0.839103	EGFR	1	1
1411	EGFRM_5104	GDSC1	ERBB3	gain.cnaPANCAN301..CDK12.ERBB2.MED24.	-1.39297	0.241375	4.09699e-09	458	6	-1.59938	0.24135	1.13302e-11	474	6	2.08127e-06	5.54064e-09	EGFR	1	1
1411	EGFRM_5104	GDSC1	GRB2	gain.cnaPANCAN301..CDK12.ERBB2.MED24.	-1.39297	0.241375	4.09699e-09	458	6	-0.0607861	0.235921	0.796667	474	6	2.08127e-06	0.987814	EGFR	1	1
1945	Taselisib	GDSC2	PNKD	PIK3CA_mut	-0.829038	0.145053	5.22534e-09	393	6	-0.346554	0.124381	0.00514619	474	6	2.52384e-06	0.414268	PIK3CD;PIK3CA;PIK3CG	No link; Gene not in network	-
1945	Taselisib	GDSC2	PIK3CA	PIK3CA_mut	-0.829038	0.145053	5.22534e-09	393	6	-1.66949	0.195264	5.08706e-19	474	6	2.52384e-06	2.45705e-16	PIK3CD;PIK3CA;PIK3CG	T	T
1945	Taselisib	GDSC2	MAPKAP1	PIK3CA_mut	-0.829038	0.145053	5.22534e-09	393	6	-0.354574	0.143878	0.0134226	474	6	2.52384e-06	0.652949	PIK3CD;PIK3CA;PIK3CG	2	2
1945	Taselisib	GDSC2	RICTOR	PIK3CA_mut	-0.829038	0.145053	5.22534e-09	393	6	-0.535471	0.130265	3.35406e-05	474	6	2.52384e-06	0.00810006	PIK3CD;PIK3CA;PIK3CG	1	1
2075	EGFR_8897	GDSC2	MIEN1	gain.cnaPANCAN301..CDK12.ERBB2.MED24.	-1.20976	0.21387	7.53131e-09	388	6	-1.58368	0.225993	6.01673e-13	474	6	3.62256e-06	2.89405e-10	EGFR	No link; Gene not in network	-
2075	EGFR_8897	GDSC2	ERBB3	gain.cnaPANCAN301..CDK12.ERBB2.MED24.	-1.20976	0.21387	7.53131e-09	388	6	-1.59938	0.24135	1.13302e-11	474	6	3.62256e-06	5.24615e-09	EGFR	1	1
2075	EGFR_8897	GDSC2	SHC1	gain.cnaPANCAN301..CDK12.ERBB2.MED24.	-1.20976	0.21387	7.53131e-09	388	6	-0.372449	0.233342	0.109976	474	6	3.62256e-06	0.885001	EGFR	1	1
2075	EGFR_8897	GDSC2	GRB2	gain.cnaPANCAN301..CDK12.ERBB2.MED24.	-1.20976	0.21387	7.53131e-09	388	6	-0.0607861	0.235921	0.796667	474	6	3.62256e-06	0.979755	EGFR	1	1
2075	EGFR_8897	GDSC2	EGFR	gain.cnaPANCAN301..CDK12.ERBB2.MED24.	-1.20976	0.21387	7.53131e-09	388	6	0.0497618	0.209241	0.812015	474	6	3.62256e-06	0.988544	EGFR	T	T
2075	EGFR_8897	GDSC2	ERCC8	gain.cnaPANCAN301..CDK12.ERBB2.MED24.	-1.20976	0.21387	7.53131e-09	388	6	0.0990006	0.198764	0.61838	474	6	3.62256e-06	0.991286	EGFR	2	2
2075	EGFR_8897	GDSC2	ERBB2	gain.cnaPANCAN301..CDK12.ERBB2.MED24.	-1.20976	0.21387	7.53131e-09	388	6	-2.53338	0.260721	1.05406e-24	474	6	3.62256e-06	5.07005e-22	EGFR	1	1
1062	Selumetinib	GDSC2	RAF1	BRAF_mut	-1.15204	0.203801	7.69739e-09	387	6	0.361685	0.187304	0.0530121	474	6	3.67935e-06	0.98097	MAP2K1;MAP2K2	No link; Drug target(s) not in CRISPR screen	-
1062	Selumetinib	GDSC2	MAPK1	BRAF_mut	-1.15204	0.203801	7.69739e-09	387	6	-1.56636	0.197345	2.00469e-16	474	6	3.67935e-06	9.58239e-14	MAP2K1;MAP2K2	No link; Drug target(s) not in CRISPR screen	-
1062	Selumetinib	GDSC2	BRAF	BRAF_mut	-1.15204	0.203801	7.69739e-09	387	6	-2.24301	0.222449	1.04443e-26	474	6	3.67935e-06	4.99236e-24	MAP2K1;MAP2K2	No link; Drug target(s) not in CRISPR screen	-
1446	PI3Ka_4409	GDSC1	PIK3CA	PIK3CA_mut	-0.997778	0.175893	7.61617e-09	456	6	-1.66949	0.195264	5.08706e-19	474	6	3.89948e-06	2.60458e-16	PIK3CD;PIK3CA	T	T
1446	PI3Ka_4409	GDSC1	RICTOR	PIK3CA_mut	-0.997778	0.175893	7.61617e-09	456	6	-0.535471	0.130265	3.35406e-05	474	6	3.89948e-06	0.0085864	PIK3CD;PIK3CA	1	1
1446	PI3Ka_4409	GDSC1	MAPKAP1	PIK3CA_mut	-0.997778	0.175893	7.61617e-09	456	6	-0.354574	0.143878	0.0134226	474	6	3.89948e-06	0.692153	PIK3CD;PIK3CA	2	2
1446	PI3Ka_4409	GDSC1	AKT1	PIK3CA_mut	-0.997778	0.175893	7.61617e-09	456	6	-0.682269	0.15761	1.22787e-05	474	6	3.89948e-06	0.00628669	PIK3CD;PIK3CA	1	1
2271	CP-724714	GDSC2	MIEN1	gain.cnaPANCAN301..CDK12.ERBB2.MED24.	-1.08331	0.192231	8.58728e-09	387	6	-1.58368	0.225993	6.01673e-13	474	6	4.10472e-06	2.876e-10	ERBB2	No link; Gene not in network	-
2271	CP-724714	GDSC2	ERBB2	gain.cnaPANCAN301..CDK12.ERBB2.MED24.	-1.08331	0.192231	8.58728e-09	387	6	-2.53338	0.260721	1.05406e-24	474	6	4.10472e-06	5.03843e-22	ERBB2	T	T
2271	CP-724714	GDSC2	ERBB3	gain.cnaPANCAN301..CDK12.ERBB2.MED24.	-1.08331	0.192231	8.58728e-09	387	6	-1.59938	0.24135	1.13302e-11	474	6	4.10472e-06	5.21343e-09	ERBB2	1	1
277	Linifanib	GDSC1	PTPRC	FLT3_mut	-1.58532	0.285	1.509e-08	456	6	0.160833	0.296682	0.587688	474	6	7.72609e-06	0.982873	FLT3;FLT4;KDR;KIT;CSF1R;FLT1	3	3
277	Linifanib	GDSC1	WSB1	FLT3_mut	-1.58532	0.285	1.509e-08	456	6	-1.08012	0.319235	0.000663642	474	6	7.72609e-06	0.339785	FLT3;FLT4;KDR;KIT;CSF1R;FLT1	3	3
277	Linifanib	GDSC1	PCDHB12	FLT3_mut	-1.58532	0.285	1.509e-08	456	6	-0.27957	0.328016	0.393863	474	6	7.72609e-06	0.942706	FLT3;FLT4;KDR;KIT;CSF1R;FLT1	No link; Gene not in network	-
277	Linifanib	GDSC1	FLT3	FLT3_mut	-1.58532	0.285	1.509e-08	456	6	-2.01875	0.30605	1.42304e-11	474	6	7.72609e-06	7.28597e-09	FLT3;FLT4;KDR;KIT;CSF1R;FLT1	T	T
277	Linifanib	GDSC1	GAB2	FLT3_mut	-1.58532	0.285	1.509e-08	456	6	-0.926619	0.316224	0.00324351	474	6	7.72609e-06	0.517544	FLT3;FLT4;KDR;KIT;CSF1R;FLT1	2	2
277	Linifanib	GDSC1	SPTSSA	FLT3_mut	-1.58532	0.285	1.509e-08	456	6	-0.823692	0.317012	0.00911742	474	6	7.72609e-06	0.933623	FLT3;FLT4;KDR;KIT;CSF1R;FLT1	5+	5+
277	Linifanib	GDSC1	MEF2D	FLT3_mut	-1.58532	0.285	1.509e-08	456	6	-1.09792	0.32619	0.000708507	474	6	7.72609e-06	0.0906889	FLT3;FLT4;KDR;KIT;CSF1R;FLT1	3	3
277	Linifanib	GDSC1	STAT5B	FLT3_mut	-1.58532	0.285	1.509e-08	456	6	-0.692571	0.335343	0.0384586	474	6	7.72609e-06	0.996576	FLT3;FLT4;KDR;KIT;CSF1R;FLT1	1	1
277	Linifanib	GDSC1	SIK3	FLT3_mut	-1.58532	0.285	1.509e-08	456	6	-1.53526	0.315449	8.24717e-07	474	6	7.72609e-06	0.000422255	FLT3;FLT4;KDR;KIT;CSF1R;FLT1	3	3
277	Linifanib	GDSC1	CAMSAP1	FLT3_mut	-1.58532	0.285	1.509e-08	456	6	0.0420209	0.331452	0.899115	474	6	7.72609e-06	0.992921	FLT3;FLT4;KDR;KIT;CSF1R;FLT1	No link; Gene not in network	-
1453	RAF_9304	GDSC1	ZEB2	BRAF_mut	-1.07279	0.195513	2.39985e-08	459	6	-0.40768	0.175654	0.0199357	474	6	1.23113e-05	0.861425	ARAF;RAF1;BRAF	No link; Gene not in network	-
1453	RAF_9304	GDSC1	RAF1	BRAF_mut	-1.07279	0.195513	2.39985e-08	459	6	0.361685	0.187304	0.0530121	474	6	1.23113e-05	0.98565	ARAF;RAF1;BRAF	T	T
1453	RAF_9304	GDSC1	MAPK1	BRAF_mut	-1.07279	0.195513	2.39985e-08	459	6	-1.56636	0.197345	2.00469e-16	474	6	1.23113e-05	1.0284e-13	ARAF;RAF1;BRAF	1	1
1453	RAF_9304	GDSC1	BRAF	BRAF_mut	-1.07279	0.195513	2.39985e-08	459	6	-2.24301	0.222449	1.04443e-26	474	6	1.23113e-05	5.35791e-24	ARAF;RAF1;BRAF	T	T
1453	RAF_9304	GDSC1	CHD1	BRAF_mut	-1.07279	0.195513	2.39985e-08	459	6	-0.541365	0.181238	0.00268884	474	6	1.23113e-05	0.573369	ARAF;RAF1;BRAF	4	4
1453	RAF_9304	GDSC1	PPP6C	BRAF_mut	-1.07279	0.195513	2.39985e-08	459	6	-0.275044	0.159977	0.0850757	474	6	1.23113e-05	0.950271	ARAF;RAF1;BRAF	3	3
1453	RAF_9304	GDSC1	PPP2R4	BRAF_mut	-1.07279	0.195513	2.39985e-08	459	6	-0.602767	0.162714	0.000190201	474	6	1.23113e-05	0.0975732	ARAF;RAF1;BRAF	2	2
1453	RAF_9304	GDSC1	SLC22A17	BRAF_mut	-1.07279	0.195513	2.39985e-08	459	6	0.269534	0.169933	0.112234	474	6	1.23113e-05	0.859341	ARAF;RAF1;BRAF	No link; No connection	-
1850	Tepotinib	GDSC2	GAB1	gain.cnaPANCAN129..MET.	-0.945201	0.17474	3.48787e-08	390	6	-0.542811	0.21429	0.0110315	474	6	1.67069e-05	0.748355	MET	1	1
1850	Tepotinib	GDSC2	MET	gain.cnaPANCAN129..MET.	-0.945201	0.17474	3.48787e-08	390	6	-0.678842	0.213161	0.00136534	474	6	1.67069e-05	0.136334	MET	T	T
1410	AZD9291	GDSC1	MIEN1	gain.cnaPANCAN301..CDK12.ERBB2.MED24.	-1.27372	0.234559	3.36566e-08	456	6	-1.58368	0.225993	6.01673e-13	474	6	1.72658e-05	3.08658e-10	EGFR	No link; Gene not in network	-
1410	AZD9291	GDSC1	EGFR	gain.cnaPANCAN301..CDK12.ERBB2.MED24.	-1.27372	0.234559	3.36566e-08	456	6	0.0497618	0.209241	0.812015	474	6	1.72658e-05	0.984459	EGFR	T	T
1410	AZD9291	GDSC1	SHC1	gain.cnaPANCAN301..CDK12.ERBB2.MED24.	-1.27372	0.234559	3.36566e-08	456	6	-0.372449	0.233342	0.109976	474	6	1.72658e-05	0.885466	EGFR	1	1
1410	AZD9291	GDSC1	CDC37	gain.cnaPANCAN301..CDK12.ERBB2.MED24.	-1.27372	0.234559	3.36566e-08	456	6	-0.555244	0.207308	0.00717579	474	6	1.72658e-05	0.847362	EGFR	1	1
1410	AZD9291	GDSC1	ERBB2	gain.cnaPANCAN301..CDK12.ERBB2.MED24.	-1.27372	0.234559	3.36566e-08	456	6	-2.53338	0.260721	1.05406e-24	474	6	1.72658e-05	5.40735e-22	EGFR	1	1
1410	AZD9291	GDSC1	GRB2	gain.cnaPANCAN301..CDK12.ERBB2.MED24.	-1.27372	0.234559	3.36566e-08	456	6	-0.0607861	0.235921	0.796667	474	6	1.72658e-05	0.98626	EGFR	1	1
1991	Ibrutinib	GDSC2	ERBB2	gain.cnaPANCAN301..CDK12.ERBB2.MED24.	-1.22444	0.226663	3.65946e-08	393	6	-2.53338	0.260721	1.05406e-24	474	6	1.76752e-05	5.09113e-22	BTK	No link; Drug target(s) not in CRISPR screen	-
1991	Ibrutinib	GDSC2	STXBP3	gain.cnaPANCAN301..CDK12.ERBB2.MED24.	-1.22444	0.226663	3.65946e-08	393	6	-0.651455	0.22023	0.00296012	474	6	1.76752e-05	0.357435	BTK	No link; Drug target(s) not in CRISPR screen	-
1991	Ibrutinib	GDSC2	EGFR	gain.cnaPANCAN301..CDK12.ERBB2.MED24.	-1.22444	0.226663	3.65946e-08	393	6	0.0497618	0.209241	0.812015	474	6	1.76752e-05	0.988272	BTK	No link; Drug target(s) not in CRISPR screen	-
1991	Ibrutinib	GDSC2	HAP1	gain.cnaPANCAN301..CDK12.ERBB2.MED24.	-1.22444	0.226663	3.65946e-08	393	6	-0.695608	0.208004	0.000767688	474	6	1.76752e-05	0.185397	BTK	No link; Drug target(s) not in CRISPR screen	-
1991	Ibrutinib	GDSC2	GRB2	gain.cnaPANCAN301..CDK12.ERBB2.MED24.	-1.22444	0.226663	3.65946e-08	393	6	-0.0607861	0.235921	0.796667	474	6	1.76752e-05	0.983829	BTK	No link; Drug target(s) not in CRISPR screen	-
1991	Ibrutinib	GDSC2	SHC1	gain.cnaPANCAN301..CDK12.ERBB2.MED24.	-1.22444	0.226663	3.65946e-08	393	6	-0.372449	0.233342	0.109976	474	6	1.76752e-05	0.88868	BTK	No link; Drug target(s) not in CRISPR screen	-
1915	AZD3759	GDSC2	GAB1	EGFR_mut	-1.51314	0.281405	4.26358e-08	395	6	-0.322114	0.30113	0.284471	474	6	2.06357e-05	0.981025	EGFR	1	1
1915	AZD3759	GDSC2	KLF5	EGFR_mut	-1.51314	0.281405	4.26358e-08	395	6	0.14378	0.296526	0.627717	474	6	2.06357e-05	0.992134	EGFR	3	3
1915	AZD3759	GDSC2	EGFR	EGFR_mut	-1.51314	0.281405	4.26358e-08	395	6	-0.858098	0.289238	0.00287625	474	6	2.06357e-05	0.464034	EGFR	T	T
1915	AZD3759	GDSC2	SHC1	EGFR_mut	-1.51314	0.281405	4.26358e-08	395	6	-0.741036	0.308049	0.0158231	474	6	2.06357e-05	0.64387	EGFR	1	1
1915	AZD3759	GDSC2	ZNF117	EGFR_mut	-1.51314	0.281405	4.26358e-08	395	6	0.694002	0.282888	0.0138505	474	6	2.06357e-05	0.793175	EGFR	No link; Gene not in network	-
1915	AZD3759	GDSC2	GRB2	EGFR_mut	-1.51314	0.281405	4.26358e-08	395	6	-0.72581	0.304072	0.0166573	474	6	2.06357e-05	0.983413	EGFR	1	1
1799	Ibrutinib	GDSC2	ERBB2	gain.cnaPANCAN301..CDK12.ERBB2.MED24.	-1.28872	0.240066	4.37616e-08	378	6	-2.53338	0.260721	1.05406e-24	474	6	2.17058e-05	5.22816e-22	BTK	No link; Drug target(s) not in CRISPR screen	-
1799	Ibrutinib	GDSC2	EGFR	gain.cnaPANCAN301..CDK12.ERBB2.MED24.	-1.28872	0.240066	4.37616e-08	378	6	0.0497618	0.209241	0.812015	474	6	2.17058e-05	0.98656	BTK	No link; Drug target(s) not in CRISPR screen	-
1799	Ibrutinib	GDSC2	GRB2	gain.cnaPANCAN301..CDK12.ERBB2.MED24.	-1.28872	0.240066	4.37616e-08	378	6	-0.0607861	0.235921	0.796667	474	6	2.17058e-05	0.983334	BTK	No link; Drug target(s) not in CRISPR screen	-
1799	Ibrutinib	GDSC2	SHC1	gain.cnaPANCAN301..CDK12.ERBB2.MED24.	-1.28872	0.240066	4.37616e-08	378	6	-0.372449	0.233342	0.109976	474	6	2.17058e-05	0.872422	BTK	No link; Drug target(s) not in CRISPR screen	-
1799	Ibrutinib	GDSC2	HAP1	gain.cnaPANCAN301..CDK12.ERBB2.MED24.	-1.28872	0.240066	4.37616e-08	378	6	-0.695608	0.208004	0.000767688	474	6	2.17058e-05	0.190387	BTK	No link; Drug target(s) not in CRISPR screen	-
1799	Ibrutinib	GDSC2	ERBB3	gain.cnaPANCAN301..CDK12.ERBB2.MED24.	-1.28872	0.240066	4.37616e-08	378	6	-1.59938	0.24135	1.13302e-11	474	6	2.17058e-05	5.40975e-09	BTK	No link; Drug target(s) not in CRISPR screen	-
2252	Selumetinib	GDSC2	RBM17	BRAF_mut	-1.09577	0.206443	6.39421e-08	391	6	-0.358095	0.196394	0.0677661	474	6	3.08201e-05	0.99201	MAP2K1;MAP2K2	No link; Drug target(s) not in CRISPR screen	-
2252	Selumetinib	GDSC2	BRAF	BRAF_mut	-1.09577	0.206443	6.39421e-08	391	6	-2.24301	0.222449	1.04443e-26	474	6	3.08201e-05	5.03414e-24	MAP2K1;MAP2K2	No link; Drug target(s) not in CRISPR screen	-
2252	Selumetinib	GDSC2	SHOC2	BRAF_mut	-1.09577	0.206443	6.39421e-08	391	6	0.512758	0.196741	0.00890517	474	6	3.08201e-05	0.999468	MAP2K1;MAP2K2	No link; Drug target(s) not in CRISPR screen	-
2252	Selumetinib	GDSC2	FOXA1	BRAF_mut	-1.09577	0.206443	6.39421e-08	391	6	0.141171	0.213163	0.507703	474	6	3.08201e-05	0.95851	MAP2K1;MAP2K2	No link; Drug target(s) not in CRISPR screen	-
2252	Selumetinib	GDSC2	MAPK1	BRAF_mut	-1.09577	0.206443	6.39421e-08	391	6	-1.56636	0.197345	2.00469e-16	474	6	3.08201e-05	9.66258e-14	MAP2K1;MAP2K2	No link; Drug target(s) not in CRISPR screen	-
2252	Selumetinib	GDSC2	RAF1	BRAF_mut	-1.09577	0.206443	6.39421e-08	391	6	0.361685	0.187304	0.0530121	474	6	3.08201e-05	0.979645	MAP2K1;MAP2K2	No link; Drug target(s) not in CRISPR screen	-
1857	Ravoxertinib	GDSC2	BRAF	BRAF_mut	-0.942858	0.179542	8.85311e-08	387	6	-2.24301	0.222449	1.04443e-26	474	6	4.23178e-05	4.99236e-24	MAPK3;MAPK1	1	1
1857	Ravoxertinib	GDSC2	MAPK1	BRAF_mut	-0.942858	0.179542	8.85311e-08	387	6	-1.56636	0.197345	2.00469e-16	474	6	4.23178e-05	9.58239e-14	MAPK3;MAPK1	T	T
1919	Osimertinib	GDSC2	SHC1	EGFR_mut	-1.5123	0.288137	9.08231e-08	393	6	-0.741036	0.308049	0.0158231	474	6	4.38676e-05	0.64254	EGFR	1	1
1919	Osimertinib	GDSC2	GRB2	EGFR_mut	-1.5123	0.288137	9.08231e-08	393	6	-0.72581	0.304072	0.0166573	474	6	4.38676e-05	0.983829	EGFR	1	1
1919	Osimertinib	GDSC2	ERBB2	EGFR_mut	-1.5123	0.288137	9.08231e-08	393	6	0.125591	0.3108	0.686121	474	6	4.38676e-05	0.996285	EGFR	1	1
1919	Osimertinib	GDSC2	EGFR	EGFR_mut	-1.5123	0.288137	9.08231e-08	393	6	-0.858098	0.289238	0.00287625	474	6	4.38676e-05	0.463075	EGFR	T	T
1919	Osimertinib	GDSC2	GAB1	EGFR_mut	-1.5123	0.288137	9.08231e-08	393	6	-0.322114	0.30113	0.284471	474	6	4.38676e-05	0.981178	EGFR	1	1
1060	PD0325901	GDSC2	BRAF	BRAF_mut	-1.06385	0.203423	1.0402e-07	413	6	-2.24301	0.222449	1.04443e-26	474	6	5.2322e-05	5.25347e-24	MAP2K1;MAP2K2	No link; Drug target(s) not in CRISPR screen	-
1060	PD0325901	GDSC2	RAF1	BRAF_mut	-1.06385	0.203423	1.0402e-07	413	6	0.361685	0.187304	0.0530121	474	6	5.2322e-05	0.985781	MAP2K1;MAP2K2	No link; Drug target(s) not in CRISPR screen	-
1060	PD0325901	GDSC2	SHOC2	BRAF_mut	-1.06385	0.203423	1.0402e-07	413	6	0.512758	0.196741	0.00890517	474	6	5.2322e-05	0.999468	MAP2K1;MAP2K2	No link; Drug target(s) not in CRISPR screen	-
1060	PD0325901	GDSC2	CHD1	BRAF_mut	-1.06385	0.203423	1.0402e-07	413	6	-0.541365	0.181238	0.00268884	474	6	5.2322e-05	0.562192	MAP2K1;MAP2K2	No link; Drug target(s) not in CRISPR screen	-
1060	PD0325901	GDSC2	FOXA1	BRAF_mut	-1.06385	0.203423	1.0402e-07	413	6	0.141171	0.213163	0.507703	474	6	5.2322e-05	0.964825	MAP2K1;MAP2K2	No link; Drug target(s) not in CRISPR screen	-
1060	PD0325901	GDSC2	MAPK1	BRAF_mut	-1.06385	0.203423	1.0402e-07	413	6	-1.56636	0.197345	2.00469e-16	474	6	5.2322e-05	1.00836e-13	MAP2K1;MAP2K2	No link; Drug target(s) not in CRISPR screen	-
1912	Afuresertib	GDSC2	AKT1	PTEN_mut	-0.828935	0.159503	1.22468e-07	393	6	-0.515332	0.165519	0.00175088	474	6	5.91522e-05	0.169135	AKT1;AKT3;AKT2	T	T
1912	Afuresertib	GDSC2	MAPKAP1	PTEN_mut	-0.828935	0.159503	1.22468e-07	393	6	-0.0913154	0.152658	0.549651	474	6	5.91522e-05	0.911382	AKT1;AKT3;AKT2	1	1
1912	Afuresertib	GDSC2	MLST8	PTEN_mut	-0.828935	0.159503	1.22468e-07	393	6	-0.329152	0.139115	0.0176411	474	6	5.91522e-05	0.616396	AKT1;AKT3;AKT2	1	1
1912	Afuresertib	GDSC2	STX4	PTEN_mut	-0.828935	0.159503	1.22468e-07	393	6	-0.121998	0.16686	0.464567	474	6	5.91522e-05	0.980379	AKT1;AKT3;AKT2	2	2
1912	Afuresertib	GDSC2	C8B	PTEN_mut	-0.828935	0.159503	1.22468e-07	393	6	-0.239984	0.140942	0.088133	474	6	5.91522e-05	0.882803	AKT1;AKT3;AKT2	3	3
1912	Afuresertib	GDSC2	RICTOR	PTEN_mut	-0.828935	0.159503	1.22468e-07	393	6	-0.473442	0.138759	0.000596478	474	6	5.91522e-05	0.0630824	AKT1;AKT3;AKT2	1	1
2297	SGX-523	GDSC2	GAB1	gain.cnaPANCAN129..MET.	-0.858024	0.167023	1.71224e-07	387	6	-0.542811	0.21429	0.0110315	474	6	8.18452e-05	0.746792	MET	1	1
2297	SGX-523	GDSC2	MET	gain.cnaPANCAN129..MET.	-0.858024	0.167023	1.71224e-07	387	6	-0.678842	0.213161	0.00136534	474	6	8.18452e-05	0.136049	MET	T	T
1372	Trametinib	GDSC2	RAF1	BRAF_mut	-1.05948	0.205999	1.67851e-07	398	6	0.361685	0.187304	0.0530121	474	6	8.2415e-05	0.983715	MAP2K1;MAP2K2	No link; Drug target(s) not in CRISPR screen	-
1372	Trametinib	GDSC2	MAPK1	BRAF_mut	-1.05948	0.205999	1.67851e-07	398	6	-1.56636	0.197345	2.00469e-16	474	6	8.2415e-05	9.843e-14	MAP2K1;MAP2K2	No link; Drug target(s) not in CRISPR screen	-
1372	Trametinib	GDSC2	SHOC2	BRAF_mut	-1.05948	0.205999	1.67851e-07	398	6	0.512758	0.196741	0.00890517	474	6	8.2415e-05	0.999468	MAP2K1;MAP2K2	No link; Drug target(s) not in CRISPR screen	-
1372	Trametinib	GDSC2	BRAF	BRAF_mut	-1.05948	0.205999	1.67851e-07	398	6	-2.24301	0.222449	1.04443e-26	474	6	8.2415e-05	5.12814e-24	MAP2K1;MAP2K2	No link; Drug target(s) not in CRISPR screen	-
1549	Sapitinib	GDSC2	SHC1	gain.cnaPANCAN301..CDK12.ERBB2.MED24.	-1.25489	0.244174	1.73839e-07	409	6	-0.372449	0.233342	0.109976	474	6	8.74409e-05	0.884734	ERBB3;EGFR;ERBB2	1	1
1549	Sapitinib	GDSC2	EGFR	gain.cnaPANCAN301..CDK12.ERBB2.MED24.	-1.25489	0.244174	1.73839e-07	409	6	0.0497618	0.209241	0.812015	474	6	8.74409e-05	0.985677	ERBB3;EGFR;ERBB2	T	T
1549	Sapitinib	GDSC2	ERBB2	gain.cnaPANCAN301..CDK12.ERBB2.MED24.	-1.25489	0.244174	1.73839e-07	409	6	-2.53338	0.260721	1.05406e-24	474	6	8.74409e-05	5.30195e-22	ERBB3;EGFR;ERBB2	T	T
1549	Sapitinib	GDSC2	GAB1	gain.cnaPANCAN301..CDK12.ERBB2.MED24.	-1.25489	0.244174	1.73839e-07	409	6	-0.162521	0.221715	0.463421	474	6	8.74409e-05	0.984336	ERBB3;EGFR;ERBB2	1	1
1549	Sapitinib	GDSC2	GRB2	gain.cnaPANCAN301..CDK12.ERBB2.MED24.	-1.25489	0.244174	1.73839e-07	409	6	-0.0607861	0.235921	0.796667	474	6	8.74409e-05	0.984141	ERBB3;EGFR;ERBB2	1	1
1993	THZ1	GDSC2	GATA3	loss.cnaPANCAN282	1.08534	0.217185	3.78349e-07	393	6	-0.321043	0.3819	0.40037	474	6	9.13713e-05	0.994266	CDK7	No link; Drug target(s) not in CRISPR screen	-
1993	THZ1	GDSC2	GATA3	loss.cnaPANCAN283	1.08534	0.217185	3.78349e-07	393	6	-0.321043	0.3819	0.40037	474	6	9.13713e-05	0.994266	CDK7	No link; Drug target(s) not in CRISPR screen	-
1993	THZ1	GDSC2	FECH	loss.cnaPANCAN282	1.08534	0.217185	3.78349e-07	393	6	-0.552133	0.289503	0.0560241	474	6	9.13713e-05	0.791087	CDK7	No link; Drug target(s) not in CRISPR screen	-
1993	THZ1	GDSC2	FECH	loss.cnaPANCAN283	1.08534	0.217185	3.78349e-07	393	6	-0.552133	0.289503	0.0560241	474	6	9.13713e-05	0.791087	CDK7	No link; Drug target(s) not in CRISPR screen	-
1993	THZ1	GDSC2	VPS37D	loss.cnaPANCAN282	1.08534	0.217185	3.78349e-07	393	6	0.480514	0.267393	0.0718442	474	6	9.13713e-05	0.877777	CDK7	No link; Drug target(s) not in CRISPR screen	-
1993	THZ1	GDSC2	VPS37D	loss.cnaPANCAN283	1.08534	0.217185	3.78349e-07	393	6	0.480514	0.267393	0.0718442	474	6	9.13713e-05	0.877777	CDK7	No link; Drug target(s) not in CRISPR screen	-
1993	THZ1	GDSC2	KRT31	loss.cnaPANCAN282	1.08534	0.217185	3.78349e-07	393	6	-0.289167	0.262491	0.270317	474	6	9.13713e-05	0.893116	CDK7	No link; Drug target(s) not in CRISPR screen	-
1993	THZ1	GDSC2	KRT31	loss.cnaPANCAN283	1.08534	0.217185	3.78349e-07	393	6	-0.289167	0.262491	0.270317	474	6	9.13713e-05	0.893116	CDK7	No link; Drug target(s) not in CRISPR screen	-
1993	THZ1	GDSC2	MDM4	loss.cnaPANCAN282	1.08534	0.217185	3.78349e-07	393	6	-0.847566	0.362228	0.0189422	474	6	9.13713e-05	0.996824	CDK7	No link; Drug target(s) not in CRISPR screen	-
1993	THZ1	GDSC2	MDM4	loss.cnaPANCAN283	1.08534	0.217185	3.78349e-07	393	6	-0.847566	0.362228	0.0189422	474	6	9.13713e-05	0.996824	CDK7	No link; Drug target(s) not in CRISPR screen	-
1993	THZ1	GDSC2	PPM1D	loss.cnaPANCAN282	1.08534	0.217185	3.78349e-07	393	6	-1.11429	0.380655	0.00327513	474	6	9.13713e-05	0.209194	CDK7	No link; Drug target(s) not in CRISPR screen	-
1993	THZ1	GDSC2	PPM1D	loss.cnaPANCAN283	1.08534	0.217185	3.78349e-07	393	6	-1.11429	0.380655	0.00327513	474	6	9.13713e-05	0.209194	CDK7	No link; Drug target(s) not in CRISPR screen	-
1564	SCH772984	GDSC2	BRAF	BRAF_mut	-0.999398	0.195075	1.90326e-07	408	6	-2.24301	0.222449	1.04443e-26	474	6	9.57338e-05	5.25347e-24	MAPK3;MAPK1	1	1
1564	SCH772984	GDSC2	MAPK1	BRAF_mut	-0.999398	0.195075	1.90326e-07	408	6	-1.56636	0.197345	2.00469e-16	474	6	9.57338e-05	1.00836e-13	MAPK3;MAPK1	T	T
1564	SCH772984	GDSC2	RNASE7	BRAF_mut	-0.999398	0.195075	1.90326e-07	408	6	-0.355445	0.174236	0.0409028	474	6	9.57338e-05	0.814821	MAPK3;MAPK1	No link; Gene not in network	-
1564	SCH772984	GDSC2	SHOC2	BRAF_mut	-0.999398	0.195075	1.90326e-07	408	6	0.512758	0.196741	0.00890517	474	6	9.57338e-05	0.999468	MAPK3;MAPK1	2	2
1564	SCH772984	GDSC2	RAF1	BRAF_mut	-0.999398	0.195075	1.90326e-07	408	6	0.361685	0.187304	0.0530121	474	6	9.57338e-05	0.985781	MAPK3;MAPK1	1	1
1919	Osimertinib	GDSC2	SHC1	gain.cnaPANCAN301..CDK12.ERBB2.MED24.	-1.14448	0.22972	4.11564e-07	393	6	-0.372449	0.233342	0.109976	474	6	9.93927e-05	0.88868	EGFR	1	1
1919	Osimertinib	GDSC2	GRB2	gain.cnaPANCAN301..CDK12.ERBB2.MED24.	-1.14448	0.22972	4.11564e-07	393	6	-0.0607861	0.235921	0.796667	474	6	9.93927e-05	0.983829	EGFR	1	1
1919	Osimertinib	GDSC2	ERBB2	gain.cnaPANCAN301..CDK12.ERBB2.MED24.	-1.14448	0.22972	4.11564e-07	393	6	-2.53338	0.260721	1.05406e-24	474	6	9.93927e-05	5.09113e-22	EGFR	1	1
1919	Osimertinib	GDSC2	EGFR	gain.cnaPANCAN301..CDK12.ERBB2.MED24.	-1.14448	0.22972	4.11564e-07	393	6	0.0497618	0.209241	0.812015	474	6	9.93927e-05	0.988272	EGFR	T	T
1919	Osimertinib	GDSC2	GAB1	gain.cnaPANCAN301..CDK12.ERBB2.MED24.	-1.14448	0.22972	4.11564e-07	393	6	-0.162521	0.221715	0.463421	474	6	9.93927e-05	0.981178	EGFR	1	1
1936	Savolitinib	GDSC2	GAB1	gain.cnaPANCAN129..MET.	-0.971867	0.190952	2.2598e-07	393	6	-0.542811	0.21429	0.0110315	474	6	0.000109148	0.754604	MET	1	1
1936	Savolitinib	GDSC2	PTPN11	gain.cnaPANCAN129..MET.	-0.971867	0.190952	2.2598e-07	393	6	-0.524233	0.215925	0.0148733	474	6	0.000109148	0.992537	MET	1	1
1936	Savolitinib	GDSC2	TSHZ1	gain.cnaPANCAN129..MET.	-0.971867	0.190952	2.2598e-07	393	6	-0.474227	0.172917	0.00589655	474	6	0.000109148	0.474672	MET	No link; Gene not in network	-
1936	Savolitinib	GDSC2	MET	gain.cnaPANCAN129..MET.	-0.971867	0.190952	2.2598e-07	393	6	-0.678842	0.213161	0.00136534	474	6	0.000109148	0.137472	MET	T	T
1936	Savolitinib	GDSC2	CAV1	gain.cnaPANCAN129..MET.	-0.971867	0.190952	2.2598e-07	393	6	-0.23432	0.180767	0.194492	474	6	0.000109148	0.994728	MET	2	2
1177	Niraparib	GDSC2	FEN1	EWSR1.FLI1_mut	-1.26524	0.250601	2.78509e-07	377	6	-0.841757	0.344138	0.0141372	474	6	0.000137862	0.853972	PARP1;PARP2	No link; Drug target(s) not in CRISPR screen	-
1017	Olaparib	GDSC1	STAG1	EWSR1.FLI1_mut	-1.59235	0.316984	3.36019e-07	417	6	-2.8919	0.362528	1.38303e-16	474	6	0.000163305	3.36075e-14	PARP1;PARP2	No link; Drug target(s) not in CRISPR screen	-
1017	Olaparib	GDSC1	FLI1	EWSR1.FLI1_mut	-1.59235	0.316984	3.36019e-07	417	6	-4.29363	0.349775	2.4665e-41	474	6	0.000163305	1.19872e-38	PARP1;PARP2	No link; Drug target(s) not in CRISPR screen	-
1014	Refametinib	GDSC2	RAF1	BRAF_mut	-1.02154	0.204427	3.76142e-07	387	6	0.361685	0.187304	0.0530121	474	6	0.000179796	0.98097	MAP2K1;MAP2K2	No link; Drug target(s) not in CRISPR screen	-
1014	Refametinib	GDSC2	MAPK1	BRAF_mut	-1.02154	0.204427	3.76142e-07	387	6	-1.56636	0.197345	2.00469e-16	474	6	0.000179796	9.58239e-14	MAP2K1;MAP2K2	No link; Drug target(s) not in CRISPR screen	-
1403	AZD6094	GDSC1	CAV1	gain.cnaPANCAN129..MET.	-0.972594	0.19459	4.0049e-07	456	6	-0.23432	0.180767	0.194492	474	6	0.000205852	0.994567	MET	2	2
1403	AZD6094	GDSC1	GAB1	gain.cnaPANCAN129..MET.	-0.972594	0.19459	4.0049e-07	456	6	-0.542811	0.21429	0.0110315	474	6	0.000205852	0.645326	MET	1	1
1403	AZD6094	GDSC1	MET	gain.cnaPANCAN129..MET.	-0.972594	0.19459	4.0049e-07	456	6	-0.678842	0.213161	0.00136534	474	6	0.000205852	0.121913	MET	T	T
1032	Afatinib	GDSC1	SHC1	gain.cnaPANCAN124..EGFR.	-0.990146	0.1995	4.67804e-07	416	6	-0.420371	0.1884	0.0252759	474	6	0.000227353	0.646531	EGFR;ERBB2	1	1
1032	Afatinib	GDSC1	GAB1	gain.cnaPANCAN124..EGFR.	-0.990146	0.1995	4.67804e-07	416	6	-0.5614	0.175779	0.00132198	474	6	0.000227353	0.321242	EGFR;ERBB2	1	1
1032	Afatinib	GDSC1	GRB2	gain.cnaPANCAN124..EGFR.	-0.990146	0.1995	4.67804e-07	416	6	-0.453239	0.193129	0.0185885	474	6	0.000227353	0.986385	EGFR;ERBB2	1	1
1032	Afatinib	GDSC1	EGFR	gain.cnaPANCAN124..EGFR.	-0.990146	0.1995	4.67804e-07	416	6	-0.448403	0.163887	0.0060153	474	6	0.000227353	0.38218	EGFR;ERBB2	T	T
1032	Afatinib	GDSC1	ERBB2	gain.cnaPANCAN124..EGFR.	-0.990146	0.1995	4.67804e-07	416	6	-0.168722	0.221705	0.446508	474	6	0.000227353	0.996182	EGFR;ERBB2	T	T
1032	Afatinib	GDSC1	TP63	gain.cnaPANCAN124..EGFR.	-0.990146	0.1995	4.67804e-07	416	6	-0.414899	0.186711	0.0258829	474	6	0.000227353	0.996389	EGFR;ERBB2	2	2
1032	Afatinib	GDSC1	ITGA3	gain.cnaPANCAN124..EGFR.	-0.990146	0.1995	4.67804e-07	416	6	-0.32099	0.16841	0.0561758	474	6	0.000227353	0.85317	EGFR;ERBB2	1	1
1032	Afatinib	GDSC1	CBLC	gain.cnaPANCAN124..EGFR.	-0.990146	0.1995	4.67804e-07	416	6	0.459678	0.148387	0.00184772	474	6	0.000227353	0.454966	EGFR;ERBB2	1	1
1032	Afatinib	GDSC1	PHLDA3	gain.cnaPANCAN124..EGFR.	-0.990146	0.1995	4.67804e-07	416	6	0.0842928	0.170214	0.620402	474	6	0.000227353	0.960353	EGFR;ERBB2	No link; Gene not in network	-
1032	Afatinib	GDSC1	MIEN1	gain.cnaPANCAN124..EGFR.	-0.990146	0.1995	4.67804e-07	416	6	-0.23227	0.181516	0.200292	474	6	0.000227353	0.997413	EGFR;ERBB2	No link; Gene not in network	-
1010	Gefitinib	GDSC2	EGFR	gain.cnaPANCAN124..EGFR.	-0.858191	0.173879	5.31124e-07	393	6	-0.448403	0.163887	0.0060153	474	6	0.000256533	0.484232	EGFR	T	T
1010	Gefitinib	GDSC2	GAB1	gain.cnaPANCAN124..EGFR.	-0.858191	0.173879	5.31124e-07	393	6	-0.5614	0.175779	0.00132198	474	6	0.000256533	0.319259	EGFR	1	1
1010	Gefitinib	GDSC2	SHC1	gain.cnaPANCAN124..EGFR.	-0.858191	0.173879	5.31124e-07	393	6	-0.420371	0.1884	0.0252759	474	6	0.000256533	0.64254	EGFR	1	1
1010	Gefitinib	GDSC2	GRB2	gain.cnaPANCAN124..EGFR.	-0.858191	0.173879	5.31124e-07	393	6	-0.453239	0.193129	0.0185885	474	6	0.000256533	0.983829	EGFR	1	1
1970	ERK_6197	GDSC2	MAPK1	BRAF_mut	-0.915485	0.185506	5.32547e-07	393	6	-1.56636	0.197345	2.00469e-16	474	6	0.00025722	9.68263e-14	MAPK3;MAPK1	T	T
1970	ERK_6197	GDSC2	BRAF	BRAF_mut	-0.915485	0.185506	5.32547e-07	393	6	-2.24301	0.222449	1.04443e-26	474	6	0.00025722	5.04458e-24	MAPK3;MAPK1	1	1
1970	ERK_6197	GDSC2	RNASE7	BRAF_mut	-0.915485	0.185506	5.32547e-07	393	6	-0.355445	0.174236	0.0409028	474	6	0.00025722	0.805102	MAPK3;MAPK1	No link; Gene not in network	-
1915	AZD3759	GDSC2	GAB1	gain.cnaPANCAN124..EGFR.	-0.812892	0.169425	1.11507e-06	395	6	-0.5614	0.175779	0.00132198	474	6	0.000269846	0.31992	EGFR	1	1
1915	AZD3759	GDSC2	KLF5	gain.cnaPANCAN124..EGFR.	-0.812892	0.169425	1.11507e-06	395	6	-0.147231	0.170516	0.387707	474	6	0.000269846	0.992134	EGFR	3	3
1915	AZD3759	GDSC2	EGFR	gain.cnaPANCAN124..EGFR.	-0.812892	0.169425	1.11507e-06	395	6	-0.448403	0.163887	0.0060153	474	6	0.000269846	0.485234	EGFR	T	T
1915	AZD3759	GDSC2	SHC1	gain.cnaPANCAN124..EGFR.	-0.812892	0.169425	1.11507e-06	395	6	-0.420371	0.1884	0.0252759	474	6	0.000269846	0.64387	EGFR	1	1
1915	AZD3759	GDSC2	ZNF117	gain.cnaPANCAN124..EGFR.	-0.812892	0.169425	1.11507e-06	395	6	0.151341	0.143606	0.291662	474	6	0.000269846	0.968207	EGFR	No link; Gene not in network	-
1915	AZD3759	GDSC2	GRB2	gain.cnaPANCAN124..EGFR.	-0.812892	0.169425	1.11507e-06	395	6	-0.453239	0.193129	0.0185885	474	6	0.000269846	0.983413	EGFR	1	1
1908	Ulixertinib	GDSC2	SHOC2	BRAF_mut	-0.870242	0.178695	7.57666e-07	393	6	0.512758	0.196741	0.00890517	474	6	0.000365952	0.999468	MAPK3;MAPK1	2	2
1908	Ulixertinib	GDSC2	BRAF	BRAF_mut	-0.870242	0.178695	7.57666e-07	393	6	-2.24301	0.222449	1.04443e-26	474	6	0.000365952	5.04458e-24	MAPK3;MAPK1	1	1
1908	Ulixertinib	GDSC2	MAPK1	BRAF_mut	-0.870242	0.178695	7.57666e-07	393	6	-1.56636	0.197345	2.00469e-16	474	6	0.000365952	9.68263e-14	MAPK3;MAPK1	T	T
1085	Sorafenib	GDSC2	SIK3	FLT3_mut	-1.07296	0.220759	7.98856e-07	394	6	-1.53526	0.315449	8.24717e-07	474	6	0.000385848	0.000398338	RAF1;PDGFRA;FLT1;KIT;PDGFRB	2	2
1085	Sorafenib	GDSC2	STAT5B	FLT3_mut	-1.07296	0.220759	7.98856e-07	394	6	-0.692571	0.335343	0.0384586	474	6	0.000385848	0.992629	RAF1;PDGFRA;FLT1;KIT;PDGFRB	2	2
1085	Sorafenib	GDSC2	GAB2	FLT3_mut	-1.07296	0.220759	7.98856e-07	394	6	-0.926619	0.316224	0.00324351	474	6	0.000385848	0.630644	RAF1;PDGFRA;FLT1;KIT;PDGFRB	2	2
1085	Sorafenib	GDSC2	ALAD	FLT3_mut	-1.07296	0.220759	7.98856e-07	394	6	-1.61814	0.334481	9.62649e-07	474	6	0.000385848	0.000464959	RAF1;PDGFRA;FLT1;KIT;PDGFRB	4	4
1924	Ipatasertib	GDSC2	MAPKAP1	PTEN_mut	-0.781611	0.161515	8.93475e-07	393	6	-0.0913154	0.152658	0.549651	474	6	0.000431548	0.911382	AKT1;AKT3	1	1
1924	Ipatasertib	GDSC2	HIST2H2BF	PTEN_mut	-0.781611	0.161515	8.93475e-07	393	6	-0.160703	0.140527	0.252471	474	6	0.000431548	0.987942	AKT1;AKT3	2	2
1924	Ipatasertib	GDSC2	RICTOR	PTEN_mut	-0.781611	0.161515	8.93475e-07	393	6	-0.473442	0.138759	0.000596478	474	6	0.000431548	0.0630824	AKT1;AKT3	1	1
1924	Ipatasertib	GDSC2	HSP90B1	PTEN_mut	-0.781611	0.161515	8.93475e-07	393	6	0.436536	0.166987	0.00869839	474	6	0.000431548	0.914344	AKT1;AKT3	1	1
1924	Ipatasertib	GDSC2	MLST8	PTEN_mut	-0.781611	0.161515	8.93475e-07	393	6	-0.329152	0.139115	0.0176411	474	6	0.000431548	0.616396	AKT1;AKT3	1	1
1924	Ipatasertib	GDSC2	AKT1	PTEN_mut	-0.781611	0.161515	8.93475e-07	393	6	-0.515332	0.165519	0.00175088	474	6	0.000431548	0.169135	AKT1;AKT3	T	T
1993	THZ1	GDSC2	GATA3	loss.cnaPANCAN285	0.99805	0.215646	2.68978e-06	393	6	-0.235452	0.372365	0.527093	474	6	0.000433055	0.994266	CDK7	No link; Drug target(s) not in CRISPR screen	-
1993	THZ1	GDSC2	FECH	loss.cnaPANCAN285	0.99805	0.215646	2.68978e-06	393	6	-0.464827	0.288317	0.106435	474	6	0.000433055	0.861683	CDK7	No link; Drug target(s) not in CRISPR screen	-
1993	THZ1	GDSC2	VPS37D	loss.cnaPANCAN285	0.99805	0.215646	2.68978e-06	393	6	0.373558	0.26731	0.16184	474	6	0.000433055	0.892816	CDK7	No link; Drug target(s) not in CRISPR screen	-
1993	THZ1	GDSC2	KRT31	loss.cnaPANCAN285	0.99805	0.215646	2.68978e-06	393	6	-0.245911	0.262231	0.348142	474	6	0.000433055	0.893116	CDK7	No link; Drug target(s) not in CRISPR screen	-
1993	THZ1	GDSC2	MDM4	loss.cnaPANCAN285	0.99805	0.215646	2.68978e-06	393	6	-0.845492	0.353438	0.0164191	474	6	0.000433055	0.996824	CDK7	No link; Drug target(s) not in CRISPR screen	-
1993	THZ1	GDSC2	PPM1D	loss.cnaPANCAN285	0.99805	0.215646	2.68978e-06	393	6	-1.2197	0.369348	0.000895197	474	6	0.000433055	0.108095	CDK7	No link; Drug target(s) not in CRISPR screen	-
1975	BVD523	GDSC2	TADA2A	BRAF_mut	-0.851041	0.175895	8.97719e-07	393	6	0.163508	0.182738	0.370708	474	6	0.000433598	0.951908	MAPK3;MAPK1	3	3
1975	BVD523	GDSC2	CHD1	BRAF_mut	-0.851041	0.175895	8.97719e-07	393	6	-0.541365	0.181238	0.00268884	474	6	0.000433598	0.539839	MAPK3;MAPK1	3	3
1975	BVD523	GDSC2	MAPK1	BRAF_mut	-0.851041	0.175895	8.97719e-07	393	6	-1.56636	0.197345	2.00469e-16	474	6	0.000433598	9.68263e-14	MAPK3;MAPK1	T	T
1975	BVD523	GDSC2	CTNNB1	BRAF_mut	-0.851041	0.175895	8.97719e-07	393	6	-0.32518	0.206958	0.115652	474	6	0.000433598	0.997971	MAPK3;MAPK1	2	2
326	GSK690693	GDSC1	MLST8	PTEN_mut	-0.743337	0.153882	9.86697e-07	455	6	-0.329152	0.139115	0.0176411	474	6	0.000505189	0.638365	AKT1;AKT3;AKT2	1	1
326	GSK690693	GDSC1	RICTOR	PTEN_mut	-0.743337	0.153882	9.86697e-07	455	6	-0.473442	0.138759	0.000596478	474	6	0.000505189	0.06687	AKT1;AKT3;AKT2	1	1
2034	RAF_7242	GDSC2	BRAF	BRAF_mut	-0.961633	0.199963	1.04732e-06	391	6	-2.24301	0.222449	1.04443e-26	474	6	0.000505857	5.04458e-24	RAF1	1	1
2034	RAF_7242	GDSC2	SHOC2	BRAF_mut	-0.961633	0.199963	1.04732e-06	391	6	0.512758	0.196741	0.00890517	474	6	0.000505857	0.999468	RAF1	1	1
1993	THZ1	GDSC2	GATA3	loss.cnaPANCAN284	0.943789	0.208365	4.4253e-06	393	6	-0.301055	0.326773	0.356679	474	6	0.000534354	0.994266	CDK7	No link; Drug target(s) not in CRISPR screen	-
1993	THZ1	GDSC2	FECH	loss.cnaPANCAN284	0.943789	0.208365	4.4253e-06	393	6	-0.358135	0.259865	0.167729	474	6	0.000534354	0.920602	CDK7	No link; Drug target(s) not in CRISPR screen	-
1993	THZ1	GDSC2	VPS37D	loss.cnaPANCAN284	0.943789	0.208365	4.4253e-06	393	6	0.446642	0.243309	0.0659195	474	6	0.000534354	0.877777	CDK7	No link; Drug target(s) not in CRISPR screen	-
1993	THZ1	GDSC2	KRT31	loss.cnaPANCAN284	0.943789	0.208365	4.4253e-06	393	6	-0.247875	0.240562	0.302552	474	6	0.000534354	0.893116	CDK7	No link; Drug target(s) not in CRISPR screen	-
1993	THZ1	GDSC2	MDM4	loss.cnaPANCAN284	0.943789	0.208365	4.4253e-06	393	6	-0.610967	0.310439	0.0485969	474	6	0.000534354	0.996824	CDK7	No link; Drug target(s) not in CRISPR screen	-
1993	THZ1	GDSC2	PPM1D	loss.cnaPANCAN284	0.943789	0.208365	4.4253e-06	393	6	-0.904342	0.32214	0.00481632	474	6	0.000534354	0.258476	CDK7	No link; Drug target(s) not in CRISPR screen	-
1259	Talazoparib	GDSC2	AMICA1	EWSR1.FLI1_mut	-1.42384	0.297502	1.18561e-06	393	6	0.530738	0.356991	0.136636	474	6	0.000572649	0.929315	PARP1;PARP2	No link; Drug target(s) not in CRISPR screen	-
1032	Afatinib	GDSC1	SHC1	gain.cnaPANCAN301..CDK12.ERBB2.MED24.	-1.12079	0.241404	2.54236e-06	416	6	-0.372449	0.233342	0.109976	474	6	0.000617794	0.882587	EGFR;ERBB2	1	1
1032	Afatinib	GDSC1	GAB1	gain.cnaPANCAN301..CDK12.ERBB2.MED24.	-1.12079	0.241404	2.54236e-06	416	6	-0.162521	0.221715	0.463421	474	6	0.000617794	0.987824	EGFR;ERBB2	1	1
1032	Afatinib	GDSC1	GRB2	gain.cnaPANCAN301..CDK12.ERBB2.MED24.	-1.12079	0.241404	2.54236e-06	416	6	-0.0607861	0.235921	0.796667	474	6	0.000617794	0.986385	EGFR;ERBB2	1	1
1032	Afatinib	GDSC1	EGFR	gain.cnaPANCAN301..CDK12.ERBB2.MED24.	-1.12079	0.241404	2.54236e-06	416	6	0.0497618	0.209241	0.812015	474	6	0.000617794	0.985707	EGFR;ERBB2	T	T
1032	Afatinib	GDSC1	ERBB2	gain.cnaPANCAN301..CDK12.ERBB2.MED24.	-1.12079	0.241404	2.54236e-06	416	6	-2.53338	0.260721	1.05406e-24	474	6	0.000617794	5.12275e-22	EGFR;ERBB2	T	T
1032	Afatinib	GDSC1	TP63	gain.cnaPANCAN301..CDK12.ERBB2.MED24.	-1.12079	0.241404	2.54236e-06	416	6	0.0014169	0.228645	0.995056	474	6	0.000617794	0.996389	EGFR;ERBB2	2	2
1032	Afatinib	GDSC1	ITGA3	gain.cnaPANCAN301..CDK12.ERBB2.MED24.	-1.12079	0.241404	2.54236e-06	416	6	-0.335407	0.215186	0.118597	474	6	0.000617794	0.996872	EGFR;ERBB2	1	1
1032	Afatinib	GDSC1	CBLC	gain.cnaPANCAN301..CDK12.ERBB2.MED24.	-1.12079	0.241404	2.54236e-06	416	6	0.348733	0.198559	0.0785461	474	6	0.000617794	0.867577	EGFR;ERBB2	1	1
1032	Afatinib	GDSC1	PHLDA3	gain.cnaPANCAN301..CDK12.ERBB2.MED24.	-1.12079	0.241404	2.54236e-06	416	6	0.321043	0.21693	0.138434	474	6	0.000617794	0.960353	EGFR;ERBB2	No link; Gene not in network	-
1032	Afatinib	GDSC1	MIEN1	gain.cnaPANCAN301..CDK12.ERBB2.MED24.	-1.12079	0.241404	2.54236e-06	416	6	-1.58368	0.225993	6.01673e-13	474	6	0.000617794	2.92413e-10	EGFR;ERBB2	No link; Gene not in network	-
1050	ZM447439	GDSC2	MMS22L	CHD6_mut	1.14184	0.24102	1.5265e-06	391	6	0.276778	0.277343	0.318043	474	6	0.000731192	0.799526	AURKA;AURKB	No link; Drug target(s) not in CRISPR screen	-
1050	ZM447439	GDSC2	CRADD	CHD6_mut	1.14184	0.24102	1.5265e-06	391	6	-0.31598	0.355118	0.37338	474	6	0.000731192	0.927354	AURKA;AURKB	No link; Drug target(s) not in CRISPR screen	-
1050	ZM447439	GDSC2	ZBTB10	CHD6_mut	1.14184	0.24102	1.5265e-06	391	6	0.481706	0.34372	0.160645	474	6	0.000731192	0.998015	AURKA;AURKB	No link; Drug target(s) not in CRISPR screen	-
1916	AZD5363	GDSC2	PTEN	PTEN_mut	-0.759677	0.16062	1.59364e-06	393	6	-0.703872	0.147053	1.26027e-06	474	6	0.000769726	0.000608711	AKT1;ROCK2;AKT3;AKT2	1	1
1916	AZD5363	GDSC2	RICTOR	PTEN_mut	-0.759677	0.16062	1.59364e-06	393	6	-0.473442	0.138759	0.000596478	474	6	0.000769726	0.0630824	AKT1;ROCK2;AKT3;AKT2	1	1
1916	AZD5363	GDSC2	ARF5	PTEN_mut	-0.759677	0.16062	1.59364e-06	393	6	-0.151491	0.142966	0.289026	474	6	0.000769726	0.893849	AKT1;ROCK2;AKT3;AKT2	2	2
1916	AZD5363	GDSC2	AKT1	PTEN_mut	-0.759677	0.16062	1.59364e-06	393	6	-0.515332	0.165519	0.00175088	474	6	0.000769726	0.169135	AKT1;ROCK2;AKT3;AKT2	T	T
1916	AZD5363	GDSC2	SHOC2	PTEN_mut	-0.759677	0.16062	1.59364e-06	393	6	0.168142	0.172107	0.328345	474	6	0.000769726	0.999468	AKT1;ROCK2;AKT3;AKT2	2	2
1916	AZD5363	GDSC2	BCL10	PTEN_mut	-0.759677	0.16062	1.59364e-06	393	6	-0.362456	0.138792	0.00876786	474	6	0.000769726	0.705812	AKT1;ROCK2;AKT3;AKT2	2	2
1916	AZD5363	GDSC2	MLST8	PTEN_mut	-0.759677	0.16062	1.59364e-06	393	6	-0.329152	0.139115	0.0176411	474	6	0.000769726	0.616396	AKT1;ROCK2;AKT3;AKT2	1	1
1916	AZD5363	GDSC2	HSP90B1	PTEN_mut	-0.759677	0.16062	1.59364e-06	393	6	0.436536	0.166987	0.00869839	474	6	0.000769726	0.914344	AKT1;ROCK2;AKT3;AKT2	1	1
1916	AZD5363	GDSC2	MAPKAP1	PTEN_mut	-0.759677	0.16062	1.59364e-06	393	6	-0.0913154	0.152658	0.549651	474	6	0.000769726	0.911382	AKT1;ROCK2;AKT3;AKT2	1	1
1916	AZD5363	GDSC2	RHEB	PTEN_mut	-0.759677	0.16062	1.59364e-06	393	6	-0.158865	0.137761	0.2485	474	6	0.000769726	0.928855	AKT1;ROCK2;AKT3;AKT2	1	1
185	Linsitinib	GDSC1	HSP90B1	EWSR1.FLI1_mut	-1.84296	0.390246	1.70489e-06	430	6	-0.22689	0.366166	0.535414	474	6	0.000820054	0.995435	IGF1R;INSR	3	3
185	Linsitinib	GDSC1	IRS2	EWSR1.FLI1_mut	-1.84296	0.390246	1.70489e-06	430	6	-0.833201	0.361441	0.020793	474	6	0.000820054	0.593491	IGF1R;INSR	1	1
185	Linsitinib	GDSC1	FURIN	EWSR1.FLI1_mut	-1.84296	0.390246	1.70489e-06	430	6	-1.38015	0.364964	0.000138631	474	6	0.000820054	0.034183	IGF1R;INSR	3	3
185	Linsitinib	GDSC1	STT3A	EWSR1.FLI1_mut	-1.84296	0.390246	1.70489e-06	430	6	-0.765379	0.358244	0.0322222	474	6	0.000820054	0.723401	IGF1R;INSR	4	4
185	Linsitinib	GDSC1	CPD	EWSR1.FLI1_mut	-1.84296	0.390246	1.70489e-06	430	6	-0.820671	0.367599	0.0251937	474	6	0.000820054	0.712833	IGF1R;INSR	3	3
185	Linsitinib	GDSC1	CNPY2	EWSR1.FLI1_mut	-1.84296	0.390246	1.70489e-06	430	6	-1.02674	0.367976	0.00508201	474	6	0.000820054	0.301215	IGF1R;INSR	No link; Gene not in network	-
185	Linsitinib	GDSC1	IGF1R	EWSR1.FLI1_mut	-1.84296	0.390246	1.70489e-06	430	6	-1.20744	0.360283	0.000747689	474	6	0.000820054	0.0599398	IGF1R;INSR	T	T
1168	Erlotinib	GDSC2	ITGA3	gain.cnaPANCAN124..EGFR.	-0.792129	0.168296	1.79538e-06	393	6	-0.32099	0.16841	0.0561758	474	6	0.000867167	0.82221	EGFR	1	1
1168	Erlotinib	GDSC2	SHC1	gain.cnaPANCAN124..EGFR.	-0.792129	0.168296	1.79538e-06	393	6	-0.420371	0.1884	0.0252759	474	6	0.000867167	0.64254	EGFR	1	1
1168	Erlotinib	GDSC2	GAB1	gain.cnaPANCAN124..EGFR.	-0.792129	0.168296	1.79538e-06	393	6	-0.5614	0.175779	0.00132198	474	6	0.000867167	0.319259	EGFR	1	1
1168	Erlotinib	GDSC2	GRB2	gain.cnaPANCAN124..EGFR.	-0.792129	0.168296	1.79538e-06	393	6	-0.453239	0.193129	0.0185885	474	6	0.000867167	0.983829	EGFR	1	1
1168	Erlotinib	GDSC2	EGFR	gain.cnaPANCAN124..EGFR.	-0.792129	0.168296	1.79538e-06	393	6	-0.448403	0.163887	0.0060153	474	6	0.000867167	0.484232	EGFR	T	T
2040	Foretinib	GDSC2	PTPN11	gain.cnaPANCAN129..MET.	-0.773996	0.165828	2.19575e-06	391	6	-0.524233	0.215925	0.0148733	474	6	0.00106055	0.992537	PDGFRA;EGFR;MST1R;TEK;ROS1;FLT4;FGFR1;KDR;MET;PDGFRB	1	1
2040	Foretinib	GDSC2	MET	gain.cnaPANCAN129..MET.	-0.773996	0.165828	2.19575e-06	391	6	-0.678842	0.213161	0.00136534	474	6	0.00106055	0.137472	PDGFRA;EGFR;MST1R;TEK;ROS1;FLT4;FGFR1;KDR;MET;PDGFRB	T	T
1968	ERK_5051	GDSC2	SHOC2	BRAF_mut	-0.866338	0.186164	2.3617e-06	393	6	0.512758	0.196741	0.00890517	474	6	0.0011407	0.999468	MAPK3;MAPK1	2	2
1968	ERK_5051	GDSC2	MAPK1	BRAF_mut	-0.866338	0.186164	2.3617e-06	393	6	-1.56636	0.197345	2.00469e-16	474	6	0.0011407	9.68263e-14	MAPK3;MAPK1	T	T
1968	ERK_5051	GDSC2	RNASE7	BRAF_mut	-0.866338	0.186164	2.3617e-06	393	6	-0.355445	0.174236	0.0409028	474	6	0.0011407	0.805102	MAPK3;MAPK1	No link; Gene not in network	-
1968	ERK_5051	GDSC2	BRAF	BRAF_mut	-0.866338	0.186164	2.3617e-06	393	6	-2.24301	0.222449	1.04443e-26	474	6	0.0011407	5.04458e-24	MAPK3;MAPK1	1	1
1993	THZ1	GDSC2	GATA3	loss.cnaPANCAN286	0.972992	0.225192	1.22331e-05	393	6	-0.543093	0.387951	0.161109	474	6	0.00118172	0.994266	CDK7	No link; Drug target(s) not in CRISPR screen	-
1993	THZ1	GDSC2	FECH	loss.cnaPANCAN286	0.972992	0.225192	1.22331e-05	393	6	-0.551205	0.29887	0.0646574	474	6	0.00118172	0.791087	CDK7	No link; Drug target(s) not in CRISPR screen	-
1993	THZ1	GDSC2	VPS37D	loss.cnaPANCAN286	0.972992	0.225192	1.22331e-05	393	6	0.463643	0.276745	0.0933796	474	6	0.00118172	0.877777	CDK7	No link; Drug target(s) not in CRISPR screen	-
1993	THZ1	GDSC2	KRT31	loss.cnaPANCAN286	0.972992	0.225192	1.22331e-05	393	6	-0.183723	0.271436	0.498394	474	6	0.00118172	0.915663	CDK7	No link; Drug target(s) not in CRISPR screen	-
1993	THZ1	GDSC2	MDM4	loss.cnaPANCAN286	0.972992	0.225192	1.22331e-05	393	6	-0.678349	0.36821	0.0649506	474	6	0.00118172	0.996824	CDK7	No link; Drug target(s) not in CRISPR screen	-
1993	THZ1	GDSC2	PPM1D	loss.cnaPANCAN286	0.972992	0.225192	1.22331e-05	393	6	-1.11994	0.384854	0.00346491	474	6	0.00118172	0.209194	CDK7	No link; Drug target(s) not in CRISPR screen	-
2022	PF-06747775	GDSC2	EGFR	EGFR_mut	-1.34875	0.303422	6.70348e-06	391	6	-0.858098	0.289238	0.00287625	474	6	0.00161889	0.463075	EGFR	T	T
2022	PF-06747775	GDSC2	SHC1	EGFR_mut	-1.34875	0.303422	6.70348e-06	391	6	-0.741036	0.308049	0.0158231	474	6	0.00161889	0.64254	EGFR	1	1
2022	PF-06747775	GDSC2	ERBB2	EGFR_mut	-1.34875	0.303422	6.70348e-06	391	6	0.125591	0.3108	0.686121	474	6	0.00161889	0.996285	EGFR	1	1
2022	PF-06747775	GDSC2	GAB1	EGFR_mut	-1.34875	0.303422	6.70348e-06	391	6	-0.322114	0.30113	0.284471	474	6	0.00161889	0.981178	EGFR	1	1
2022	PF-06747775	GDSC2	TIPIN	EGFR_mut	-1.34875	0.303422	6.70348e-06	391	6	-0.532616	0.296256	0.0717182	474	6	0.00161889	0.903247	EGFR	3	3
2022	PF-06747775	GDSC2	GRB2	EGFR_mut	-1.34875	0.303422	6.70348e-06	391	6	-0.72581	0.304072	0.0166573	474	6	0.00161889	0.983829	EGFR	1	1
2022	PF-06747775	GDSC2	HAP1	EGFR_mut	-1.34875	0.303422	6.70348e-06	391	6	-0.277513	0.288133	0.335239	474	6	0.00161889	0.922018	EGFR	No link; Gene not in network	-
2022	PF-06747775	GDSC2	CDC37	EGFR_mut	-1.34875	0.303422	6.70348e-06	391	6	-0.308723	0.288393	0.284105	474	6	0.00161889	0.937989	EGFR	1	1
2022	PF-06747775	GDSC2	MIEN1	EGFR_mut	-1.34875	0.303422	6.70348e-06	391	6	0.159882	0.300887	0.595108	474	6	0.00161889	0.99761	EGFR	No link; Gene not in network	-
1971	Serabelisib	GDSC2	SLC35B2	PIK3CA_mut	-0.646992	0.141241	3.42153e-06	393	6	-0.168303	0.128509	0.18991	474	6	0.0016526	0.949929	PIK3CA	No link; No connection	-
1971	Serabelisib	GDSC2	DSCC1	PIK3CA_mut	-0.646992	0.141241	3.42153e-06	393	6	0.136656	0.142343	0.336796	474	6	0.0016526	0.985877	PIK3CA	3	3
1971	Serabelisib	GDSC2	RICTOR	PIK3CA_mut	-0.646992	0.141241	3.42153e-06	393	6	-0.535471	0.130265	3.35406e-05	474	6	0.0016526	0.00810006	PIK3CA	1	1
1971	Serabelisib	GDSC2	B3GALT6	PIK3CA_mut	-0.646992	0.141241	3.42153e-06	393	6	-0.0692357	0.131621	0.598817	474	6	0.0016526	0.997277	PIK3CA	2	2
1971	Serabelisib	GDSC2	RHEB	PIK3CA_mut	-0.646992	0.141241	3.42153e-06	393	6	-0.261998	0.129756	0.0430203	474	6	0.0016526	0.918513	PIK3CA	2	2
1971	Serabelisib	GDSC2	PIK3CA	PIK3CA_mut	-0.646992	0.141241	3.42153e-06	393	6	-1.66949	0.195264	5.08706e-19	474	6	0.0016526	2.45705e-16	PIK3CA	T	T
1441	AZD2014	GDSC1	RHEB	APC_mut	0.718736	0.156681	3.46622e-06	460	6	-0.0559393	0.158784	0.724598	474	6	0.00177817	0.975898	MTOR	1	1
1441	AZD2014	GDSC1	MTOR	APC_mut	0.718736	0.156681	3.46622e-06	460	6	0.28699	0.157073	0.0671983	474	6	0.00177817	0.833017	MTOR	T	T
1441	AZD2014	GDSC1	LAMTOR2	APC_mut	0.718736	0.156681	3.46622e-06	460	6	0.416351	0.163865	0.0107868	474	6	0.00177817	0.610403	MTOR	1	1
1054	Palbociclib	GDSC1	SKP2	RB1_mut	0.949885	0.208177	3.76712e-06	401	6	-0.967015	0.198871	8.44253e-07	474	6	0.00183459	0.000411151	CDK6;CDK4	No link; Drug target(s) not in CRISPR screen	-
1054	Palbociclib	GDSC1	CCND1	RB1_mut	0.949885	0.208177	3.76712e-06	401	6	0.815309	0.203431	5.29112e-05	474	6	0.00183459	0.0257678	CDK6;CDK4	No link; Drug target(s) not in CRISPR screen	-
1054	Palbociclib	GDSC1	CCNE1	RB1_mut	0.949885	0.208177	3.76712e-06	401	6	-0.57127	0.198832	0.00390468	474	6	0.00183459	0.234726	CDK6;CDK4	No link; Drug target(s) not in CRISPR screen	-
1019	Bosutinib	GDSC1	EGFR	gain.cnaPANCAN129..MET.	1.01192	0.224352	4.94905e-06	417	6	0.378111	0.200742	0.0591465	474	6	0.00240524	0.98261	ABL1;TEC;SRC	No link; Drug target(s) not in CRISPR screen	-
1019	Bosutinib	GDSC1	URM1	gain.cnaPANCAN129..MET.	1.01192	0.224352	4.94905e-06	417	6	0.437671	0.185533	0.0179836	474	6	0.00240524	0.757463	ABL1;TEC;SRC	No link; Drug target(s) not in CRISPR screen	-
1242	(5Z)-7-Oxozeaenol	GDSC1	ZEB2	BRAF_mut	-0.895951	0.198241	4.8204e-06	447	6	-0.40768	0.175654	0.0199357	474	6	0.00246804	0.859745	MAP3K7	No link; Gene not in network	-
1242	(5Z)-7-Oxozeaenol	GDSC1	SLC33A1	BRAF_mut	-0.895951	0.198241	4.8204e-06	447	6	0.139615	0.189118	0.460239	474	6	0.00246804	0.992731	MAP3K7	5+	5+
1242	(5Z)-7-Oxozeaenol	GDSC1	NFE2L2	BRAF_mut	-0.895951	0.198241	4.8204e-06	447	6	0.158729	0.175117	0.364509	474	6	0.00246804	0.99272	MAP3K7	3	3
1136	Capivasertib	GDSC1	RPTOR	PIK3CA_mut	-0.762861	0.170464	6.00081e-06	449	6	-0.32661	0.130388	0.0119622	474	6	0.00303641	0.963182	AKT1;AKT3;AKT2	1	1
1136	Capivasertib	GDSC1	MLST8	PIK3CA_mut	-0.762861	0.170464	6.00081e-06	449	6	-0.513889	0.1306	7.26117e-05	474	6	0.00303641	0.0183708	AKT1;AKT3;AKT2	1	1
1136	Capivasertib	GDSC1	RICTOR	PIK3CA_mut	-0.762861	0.170464	6.00081e-06	449	6	-0.535471	0.130265	3.35406e-05	474	6	0.00303641	0.00848578	AKT1;AKT3;AKT2	1	1
1136	Capivasertib	GDSC1	AKT1	PIK3CA_mut	-0.762861	0.170464	6.00081e-06	449	6	-0.682269	0.15761	1.22787e-05	474	6	0.00303641	0.00621302	AKT1;AKT3;AKT2	T	T
1057	Dactolisib	GDSC1	MTOR	BCOR_mut	1.59719	0.358406	6.41479e-06	407	6	0.767089	0.322509	0.017049	474	6	0.00314325	0.826872	PIK3CA;MTOR;PIK3CB;PIK3CD;PIK3CG	T	T
1057	Dactolisib	GDSC1	RICTOR	BCOR_mut	1.59719	0.358406	6.41479e-06	407	6	0.226693	0.331021	0.493345	474	6	0.00314325	0.933771	PIK3CA;MTOR;PIK3CB;PIK3CD;PIK3CG	1	1
1430	IGFR_3801	GDSC1	MC5R	gain.cnaPANCAN301..CDK12.ERBB2.MED24.	0.949389	0.212442	6.22101e-06	459	6	0.171459	0.191459	0.370296	474	6	0.00317894	0.89416	IGF1R	3	3
1430	IGFR_3801	GDSC1	FURIN	gain.cnaPANCAN301..CDK12.ERBB2.MED24.	0.949389	0.212442	6.22101e-06	459	6	0.337069	0.232085	0.145954	474	6	0.00317894	0.995829	IGF1R	3	3
1430	IGFR_3801	GDSC1	IGF1R	gain.cnaPANCAN301..CDK12.ERBB2.MED24.	0.949389	0.212442	6.22101e-06	459	6	0.582977	0.236362	0.0133449	474	6	0.00317894	0.619933	IGF1R	T	T
1430	IGFR_3801	GDSC1	CNPY2	gain.cnaPANCAN301..CDK12.ERBB2.MED24.	0.949389	0.212442	6.22101e-06	459	6	0.487429	0.227818	0.0319733	474	6	0.00317894	0.915719	IGF1R	No link; Gene not in network	-
1430	IGFR_3801	GDSC1	FGFR2	gain.cnaPANCAN301..CDK12.ERBB2.MED24.	0.949389	0.212442	6.22101e-06	459	6	-0.0274244	0.200123	0.891	474	6	0.00317894	0.990682	IGF1R	2	2
1430	IGFR_3801	GDSC1	IRS2	gain.cnaPANCAN301..CDK12.ERBB2.MED24.	0.949389	0.212442	6.22101e-06	459	6	0.473752	0.229091	0.0382047	474	6	0.00317894	0.929648	IGF1R	1	1
1430	IGFR_3801	GDSC1	ATOH1	gain.cnaPANCAN301..CDK12.ERBB2.MED24.	0.949389	0.212442	6.22101e-06	459	6	0.0548745	0.195921	0.779403	474	6	0.00317894	0.951184	IGF1R	3	3
1058	Pictilisib	GDSC2	PIK3CA	loss.cnaPANCAN379	1.09955	0.247508	6.8199e-06	397	6	0.280932	0.335888	0.402765	474	6	0.00330765	0.999865	PIK3CD;PIK3CA;PIK3CG;PIK3CB	T	T
1058	Pictilisib	GDSC2	RICTOR	loss.cnaPANCAN379	1.09955	0.247508	6.8199e-06	397	6	0.813777	0.240208	0.000653027	474	6	0.00330765	0.0633436	PIK3CD;PIK3CA;PIK3CG;PIK3CB	1	1
1058	Pictilisib	GDSC2	MLST8	loss.cnaPANCAN379	1.09955	0.247508	6.8199e-06	397	6	0.5584	0.240826	0.0200556	474	6	0.00330765	0.618948	PIK3CD;PIK3CA;PIK3CG;PIK3CB	2	2
1058	Pictilisib	GDSC2	RHEB	loss.cnaPANCAN379	1.09955	0.247508	6.8199e-06	397	6	0.224242	0.249147	0.367893	474	6	0.00330765	0.925961	PIK3CD;PIK3CA;PIK3CG;PIK3CB	2	2
1058	Pictilisib	GDSC2	MAPKAP1	loss.cnaPANCAN379	1.09955	0.247508	6.8199e-06	397	6	0.505242	0.276315	0.0669908	474	6	0.00330765	0.885529	PIK3CD;PIK3CA;PIK3CG;PIK3CB	2	2
1429	IAP_7638	GDSC1	MAP3K7	RTN4_mut	-1.98335	0.445008	6.57004e-06	451	6	0.0260532	0.453707	0.954208	474	6	0.00335072	0.991097	BIRC2;XIAP;BIRC3	1	1
1429	IAP_7638	GDSC1	RNF31	RTN4_mut	-1.98335	0.445008	6.57004e-06	451	6	0.357385	0.448843	0.42574	474	6	0.00335072	0.990959	BIRC2;XIAP;BIRC3	1	1
1429	IAP_7638	GDSC1	BIRC2	RTN4_mut	-1.98335	0.445008	6.57004e-06	451	6	0.869886	0.452615	0.0541452	474	6	0.00335072	0.838826	BIRC2;XIAP;BIRC3	T	T
1429	IAP_7638	GDSC1	TRAF2	RTN4_mut	-1.98335	0.445008	6.57004e-06	451	6	0.402135	0.45545	0.377071	474	6	0.00335072	0.99963	BIRC2;XIAP;BIRC3	1	1
1010	Gefitinib	GDSC2	EGFR	EGFR_mut	-1.20982	0.282548	1.47047e-05	393	6	-0.858098	0.289238	0.00287625	474	6	0.00355118	0.463075	EGFR	T	T
1010	Gefitinib	GDSC2	GAB1	EGFR_mut	-1.20982	0.282548	1.47047e-05	393	6	-0.322114	0.30113	0.284471	474	6	0.00355118	0.981178	EGFR	1	1
1010	Gefitinib	GDSC2	SHC1	EGFR_mut	-1.20982	0.282548	1.47047e-05	393	6	-0.741036	0.308049	0.0158231	474	6	0.00355118	0.64254	EGFR	1	1
1010	Gefitinib	GDSC2	GRB2	EGFR_mut	-1.20982	0.282548	1.47047e-05	393	6	-0.72581	0.304072	0.0166573	474	6	0.00355118	0.983829	EGFR	1	1
1168	Erlotinib	GDSC2	ITGA3	EGFR_mut	-1.21466	0.283894	1.49309e-05	393	6	-0.0650368	0.297791	0.827115	474	6	0.00360582	0.996885	EGFR	1	1
1168	Erlotinib	GDSC2	SHC1	EGFR_mut	-1.21466	0.283894	1.49309e-05	393	6	-0.741036	0.308049	0.0158231	474	6	0.00360582	0.64254	EGFR	1	1
1168	Erlotinib	GDSC2	GAB1	EGFR_mut	-1.21466	0.283894	1.49309e-05	393	6	-0.322114	0.30113	0.284471	474	6	0.00360582	0.981178	EGFR	1	1
1168	Erlotinib	GDSC2	GRB2	EGFR_mut	-1.21466	0.283894	1.49309e-05	393	6	-0.72581	0.304072	0.0166573	474	6	0.00360582	0.983829	EGFR	1	1
1168	Erlotinib	GDSC2	EGFR	EGFR_mut	-1.21466	0.283894	1.49309e-05	393	6	-0.858098	0.289238	0.00287625	474	6	0.00360582	0.463075	EGFR	T	T
1429	IAP_7638	GDSC1	MAP3K7	loss.cnaPANCAN353	-1.80589	0.420349	1.41759e-05	451	6	-1.97492	0.426463	2.80466e-06	474	6	0.00361486	0.00143037	BIRC2;XIAP;BIRC3	1	1
1429	IAP_7638	GDSC1	RNF31	loss.cnaPANCAN353	-1.80589	0.420349	1.41759e-05	451	6	-1.4482	0.411028	0.000389993	474	6	0.00361486	0.0994483	BIRC2;XIAP;BIRC3	1	1
1429	IAP_7638	GDSC1	BIRC2	loss.cnaPANCAN353	-1.80589	0.420349	1.41759e-05	451	6	-0.79009	0.422746	0.0611506	474	6	0.00361486	0.8663	BIRC2;XIAP;BIRC3	T	T
1429	IAP_7638	GDSC1	TRAF2	loss.cnaPANCAN353	-1.80589	0.420349	1.41759e-05	451	6	-0.883334	0.428942	0.0390216	474	6	0.00361486	0.947667	BIRC2;XIAP;BIRC3	1	1
2096	VX-11e	GDSC2	CTNNB1	BRAF_mut	-0.7583	0.17154	7.5429e-06	388	6	-0.32518	0.206958	0.115652	474	6	0.00362813	0.995958	MAPK1	2	2
2096	VX-11e	GDSC2	RAF1	BRAF_mut	-0.7583	0.17154	7.5429e-06	388	6	0.361685	0.187304	0.0530121	474	6	0.00362813	0.979974	MAPK1	1	1
2096	VX-11e	GDSC2	SHOC2	BRAF_mut	-0.7583	0.17154	7.5429e-06	388	6	0.512758	0.196741	0.00890517	474	6	0.00362813	0.999468	MAPK1	2	2
1083	Crizotinib	GDSC2	MET	gain.cnaPANCAN129..MET.	-0.690757	0.156515	7.92065e-06	409	6	-0.678842	0.213161	0.00136534	474	6	0.00398409	0.143165	ALK;ROS1;MET	T	T
1959	SYK_1543	GDSC2	SHC1	EGFR_mut	-1.11263	0.254199	9.34402e-06	393	6	-0.741036	0.308049	0.0158231	474	6	0.00451316	0.64254	SYK	No link; Drug target(s) not in CRISPR screen	-
1959	SYK_1543	GDSC2	EGFR	EGFR_mut	-1.11263	0.254199	9.34402e-06	393	6	-0.858098	0.289238	0.00287625	474	6	0.00451316	0.463075	SYK	No link; Drug target(s) not in CRISPR screen	-
2024	KIT_5808	GDSC2	CDKN2C	CDKN1B_mut	-1.27904	0.292256	9.35876e-06	391	6	-0.70954	0.42481	0.0943826	474	6	0.00452028	0.886488	KIT	No link; Drug target(s) not in CRISPR screen	-
2024	KIT_5808	GDSC2	STAT5B	CDKN1B_mut	-1.27904	0.292256	9.35876e-06	391	6	-2.53492	0.445272	6.8703e-09	474	6	0.00452028	3.31836e-06	KIT	No link; Drug target(s) not in CRISPR screen	-
2024	KIT_5808	GDSC2	BCL11A	CDKN1B_mut	-1.27904	0.292256	9.35876e-06	391	6	-2.05716	0.404439	2.4961e-07	474	6	0.00452028	0.000120562	KIT	No link; Drug target(s) not in CRISPR screen	-
2024	KIT_5808	GDSC2	MEF2D	CDKN1B_mut	-1.27904	0.292256	9.35876e-06	391	6	-1.12777	0.433119	0.00896963	474	6	0.00452028	0.58276	KIT	No link; Drug target(s) not in CRISPR screen	-
2024	KIT_5808	GDSC2	FGFR2	CDKN1B_mut	-1.27904	0.292256	9.35876e-06	391	6	-0.029581	0.447226	0.947264	474	6	0.00452028	0.991136	KIT	No link; Drug target(s) not in CRISPR screen	-
2024	KIT_5808	GDSC2	SIK3	CDKN1B_mut	-1.27904	0.292256	9.35876e-06	391	6	-0.99097	0.414444	0.0164696	474	6	0.00452028	0.86497	KIT	No link; Drug target(s) not in CRISPR screen	-
2024	KIT_5808	GDSC2	PLCG2	CDKN1B_mut	-1.27904	0.292256	9.35876e-06	391	6	-1.7587	0.44802	7.5593e-05	474	6	0.00452028	0.0182557	KIT	No link; Drug target(s) not in CRISPR screen	-
2024	KIT_5808	GDSC2	ZNF253	CDKN1B_mut	-1.27904	0.292256	9.35876e-06	391	6	-0.324954	0.284392	0.252866	474	6	0.00452028	0.967935	KIT	No link; Drug target(s) not in CRISPR screen	-
2024	KIT_5808	GDSC2	GAB2	CDKN1B_mut	-1.27904	0.292256	9.35876e-06	391	6	-1.40074	0.419886	0.000791244	474	6	0.00452028	0.382171	KIT	No link; Drug target(s) not in CRISPR screen	-
1049	PD173074	GDSC2	EXT1	gain.cnaPANCAN411..BLM.CRTC3.FANCI.IDH2.NR2F2.PCSK6.	-1.00753	0.232417	1.14563e-05	397	6	-0.605141	0.243297	0.0125808	474	6	0.00472638	0.717381	FGFR1;FGFR3	2	2
1049	PD173074	GDSC2	FGFR2	gain.cnaPANCAN411..BLM.CRTC3.FANCI.IDH2.NR2F2.PCSK6.	-1.00753	0.232417	1.14563e-05	397	6	-1.04399	0.245489	1.75379e-05	474	6	0.00472638	0.00850587	FGFR1;FGFR3	2	2
1049	PD173074	GDSC2	B4GALT7	gain.cnaPANCAN411..BLM.CRTC3.FANCI.IDH2.NR2F2.PCSK6.	-1.00753	0.232417	1.14563e-05	397	6	-0.141531	0.245888	0.564822	474	6	0.00472638	0.993924	FGFR1;FGFR3	2	2
1049	PD173074	GDSC2	EXT2	gain.cnaPANCAN411..BLM.CRTC3.FANCI.IDH2.NR2F2.PCSK6.	-1.00753	0.232417	1.14563e-05	397	6	-0.777237	0.242458	0.00126752	474	6	0.00472638	0.204916	FGFR1;FGFR3	2	2
1049	PD173074	GDSC2	ATOH1	gain.cnaPANCAN411..BLM.CRTC3.FANCI.IDH2.NR2F2.PCSK6.	-1.00753	0.232417	1.14563e-05	397	6	-0.640083	0.243109	0.00822711	474	6	0.00472638	0.570021	FGFR1;FGFR3	3	3
1049	PD173074	GDSC2	EXTL3	gain.cnaPANCAN411..BLM.CRTC3.FANCI.IDH2.NR2F2.PCSK6.	-1.00753	0.232417	1.14563e-05	397	6	-0.418584	0.241976	0.0831666	474	6	0.00472638	0.935795	FGFR1;FGFR3	No link; No connection	-
1049	PD173074	GDSC2	RNH1	gain.cnaPANCAN411..BLM.CRTC3.FANCI.IDH2.NR2F2.PCSK6.	-1.00753	0.232417	1.14563e-05	397	6	-0.399967	0.244968	0.102042	474	6	0.00472638	0.992093	FGFR1;FGFR3	No link; No connection	-
1049	PD173074	GDSC2	FGFR1	gain.cnaPANCAN411..BLM.CRTC3.FANCI.IDH2.NR2F2.PCSK6.	-1.00753	0.232417	1.14563e-05	397	6	-0.00780011	0.24651	0.974757	474	6	0.00472638	0.991624	FGFR1;FGFR3	T	T
1049	PD173074	GDSC2	EXT1	loss.cnaPANCAN360	-0.919141	0.217699	1.94902e-05	397	6	0.0173765	0.258911	0.946491	474	6	0.00472638	0.978069	FGFR1;FGFR3	2	2
1049	PD173074	GDSC2	FGFR2	loss.cnaPANCAN360	-0.919141	0.217699	1.94902e-05	397	6	-0.711425	0.262071	0.0064249	474	6	0.00472638	0.330336	FGFR1;FGFR3	2	2
1049	PD173074	GDSC2	B4GALT7	loss.cnaPANCAN360	-0.919141	0.217699	1.94902e-05	397	6	0.0172025	0.261667	0.947583	474	6	0.00472638	0.993924	FGFR1;FGFR3	2	2
1049	PD173074	GDSC2	EXT2	loss.cnaPANCAN360	-0.919141	0.217699	1.94902e-05	397	6	-0.606293	0.258018	0.0184384	474	6	0.00472638	0.989542	FGFR1;FGFR3	2	2
1049	PD173074	GDSC2	ATOH1	loss.cnaPANCAN360	-0.919141	0.217699	1.94902e-05	397	6	0.0352835	0.258711	0.891518	474	6	0.00472638	0.97602	FGFR1;FGFR3	3	3
1049	PD173074	GDSC2	EXTL3	loss.cnaPANCAN360	-0.919141	0.217699	1.94902e-05	397	6	-0.00899655	0.257504	0.97213	474	6	0.00472638	0.996379	FGFR1;FGFR3	No link; No connection	-
1049	PD173074	GDSC2	RNH1	loss.cnaPANCAN360	-0.919141	0.217699	1.94902e-05	397	6	-0.0409474	0.260689	0.875185	474	6	0.00472638	0.998929	FGFR1;FGFR3	No link; No connection	-
1049	PD173074	GDSC2	FGFR1	loss.cnaPANCAN360	-0.919141	0.217699	1.94902e-05	397	6	-0.240358	0.263527	0.361515	474	6	0.00472638	0.932382	FGFR1;FGFR3	T	T
1736	Selumetinib	GDSC2	RAF1	KRAS_mut	-0.70397	0.165336	1.62973e-05	377	6	-0.567275	0.14043	4.60179e-05	474	6	0.00476718	0.0113894	MAP2K1;MAP2K2	No link; Drug target(s) not in CRISPR screen	-
1736	Selumetinib	GDSC2	SHOC2	KRAS_mut	-0.70397	0.165336	1.62973e-05	377	6	-0.332471	0.154304	0.030777	474	6	0.00476718	0.999468	MAP2K1;MAP2K2	No link; Drug target(s) not in CRISPR screen	-
1736	Selumetinib	GDSC2	KRAS	KRAS_mut	-0.70397	0.165336	1.62973e-05	377	6	-1.91629	0.186286	7.18353e-28	474	6	0.00476718	3.55585e-25	MAP2K1;MAP2K2	No link; Drug target(s) not in CRISPR screen	-
1736	Selumetinib	GDSC2	BRAF	KRAS_mut	-0.70397	0.165336	1.62973e-05	377	6	0.124304	0.192663	0.518714	474	6	0.00476718	0.99641	MAP2K1;MAP2K2	No link; Drug target(s) not in CRISPR screen	-
1736	Selumetinib	GDSC2	MAPK1	KRAS_mut	-0.70397	0.165336	1.62973e-05	377	6	-0.211752	0.155683	0.173362	474	6	0.00476718	0.99095	MAP2K1;MAP2K2	No link; Drug target(s) not in CRISPR screen	-
1736	Selumetinib	GDSC2	RAF1	BRAF_mut	-0.856071	0.202762	1.92613e-05	377	6	0.361685	0.187304	0.0530121	474	6	0.00476718	0.986721	MAP2K1;MAP2K2	No link; Drug target(s) not in CRISPR screen	-
1736	Selumetinib	GDSC2	SHOC2	BRAF_mut	-0.856071	0.202762	1.92613e-05	377	6	0.512758	0.196741	0.00890517	474	6	0.00476718	0.999468	MAP2K1;MAP2K2	No link; Drug target(s) not in CRISPR screen	-
1736	Selumetinib	GDSC2	KRAS	BRAF_mut	-0.856071	0.202762	1.92613e-05	377	6	0.319582	0.205281	0.119044	474	6	0.00476718	0.999663	MAP2K1;MAP2K2	No link; Drug target(s) not in CRISPR screen	-
1736	Selumetinib	GDSC2	BRAF	BRAF_mut	-0.856071	0.202762	1.92613e-05	377	6	-2.24301	0.222449	1.04443e-26	474	6	0.00476718	5.16991e-24	MAP2K1;MAP2K2	No link; Drug target(s) not in CRISPR screen	-
1736	Selumetinib	GDSC2	MAPK1	BRAF_mut	-0.856071	0.202762	1.92613e-05	377	6	-1.56636	0.197345	2.00469e-16	474	6	0.00476718	9.92319e-14	MAP2K1;MAP2K2	No link; Drug target(s) not in CRISPR screen	-
1553	Uprosertib	GDSC2	RICTOR	PTEN_mut	-0.703506	0.161285	9.95407e-06	379	6	-0.473442	0.138759	0.000596478	474	6	0.00492727	0.0646497	AKT1;AKT3;AKT2	1	1
1553	Uprosertib	GDSC2	FOXA1	PTEN_mut	-0.703506	0.161285	9.95407e-06	379	6	0.0601318	0.193685	0.756198	474	6	0.00492727	0.965992	AKT1;AKT3;AKT2	2	2
1553	Uprosertib	GDSC2	AKT1	PTEN_mut	-0.703506	0.161285	9.95407e-06	379	6	-0.515332	0.165519	0.00175088	474	6	0.00492727	0.173337	AKT1;AKT3;AKT2	T	T
1372	Trametinib	GDSC1	RAF1	BRAF_mut	-0.887361	0.208219	1.65508e-05	437	6	0.361685	0.187304	0.0530121	474	6	0.005206	0.987121	MAP2K1;MAP2K2	No link; Drug target(s) not in CRISPR screen	-
1372	Trametinib	GDSC1	SHOC2	BRAF_mut	-0.887361	0.208219	1.65508e-05	437	6	0.512758	0.196741	0.00890517	474	6	0.005206	0.999468	MAP2K1;MAP2K2	No link; Drug target(s) not in CRISPR screen	-
1372	Trametinib	GDSC1	MAPK1	BRAF_mut	-0.887361	0.208219	1.65508e-05	437	6	-1.56636	0.197345	2.00469e-16	474	6	0.005206	1.00234e-13	MAP2K1;MAP2K2	No link; Drug target(s) not in CRISPR screen	-
1372	Trametinib	GDSC1	RAF1	NRAS_mut	-0.949481	0.225415	2.0824e-05	437	6	-1.62316	0.214448	5.53999e-15	474	6	0.005206	2.76999e-12	MAP2K1;MAP2K2	No link; Drug target(s) not in CRISPR screen	-
1372	Trametinib	GDSC1	SHOC2	NRAS_mut	-0.949481	0.225415	2.0824e-05	437	6	-1.83986	0.221304	5.45702e-18	474	6	0.005206	2.72851e-15	MAP2K1;MAP2K2	No link; Drug target(s) not in CRISPR screen	-
1372	Trametinib	GDSC1	MAPK1	NRAS_mut	-0.949481	0.225415	2.0824e-05	437	6	-0.561377	0.221472	0.0109776	474	6	0.005206	0.994749	MAP2K1;MAP2K2	No link; Drug target(s) not in CRISPR screen	-
184	BMS-754807	GDSC1	CNPY2	EWSR1.FLI1_mut	-1.64905	0.379145	1.08932e-05	428	6	-1.02674	0.367976	0.00508201	474	6	0.00521783	0.299962	IGF1R;INSR	No link; Gene not in network	-
184	BMS-754807	GDSC1	FURIN	EWSR1.FLI1_mut	-1.64905	0.379145	1.08932e-05	428	6	-1.38015	0.364964	0.000138631	474	6	0.00521783	0.0340409	IGF1R;INSR	3	3
184	BMS-754807	GDSC1	IRS2	EWSR1.FLI1_mut	-1.64905	0.379145	1.08932e-05	428	6	-0.833201	0.361441	0.020793	474	6	0.00521783	0.591023	IGF1R;INSR	1	1
184	BMS-754807	GDSC1	IGF1R	EWSR1.FLI1_mut	-1.64905	0.379145	1.08932e-05	428	6	-1.20744	0.360283	0.000747689	474	6	0.00521783	0.0596905	IGF1R;INSR	T	T
184	BMS-754807	GDSC1	CPD	EWSR1.FLI1_mut	-1.64905	0.379145	1.08932e-05	428	6	-0.820671	0.367599	0.0251937	474	6	0.00521783	0.709869	IGF1R;INSR	3	3
1403	AZD6094	GDSC1	CAV1	loss.cnaPANCAN114..CIITA.	-1.83965	0.43794	2.21343e-05	456	6	-0.299722	0.403549	0.457523	474	6	0.00568853	0.994567	MET	2	2
1403	AZD6094	GDSC1	GAB1	loss.cnaPANCAN114..CIITA.	-1.83965	0.43794	2.21343e-05	456	6	-1.19061	0.437333	0.00627276	474	6	0.00568853	0.562353	MET	1	1
1403	AZD6094	GDSC1	MET	loss.cnaPANCAN114..CIITA.	-1.83965	0.43794	2.21343e-05	456	6	-0.615385	0.425997	0.148129	474	6	0.00568853	0.980989	MET	T	T
1060	PD0325901	GDSC2	BRAF	KRAS_mut	-0.71862	0.171549	2.2901e-05	413	6	0.124304	0.192663	0.518714	474	6	0.00575961	0.99641	MAP2K1;MAP2K2	No link; Drug target(s) not in CRISPR screen	-
1060	PD0325901	GDSC2	RAF1	KRAS_mut	-0.71862	0.171549	2.2901e-05	413	6	-0.567275	0.14043	4.60179e-05	474	6	0.00575961	0.0115735	MAP2K1;MAP2K2	No link; Drug target(s) not in CRISPR screen	-
1060	PD0325901	GDSC2	SHOC2	KRAS_mut	-0.71862	0.171549	2.2901e-05	413	6	-0.332471	0.154304	0.030777	474	6	0.00575961	0.999468	MAP2K1;MAP2K2	No link; Drug target(s) not in CRISPR screen	-
1060	PD0325901	GDSC2	CHD1	KRAS_mut	-0.71862	0.171549	2.2901e-05	413	6	-0.363792	0.132193	0.00572633	474	6	0.00575961	0.708674	MAP2K1;MAP2K2	No link; Drug target(s) not in CRISPR screen	-
1060	PD0325901	GDSC2	FOXA1	KRAS_mut	-0.71862	0.171549	2.2901e-05	413	6	0.195432	0.178421	0.273062	474	6	0.00575961	0.964825	MAP2K1;MAP2K2	No link; Drug target(s) not in CRISPR screen	-
1060	PD0325901	GDSC2	MAPK1	KRAS_mut	-0.71862	0.171549	2.2901e-05	413	6	-0.211752	0.155683	0.173362	474	6	0.00575961	0.991802	MAP2K1;MAP2K2	No link; Drug target(s) not in CRISPR screen	-
1713	ERK_2440	GDSC2	MAPK1	BRAF_mut	-0.829393	0.191771	1.18652e-05	377	6	-1.56636	0.197345	2.00469e-16	474	6	0.00587326	9.92319e-14	MAPK3;MAPK1	T	T
1713	ERK_2440	GDSC2	PSG3	BRAF_mut	-0.829393	0.191771	1.18652e-05	377	6	-0.197756	0.177617	0.265228	474	6	0.00587326	0.901574	MAPK3;MAPK1	No link; No connection	-
1713	ERK_2440	GDSC2	RNASE7	BRAF_mut	-0.829393	0.191771	1.18652e-05	377	6	-0.355445	0.174236	0.0409028	474	6	0.00587326	0.825104	MAPK3;MAPK1	No link; Gene not in network	-
1713	ERK_2440	GDSC2	BRAF	BRAF_mut	-0.829393	0.191771	1.18652e-05	377	6	-2.24301	0.222449	1.04443e-26	474	6	0.00587326	5.16991e-24	MAPK3;MAPK1	1	1
1713	ERK_2440	GDSC2	CHD1	BRAF_mut	-0.829393	0.191771	1.18652e-05	377	6	-0.541365	0.181238	0.00268884	474	6	0.00587326	0.553251	MAPK3;MAPK1	3	3
1713	ERK_2440	GDSC2	RAF1	BRAF_mut	-0.829393	0.191771	1.18652e-05	377	6	0.361685	0.187304	0.0530121	474	6	0.00587326	0.986721	MAPK3;MAPK1	1	1
1010	Gefitinib	GDSC1	GRB2	gain.cnaPANCAN124..EGFR.	-0.793472	0.183942	1.27992e-05	413	6	-0.453239	0.193129	0.0185885	474	6	0.00622041	0.986385	EGFR	1	1
1010	Gefitinib	GDSC1	TP63	gain.cnaPANCAN124..EGFR.	-0.793472	0.183942	1.27992e-05	413	6	-0.414899	0.186711	0.0258829	474	6	0.00622041	0.996389	EGFR	2	2
1010	Gefitinib	GDSC1	ITGA3	gain.cnaPANCAN124..EGFR.	-0.793472	0.183942	1.27992e-05	413	6	-0.32099	0.16841	0.0561758	474	6	0.00622041	0.85317	EGFR	1	1
1010	Gefitinib	GDSC1	SHC1	gain.cnaPANCAN124..EGFR.	-0.793472	0.183942	1.27992e-05	413	6	-0.420371	0.1884	0.0252759	474	6	0.00622041	0.646531	EGFR	1	1
1010	Gefitinib	GDSC1	EGFR	gain.cnaPANCAN124..EGFR.	-0.793472	0.183942	1.27992e-05	413	6	-0.448403	0.163887	0.0060153	474	6	0.00622041	0.38218	EGFR	T	T
1932	NVP-ADW742	GDSC2	FURIN	PIK3CA_mut	0.515221	0.119741	1.33186e-05	393	6	0.35822	0.1677	0.0322549	474	6	0.0064329	0.995942	IGF1R	3	3
1932	NVP-ADW742	GDSC2	IGF1R	PIK3CA_mut	0.515221	0.119741	1.33186e-05	393	6	0.485382	0.174172	0.00513713	474	6	0.0064329	0.310154	IGF1R	T	T
1932	NVP-ADW742	GDSC2	IRS2	PIK3CA_mut	0.515221	0.119741	1.33186e-05	393	6	0.423765	0.165189	0.0100439	474	6	0.0064329	0.346516	IGF1R	1	1
1932	NVP-ADW742	GDSC2	CNPY2	PIK3CA_mut	0.515221	0.119741	1.33186e-05	393	6	0.34657	0.161786	0.0317642	474	6	0.0064329	0.911097	IGF1R	No link; Gene not in network	-
326	GSK690693	GDSC1	MLST8	EWSR1.FLI1_mut	-1.46834	0.351963	2.52442e-05	455	6	0.253708	0.359774	0.480578	474	6	0.00646251	0.943755	AKT1;AKT3;AKT2	1	1
326	GSK690693	GDSC1	RICTOR	EWSR1.FLI1_mut	-1.46834	0.351963	2.52442e-05	455	6	-0.313599	0.358852	0.381984	474	6	0.00646251	0.887571	AKT1;AKT3;AKT2	1	1
1549	Sapitinib	GDSC2	SHC1	gain.cnaPANCAN124..EGFR.	-0.829511	0.200336	2.85173e-05	409	6	-0.420371	0.1884	0.0252759	474	6	0.00717211	0.577899	ERBB3;EGFR;ERBB2	1	1
1549	Sapitinib	GDSC2	EGFR	gain.cnaPANCAN124..EGFR.	-0.829511	0.200336	2.85173e-05	409	6	-0.448403	0.163887	0.0060153	474	6	0.00717211	0.351599	ERBB3;EGFR;ERBB2	T	T
1549	Sapitinib	GDSC2	ERBB2	gain.cnaPANCAN124..EGFR.	-0.829511	0.200336	2.85173e-05	409	6	-0.168722	0.221705	0.446508	474	6	0.00717211	0.995619	ERBB3;EGFR;ERBB2	T	T
1549	Sapitinib	GDSC2	GAB1	gain.cnaPANCAN124..EGFR.	-0.829511	0.200336	2.85173e-05	409	6	-0.5614	0.175779	0.00132198	474	6	0.00717211	0.332479	ERBB3;EGFR;ERBB2	1	1
1549	Sapitinib	GDSC2	GRB2	gain.cnaPANCAN124..EGFR.	-0.829511	0.200336	2.85173e-05	409	6	-0.453239	0.193129	0.0185885	474	6	0.00717211	0.850003	ERBB3;EGFR;ERBB2	1	1
1714	ERK_6604	GDSC2	BRAF	BRAF_mut	-0.837265	0.195978	1.52298e-05	377	6	-2.24301	0.222449	1.04443e-26	474	6	0.00753874	5.16991e-24	MAPK3;MAPK1	1	1
1714	ERK_6604	GDSC2	KRAS	BRAF_mut	-0.837265	0.195978	1.52298e-05	377	6	0.319582	0.205281	0.119044	474	6	0.00753874	0.999663	MAPK3;MAPK1	1	1
1714	ERK_6604	GDSC2	MAPK1	BRAF_mut	-0.837265	0.195978	1.52298e-05	377	6	-1.56636	0.197345	2.00469e-16	474	6	0.00753874	9.92319e-14	MAPK3;MAPK1	T	T
1714	ERK_6604	GDSC2	CGREF1	BRAF_mut	-0.837265	0.195978	1.52298e-05	377	6	-0.0729026	0.159804	0.648211	474	6	0.00753874	0.975433	MAPK3;MAPK1	No link; No connection	-
1714	ERK_6604	GDSC2	RAF1	BRAF_mut	-0.837265	0.195978	1.52298e-05	377	6	0.361685	0.187304	0.0530121	474	6	0.00753874	0.986721	MAPK3;MAPK1	1	1
2014	Brigatinib	GDSC2	CEACAM16	PTEN_mut	0.617627	0.145044	1.64109e-05	391	6	-0.0270076	0.125235	0.829253	474	6	0.00792648	0.994579	ALK;EGFR;ROS1;FLT3	No link; Gene not in network	-
2014	Brigatinib	GDSC2	IGF1R	PTEN_mut	0.617627	0.145044	1.64109e-05	391	6	0.639832	0.180886	0.000369588	474	6	0.00792648	0.0446278	ALK;EGFR;ROS1;FLT3	2	2
1010	Gefitinib	GDSC1	GRB2	HLA.A_mut	-1.66448	0.405207	3.31569e-05	413	6	-0.771241	0.376179	0.039902	474	6	0.00805713	0.986385	EGFR	1	1
1010	Gefitinib	GDSC1	TP63	HLA.A_mut	-1.66448	0.405207	3.31569e-05	413	6	-1.47801	0.367231	4.91191e-05	474	6	0.00805713	0.0238719	EGFR	2	2
1010	Gefitinib	GDSC1	ITGA3	HLA.A_mut	-1.66448	0.405207	3.31569e-05	413	6	-1.12044	0.382808	0.00327939	474	6	0.00805713	0.456523	EGFR	1	1
1010	Gefitinib	GDSC1	SHC1	HLA.A_mut	-1.66448	0.405207	3.31569e-05	413	6	-0.870381	0.386623	0.0239897	474	6	0.00805713	0.646531	EGFR	1	1
1010	Gefitinib	GDSC1	EGFR	HLA.A_mut	-1.66448	0.405207	3.31569e-05	413	6	-1.432	0.371634	0.000102773	474	6	0.00805713	0.0499474	EGFR	T	T
1958	Merestinib	GDSC2	MET	gain.cnaPANCAN129..MET.	-0.789276	0.185622	1.69087e-05	393	6	-0.678842	0.213161	0.00136534	474	6	0.00816689	0.137472	MST1R;MET	T	T
1958	Merestinib	GDSC2	PTPN11	gain.cnaPANCAN129..MET.	-0.789276	0.185622	1.69087e-05	393	6	-0.524233	0.215925	0.0148733	474	6	0.00816689	0.992537	MST1R;MET	1	1
1958	Merestinib	GDSC2	GAB1	gain.cnaPANCAN129..MET.	-0.789276	0.185622	1.69087e-05	393	6	-0.542811	0.21429	0.0110315	474	6	0.00816689	0.754604	MST1R;MET	1	1
1924	Ipatasertib	GDSC2	MAPKAP1	loss.cnaPANCAN168	-1.60011	0.391118	3.53878e-05	393	6	0.00827698	0.364104	0.981864	474	6	0.00854615	0.988967	AKT1;AKT3	1	1
1924	Ipatasertib	GDSC2	HIST2H2BF	loss.cnaPANCAN168	-1.60011	0.391118	3.53878e-05	393	6	-1.02739	0.355469	0.00369504	474	6	0.00854615	0.308271	AKT1;AKT3	2	2
1924	Ipatasertib	GDSC2	RICTOR	loss.cnaPANCAN168	-1.60011	0.391118	3.53878e-05	393	6	-0.554565	0.350997	0.113637	474	6	0.00854615	0.844761	AKT1;AKT3	1	1
1924	Ipatasertib	GDSC2	HSP90B1	loss.cnaPANCAN168	-1.60011	0.391118	3.53878e-05	393	6	0.396471	0.371598	0.285711	474	6	0.00854615	0.995435	AKT1;AKT3	1	1
1924	Ipatasertib	GDSC2	MLST8	loss.cnaPANCAN168	-1.60011	0.391118	3.53878e-05	393	6	-0.0572106	0.351899	0.87085	474	6	0.00854615	0.976954	AKT1;AKT3	1	1
1924	Ipatasertib	GDSC2	AKT1	loss.cnaPANCAN168	-1.60011	0.391118	3.53878e-05	393	6	-0.752849	0.368103	0.0403892	474	6	0.00854615	0.743272	AKT1;AKT3	T	T
2162	Danusertib	GDSC2	FGFR2	gain.cnaPANCAN344..MYCN.	-0.568708	0.134249	1.81972e-05	392	6	0.177096	0.188027	0.346036	474	6	0.00880743	0.991119	RET;NTRK1;AURKA;AURKB;ABL1;FGFR1;AURKC	2	2
2162	Danusertib	GDSC2	EGFR	gain.cnaPANCAN344..MYCN.	-0.568708	0.134249	1.81972e-05	392	6	0.183586	0.196614	0.350217	474	6	0.00880743	0.988137	RET;NTRK1;AURKA;AURKB;ABL1;FGFR1;AURKC	2	2
2022	PF-06747775	GDSC2	EGFR	gain.cnaPANCAN86	-0.996712	0.250356	5.75992e-05	391	6	-0.0927556	0.207355	0.654604	474	6	0.00927347	0.988272	EGFR	T	T
2022	PF-06747775	GDSC2	SHC1	gain.cnaPANCAN86	-0.996712	0.250356	5.75992e-05	391	6	-0.383587	0.236337	0.104096	474	6	0.00927347	0.88868	EGFR	1	1
2022	PF-06747775	GDSC2	ERBB2	gain.cnaPANCAN86	-0.996712	0.250356	5.75992e-05	391	6	-0.573458	0.26276	0.0286732	474	6	0.00927347	0.923278	EGFR	1	1
2022	PF-06747775	GDSC2	GAB1	gain.cnaPANCAN86	-0.996712	0.250356	5.75992e-05	391	6	-0.328656	0.222181	0.138623	474	6	0.00927347	0.981178	EGFR	1	1
2022	PF-06747775	GDSC2	TIPIN	gain.cnaPANCAN86	-0.996712	0.250356	5.75992e-05	391	6	0.207621	0.211112	0.325134	474	6	0.00927347	0.944939	EGFR	3	3
2022	PF-06747775	GDSC2	GRB2	gain.cnaPANCAN86	-0.996712	0.250356	5.75992e-05	391	6	-0.103848	0.239806	0.664948	474	6	0.00927347	0.983829	EGFR	1	1
2022	PF-06747775	GDSC2	HAP1	gain.cnaPANCAN86	-0.996712	0.250356	5.75992e-05	391	6	-0.413456	0.2058	0.0440813	474	6	0.00927347	0.742478	EGFR	No link; Gene not in network	-
2022	PF-06747775	GDSC2	CDC37	gain.cnaPANCAN86	-0.996712	0.250356	5.75992e-05	391	6	-0.138059	0.204411	0.499319	474	6	0.00927347	0.984371	EGFR	1	1
2022	PF-06747775	GDSC2	MIEN1	gain.cnaPANCAN86	-0.996712	0.250356	5.75992e-05	391	6	-0.617478	0.228357	0.00663712	474	6	0.00927347	0.400716	EGFR	No link; Gene not in network	-
1060	PD0325901	GDSC2	BRAF	NRAS_mut	-0.937273	0.235782	5.96974e-05	413	6	-0.282275	0.240248	0.23968	474	6	0.0100093	0.99641	MAP2K1;MAP2K2	No link; Drug target(s) not in CRISPR screen	-
1060	PD0325901	GDSC2	RAF1	NRAS_mut	-0.937273	0.235782	5.96974e-05	413	6	-1.62316	0.214448	5.53999e-15	474	6	0.0100093	2.78661e-12	MAP2K1;MAP2K2	No link; Drug target(s) not in CRISPR screen	-
1060	PD0325901	GDSC2	SHOC2	NRAS_mut	-0.937273	0.235782	5.96974e-05	413	6	-1.83986	0.221304	5.45702e-18	474	6	0.0100093	2.74488e-15	MAP2K1;MAP2K2	No link; Drug target(s) not in CRISPR screen	-
1060	PD0325901	GDSC2	CHD1	NRAS_mut	-0.937273	0.235782	5.96974e-05	413	6	-0.283602	0.209777	0.175983	474	6	0.0100093	0.984618	MAP2K1;MAP2K2	No link; Drug target(s) not in CRISPR screen	-
1060	PD0325901	GDSC2	FOXA1	NRAS_mut	-0.937273	0.235782	5.96974e-05	413	6	0.224222	0.233564	0.33682	474	6	0.0100093	0.964825	MAP2K1;MAP2K2	No link; Drug target(s) not in CRISPR screen	-
1060	PD0325901	GDSC2	MAPK1	NRAS_mut	-0.937273	0.235782	5.96974e-05	413	6	-0.561377	0.221472	0.0109776	474	6	0.0100093	0.991802	MAP2K1;MAP2K2	No link; Drug target(s) not in CRISPR screen	-
277	Linifanib	GDSC1	PTPRC	XRN1_mut	-1.30218	0.320099	4.03097e-05	456	6	0.232135	0.33342	0.486177	474	6	0.0103193	0.982873	FLT3;FLT4;KDR;KIT;CSF1R;FLT1	3	3
277	Linifanib	GDSC1	WSB1	XRN1_mut	-1.30218	0.320099	4.03097e-05	456	6	-0.786214	0.358767	0.0280193	474	6	0.0103193	0.978734	FLT3;FLT4;KDR;KIT;CSF1R;FLT1	3	3
277	Linifanib	GDSC1	PCDHB12	XRN1_mut	-1.30218	0.320099	4.03097e-05	456	6	-0.498998	0.368635	0.175434	474	6	0.0103193	0.905331	FLT3;FLT4;KDR;KIT;CSF1R;FLT1	No link; Gene not in network	-
277	Linifanib	GDSC1	FLT3	XRN1_mut	-1.30218	0.320099	4.03097e-05	456	6	0.195328	0.343949	0.570037	474	6	0.0103193	0.990632	FLT3;FLT4;KDR;KIT;CSF1R;FLT1	T	T
277	Linifanib	GDSC1	GAB2	XRN1_mut	-1.30218	0.320099	4.03097e-05	456	6	-1.2408	0.355382	0.00044106	474	6	0.0103193	0.202559	FLT3;FLT4;KDR;KIT;CSF1R;FLT1	2	2
277	Linifanib	GDSC1	SPTSSA	XRN1_mut	-1.30218	0.320099	4.03097e-05	456	6	-0.242369	0.356268	0.49621	474	6	0.0103193	0.996728	FLT3;FLT4;KDR;KIT;CSF1R;FLT1	5+	5+
277	Linifanib	GDSC1	MEF2D	XRN1_mut	-1.30218	0.320099	4.03097e-05	456	6	-1.41235	0.366583	0.000102995	474	6	0.0103193	0.0477394	FLT3;FLT4;KDR;KIT;CSF1R;FLT1	3	3
277	Linifanib	GDSC1	STAT5B	XRN1_mut	-1.30218	0.320099	4.03097e-05	456	6	-1.61241	0.376869	1.55591e-05	474	6	0.0103193	0.00398313	FLT3;FLT4;KDR;KIT;CSF1R;FLT1	1	1
277	Linifanib	GDSC1	SIK3	XRN1_mut	-1.30218	0.320099	4.03097e-05	456	6	-0.520085	0.353356	0.140608	474	6	0.0103193	0.873242	FLT3;FLT4;KDR;KIT;CSF1R;FLT1	3	3
277	Linifanib	GDSC1	CAMSAP1	XRN1_mut	-1.30218	0.320099	4.03097e-05	456	6	-0.0322095	0.372496	0.931093	474	6	0.0103193	0.992921	FLT3;FLT4;KDR;KIT;CSF1R;FLT1	No link; Gene not in network	-
2103	Capmatinib	GDSC2	MET	TET2_mut	-1.41621	0.350481	4.42778e-05	391	6	0.191814	0.389154	0.62204	474	6	0.0106709	0.970281	MET	T	T
2103	Capmatinib	GDSC2	FCHO2	TET2_mut	-1.41621	0.350481	4.42778e-05	391	6	-0.11441	0.40521	0.777669	474	6	0.0106709	0.996308	MET	2	2
2103	Capmatinib	GDSC2	OCM	TET2_mut	-1.41621	0.350481	4.42778e-05	391	6	-0.597471	0.366308	0.102393	474	6	0.0106709	0.750957	MET	No link; Gene not in network	-
2103	Capmatinib	GDSC2	CAV1	TET2_mut	-1.41621	0.350481	4.42778e-05	391	6	-0.539741	0.40535	0.182601	474	6	0.0106709	0.994825	MET	2	2
2103	Capmatinib	GDSC2	CCIN	TET2_mut	-1.41621	0.350481	4.42778e-05	391	6	-0.134377	0.405916	0.740596	474	6	0.0106709	0.982462	MET	No link; No connection	-
2103	Capmatinib	GDSC2	GAB1	TET2_mut	-1.41621	0.350481	4.42778e-05	391	6	-0.586558	0.40797	0.15006	474	6	0.0106709	0.981332	MET	1	1
2024	KIT_5808	GDSC2	CDKN2C	SMARCA4_mut	-0.589549	0.145987	4.4756e-05	391	6	0.35121	0.191606	0.0663225	474	6	0.0108086	0.841525	KIT	No link; Drug target(s) not in CRISPR screen	-
2024	KIT_5808	GDSC2	STAT5B	SMARCA4_mut	-0.589549	0.145987	4.4756e-05	391	6	-0.464972	0.200836	0.0202452	474	6	0.0108086	0.992629	KIT	No link; Drug target(s) not in CRISPR screen	-
2024	KIT_5808	GDSC2	BCL11A	SMARCA4_mut	-0.589549	0.145987	4.4756e-05	391	6	-0.314171	0.182418	0.0845345	474	6	0.0108086	0.922561	KIT	No link; Drug target(s) not in CRISPR screen	-
2024	KIT_5808	GDSC2	MEF2D	SMARCA4_mut	-0.589549	0.145987	4.4756e-05	391	6	-0.189684	0.195354	0.331321	474	6	0.0108086	0.997554	KIT	No link; Drug target(s) not in CRISPR screen	-
2024	KIT_5808	GDSC2	FGFR2	SMARCA4_mut	-0.589549	0.145987	4.4756e-05	391	6	-0.0833684	0.202724	0.68087	474	6	0.0108086	0.991136	KIT	No link; Drug target(s) not in CRISPR screen	-
2024	KIT_5808	GDSC2	SIK3	SMARCA4_mut	-0.589549	0.145987	4.4756e-05	391	6	-0.330917	0.189338	0.0800187	474	6	0.0108086	0.86497	KIT	No link; Drug target(s) not in CRISPR screen	-
2024	KIT_5808	GDSC2	PLCG2	SMARCA4_mut	-0.589549	0.145987	4.4756e-05	391	6	-0.613728	0.202075	0.00227272	474	6	0.0108086	0.182954	KIT	No link; Drug target(s) not in CRISPR screen	-
2024	KIT_5808	GDSC2	ZNF253	SMARCA4_mut	-0.589549	0.145987	4.4756e-05	391	6	0.144178	0.132133	0.2749	474	6	0.0108086	0.967935	KIT	No link; Drug target(s) not in CRISPR screen	-
2024	KIT_5808	GDSC2	GAB2	SMARCA4_mut	-0.589549	0.145987	4.4756e-05	391	6	-0.223093	0.189385	0.238459	474	6	0.0108086	0.963049	KIT	No link; Drug target(s) not in CRISPR screen	-
1014	Refametinib	GDSC2	RAF1	EWSR1.FLI1_mut	1.60531	0.398388	4.64567e-05	387	6	0.345555	0.368622	0.348317	474	6	0.0111032	0.98097	MAP2K1;MAP2K2	No link; Drug target(s) not in CRISPR screen	-
1014	Refametinib	GDSC2	MAPK1	EWSR1.FLI1_mut	1.60531	0.398388	4.64567e-05	387	6	0.600295	0.368027	0.102382	474	6	0.0111032	0.991068	MAP2K1;MAP2K2	No link; Drug target(s) not in CRISPR screen	-
1136	Capivasertib	GDSC1	RPTOR	PTEN_mut	-0.705924	0.176007	5.17866e-05	449	6	-0.315657	0.13889	0.0226708	474	6	0.013102	0.992757	AKT1;AKT3;AKT2	1	1
1136	Capivasertib	GDSC1	MLST8	PTEN_mut	-0.705924	0.176007	5.17866e-05	449	6	-0.329152	0.139115	0.0176411	474	6	0.013102	0.630885	AKT1;AKT3;AKT2	1	1
1136	Capivasertib	GDSC1	RICTOR	PTEN_mut	-0.705924	0.176007	5.17866e-05	449	6	-0.473442	0.138759	0.000596478	474	6	0.013102	0.0660863	AKT1;AKT3;AKT2	1	1
1136	Capivasertib	GDSC1	AKT1	PTEN_mut	-0.705924	0.176007	5.17866e-05	449	6	-0.515332	0.165519	0.00175088	474	6	0.013102	0.177189	AKT1;AKT3;AKT2	T	T
310	YM201636	GDSC1	SNX27	EWSR1.FLI1_mut	-1.41508	0.340744	2.75291e-05	456	6	-0.409235	0.366928	0.264408	474	6	0.0140674	0.950498	PIKFYVE	No link; Drug target(s) not in CRISPR screen	-
1403	AZD6094	GDSC1	CAV1	TET2_mut	-1.52689	0.391202	8.27538e-05	456	6	-0.539741	0.40535	0.182601	474	6	0.0141785	0.994567	MET	2	2
1403	AZD6094	GDSC1	GAB1	TET2_mut	-1.52689	0.391202	8.27538e-05	456	6	-0.586558	0.40797	0.15006	474	6	0.0141785	0.993272	MET	1	1
1403	AZD6094	GDSC1	MET	TET2_mut	-1.52689	0.391202	8.27538e-05	456	6	0.191814	0.389154	0.62204	474	6	0.0141785	0.980989	MET	T	T
1970	ERK_6197	GDSC2	MAPK1	EWSR1.FLI1_mut	1.46286	0.368713	6.12101e-05	393	6	0.600295	0.368027	0.102382	474	6	0.0147822	0.994358	MAPK3;MAPK1	T	T
1970	ERK_6197	GDSC2	BRAF	EWSR1.FLI1_mut	1.46286	0.368713	6.12101e-05	393	6	0.217583	0.362798	0.548606	474	6	0.0147822	0.99641	MAPK3;MAPK1	1	1
1970	ERK_6197	GDSC2	RNASE7	EWSR1.FLI1_mut	1.46286	0.368713	6.12101e-05	393	6	0.591197	0.364389	0.104228	474	6	0.0147822	0.805102	MAPK3;MAPK1	No link; Gene not in network	-
1918	AZD8186	GDSC2	PIK3CB	loss.cnaPANCAN168	-1.67072	0.421145	6.13115e-05	393	6	-0.565094	0.371374	0.127635	474	6	0.0155344	0.997499	PIK3CA;PIK3CB	T	T
1918	AZD8186	GDSC2	MAPKAP1	loss.cnaPANCAN168	-1.67072	0.421145	6.13115e-05	393	6	0.00827698	0.364104	0.981864	474	6	0.0155344	0.988967	PIK3CA;PIK3CB	2	2
1918	AZD8186	GDSC2	MLST8	loss.cnaPANCAN168	-1.67072	0.421145	6.13115e-05	393	6	-0.0572106	0.351899	0.87085	474	6	0.0155344	0.976954	PIK3CA;PIK3CB	2	2
1918	AZD8186	GDSC2	RICTOR	loss.cnaPANCAN168	-1.67072	0.421145	6.13115e-05	393	6	-0.554565	0.350997	0.113637	474	6	0.0155344	0.844761	PIK3CA;PIK3CB	1	1
1918	AZD8186	GDSC2	PIK3CB	NRAS_mut	0.827998	0.209297	6.43245e-05	393	6	0.334879	0.216806	0.121972	474	6	0.0155344	0.997499	PIK3CA;PIK3CB	T	T
1918	AZD8186	GDSC2	MAPKAP1	NRAS_mut	0.827998	0.209297	6.43245e-05	393	6	-0.0193329	0.210344	0.926769	474	6	0.0155344	0.988967	PIK3CA;PIK3CB	2	2
1918	AZD8186	GDSC2	MLST8	NRAS_mut	0.827998	0.209297	6.43245e-05	393	6	0.362152	0.202203	0.0728011	474	6	0.0155344	0.844714	PIK3CA;PIK3CB	2	2
1918	AZD8186	GDSC2	RICTOR	NRAS_mut	0.827998	0.209297	6.43245e-05	393	6	-0.0434882	0.201684	0.829276	474	6	0.0155344	0.987877	PIK3CA;PIK3CB	1	1
1013	Nilotinib	GDSC1	IGSF6	ASXL1_mut	-1.50816	0.367138	3.27598e-05	390	6	-0.245434	0.366131	0.502538	474	6	0.0156521	0.978151	ABL1	No link; Drug target(s) not in CRISPR screen	-
1013	Nilotinib	GDSC1	STAT5B	ASXL1_mut	-1.50816	0.367138	3.27598e-05	390	6	0.542894	0.375092	0.147347	474	6	0.0156521	0.991406	ABL1	No link; Drug target(s) not in CRISPR screen	-
1013	Nilotinib	GDSC1	TTC21A	ASXL1_mut	-1.50816	0.367138	3.27598e-05	390	6	-0.69418	0.369383	0.059726	474	6	0.0156521	0.835258	ABL1	No link; Drug target(s) not in CRISPR screen	-
1013	Nilotinib	GDSC1	SOS1	ASXL1_mut	-1.50816	0.367138	3.27598e-05	390	6	-0.622852	0.380556	0.101211	474	6	0.0156521	0.990332	ABL1	No link; Drug target(s) not in CRISPR screen	-
1013	Nilotinib	GDSC1	PLCG2	ASXL1_mut	-1.50816	0.367138	3.27598e-05	390	6	-0.0771089	0.377406	0.838106	474	6	0.0156521	0.995162	ABL1	No link; Drug target(s) not in CRISPR screen	-
1013	Nilotinib	GDSC1	PBX2	ASXL1_mut	-1.50816	0.367138	3.27598e-05	390	6	-1.00393	0.370359	0.00650296	474	6	0.0156521	0.346102	ABL1	No link; Drug target(s) not in CRISPR screen	-
1013	Nilotinib	GDSC1	WT1	ASXL1_mut	-1.50816	0.367138	3.27598e-05	390	6	0.849713	0.370746	0.0215451	474	6	0.0156521	0.525572	ABL1	No link; Drug target(s) not in CRISPR screen	-
1013	Nilotinib	GDSC1	GAB2	ASXL1_mut	-1.50816	0.367138	3.27598e-05	390	6	0.324943	0.353707	0.358049	474	6	0.0156521	0.950047	ABL1	No link; Drug target(s) not in CRISPR screen	-
1013	Nilotinib	GDSC1	CMIP	ASXL1_mut	-1.50816	0.367138	3.27598e-05	390	6	-0.140326	0.358975	0.695841	474	6	0.0156521	0.984905	ABL1	No link; Drug target(s) not in CRISPR screen	-
1013	Nilotinib	GDSC1	BCL11A	ASXL1_mut	-1.50816	0.367138	3.27598e-05	390	6	0.00461627	0.340694	0.989189	474	6	0.0156521	0.996962	ABL1	No link; Drug target(s) not in CRISPR screen	-
1013	Nilotinib	GDSC1	FLI1	ASXL1_mut	-1.50816	0.367138	3.27598e-05	390	6	-0.329628	0.364124	0.36512	474	6	0.0156521	0.987859	ABL1	No link; Drug target(s) not in CRISPR screen	-
1013	Nilotinib	GDSC1	IGSF6	loss.cnaPANCAN414	-1.46151	0.369801	6.53534e-05	390	6	-0.243087	0.397684	0.54095	474	6	0.0156521	0.978151	ABL1	No link; Drug target(s) not in CRISPR screen	-
1013	Nilotinib	GDSC1	STAT5B	loss.cnaPANCAN414	-1.46151	0.369801	6.53534e-05	390	6	-0.339946	0.407416	0.403886	474	6	0.0156521	0.991406	ABL1	No link; Drug target(s) not in CRISPR screen	-
1013	Nilotinib	GDSC1	TTC21A	loss.cnaPANCAN414	-1.46151	0.369801	6.53534e-05	390	6	-0.200546	0.401216	0.617137	474	6	0.0156521	0.974373	ABL1	No link; Drug target(s) not in CRISPR screen	-
1013	Nilotinib	GDSC1	SOS1	loss.cnaPANCAN414	-1.46151	0.369801	6.53534e-05	390	6	-0.235717	0.412317	0.567465	474	6	0.0156521	0.990332	ABL1	No link; Drug target(s) not in CRISPR screen	-
1013	Nilotinib	GDSC1	PLCG2	loss.cnaPANCAN414	-1.46151	0.369801	6.53534e-05	390	6	0.757177	0.40993	0.0642527	474	6	0.0156521	0.789155	ABL1	No link; Drug target(s) not in CRISPR screen	-
1013	Nilotinib	GDSC1	PBX2	loss.cnaPANCAN414	-1.46151	0.369801	6.53534e-05	390	6	-0.811537	0.402275	0.0432054	474	6	0.0156521	0.923885	ABL1	No link; Drug target(s) not in CRISPR screen	-
1013	Nilotinib	GDSC1	WT1	loss.cnaPANCAN414	-1.46151	0.369801	6.53534e-05	390	6	-0.121447	0.402696	0.762956	474	6	0.0156521	0.959525	ABL1	No link; Drug target(s) not in CRISPR screen	-
1013	Nilotinib	GDSC1	GAB2	loss.cnaPANCAN414	-1.46151	0.369801	6.53534e-05	390	6	-0.0303893	0.384188	0.936953	474	6	0.0156521	0.997334	ABL1	No link; Drug target(s) not in CRISPR screen	-
1013	Nilotinib	GDSC1	CMIP	loss.cnaPANCAN414	-1.46151	0.369801	6.53534e-05	390	6	0.1398	0.38912	0.719374	474	6	0.0156521	0.984905	ABL1	No link; Drug target(s) not in CRISPR screen	-
1013	Nilotinib	GDSC1	BCL11A	loss.cnaPANCAN414	-1.46151	0.369801	6.53534e-05	390	6	-0.314505	0.370055	0.395207	474	6	0.0156521	0.91492	ABL1	No link; Drug target(s) not in CRISPR screen	-
1013	Nilotinib	GDSC1	FLI1	loss.cnaPANCAN414	-1.46151	0.369801	6.53534e-05	390	6	0.185483	0.395504	0.639046	474	6	0.0156521	0.987859	ABL1	No link; Drug target(s) not in CRISPR screen	-
1945	Taselisib	GDSC2	PNKD	gain.cnaPANCAN301..CDK12.ERBB2.MED24.	-0.816625	0.20705	6.77714e-05	393	6	-0.279609	0.186085	0.132483	474	6	0.0163668	0.859547	PIK3CD;PIK3CA;PIK3CG	No link; Gene not in network	-
1945	Taselisib	GDSC2	PIK3CA	gain.cnaPANCAN301..CDK12.ERBB2.MED24.	-0.816625	0.20705	6.77714e-05	393	6	-0.82434	0.250295	0.00092451	474	6	0.0163668	0.223269	PIK3CD;PIK3CA;PIK3CG	T	T
1945	Taselisib	GDSC2	MAPKAP1	gain.cnaPANCAN301..CDK12.ERBB2.MED24.	-0.816625	0.20705	6.77714e-05	393	6	-0.376739	0.211422	0.0742742	474	6	0.0163668	0.90192	PIK3CD;PIK3CA;PIK3CG	2	2
1945	Taselisib	GDSC2	RICTOR	gain.cnaPANCAN301..CDK12.ERBB2.MED24.	-0.816625	0.20705	6.77714e-05	393	6	-0.0765363	0.194888	0.694503	474	6	0.0163668	0.978636	PIK3CD;PIK3CA;PIK3CG	1	1
2271	CP-724714	GDSC2	MIEN1	gain.cnaPANCAN86	-0.749787	0.190514	7.0128e-05	387	6	-0.617478	0.228357	0.00663712	474	6	0.0167606	0.396568	ERBB2	No link; Gene not in network	-
2271	CP-724714	GDSC2	ERBB2	gain.cnaPANCAN86	-0.749787	0.190514	7.0128e-05	387	6	-0.573458	0.26276	0.0286732	474	6	0.0167606	0.91372	ERBB2	T	T
2271	CP-724714	GDSC2	ERBB3	gain.cnaPANCAN86	-0.749787	0.190514	7.0128e-05	387	6	-0.218256	0.245408	0.37361	474	6	0.0167606	0.99729	ERBB2	1	1
2090	EGFR_7518	GDSC2	GRB2	EGFR_mut	-1.07669	0.263088	3.50754e-05	388	6	-0.72581	0.304072	0.0166573	474	6	0.0168712	0.979755	EGFR	1	1
2090	EGFR_7518	GDSC2	EGFR	EGFR_mut	-1.07669	0.263088	3.50754e-05	388	6	-0.858098	0.289238	0.00287625	474	6	0.0168712	0.461158	EGFR	T	T
1441	AZD2014	GDSC1	RHEB	gain.cnaPANCAN344..MYCN.	0.731829	0.185106	6.6692e-05	460	6	0.541789	0.179341	0.00239988	474	6	0.0171065	0.307785	MTOR	1	1
1441	AZD2014	GDSC1	MTOR	gain.cnaPANCAN344..MYCN.	0.731829	0.185106	6.6692e-05	460	6	-0.0335662	0.178886	0.851156	474	6	0.0171065	0.991032	MTOR	T	T
1441	AZD2014	GDSC1	LAMTOR2	gain.cnaPANCAN344..MYCN.	0.731829	0.185106	6.6692e-05	460	6	0.329083	0.186083	0.0764935	474	6	0.0171065	0.966637	MTOR	1	1
1014	Refametinib	GDSC1	SHOC2	BRAF_mut	-0.862631	0.211809	3.86809e-05	406	6	0.512758	0.196741	0.00890517	474	6	0.0174429	0.999468	MAP2K1;MAP2K2	No link; Drug target(s) not in CRISPR screen	-
1014	Refametinib	GDSC1	MAPK1	BRAF_mut	-0.862631	0.211809	3.86809e-05	406	6	-1.56636	0.197345	2.00469e-16	474	6	0.0174429	9.82296e-14	MAP2K1;MAP2K2	No link; Drug target(s) not in CRISPR screen	-
1014	Refametinib	GDSC1	RAF1	BRAF_mut	-0.862631	0.211809	3.86809e-05	406	6	0.361685	0.187304	0.0530121	474	6	0.0174429	0.974765	MAP2K1;MAP2K2	No link; Drug target(s) not in CRISPR screen	-
1014	Refametinib	GDSC1	SHOC2	NRAS_mut	-0.924144	0.234914	7.11953e-05	406	6	-1.83986	0.221304	5.45702e-18	474	6	0.0174429	2.67394e-15	MAP2K1;MAP2K2	No link; Drug target(s) not in CRISPR screen	-
1014	Refametinib	GDSC1	MAPK1	NRAS_mut	-0.924144	0.234914	7.11953e-05	406	6	-0.561377	0.221472	0.0109776	474	6	0.0174429	0.994977	MAP2K1;MAP2K2	No link; Drug target(s) not in CRISPR screen	-
1014	Refametinib	GDSC1	RAF1	NRAS_mut	-0.924144	0.234914	7.11953e-05	406	6	-1.62316	0.214448	5.53999e-15	474	6	0.0174429	2.71459e-12	MAP2K1;MAP2K2	No link; Drug target(s) not in CRISPR screen	-
2021	EGF816	GDSC2	ERBB2	EGFR_mut	-0.997516	0.254332	7.44726e-05	391	6	0.125591	0.3108	0.686121	474	6	0.0179851	0.996285	EGFR	1	1
2021	EGF816	GDSC2	MIEN1	EGFR_mut	-0.997516	0.254332	7.44726e-05	391	6	0.159882	0.300887	0.595108	474	6	0.0179851	0.99761	EGFR	No link; Gene not in network	-
2021	EGF816	GDSC2	SHC1	EGFR_mut	-0.997516	0.254332	7.44726e-05	391	6	-0.741036	0.308049	0.0158231	474	6	0.0179851	0.64254	EGFR	1	1
2021	EGF816	GDSC2	EGFR	EGFR_mut	-0.997516	0.254332	7.44726e-05	391	6	-0.858098	0.289238	0.00287625	474	6	0.0179851	0.463075	EGFR	T	T
1463	AZD1332	GDSC1	ATOH1	FLT3_mut	-1.32812	0.324	3.51133e-05	458	6	0.426675	0.335755	0.203418	474	6	0.0180131	0.932364	NTRK1;NTRK3;NTRK2	No link; Drug target(s) not in CRISPR screen	-
1463	AZD1332	GDSC1	CTSH	FLT3_mut	-1.32812	0.324	3.51133e-05	458	6	-0.310735	0.338953	0.35906	474	6	0.0180131	0.909426	NTRK1;NTRK3;NTRK2	No link; Drug target(s) not in CRISPR screen	-
1463	AZD1332	GDSC1	EXTL3	FLT3_mut	-1.32812	0.324	3.51133e-05	458	6	0.47751	0.334189	0.152602	474	6	0.0180131	0.934667	NTRK1;NTRK3;NTRK2	No link; Drug target(s) not in CRISPR screen	-
1463	AZD1332	GDSC1	EXT1	FLT3_mut	-1.32812	0.324	3.51133e-05	458	6	-0.200367	0.336015	0.550898	474	6	0.0180131	0.959613	NTRK1;NTRK3;NTRK2	No link; Drug target(s) not in CRISPR screen	-
1463	AZD1332	GDSC1	RNH1	FLT3_mut	-1.32812	0.324	3.51133e-05	458	6	-0.233858	0.338322	0.489313	474	6	0.0180131	0.994076	NTRK1;NTRK3;NTRK2	No link; Drug target(s) not in CRISPR screen	-
1463	AZD1332	GDSC1	AHCYL1	FLT3_mut	-1.32812	0.324	3.51133e-05	458	6	0.14361	0.338273	0.671144	474	6	0.0180131	0.963344	NTRK1;NTRK3;NTRK2	No link; Drug target(s) not in CRISPR screen	-
1463	AZD1332	GDSC1	EXT2	FLT3_mut	-1.32812	0.324	3.51133e-05	458	6	-0.254001	0.334856	0.447991	474	6	0.0180131	0.989318	NTRK1;NTRK3;NTRK2	No link; Drug target(s) not in CRISPR screen	-
1463	AZD1332	GDSC1	FGFR2	FLT3_mut	-1.32812	0.324	3.51133e-05	458	6	-1.02314	0.338297	0.00237253	474	6	0.0180131	0.243422	NTRK1;NTRK3;NTRK2	No link; Drug target(s) not in CRISPR screen	-
1909	Venetoclax	GDSC2	TMEM189	loss.cnaPANCAN290	-1.13368	0.278102	3.78042e-05	394	6	-0.0985776	0.282384	0.727005	474	6	0.0182594	0.991314	BCL2	3	3
1909	Venetoclax	GDSC2	IRF8	loss.cnaPANCAN290	-1.13368	0.278102	3.78042e-05	394	6	-0.0608044	0.295967	0.837223	474	6	0.0182594	0.996453	BCL2	2	2
1909	Venetoclax	GDSC2	UROS	loss.cnaPANCAN290	-1.13368	0.278102	3.78042e-05	394	6	-0.353804	0.301294	0.239939	474	6	0.0182594	0.969303	BCL2	4	4
1909	Venetoclax	GDSC2	BCL2	loss.cnaPANCAN290	-1.13368	0.278102	3.78042e-05	394	6	-0.91607	0.308297	0.00283236	474	6	0.0182594	0.263917	BCL2	T	T
1909	Venetoclax	GDSC2	TMEM161B	loss.cnaPANCAN290	-1.13368	0.278102	3.78042e-05	394	6	0.106078	0.315665	0.73682	474	6	0.0182594	0.965719	BCL2	No link; Gene not in network	-
1013	Nilotinib	GDSC1	IGSF6	XRN1_mut	-1.40282	0.368241	0.000120206	390	6	-0.344147	0.367866	0.349297	474	6	0.0191929	0.978151	ABL1	No link; Drug target(s) not in CRISPR screen	-
1013	Nilotinib	GDSC1	STAT5B	XRN1_mut	-1.40282	0.368241	0.000120206	390	6	-1.61241	0.376869	1.55591e-05	474	6	0.0191929	0.00745281	ABL1	No link; Drug target(s) not in CRISPR screen	-
1013	Nilotinib	GDSC1	TTC21A	XRN1_mut	-1.40282	0.368241	0.000120206	390	6	-0.0299306	0.371133	0.935723	474	6	0.0191929	0.9811	ABL1	No link; Drug target(s) not in CRISPR screen	-
1013	Nilotinib	GDSC1	SOS1	XRN1_mut	-1.40282	0.368241	0.000120206	390	6	-0.691012	0.388739	0.0749863	474	6	0.0191929	0.990332	ABL1	No link; Drug target(s) not in CRISPR screen	-
1013	Nilotinib	GDSC1	PLCG2	XRN1_mut	-1.40282	0.368241	0.000120206	390	6	-1.64432	0.379194	1.18512e-05	474	6	0.0191929	0.00567673	ABL1	No link; Drug target(s) not in CRISPR screen	-
1013	Nilotinib	GDSC1	PBX2	XRN1_mut	-1.40282	0.368241	0.000120206	390	6	-1.33869	0.372113	0.000291819	474	6	0.0191929	0.0698906	ABL1	No link; Drug target(s) not in CRISPR screen	-
1013	Nilotinib	GDSC1	WT1	XRN1_mut	-1.40282	0.368241	0.000120206	390	6	0.27828	0.372502	0.454896	474	6	0.0191929	0.945657	ABL1	No link; Drug target(s) not in CRISPR screen	-
1013	Nilotinib	GDSC1	GAB2	XRN1_mut	-1.40282	0.368241	0.000120206	390	6	-1.2408	0.355382	0.00044106	474	6	0.0191929	0.211268	ABL1	No link; Drug target(s) not in CRISPR screen	-
1013	Nilotinib	GDSC1	CMIP	XRN1_mut	-1.40282	0.368241	0.000120206	390	6	-0.737763	0.364967	0.0427825	474	6	0.0191929	0.907596	ABL1	No link; Drug target(s) not in CRISPR screen	-
1013	Nilotinib	GDSC1	BCL11A	XRN1_mut	-1.40282	0.368241	0.000120206	390	6	-1.35035	0.342308	6.95595e-05	474	6	0.0191929	0.033319	ABL1	No link; Drug target(s) not in CRISPR screen	-
1013	Nilotinib	GDSC1	FLI1	XRN1_mut	-1.40282	0.368241	0.000120206	390	6	-0.5873	0.365849	0.107946	474	6	0.0191929	0.987859	ABL1	No link; Drug target(s) not in CRISPR screen	-
1050	ZM447439	GDSC1	SLAMF9	gain.cnaPANCAN280..ARID4B.FH.	0.693978	0.175289	6.32454e-05	384	6	0.26605	0.171509	0.120374	474	6	0.0204279	0.9754	AURKA;AURKB	No link; Drug target(s) not in CRISPR screen	-
1050	ZM447439	GDSC1	GGT6	gain.cnaPANCAN280..ARID4B.FH.	0.693978	0.175289	6.32454e-05	384	6	0.297218	0.190099	0.117463	474	6	0.0204279	0.978007	AURKA;AURKB	No link; Drug target(s) not in CRISPR screen	-
1050	ZM447439	GDSC1	SLAMF9	gain.cnaPANCAN129..MET.	0.694629	0.178552	8.51161e-05	384	6	0.414319	0.164113	0.0113045	474	6	0.0204279	0.701023	AURKA;AURKB	No link; Drug target(s) not in CRISPR screen	-
1050	ZM447439	GDSC1	GGT6	gain.cnaPANCAN129..MET.	0.694629	0.178552	8.51161e-05	384	6	-0.081655	0.181901	0.653471	474	6	0.0204279	0.978007	AURKA;AURKB	No link; Drug target(s) not in CRISPR screen	-
1794	Idelalisib	GDSC2	PIK3CB	SOS2_mut	-1.53426	0.379722	4.42515e-05	387	6	-0.772167	0.418218	0.0643625	474	6	0.0211522	0.759364	PIK3CD	No link; Drug target(s) not in CRISPR screen	-
1794	Idelalisib	GDSC2	PDCL	SOS2_mut	-1.53426	0.379722	4.42515e-05	387	6	-0.159678	0.410767	0.697452	474	6	0.0211522	0.998813	PIK3CD	No link; Drug target(s) not in CRISPR screen	-
1794	Idelalisib	GDSC2	MAPKAP1	SOS2_mut	-1.53426	0.379722	4.42515e-05	387	6	-0.649548	0.414499	0.116624	474	6	0.0211522	0.912336	PIK3CD	No link; Drug target(s) not in CRISPR screen	-
1083	Crizotinib	GDSC2	MET	loss.cnaPANCAN21	-0.696435	0.1789	8.50639e-05	409	6	-0.084528	0.251575	0.73686	474	6	0.0213936	0.972672	ALK;ROS1;MET	T	T
1912	Afuresertib	GDSC2	AKT1	loss.cnaPANCAN168	-1.49285	0.384933	8.99889e-05	393	6	-0.752849	0.368103	0.0403892	474	6	0.0217323	0.743272	AKT1;AKT3;AKT2	T	T
1912	Afuresertib	GDSC2	MAPKAP1	loss.cnaPANCAN168	-1.49285	0.384933	8.99889e-05	393	6	0.00827698	0.364104	0.981864	474	6	0.0217323	0.988967	AKT1;AKT3;AKT2	1	1
1912	Afuresertib	GDSC2	MLST8	loss.cnaPANCAN168	-1.49285	0.384933	8.99889e-05	393	6	-0.0572106	0.351899	0.87085	474	6	0.0217323	0.976954	AKT1;AKT3;AKT2	1	1
1912	Afuresertib	GDSC2	STX4	loss.cnaPANCAN168	-1.49285	0.384933	8.99889e-05	393	6	-0.437783	0.368528	0.234514	474	6	0.0217323	0.977599	AKT1;AKT3;AKT2	2	2
1912	Afuresertib	GDSC2	C8B	loss.cnaPANCAN168	-1.49285	0.384933	8.99889e-05	393	6	-0.808348	0.356519	0.0229949	474	6	0.0217323	0.882803	AKT1;AKT3;AKT2	3	3
1912	Afuresertib	GDSC2	RICTOR	loss.cnaPANCAN168	-1.49285	0.384933	8.99889e-05	393	6	-0.554565	0.350997	0.113637	474	6	0.0217323	0.844761	AKT1;AKT3;AKT2	1	1
185	Linsitinib	GDSC1	HSP90B1	PTEN_mut	0.658542	0.169712	9.04079e-05	430	6	0.436536	0.166987	0.00869839	474	6	0.0217431	0.910558	IGF1R;INSR	3	3
185	Linsitinib	GDSC1	IRS2	PTEN_mut	0.658542	0.169712	9.04079e-05	430	6	0.549141	0.172552	0.00137587	474	6	0.0217431	0.0765589	IGF1R;INSR	1	1
185	Linsitinib	GDSC1	FURIN	PTEN_mut	0.658542	0.169712	9.04079e-05	430	6	0.316224	0.175076	0.0704009	474	6	0.0217431	0.995951	IGF1R;INSR	3	3
185	Linsitinib	GDSC1	STT3A	PTEN_mut	0.658542	0.169712	9.04079e-05	430	6	0.255269	0.149963	0.0882269	474	6	0.0217431	0.856264	IGF1R;INSR	4	4
185	Linsitinib	GDSC1	CPD	PTEN_mut	0.658542	0.169712	9.04079e-05	430	6	0.170089	0.169259	0.314684	474	6	0.0217431	0.998377	IGF1R;INSR	3	3
185	Linsitinib	GDSC1	CNPY2	PTEN_mut	0.658542	0.169712	9.04079e-05	430	6	0.484495	0.169694	0.00413734	474	6	0.0217431	0.301215	IGF1R;INSR	No link; Gene not in network	-
185	Linsitinib	GDSC1	IGF1R	PTEN_mut	0.658542	0.169712	9.04079e-05	430	6	0.639832	0.180886	0.000369588	474	6	0.0217431	0.044443	IGF1R;INSR	T	T
1411	EGFRM_5104	GDSC1	ERBB2	gain.cnaPANCAN124..EGFR.	-0.733388	0.188863	9.01372e-05	458	6	-0.168722	0.221705	0.446508	474	6	0.0228948	0.997455	EGFR	1	1
1411	EGFRM_5104	GDSC1	MIEN1	gain.cnaPANCAN124..EGFR.	-0.733388	0.188863	9.01372e-05	458	6	-0.23227	0.181516	0.200292	474	6	0.0228948	0.998157	EGFR	No link; Gene not in network	-
1411	EGFRM_5104	GDSC1	RECK	gain.cnaPANCAN124..EGFR.	-0.733388	0.188863	9.01372e-05	458	6	0.152743	0.139089	0.271825	474	6	0.0228948	0.957577	EGFR	3	3
1411	EGFRM_5104	GDSC1	EGFR	gain.cnaPANCAN124..EGFR.	-0.733388	0.188863	9.01372e-05	458	6	-0.448403	0.163887	0.0060153	474	6	0.0228948	0.39948	EGFR	T	T
1411	EGFRM_5104	GDSC1	SHC1	gain.cnaPANCAN124..EGFR.	-0.733388	0.188863	9.01372e-05	458	6	-0.420371	0.1884	0.0252759	474	6	0.0228948	0.583643	EGFR	1	1
1411	EGFRM_5104	GDSC1	CDC37	gain.cnaPANCAN124..EGFR.	-0.733388	0.188863	9.01372e-05	458	6	-0.109412	0.16165	0.4984	474	6	0.0228948	0.971854	EGFR	1	1
1411	EGFRM_5104	GDSC1	ERBB3	gain.cnaPANCAN124..EGFR.	-0.733388	0.188863	9.01372e-05	458	6	-0.180301	0.199215	0.365228	474	6	0.0228948	0.997166	EGFR	1	1
1411	EGFRM_5104	GDSC1	GRB2	gain.cnaPANCAN124..EGFR.	-0.733388	0.188863	9.01372e-05	458	6	-0.453239	0.193129	0.0185885	474	6	0.0228948	0.987814	EGFR	1	1
1060	PD0325901	GDSC1	RAF1	NRAS_mut	-0.885967	0.22889	9.33888e-05	406	6	-1.62316	0.214448	5.53999e-15	474	6	0.0230447	2.70905e-12	MAP2K1;MAP2K2	No link; Drug target(s) not in CRISPR screen	-
1060	PD0325901	GDSC1	MAPK1	NRAS_mut	-0.885967	0.22889	9.33888e-05	406	6	-0.561377	0.221472	0.0109776	474	6	0.0230447	0.992946	MAP2K1;MAP2K2	No link; Drug target(s) not in CRISPR screen	-
1060	PD0325901	GDSC1	RAF1	KRAS_mut	-0.604575	0.156279	9.42525e-05	406	6	-0.567275	0.14043	4.60179e-05	474	6	0.0230447	0.0112514	MAP2K1;MAP2K2	No link; Drug target(s) not in CRISPR screen	-
1060	PD0325901	GDSC1	MAPK1	KRAS_mut	-0.604575	0.156279	9.42525e-05	406	6	-0.211752	0.155683	0.173362	474	6	0.0230447	0.992946	MAP2K1;MAP2K2	No link; Drug target(s) not in CRISPR screen	-
1029	Motesanib	GDSC1	STAT5B	CDKN2A_mut	-0.952149	0.236466	4.76109e-05	412	6	0.161709	0.220068	0.462327	474	6	0.0234722	0.995605	RET;PDGFRA;FLT1;KIT;PDGFRB	No link; Drug target(s) not in CRISPR screen	-
1029	Motesanib	GDSC1	GAB2	CDKN2A_mut	-0.952149	0.236466	4.76109e-05	412	6	0.087301	0.207522	0.673957	474	6	0.0234722	0.997561	RET;PDGFRA;FLT1;KIT;PDGFRB	No link; Drug target(s) not in CRISPR screen	-
1029	Motesanib	GDSC1	SOS1	CDKN2A_mut	-0.952149	0.236466	4.76109e-05	412	6	-0.205664	0.234974	0.381239	474	6	0.0234722	0.99082	RET;PDGFRA;FLT1;KIT;PDGFRB	No link; Drug target(s) not in CRISPR screen	-
1029	Motesanib	GDSC1	COQ7	CDKN2A_mut	-0.952149	0.236466	4.76109e-05	412	6	-0.263925	0.21027	0.209039	474	6	0.0234722	0.907584	RET;PDGFRA;FLT1;KIT;PDGFRB	No link; Drug target(s) not in CRISPR screen	-
1029	Motesanib	GDSC1	LZTR1	CDKN2A_mut	-0.952149	0.236466	4.76109e-05	412	6	-0.131263	0.220923	0.552332	474	6	0.0234722	0.93523	RET;PDGFRA;FLT1;KIT;PDGFRB	No link; Drug target(s) not in CRISPR screen	-
1029	Motesanib	GDSC1	BCL11A	CDKN2A_mut	-0.952149	0.236466	4.76109e-05	412	6	0.125086	0.199887	0.531371	474	6	0.0234722	0.929148	RET;PDGFRA;FLT1;KIT;PDGFRB	No link; Drug target(s) not in CRISPR screen	-
1029	Motesanib	GDSC1	RCOR1	CDKN2A_mut	-0.952149	0.236466	4.76109e-05	412	6	0.0423562	0.218982	0.846625	474	6	0.0234722	0.976055	RET;PDGFRA;FLT1;KIT;PDGFRB	No link; Drug target(s) not in CRISPR screen	-
1029	Motesanib	GDSC1	PLCG2	CDKN2A_mut	-0.952149	0.236466	4.76109e-05	412	6	-0.108453	0.221426	0.624238	474	6	0.0234722	0.996911	RET;PDGFRA;FLT1;KIT;PDGFRB	No link; Drug target(s) not in CRISPR screen	-
1053	MK-2206	GDSC2	AKT1	loss.cnaPANCAN168	-1.48132	0.368287	4.82614e-05	399	6	-0.752849	0.368103	0.0403892	474	6	0.0237446	0.731014	AKT1;AKT2	T	T
1053	MK-2206	GDSC2	MAPKAP1	loss.cnaPANCAN168	-1.48132	0.368287	4.82614e-05	399	6	0.00827698	0.364104	0.981864	474	6	0.0237446	0.98893	AKT1;AKT2	1	1
1053	MK-2206	GDSC2	RICTOR	loss.cnaPANCAN168	-1.48132	0.368287	4.82614e-05	399	6	-0.554565	0.350997	0.113637	474	6	0.0237446	0.852534	AKT1;AKT2	1	1
1053	MK-2206	GDSC2	MLST8	loss.cnaPANCAN168	-1.48132	0.368287	4.82614e-05	399	6	-0.0572106	0.351899	0.87085	474	6	0.0237446	0.977545	AKT1;AKT2	1	1
1053	MK-2206	GDSC2	AKT2	loss.cnaPANCAN168	-1.48132	0.368287	4.82614e-05	399	6	-0.309624	0.337169	0.358245	474	6	0.0237446	0.988071	AKT1;AKT2	T	T
1053	MK-2206	GDSC2	PIK3CA	loss.cnaPANCAN168	-1.48132	0.368287	4.82614e-05	399	6	-0.45826	0.372508	0.218254	474	6	0.0237446	0.999865	AKT1;AKT2	1	1
2090	EGFR_7518	GDSC2	GRB2	gain.cnaPANCAN124..EGFR.	-0.514607	0.133851	0.000103598	388	6	-0.453239	0.193129	0.0185885	474	6	0.0249152	0.979755	EGFR	1	1
2090	EGFR_7518	GDSC2	EGFR	gain.cnaPANCAN124..EGFR.	-0.514607	0.133851	0.000103598	388	6	-0.448403	0.163887	0.0060153	474	6	0.0249152	0.482227	EGFR	T	T
1053	MK-2206	GDSC2	AKT1	loss.cnaPANCAN379	0.971605	0.253051	0.000106293	399	6	0.266058	0.298588	0.372699	474	6	0.0261482	0.987147	AKT1;AKT2	T	T
1053	MK-2206	GDSC2	MAPKAP1	loss.cnaPANCAN379	0.971605	0.253051	0.000106293	399	6	0.505242	0.276315	0.0669908	474	6	0.0261482	0.860084	AKT1;AKT2	1	1
1053	MK-2206	GDSC2	RICTOR	loss.cnaPANCAN379	0.971605	0.253051	0.000106293	399	6	0.813777	0.240208	0.000653027	474	6	0.0261482	0.0642579	AKT1;AKT2	1	1
1053	MK-2206	GDSC2	MLST8	loss.cnaPANCAN379	0.971605	0.253051	0.000106293	399	6	0.5584	0.240826	0.0200556	474	6	0.0261482	0.627882	AKT1;AKT2	1	1
1053	MK-2206	GDSC2	AKT2	loss.cnaPANCAN379	0.971605	0.253051	0.000106293	399	6	0.328727	0.230745	0.153821	474	6	0.0261482	0.988071	AKT1;AKT2	T	T
1053	MK-2206	GDSC2	PIK3CA	loss.cnaPANCAN379	0.971605	0.253051	0.000106293	399	6	0.280932	0.335888	0.402765	474	6	0.0261482	0.999865	AKT1;AKT2	1	1
1510	Linsitinib	GDSC2	SLC39A7	PTEN_mut	0.619831	0.154752	5.22236e-05	409	6	0.287241	0.129886	0.0266082	474	6	0.0262685	0.75227	IGF1R;INSR	No link; Gene not in network	-
1510	Linsitinib	GDSC2	FURIN	PTEN_mut	0.619831	0.154752	5.22236e-05	409	6	0.316224	0.175076	0.0704009	474	6	0.0262685	0.99586	IGF1R;INSR	3	3
1510	Linsitinib	GDSC2	PIK3CB	PTEN_mut	0.619831	0.154752	5.22236e-05	409	6	-0.629389	0.165176	0.000122988	474	6	0.0262685	0.0309314	IGF1R;INSR	1	1
1510	Linsitinib	GDSC2	CPD	PTEN_mut	0.619831	0.154752	5.22236e-05	409	6	0.170089	0.169259	0.314684	474	6	0.0262685	0.997919	IGF1R;INSR	3	3
1510	Linsitinib	GDSC2	CNPY2	PTEN_mut	0.619831	0.154752	5.22236e-05	409	6	0.484495	0.169694	0.00413734	474	6	0.0262685	0.314992	IGF1R;INSR	No link; Gene not in network	-
1510	Linsitinib	GDSC2	KBTBD2	PTEN_mut	0.619831	0.154752	5.22236e-05	409	6	0.207295	0.15611	0.18381	474	6	0.0262685	0.950818	IGF1R;INSR	No link; Gene not in network	-
1510	Linsitinib	GDSC2	IGF1R	PTEN_mut	0.619831	0.154752	5.22236e-05	409	6	0.639832	0.180886	0.000369588	474	6	0.0262685	0.0464757	IGF1R;INSR	T	T
1510	Linsitinib	GDSC2	IRS1	PTEN_mut	0.619831	0.154752	5.22236e-05	409	6	0.31201	0.157161	0.0466528	474	6	0.0262685	0.999057	IGF1R;INSR	1	1
1510	Linsitinib	GDSC2	IRS2	PTEN_mut	0.619831	0.154752	5.22236e-05	409	6	0.549141	0.172552	0.00137587	474	6	0.0262685	0.0800606	IGF1R;INSR	1	1
1560	Alpelisib	GDSC2	MAPKAP1	gain.cnaPANCAN301..CDK12.ERBB2.MED24.	-0.790323	0.205656	0.000105144	408	6	-0.376739	0.211422	0.0742742	474	6	0.0264438	0.860994	PIK3CA	2	2
1560	Alpelisib	GDSC2	RICTOR	gain.cnaPANCAN301..CDK12.ERBB2.MED24.	-0.790323	0.205656	0.000105144	408	6	-0.0765363	0.194888	0.694503	474	6	0.0264438	0.975017	PIK3CA	1	1
1560	Alpelisib	GDSC2	PIK3CA	gain.cnaPANCAN301..CDK12.ERBB2.MED24.	-0.790323	0.205656	0.000105144	408	6	-0.82434	0.250295	0.00092451	474	6	0.0264438	0.232514	PIK3CA	T	T
2074	EGFR_0300	GDSC2	GRB2	EGFR_mut	-1.05507	0.264667	5.62212e-05	388	6	-0.72581	0.304072	0.0166573	474	6	0.0270424	0.979755	EGFR	1	1
2074	EGFR_0300	GDSC2	SHC1	EGFR_mut	-1.05507	0.264667	5.62212e-05	388	6	-0.741036	0.308049	0.0158231	474	6	0.0270424	0.639879	EGFR	1	1
1053	MK-2206	GDSC2	AKT1	PIK3CA_mut	-0.497265	0.133227	0.00016611	399	6	-0.682269	0.15761	1.22787e-05	474	6	0.0272421	0.00604112	AKT1;AKT2	T	T
1053	MK-2206	GDSC2	MAPKAP1	PIK3CA_mut	-0.497265	0.133227	0.00016611	399	6	-0.354574	0.143878	0.0134226	474	6	0.0272421	0.665116	AKT1;AKT2	1	1
1053	MK-2206	GDSC2	RICTOR	PIK3CA_mut	-0.497265	0.133227	0.00016611	399	6	-0.535471	0.130265	3.35406e-05	474	6	0.0272421	0.008251	AKT1;AKT2	1	1
1053	MK-2206	GDSC2	MLST8	PIK3CA_mut	-0.497265	0.133227	0.00016611	399	6	-0.513889	0.1306	7.26117e-05	474	6	0.0272421	0.0178625	AKT1;AKT2	1	1
1053	MK-2206	GDSC2	AKT2	PIK3CA_mut	-0.497265	0.133227	0.00016611	399	6	-0.0910186	0.125133	0.46687	474	6	0.0272421	0.988071	AKT1;AKT2	T	T
1053	MK-2206	GDSC2	PIK3CA	PIK3CA_mut	-0.497265	0.133227	0.00016611	399	6	-1.66949	0.195264	5.08706e-19	474	6	0.0272421	2.50283e-16	AKT1;AKT2	1	1
277	Linifanib	GDSC1	PTPRC	loss.cnaPANCAN114..CIITA.	-1.28338	0.343135	0.000163685	456	6	0.961459	0.357582	0.00695243	474	6	0.0279356	0.444956	FLT3;FLT4;KDR;KIT;CSF1R;FLT1	3	3
277	Linifanib	GDSC1	WSB1	loss.cnaPANCAN114..CIITA.	-1.28338	0.343135	0.000163685	456	6	-0.149395	0.384766	0.697789	474	6	0.0279356	0.978734	FLT3;FLT4;KDR;KIT;CSF1R;FLT1	3	3
277	Linifanib	GDSC1	PCDHB12	loss.cnaPANCAN114..CIITA.	-1.28338	0.343135	0.000163685	456	6	0.233344	0.395349	0.554969	474	6	0.0279356	0.954795	FLT3;FLT4;KDR;KIT;CSF1R;FLT1	No link; Gene not in network	-
277	Linifanib	GDSC1	FLT3	loss.cnaPANCAN114..CIITA.	-1.28338	0.343135	0.000163685	456	6	0.56802	0.368874	0.12312	474	6	0.0279356	0.990632	FLT3;FLT4;KDR;KIT;CSF1R;FLT1	T	T
277	Linifanib	GDSC1	GAB2	loss.cnaPANCAN114..CIITA.	-1.28338	0.343135	0.000163685	456	6	0.233629	0.381136	0.539809	474	6	0.0279356	0.991611	FLT3;FLT4;KDR;KIT;CSF1R;FLT1	2	2
277	Linifanib	GDSC1	SPTSSA	loss.cnaPANCAN114..CIITA.	-1.28338	0.343135	0.000163685	456	6	-0.648515	0.382086	0.0891522	474	6	0.0279356	0.996728	FLT3;FLT4;KDR;KIT;CSF1R;FLT1	5+	5+
277	Linifanib	GDSC1	MEF2D	loss.cnaPANCAN114..CIITA.	-1.28338	0.343135	0.000163685	456	6	-0.200316	0.393148	0.61034	474	6	0.0279356	0.997554	FLT3;FLT4;KDR;KIT;CSF1R;FLT1	3	3
277	Linifanib	GDSC1	STAT5B	loss.cnaPANCAN114..CIITA.	-1.28338	0.343135	0.000163685	456	6	0.518873	0.404179	0.198832	474	6	0.0279356	0.996576	FLT3;FLT4;KDR;KIT;CSF1R;FLT1	1	1
277	Linifanib	GDSC1	SIK3	loss.cnaPANCAN114..CIITA.	-1.28338	0.343135	0.000163685	456	6	-0.299288	0.3853	0.437152	474	6	0.0279356	0.962352	FLT3;FLT4;KDR;KIT;CSF1R;FLT1	3	3
277	Linifanib	GDSC1	CAMSAP1	loss.cnaPANCAN114..CIITA.	-1.28338	0.343135	0.000163685	456	6	0.138692	0.39949	0.728444	474	6	0.0279356	0.992921	FLT3;FLT4;KDR;KIT;CSF1R;FLT1	No link; Gene not in network	-
1909	Venetoclax	GDSC2	TMEM189	loss.cnaPANCAN288	-1.06246	0.278584	0.000118254	394	6	-0.109177	0.314934	0.728827	474	6	0.0285584	0.991314	BCL2	3	3
1909	Venetoclax	GDSC2	IRF8	loss.cnaPANCAN288	-1.06246	0.278584	0.000118254	394	6	-0.0052174	0.330083	0.987389	474	6	0.0285584	0.998906	BCL2	2	2
1909	Venetoclax	GDSC2	UROS	loss.cnaPANCAN288	-1.06246	0.278584	0.000118254	394	6	-0.384707	0.333027	0.247683	474	6	0.0285584	0.969303	BCL2	4	4
1909	Venetoclax	GDSC2	BCL2	loss.cnaPANCAN288	-1.06246	0.278584	0.000118254	394	6	-1.10411	0.340064	0.00109452	474	6	0.0285584	0.176218	BCL2	T	T
1909	Venetoclax	GDSC2	TMEM161B	loss.cnaPANCAN288	-1.06246	0.278584	0.000118254	394	6	0.353479	0.352052	0.315095	474	6	0.0285584	0.820155	BCL2	No link; Gene not in network	-
2022	PF-06747775	GDSC2	EGFR	gain.cnaPANCAN124..EGFR.	-0.746254	0.2048	0.000237544	391	6	-0.448403	0.163887	0.0060153	474	6	0.0286834	0.484232	EGFR	T	T
2022	PF-06747775	GDSC2	SHC1	gain.cnaPANCAN124..EGFR.	-0.746254	0.2048	0.000237544	391	6	-0.420371	0.1884	0.0252759	474	6	0.0286834	0.64254	EGFR	1	1
2022	PF-06747775	GDSC2	ERBB2	gain.cnaPANCAN124..EGFR.	-0.746254	0.2048	0.000237544	391	6	-0.168722	0.221705	0.446508	474	6	0.0286834	0.996285	EGFR	1	1
2022	PF-06747775	GDSC2	GAB1	gain.cnaPANCAN124..EGFR.	-0.746254	0.2048	0.000237544	391	6	-0.5614	0.175779	0.00132198	474	6	0.0286834	0.319259	EGFR	1	1
2022	PF-06747775	GDSC2	TIPIN	gain.cnaPANCAN124..EGFR.	-0.746254	0.2048	0.000237544	391	6	0.109802	0.166895	0.510499	474	6	0.0286834	0.967971	EGFR	3	3
2022	PF-06747775	GDSC2	GRB2	gain.cnaPANCAN124..EGFR.	-0.746254	0.2048	0.000237544	391	6	-0.453239	0.193129	0.0185885	474	6	0.0286834	0.983829	EGFR	1	1
2022	PF-06747775	GDSC2	HAP1	gain.cnaPANCAN124..EGFR.	-0.746254	0.2048	0.000237544	391	6	-0.327357	0.162678	0.0437357	474	6	0.0286834	0.742478	EGFR	No link; Gene not in network	-
2022	PF-06747775	GDSC2	CDC37	gain.cnaPANCAN124..EGFR.	-0.746254	0.2048	0.000237544	391	6	-0.109412	0.16165	0.4984	474	6	0.0286834	0.984371	EGFR	1	1
2022	PF-06747775	GDSC2	MIEN1	gain.cnaPANCAN124..EGFR.	-0.746254	0.2048	0.000237544	391	6	-0.23227	0.181516	0.200292	474	6	0.0286834	0.99761	EGFR	No link; Gene not in network	-
1136	Capivasertib	GDSC1	RPTOR	PIK3R1_mut	-0.907757	0.243925	0.000176376	449	6	0.183263	0.224339	0.413821	474	6	0.0297488	0.992757	AKT1;AKT3;AKT2	1	1
1136	Capivasertib	GDSC1	MLST8	PIK3R1_mut	-0.907757	0.243925	0.000176376	449	6	-0.175589	0.224703	0.434404	474	6	0.0297488	0.920182	AKT1;AKT3;AKT2	1	1
1136	Capivasertib	GDSC1	RICTOR	PIK3R1_mut	-0.907757	0.243925	0.000176376	449	6	-0.362847	0.224127	0.104979	474	6	0.0297488	0.856601	AKT1;AKT3;AKT2	1	1
1136	Capivasertib	GDSC1	AKT1	PIK3R1_mut	-0.907757	0.243925	0.000176376	449	6	0.0270992	0.241598	0.910691	474	6	0.0297488	0.98623	AKT1;AKT3;AKT2	T	T
1410	AZD9291	GDSC1	MIEN1	EGFR_mut	-1.14492	0.299486	0.000116147	456	6	0.159882	0.300887	0.595108	474	6	0.0297918	0.998157	EGFR	No link; Gene not in network	-
1410	AZD9291	GDSC1	EGFR	EGFR_mut	-1.14492	0.299486	0.000116147	456	6	-0.858098	0.289238	0.00287625	474	6	0.0297918	0.295103	EGFR	T	T
1410	AZD9291	GDSC1	SHC1	EGFR_mut	-1.14492	0.299486	0.000116147	456	6	-0.741036	0.308049	0.0158231	474	6	0.0297918	0.589388	EGFR	1	1
1410	AZD9291	GDSC1	CDC37	EGFR_mut	-1.14492	0.299486	0.000116147	456	6	-0.308723	0.288393	0.284105	474	6	0.0297918	0.924662	EGFR	1	1
1410	AZD9291	GDSC1	ERBB2	EGFR_mut	-1.14492	0.299486	0.000116147	456	6	0.125591	0.3108	0.686121	474	6	0.0297918	0.99728	EGFR	1	1
1410	AZD9291	GDSC1	GRB2	EGFR_mut	-1.14492	0.299486	0.000116147	456	6	-0.72581	0.304072	0.0166573	474	6	0.0297918	0.953592	EGFR	1	1
1015	CI-1040	GDSC1	SHOC2	BRAF_mut	-0.85178	0.214719	6.18757e-05	413	6	0.512758	0.196741	0.00890517	474	6	0.0300097	0.999468	MAP2K1;MAP2K2	No link; Drug target(s) not in CRISPR screen	-
1015	CI-1040	GDSC1	MAPK1	BRAF_mut	-0.85178	0.214719	6.18757e-05	413	6	-1.56636	0.197345	2.00469e-16	474	6	0.0300097	9.72272e-14	MAP2K1;MAP2K2	No link; Drug target(s) not in CRISPR screen	-
1015	CI-1040	GDSC1	RAF1	BRAF_mut	-0.85178	0.214719	6.18757e-05	413	6	0.361685	0.187304	0.0530121	474	6	0.0300097	0.981014	MAP2K1;MAP2K2	No link; Drug target(s) not in CRISPR screen	-
271	VNLG/124	GDSC1	MEF2D	CDKN1B_mut	-1.41428	0.355697	6.03651e-05	454	6	-1.12777	0.433119	0.00896963	474	6	0.0308465	0.493234	HDAC7;HDAC8;HDAC6;RARA;HDAC9;HDAC4;HDAC5;HDAC1;HDAC10;HDAC3;HDAC2	1	1
271	VNLG/124	GDSC1	HIC1	CDKN1B_mut	-1.41428	0.355697	6.03651e-05	454	6	0.135551	0.444056	0.760159	474	6	0.0308465	0.939007	HDAC7;HDAC8;HDAC6;RARA;HDAC9;HDAC4;HDAC5;HDAC1;HDAC10;HDAC3;HDAC2	2	2
271	VNLG/124	GDSC1	SIK3	CDKN1B_mut	-1.41428	0.355697	6.03651e-05	454	6	-0.99097	0.414444	0.0164696	474	6	0.0308465	0.871537	HDAC7;HDAC8;HDAC6;RARA;HDAC9;HDAC4;HDAC5;HDAC1;HDAC10;HDAC3;HDAC2	3	3
271	VNLG/124	GDSC1	WSB1	CDKN1B_mut	-1.41428	0.355697	6.03651e-05	454	6	-0.890147	0.423885	0.0353015	474	6	0.0308465	0.978989	HDAC7;HDAC8;HDAC6;RARA;HDAC9;HDAC4;HDAC5;HDAC1;HDAC10;HDAC3;HDAC2	2	2
271	VNLG/124	GDSC1	BCL2	CDKN1B_mut	-1.41428	0.355697	6.03651e-05	454	6	-1.15788	0.395793	0.00329497	474	6	0.0308465	0.240532	HDAC7;HDAC8;HDAC6;RARA;HDAC9;HDAC4;HDAC5;HDAC1;HDAC10;HDAC3;HDAC2	2	2
271	VNLG/124	GDSC1	TRIM8	CDKN1B_mut	-1.41428	0.355697	6.03651e-05	454	6	-0.196879	0.423098	0.641658	474	6	0.0308465	0.999317	HDAC7;HDAC8;HDAC6;RARA;HDAC9;HDAC4;HDAC5;HDAC1;HDAC10;HDAC3;HDAC2	2	2
271	VNLG/124	GDSC1	RNF216	CDKN1B_mut	-1.41428	0.355697	6.03651e-05	454	6	0.158293	0.438479	0.718077	474	6	0.0308465	0.987927	HDAC7;HDAC8;HDAC6;RARA;HDAC9;HDAC4;HDAC5;HDAC1;HDAC10;HDAC3;HDAC2	3	3
271	VNLG/124	GDSC1	FLI1	CDKN1B_mut	-1.41428	0.355697	6.03651e-05	454	6	-1.81787	0.432253	2.1799e-05	474	6	0.0308465	0.00556964	HDAC7;HDAC8;HDAC6;RARA;HDAC9;HDAC4;HDAC5;HDAC1;HDAC10;HDAC3;HDAC2	No link; Gene not in network	-
271	VNLG/124	GDSC1	CITED2	CDKN1B_mut	-1.41428	0.355697	6.03651e-05	454	6	-1.16498	0.425926	0.00603163	474	6	0.0308465	0.482743	HDAC7;HDAC8;HDAC6;RARA;HDAC9;HDAC4;HDAC5;HDAC1;HDAC10;HDAC3;HDAC2	2	2
1458	PARP_9495	GDSC1	RHNO1	APC_mut	0.612024	0.153943	6.04381e-05	452	6	0.0635074	0.160013	0.691425	474	6	0.0310652	0.936352	PARP1;PARP2;PARP7	No link; Drug target(s) not in CRISPR screen	-
1458	PARP_9495	GDSC1	ARHGAP10	APC_mut	0.612024	0.153943	6.04381e-05	452	6	0.319905	0.161745	0.0474869	474	6	0.0310652	0.970161	PARP1;PARP2;PARP7	No link; Drug target(s) not in CRISPR screen	-
1458	PARP_9495	GDSC1	TIPARP	APC_mut	0.612024	0.153943	6.04381e-05	452	6	0.232801	0.18384	0.205014	474	6	0.0310652	0.989402	PARP1;PARP2;PARP7	No link; Drug target(s) not in CRISPR screen	-
326	GSK690693	GDSC1	MLST8	PIK3CA_mut	-0.543794	0.146653	0.000186582	455	6	-0.513889	0.1306	7.26117e-05	474	6	0.0318434	0.0185886	AKT1;AKT3;AKT2	1	1
326	GSK690693	GDSC1	RICTOR	PIK3CA_mut	-0.543794	0.146653	0.000186582	455	6	-0.535471	0.130265	3.35406e-05	474	6	0.0318434	0.0085864	AKT1;AKT3;AKT2	1	1
1972	Ravoxertinib	GDSC2	MAPK1	BRAF_mut	-0.650339	0.164743	6.6746e-05	393	6	-1.56636	0.197345	2.00469e-16	474	6	0.0322383	9.68263e-14	MAPK3;MAPK1	T	T
1972	Ravoxertinib	GDSC2	BRAF	BRAF_mut	-0.650339	0.164743	6.6746e-05	393	6	-2.24301	0.222449	1.04443e-26	474	6	0.0322383	5.04458e-24	MAPK3;MAPK1	1	1
1850	Tepotinib	GDSC2	GAB1	loss.cnaPANCAN40	-0.8359	0.22496	0.000177326	390	6	-0.338997	0.302505	0.262129	474	6	0.0323399	0.978021	MET	1	1
1850	Tepotinib	GDSC2	MET	loss.cnaPANCAN40	-0.8359	0.22496	0.000177326	390	6	-1.25851	0.306359	3.39461e-05	474	6	0.0323399	0.0162602	MET	T	T
1850	Tepotinib	GDSC2	GAB1	gain.cnaPANCAN128	-0.790691	0.214677	0.000202546	390	6	-0.685303	0.247353	0.00540476	474	6	0.0323399	0.628873	MET	1	1
1850	Tepotinib	GDSC2	MET	gain.cnaPANCAN128	-0.790691	0.214677	0.000202546	390	6	-0.78135	0.243081	0.00122893	474	6	0.0323399	0.136334	MET	T	T
2034	RAF_7242	GDSC2	BRAF	NRAS_mut	-0.843812	0.223364	0.000137341	391	6	-0.282275	0.240248	0.23968	474	6	0.0331679	0.99641	RAF1	1	1
2034	RAF_7242	GDSC2	SHOC2	NRAS_mut	-0.843812	0.223364	0.000137341	391	6	-1.83986	0.221304	5.45702e-18	474	6	0.0331679	2.63574e-15	RAF1	1	1
282	Pelitinib	GDSC1	ERBB2	SMAD4_mut	-0.73512	0.185656	6.48952e-05	456	6	-0.0887383	0.235013	0.705714	474	6	0.0332263	0.995336	EGFR	1	1
282	Pelitinib	GDSC1	EGFR	SMAD4_mut	-0.73512	0.185656	6.48952e-05	456	6	-0.546992	0.195378	0.00493343	474	6	0.0332263	0.35789	EGFR	T	T
282	Pelitinib	GDSC1	SHC1	SMAD4_mut	-0.73512	0.185656	6.48952e-05	456	6	-0.48043	0.214628	0.024808	474	6	0.0332263	0.588239	EGFR	1	1
1372	Trametinib	GDSC2	RAF1	EWSR1.FLI1_mut	1.50954	0.399555	0.000137514	398	6	0.345555	0.368622	0.348317	474	6	0.0337597	0.983715	MAP2K1;MAP2K2	No link; Drug target(s) not in CRISPR screen	-
1372	Trametinib	GDSC2	MAPK1	EWSR1.FLI1_mut	1.50954	0.399555	0.000137514	398	6	0.600295	0.368027	0.102382	474	6	0.0337597	0.992065	MAP2K1;MAP2K2	No link; Drug target(s) not in CRISPR screen	-
1372	Trametinib	GDSC2	SHOC2	EWSR1.FLI1_mut	1.50954	0.399555	0.000137514	398	6	0.396595	0.369366	0.282656	474	6	0.0337597	0.999468	MAP2K1;MAP2K2	No link; Drug target(s) not in CRISPR screen	-
1372	Trametinib	GDSC2	BRAF	EWSR1.FLI1_mut	1.50954	0.399555	0.000137514	398	6	0.217583	0.362798	0.548606	474	6	0.0337597	0.99641	MAP2K1;MAP2K2	No link; Drug target(s) not in CRISPR screen	-
1410	AZD9291	GDSC1	MIEN1	gain.cnaPANCAN86	-0.853894	0.231837	0.000206432	456	6	-0.617478	0.228357	0.00663712	474	6	0.0352998	0.378316	EGFR	No link; Gene not in network	-
1410	AZD9291	GDSC1	EGFR	gain.cnaPANCAN86	-0.853894	0.231837	0.000206432	456	6	-0.0927556	0.207355	0.654604	474	6	0.0352998	0.984459	EGFR	T	T
1410	AZD9291	GDSC1	SHC1	gain.cnaPANCAN86	-0.853894	0.231837	0.000206432	456	6	-0.383587	0.236337	0.104096	474	6	0.0352998	0.885466	EGFR	1	1
1410	AZD9291	GDSC1	CDC37	gain.cnaPANCAN86	-0.853894	0.231837	0.000206432	456	6	-0.138059	0.204411	0.499319	474	6	0.0352998	0.977673	EGFR	1	1
1410	AZD9291	GDSC1	ERBB2	gain.cnaPANCAN86	-0.853894	0.231837	0.000206432	456	6	-0.573458	0.26276	0.0286732	474	6	0.0352998	0.817187	EGFR	1	1
1410	AZD9291	GDSC1	GRB2	gain.cnaPANCAN86	-0.853894	0.231837	0.000206432	456	6	-0.103848	0.239806	0.664948	474	6	0.0352998	0.98626	EGFR	1	1
2096	VX-11e	GDSC2	CTNNB1	KRAS_mut	-0.515683	0.137197	0.000148466	388	6	-0.402259	0.176987	0.0226644	474	6	0.0357062	0.995958	MAPK1	2	2
2096	VX-11e	GDSC2	RAF1	KRAS_mut	-0.515683	0.137197	0.000148466	388	6	-0.567275	0.14043	4.60179e-05	474	6	0.0357062	0.0110673	MAPK1	1	1
2096	VX-11e	GDSC2	SHOC2	KRAS_mut	-0.515683	0.137197	0.000148466	388	6	-0.332471	0.154304	0.030777	474	6	0.0357062	0.999468	MAPK1	2	2
1873	Buparlisib	GDSC2	RICTOR	loss.cnaPANCAN378..ZNRF3.	0.619367	0.158014	7.53143e-05	393	6	0.486944	0.2337	0.03676	474	6	0.0363768	0.749333	PIK3CD;PIK3CA;PIK3CG;PIK3CB	1	1
326	GSK690693	GDSC1	MLST8	loss.cnaPANCAN111	-1.23627	0.345042	0.000307826	455	6	-0.184909	0.330323	0.575565	474	6	0.0394017	0.962182	AKT1;AKT3;AKT2	1	1
326	GSK690693	GDSC1	RICTOR	loss.cnaPANCAN111	-1.23627	0.345042	0.000307826	455	6	-0.312814	0.329477	0.342174	474	6	0.0394017	0.885649	AKT1;AKT3;AKT2	1	1
2034	RAF_7242	GDSC2	BRAF	EWSR1.FLI1_mut	1.36464	0.375555	0.000247421	391	6	0.217583	0.362798	0.548606	474	6	0.0398348	0.99641	RAF1	1	1
2034	RAF_7242	GDSC2	SHOC2	EWSR1.FLI1_mut	1.36464	0.375555	0.000247421	391	6	0.396595	0.369366	0.282656	474	6	0.0398348	0.999468	RAF1	1	1
1429	IAP_7638	GDSC1	MAP3K7	WNK1_mut	-1.46375	0.40594	0.000280976	451	6	-0.079133	0.388192	0.838467	474	6	0.0400653	0.966492	BIRC2;XIAP;BIRC3	1	1
1429	IAP_7638	GDSC1	RNF31	WNK1_mut	-1.46375	0.40594	0.000280976	451	6	0.0767299	0.381026	0.8404	474	6	0.0400653	0.990959	BIRC2;XIAP;BIRC3	1	1
1429	IAP_7638	GDSC1	BIRC2	WNK1_mut	-1.46375	0.40594	0.000280976	451	6	-0.251782	0.386247	0.514392	474	6	0.0400653	0.996275	BIRC2;XIAP;BIRC3	T	T
1429	IAP_7638	GDSC1	TRAF2	WNK1_mut	-1.46375	0.40594	0.000280976	451	6	-0.010232	0.390074	0.979073	474	6	0.0400653	0.99963	BIRC2;XIAP;BIRC3	1	1
1429	IAP_7638	GDSC1	MAP3K7	RASA2_mut	-1.36588	0.381798	0.000314237	451	6	-0.693238	0.388499	0.0738716	474	6	0.0400653	0.871066	BIRC2;XIAP;BIRC3	1	1
1429	IAP_7638	GDSC1	RNF31	RASA2_mut	-1.36588	0.381798	0.000314237	451	6	0.0935733	0.38011	0.805541	474	6	0.0400653	0.990959	BIRC2;XIAP;BIRC3	1	1
1429	IAP_7638	GDSC1	BIRC2	RASA2_mut	-1.36588	0.381798	0.000314237	451	6	-0.00897146	0.386423	0.981477	474	6	0.0400653	0.996275	BIRC2;XIAP;BIRC3	T	T
1429	IAP_7638	GDSC1	TRAF2	RASA2_mut	-1.36588	0.381798	0.000314237	451	6	0.0604008	0.390385	0.87704	474	6	0.0400653	0.99963	BIRC2;XIAP;BIRC3	1	1
1014	Refametinib	GDSC1	SHOC2	KRAS_mut	-0.619744	0.170514	0.00024767	406	6	-0.332471	0.154304	0.030777	474	6	0.0404528	0.999468	MAP2K1;MAP2K2	No link; Drug target(s) not in CRISPR screen	-
1014	Refametinib	GDSC1	MAPK1	KRAS_mut	-0.619744	0.170514	0.00024767	406	6	-0.211752	0.155683	0.173362	474	6	0.0404528	0.994977	MAP2K1;MAP2K2	No link; Drug target(s) not in CRISPR screen	-
1014	Refametinib	GDSC1	RAF1	KRAS_mut	-0.619744	0.170514	0.00024767	406	6	-0.567275	0.14043	4.60179e-05	474	6	0.0404528	0.0112744	MAP2K1;MAP2K2	No link; Drug target(s) not in CRISPR screen	-
1970	ERK_6197	GDSC2	MAPK1	KRAS_mut	-0.538911	0.148836	0.000260616	393	6	-0.211752	0.155683	0.173362	474	6	0.0419592	0.994358	MAPK3;MAPK1	T	T
1970	ERK_6197	GDSC2	BRAF	KRAS_mut	-0.538911	0.148836	0.000260616	393	6	0.124304	0.192663	0.518714	474	6	0.0419592	0.99641	MAPK3;MAPK1	1	1
1970	ERK_6197	GDSC2	RNASE7	KRAS_mut	-0.538911	0.148836	0.000260616	393	6	-0.265995	0.122296	0.0292229	474	6	0.0419592	0.805102	MAPK3;MAPK1	No link; Gene not in network	-
2074	EGFR_0300	GDSC2	GRB2	gain.cnaPANCAN124..EGFR.	-0.543234	0.146056	0.000174622	388	6	-0.453239	0.193129	0.0185885	474	6	0.0419967	0.979755	EGFR	1	1
2074	EGFR_0300	GDSC2	SHC1	gain.cnaPANCAN124..EGFR.	-0.543234	0.146056	0.000174622	388	6	-0.420371	0.1884	0.0252759	474	6	0.0419967	0.639879	EGFR	1	1
1428	IAP_5620	GDSC1	RNF31	WNK1_mut	-1.51262	0.387461	8.2374e-05	453	6	0.0767299	0.381026	0.8404	474	6	0.0422579	0.990936	BIRC2;XIAP;BIRC3	1	1
1428	IAP_5620	GDSC1	TRAF2	WNK1_mut	-1.51262	0.387461	8.2374e-05	453	6	-0.010232	0.390074	0.979073	474	6	0.0422579	0.99963	BIRC2;XIAP;BIRC3	1	1
1428	IAP_5620	GDSC1	BIRC2	WNK1_mut	-1.51262	0.387461	8.2374e-05	453	6	-0.251782	0.386247	0.514392	474	6	0.0422579	0.996205	BIRC2;XIAP;BIRC3	T	T
1428	IAP_5620	GDSC1	MAP3K7	WNK1_mut	-1.51262	0.387461	8.2374e-05	453	6	-0.079133	0.388192	0.838467	474	6	0.0422579	0.965865	BIRC2;XIAP;BIRC3	1	1
292	Masitinib	GDSC1	C7orf62	loss.cnaPANCAN114..CIITA.	-1.34789	0.346323	8.67631e-05	456	6	0.295351	0.407368	0.468315	474	6	0.0444227	0.982529	PDGFRB;PDGFRA;KIT	No link; Drug target(s) not in CRISPR screen	-
292	Masitinib	GDSC1	CYP2S1	loss.cnaPANCAN114..CIITA.	-1.34789	0.346323	8.67631e-05	456	6	-1.44233	0.352361	3.6242e-05	474	6	0.0444227	0.0185559	PDGFRB;PDGFRA;KIT	No link; Drug target(s) not in CRISPR screen	-
2103	Capmatinib	GDSC2	MET	gain.cnaPANCAN128	-0.789363	0.219083	0.000279617	391	6	-0.78135	0.243081	0.00122893	474	6	0.0449252	0.137188	MET	T	T
2103	Capmatinib	GDSC2	FCHO2	gain.cnaPANCAN128	-0.789363	0.219083	0.000279617	391	6	-0.832144	0.220142	0.000139534	474	6	0.0449252	0.0336277	MET	2	2
2103	Capmatinib	GDSC2	OCM	gain.cnaPANCAN128	-0.789363	0.219083	0.000279617	391	6	-0.246288	0.190875	0.196549	474	6	0.0449252	0.750957	MET	No link; Gene not in network	-
2103	Capmatinib	GDSC2	CAV1	gain.cnaPANCAN128	-0.789363	0.219083	0.000279617	391	6	-0.310056	0.211219	0.141669	474	6	0.0449252	0.994825	MET	2	2
2103	Capmatinib	GDSC2	CCIN	gain.cnaPANCAN128	-0.789363	0.219083	0.000279617	391	6	-0.536726	0.234163	0.0215338	474	6	0.0449252	0.943572	MET	No link; No connection	-
2103	Capmatinib	GDSC2	GAB1	gain.cnaPANCAN128	-0.789363	0.219083	0.000279617	391	6	-0.685303	0.247353	0.00540476	474	6	0.0449252	0.632812	MET	1	1
1444	AZD8186	GDSC1	PIK3CB	AKAP9_mut	-1.15374	0.296802	8.85963e-05	458	6	-1.17259	0.298188	7.33832e-05	474	6	0.0454499	0.0315464	PIK3CD;PIK3CB	T	T
1444	AZD8186	GDSC1	MLST8	AKAP9_mut	-1.15374	0.296802	8.85963e-05	458	6	0.0695667	0.277763	0.80223	474	6	0.0454499	0.97608	PIK3CD;PIK3CB	2	2
1444	AZD8186	GDSC1	MAPKAP1	AKAP9_mut	-1.15374	0.296802	8.85963e-05	458	6	-0.0760705	0.290386	0.793342	474	6	0.0454499	0.976036	PIK3CD;PIK3CB	2	2
1444	AZD8186	GDSC1	RICTOR	AKAP9_mut	-1.15374	0.296802	8.85963e-05	458	6	-0.272817	0.277051	0.324516	474	6	0.0454499	0.895634	PIK3CD;PIK3CB	1	1
1444	AZD8186	GDSC1	PDCL	AKAP9_mut	-1.15374	0.296802	8.85963e-05	458	6	-0.495421	0.289102	0.0861036	474	6	0.0454499	0.923867	PIK3CD;PIK3CB	2	2
1561	Taselisib	GDSC2	PIK3CA	gain.cnaPANCAN301..CDK12.ERBB2.MED24.	-0.763828	0.209482	0.000236505	409	6	-0.82434	0.250295	0.00092451	474	6	0.0459258	0.232514	PIK3CD;PIK3CA;PIK3CG	T	T
1561	Taselisib	GDSC2	RICTOR	gain.cnaPANCAN301..CDK12.ERBB2.MED24.	-0.763828	0.209482	0.000236505	409	6	-0.0765363	0.194888	0.694503	474	6	0.0459258	0.975017	PIK3CD;PIK3CA;PIK3CG	1	1
1561	Taselisib	GDSC2	MAPKAP1	gain.cnaPANCAN301..CDK12.ERBB2.MED24.	-0.763828	0.209482	0.000236505	409	6	-0.376739	0.211422	0.0742742	474	6	0.0459258	0.860994	PIK3CD;PIK3CA;PIK3CG	2	2
1561	Taselisib	GDSC2	PIK3CA	loss.cnaPANCAN379	1.02004	0.282595	0.000273911	409	6	0.280932	0.335888	0.402765	474	6	0.0459258	0.999865	PIK3CD;PIK3CA;PIK3CG	T	T
1561	Taselisib	GDSC2	RICTOR	loss.cnaPANCAN379	1.02004	0.282595	0.000273911	409	6	0.813777	0.240208	0.000653027	474	6	0.0459258	0.0656945	PIK3CD;PIK3CA;PIK3CG	1	1
1561	Taselisib	GDSC2	MAPKAP1	loss.cnaPANCAN379	1.02004	0.282595	0.000273911	409	6	0.505242	0.276315	0.0669908	474	6	0.0459258	0.860994	PIK3CD;PIK3CA;PIK3CG	2	2
1373	Dabrafenib	GDSC1	MAPK1	loss.cnaPANCAN132	-1.77225	0.478011	0.000185275	422	6	-0.732218	0.47672	0.124081	474	6	0.046226	0.992759	BRAF	1	1
1373	Dabrafenib	GDSC1	PEA15	loss.cnaPANCAN132	-1.77225	0.478011	0.000185275	422	6	0.0578968	0.455681	0.898896	474	6	0.046226	0.991281	BRAF	2	2
1373	Dabrafenib	GDSC1	BRAF	loss.cnaPANCAN132	-1.77225	0.478011	0.000185275	422	6	-1.29108	0.487008	0.00779211	474	6	0.046226	0.972065	BRAF	T	T
2297	SGX-523	GDSC2	GAB1	TET2_mut	-1.24169	0.33622	0.000194348	387	6	-0.586558	0.40797	0.15006	474	6	0.0464491	0.978203	MET	1	1
2297	SGX-523	GDSC2	MET	TET2_mut	-1.24169	0.33622	0.000194348	387	6	0.191814	0.389154	0.62204	474	6	0.0464491	0.971077	MET	T	T
1421	FGFR_0939	GDSC1	SEMA6C	HLA.A_mut	-1.41267	0.364807	9.44191e-05	460	6	-0.199869	0.380072	0.598925	474	6	0.048437	0.99017	FGFR4	No link; Gene not in network	-
1421	FGFR_0939	GDSC1	ADSS	HLA.A_mut	-1.41267	0.364807	9.44191e-05	460	6	0.456062	0.350061	0.192241	474	6	0.048437	0.960839	FGFR4	4	4
1421	FGFR_0939	GDSC1	FGFR2	HLA.A_mut	-1.41267	0.364807	9.44191e-05	460	6	0.140527	0.379328	0.711017	474	6	0.048437	0.990652	FGFR4	2	2
1421	FGFR_0939	GDSC1	KLB	HLA.A_mut	-1.41267	0.364807	9.44191e-05	460	6	-0.0910717	0.380387	0.810775	474	6	0.048437	0.994685	FGFR4	1	1
1421	FGFR_0939	GDSC1	NR5A2	HLA.A_mut	-1.41267	0.364807	9.44191e-05	460	6	-0.102798	0.382212	0.787955	474	6	0.048437	0.99405	FGFR4	4	4
1421	FGFR_0939	GDSC1	FGFR4	HLA.A_mut	-1.41267	0.364807	9.44191e-05	460	6	0.0857672	0.38429	0.823388	474	6	0.048437	0.999522	FGFR4	T	T
1421	FGFR_0939	GDSC1	TRIM71	HLA.A_mut	-1.41267	0.364807	9.44191e-05	460	6	0.00642083	0.378294	0.986458	474	6	0.048437	0.996963	FGFR4	2	2
1421	FGFR_0939	GDSC1	ATOH1	HLA.A_mut	-1.41267	0.364807	9.44191e-05	460	6	-0.0987787	0.377141	0.79338	474	6	0.048437	0.952681	FGFR4	4	4
1416	AZD8931	GDSC1	GRB2	gain.cnaPANCAN124..EGFR.	-0.603581	0.155933	9.50054e-05	458	6	-0.453239	0.193129	0.0185885	474	6	0.0486428	0.951733	ERBB1;ERBB3;ERBB2	1	1
1416	AZD8931	GDSC1	ERBB2	gain.cnaPANCAN124..EGFR.	-0.603581	0.155933	9.50054e-05	458	6	-0.168722	0.221705	0.446508	474	6	0.0486428	0.997315	ERBB1;ERBB3;ERBB2	T	T
1416	AZD8931	GDSC1	EGFR	gain.cnaPANCAN124..EGFR.	-0.603581	0.155933	9.50054e-05	458	6	-0.448403	0.163887	0.0060153	474	6	0.0486428	0.35789	ERBB1;ERBB3;ERBB2	1	1
1416	AZD8931	GDSC1	SHC1	gain.cnaPANCAN124..EGFR.	-0.603581	0.155933	9.50054e-05	458	6	-0.420371	0.1884	0.0252759	474	6	0.0486428	0.588239	ERBB1;ERBB3;ERBB2	1	1
2162	Danusertib	GDSC2	FGFR2	gain.cnaPANCAN349..INPP4A.	-0.649191	0.176531	0.000207416	392	6	-0.0209649	0.272312	0.938632	474	6	0.0501947	0.991119	RET;NTRK1;AURKA;AURKB;ABL1;FGFR1;AURKC	2	2
2162	Danusertib	GDSC2	EGFR	gain.cnaPANCAN349..INPP4A.	-0.649191	0.176531	0.000207416	392	6	0.148629	0.274497	0.588133	474	6	0.0501947	0.988137	RET;NTRK1;AURKA;AURKB;ABL1;FGFR1;AURKC	2	2
1372	Trametinib	GDSC1	RAF1	EWSR1.FLI1_mut	1.30121	0.362845	0.000302722	437	6	0.345555	0.368622	0.348317	474	6	0.0504536	0.987121	MAP2K1;MAP2K2	No link; Drug target(s) not in CRISPR screen	-
1372	Trametinib	GDSC1	SHOC2	EWSR1.FLI1_mut	1.30121	0.362845	0.000302722	437	6	0.396595	0.369366	0.282656	474	6	0.0504536	0.999468	MAP2K1;MAP2K2	No link; Drug target(s) not in CRISPR screen	-
1372	Trametinib	GDSC1	MAPK1	EWSR1.FLI1_mut	1.30121	0.362845	0.000302722	437	6	0.600295	0.368027	0.102382	474	6	0.0504536	0.994749	MAP2K1;MAP2K2	No link; Drug target(s) not in CRISPR screen	-
1372	Trametinib	GDSC1	RAF1	KRAS_mut	-0.584525	0.166782	0.000415963	437	6	-0.567275	0.14043	4.60179e-05	474	6	0.0519954	0.0115045	MAP2K1;MAP2K2	No link; Drug target(s) not in CRISPR screen	-
1372	Trametinib	GDSC1	SHOC2	KRAS_mut	-0.584525	0.166782	0.000415963	437	6	-0.332471	0.154304	0.030777	474	6	0.0519954	0.999468	MAP2K1;MAP2K2	No link; Drug target(s) not in CRISPR screen	-
1372	Trametinib	GDSC1	MAPK1	KRAS_mut	-0.584525	0.166782	0.000415963	437	6	-0.211752	0.155683	0.173362	474	6	0.0519954	0.994749	MAP2K1;MAP2K2	No link; Drug target(s) not in CRISPR screen	-
1720	AZD5991	GDSC2	MARCH5	loss.cnaPANCAN74	-1.20196	0.313066	0.000105463	377	6	-0.68871	0.338001	0.0411437	474	6	0.0522043	0.797962	MCL1	No link; Gene not in network	-
1720	AZD5991	GDSC2	MCL1	loss.cnaPANCAN74	-1.20196	0.313066	0.000105463	377	6	-0.531608	0.318202	0.0943019	474	6	0.0522043	0.788531	MCL1	T	T
1709	CDK9_5038	GDSC2	CHST8	loss.cnaPANCAN21	0.725196	0.189023	0.000106709	377	6	0.306959	0.245256	0.210343	474	6	0.052821	0.932164	CDK9	No link; Drug target(s) not in CRISPR screen	-
1873	Buparlisib	GDSC2	RICTOR	loss.cnaPANCAN379	0.579562	0.158182	0.000219217	393	6	0.813777	0.240208	0.000653027	474	6	0.052941	0.0630824	PIK3CD;PIK3CA;PIK3CG;PIK3CB	1	1
170	Shikonin	GDSC1	EXTL3	MGA_mut	1.00795	0.263098	0.000111543	435	6	0.334688	0.260093	0.197771	474	6	0.0542101	0.940342	PKM2	No link; Drug target(s) not in CRISPR screen	-
170	Shikonin	GDSC1	FGFR2	MGA_mut	1.00795	0.263098	0.000111543	435	6	0.130712	0.264039	0.62052	474	6	0.0542101	0.991085	PKM2	No link; Drug target(s) not in CRISPR screen	-
170	Shikonin	GDSC1	ATOH1	MGA_mut	1.00795	0.263098	0.000111543	435	6	0.0132312	0.261312	0.959617	474	6	0.0542101	0.983912	PKM2	No link; Drug target(s) not in CRISPR screen	-
170	Shikonin	GDSC1	NFE2L2	MGA_mut	1.00795	0.263098	0.000111543	435	6	-0.115377	0.261952	0.659579	474	6	0.0542101	0.998131	PKM2	No link; Drug target(s) not in CRISPR screen	-
1908	Ulixertinib	GDSC2	SHOC2	NRAS_mut	-0.747918	0.204664	0.000227802	393	6	-1.83986	0.221304	5.45702e-18	474	6	0.0550142	2.63574e-15	MAPK3;MAPK1	2	2
1908	Ulixertinib	GDSC2	BRAF	NRAS_mut	-0.747918	0.204664	0.000227802	393	6	-0.282275	0.240248	0.23968	474	6	0.0550142	0.99641	MAPK3;MAPK1	1	1
1908	Ulixertinib	GDSC2	MAPK1	NRAS_mut	-0.747918	0.204664	0.000227802	393	6	-0.561377	0.221472	0.0109776	474	6	0.0550142	0.994358	MAPK3;MAPK1	T	T
1446	PI3Ka_4409	GDSC1	PIK3CA	gain.cnaPANCAN344..MYCN.	0.848423	0.231007	0.000215332	456	6	-0.0455648	0.237638	0.847943	474	6	0.0551251	0.999865	PIK3CD;PIK3CA	T	T
1446	PI3Ka_4409	GDSC1	RICTOR	gain.cnaPANCAN344..MYCN.	0.848423	0.231007	0.000215332	456	6	0.683256	0.183608	0.00017761	474	6	0.0551251	0.0303122	PIK3CD;PIK3CA	1	1
1446	PI3Ka_4409	GDSC1	MAPKAP1	gain.cnaPANCAN344..MYCN.	0.848423	0.231007	0.000215332	456	6	0.401099	0.198441	0.0428029	474	6	0.0551251	0.895046	PIK3CD;PIK3CA	2	2
1446	PI3Ka_4409	GDSC1	AKT1	gain.cnaPANCAN344..MYCN.	0.848423	0.231007	0.000215332	456	6	0.228861	0.210309	0.276201	474	6	0.0551251	0.985853	PIK3CD;PIK3CA	1	1
1714	ERK_6604	GDSC2	BRAF	EWSR1.FLI1_mut	1.27895	0.353983	0.000267488	377	6	0.217583	0.362798	0.548606	474	6	0.0557188	0.99641	MAPK3;MAPK1	1	1
1714	ERK_6604	GDSC2	KRAS	EWSR1.FLI1_mut	1.27895	0.353983	0.000267488	377	6	0.0805514	0.30436	0.791265	474	6	0.0557188	0.999663	MAPK3;MAPK1	1	1
1714	ERK_6604	GDSC2	MAPK1	EWSR1.FLI1_mut	1.27895	0.353983	0.000267488	377	6	0.600295	0.368027	0.102382	474	6	0.0557188	0.99095	MAPK3;MAPK1	T	T
1714	ERK_6604	GDSC2	CGREF1	EWSR1.FLI1_mut	1.27895	0.353983	0.000267488	377	6	0.156581	0.334207	0.639378	474	6	0.0557188	0.971337	MAPK3;MAPK1	No link; No connection	-
1714	ERK_6604	GDSC2	RAF1	EWSR1.FLI1_mut	1.27895	0.353983	0.000267488	377	6	0.345555	0.368622	0.348317	474	6	0.0557188	0.986721	MAPK3;MAPK1	1	1
1714	ERK_6604	GDSC2	BRAF	KRAS_mut	-0.572355	0.161036	0.00033769	377	6	0.124304	0.192663	0.518714	474	6	0.0557188	0.99641	MAPK3;MAPK1	1	1
1714	ERK_6604	GDSC2	KRAS	KRAS_mut	-0.572355	0.161036	0.00033769	377	6	-1.91629	0.186286	7.18353e-28	474	6	0.0557188	3.55585e-25	MAPK3;MAPK1	1	1
1714	ERK_6604	GDSC2	MAPK1	KRAS_mut	-0.572355	0.161036	0.00033769	377	6	-0.211752	0.155683	0.173362	474	6	0.0557188	0.99095	MAPK3;MAPK1	T	T
1714	ERK_6604	GDSC2	CGREF1	KRAS_mut	-0.572355	0.161036	0.00033769	377	6	0.147786	0.112166	0.187245	474	6	0.0557188	0.926112	MAPK3;MAPK1	No link; No connection	-
1714	ERK_6604	GDSC2	RAF1	KRAS_mut	-0.572355	0.161036	0.00033769	377	6	-0.567275	0.14043	4.60179e-05	474	6	0.0557188	0.0113894	MAPK3;MAPK1	1	1
1372	Trametinib	GDSC2	RAF1	KRAS_mut	-0.605973	0.170739	0.000346645	398	6	-0.567275	0.14043	4.60179e-05	474	6	0.0567342	0.0112974	MAP2K1;MAP2K2	No link; Drug target(s) not in CRISPR screen	-
1372	Trametinib	GDSC2	MAPK1	KRAS_mut	-0.605973	0.170739	0.000346645	398	6	-0.211752	0.155683	0.173362	474	6	0.0567342	0.992065	MAP2K1;MAP2K2	No link; Drug target(s) not in CRISPR screen	-
1372	Trametinib	GDSC2	SHOC2	KRAS_mut	-0.605973	0.170739	0.000346645	398	6	-0.332471	0.154304	0.030777	474	6	0.0567342	0.999468	MAP2K1;MAP2K2	No link; Drug target(s) not in CRISPR screen	-
1372	Trametinib	GDSC2	BRAF	KRAS_mut	-0.605973	0.170739	0.000346645	398	6	0.124304	0.192663	0.518714	474	6	0.0567342	0.99641	MAP2K1;MAP2K2	No link; Drug target(s) not in CRISPR screen	-
1062	Selumetinib	GDSC2	RAF1	NRAS_mut	-0.843075	0.23145	0.000238411	387	6	-1.62316	0.214448	5.53999e-15	474	6	0.0569802	2.64812e-12	MAP2K1;MAP2K2	No link; Drug target(s) not in CRISPR screen	-
1062	Selumetinib	GDSC2	MAPK1	NRAS_mut	-0.843075	0.23145	0.000238411	387	6	-0.561377	0.221472	0.0109776	474	6	0.0569802	0.991068	MAP2K1;MAP2K2	No link; Drug target(s) not in CRISPR screen	-
1062	Selumetinib	GDSC2	BRAF	NRAS_mut	-0.843075	0.23145	0.000238411	387	6	-0.282275	0.240248	0.23968	474	6	0.0569802	0.99641	MAP2K1;MAP2K2	No link; Drug target(s) not in CRISPR screen	-
1786	AZD4547	GDSC2	EXT2	gain.cnaPANCAN411..BLM.CRTC3.FANCI.IDH2.NR2F2.PCSK6.	-0.910465	0.23864	0.00011764	396	6	-0.777237	0.242458	0.00126752	474	6	0.0577611	0.207451	FGFR1;FGFR2;FGFR3	2	2
1786	AZD4547	GDSC2	EXTL3	gain.cnaPANCAN411..BLM.CRTC3.FANCI.IDH2.NR2F2.PCSK6.	-0.910465	0.23864	0.00011764	396	6	-0.418584	0.241976	0.0831666	474	6	0.0577611	0.93219	FGFR1;FGFR2;FGFR3	No link; No connection	-
1786	AZD4547	GDSC2	FGFR1	gain.cnaPANCAN411..BLM.CRTC3.FANCI.IDH2.NR2F2.PCSK6.	-0.910465	0.23864	0.00011764	396	6	-0.00780011	0.24651	0.974757	474	6	0.0577611	0.991421	FGFR1;FGFR2;FGFR3	T	T
1786	AZD4547	GDSC2	HOPX	gain.cnaPANCAN411..BLM.CRTC3.FANCI.IDH2.NR2F2.PCSK6.	-0.910465	0.23864	0.00011764	396	6	-0.206326	0.22054	0.349283	474	6	0.0577611	0.987525	FGFR1;FGFR2;FGFR3	4	4
1786	AZD4547	GDSC2	ATOH1	gain.cnaPANCAN411..BLM.CRTC3.FANCI.IDH2.NR2F2.PCSK6.	-0.910465	0.23864	0.00011764	396	6	-0.640083	0.243109	0.00822711	474	6	0.0577611	0.577073	FGFR1;FGFR2;FGFR3	3	3
1786	AZD4547	GDSC2	RNH1	gain.cnaPANCAN411..BLM.CRTC3.FANCI.IDH2.NR2F2.PCSK6.	-0.910465	0.23864	0.00011764	396	6	-0.399967	0.244968	0.102042	474	6	0.0577611	0.991905	FGFR1;FGFR2;FGFR3	No link; No connection	-
1786	AZD4547	GDSC2	EXT1	gain.cnaPANCAN411..BLM.CRTC3.FANCI.IDH2.NR2F2.PCSK6.	-0.910465	0.23864	0.00011764	396	6	-0.605141	0.243297	0.0125808	474	6	0.0577611	0.726256	FGFR1;FGFR2;FGFR3	2	2
1786	AZD4547	GDSC2	FGFR2	gain.cnaPANCAN411..BLM.CRTC3.FANCI.IDH2.NR2F2.PCSK6.	-0.910465	0.23864	0.00011764	396	6	-1.04399	0.245489	1.75379e-05	474	6	0.0577611	0.0086111	FGFR1;FGFR2;FGFR3	T	T
1786	AZD4547	GDSC2	B4GALT7	gain.cnaPANCAN411..BLM.CRTC3.FANCI.IDH2.NR2F2.PCSK6.	-0.910465	0.23864	0.00011764	396	6	-0.141531	0.245888	0.564822	474	6	0.0577611	0.993924	FGFR1;FGFR2;FGFR3	2	2
1786	AZD4547	GDSC2	UGDH	gain.cnaPANCAN411..BLM.CRTC3.FANCI.IDH2.NR2F2.PCSK6.	-0.910465	0.23864	0.00011764	396	6	-0.151586	0.24561	0.537033	474	6	0.0577611	0.929336	FGFR1;FGFR2;FGFR3	4	4
176	IPA-3	GDSC1	MEP1A	AKAP9_mut	-1.08736	0.297534	0.000230119	430	6	0.199432	0.280607	0.477141	474	6	0.0580979	0.957856	PAK1	No link; Drug target(s) not in CRISPR screen	-
176	IPA-3	GDSC1	MEP1A	gain.cnaPANCAN192..FIP1L1.PDGFRA.	1.39223	0.382223	0.000241571	430	6	-0.19125	0.408976	0.640009	474	6	0.0580979	0.995711	PAK1	No link; Drug target(s) not in CRISPR screen	-
1968	ERK_5051	GDSC2	SHOC2	KRAS_mut	-0.528452	0.146836	0.000284382	393	6	-0.332471	0.154304	0.030777	474	6	0.0595109	0.999468	MAPK3;MAPK1	2	2
1968	ERK_5051	GDSC2	MAPK1	KRAS_mut	-0.528452	0.146836	0.000284382	393	6	-0.211752	0.155683	0.173362	474	6	0.0595109	0.994358	MAPK3;MAPK1	T	T
1968	ERK_5051	GDSC2	RNASE7	KRAS_mut	-0.528452	0.146836	0.000284382	393	6	-0.265995	0.122296	0.0292229	474	6	0.0595109	0.805102	MAPK3;MAPK1	No link; Gene not in network	-
1968	ERK_5051	GDSC2	BRAF	KRAS_mut	-0.528452	0.146836	0.000284382	393	6	0.124304	0.192663	0.518714	474	6	0.0595109	0.99641	MAPK3;MAPK1	1	1
1968	ERK_5051	GDSC2	SHOC2	NRAS_mut	-0.75949	0.215011	0.000369633	393	6	-1.83986	0.221304	5.45702e-18	474	6	0.0595109	2.63574e-15	MAPK3;MAPK1	2	2
1968	ERK_5051	GDSC2	MAPK1	NRAS_mut	-0.75949	0.215011	0.000369633	393	6	-0.561377	0.221472	0.0109776	474	6	0.0595109	0.994358	MAPK3;MAPK1	T	T
1968	ERK_5051	GDSC2	RNASE7	NRAS_mut	-0.75949	0.215011	0.000369633	393	6	-0.354854	0.204797	0.0826578	474	6	0.0595109	0.805102	MAPK3;MAPK1	No link; Gene not in network	-
1968	ERK_5051	GDSC2	BRAF	NRAS_mut	-0.75949	0.215011	0.000369633	393	6	-0.282275	0.240248	0.23968	474	6	0.0595109	0.99641	MAPK3;MAPK1	1	1
1949	Venetoclax	GDSC2	BCL2	loss.cnaPANCAN290	-1.07378	0.282772	0.000126652	393	6	-0.91607	0.308297	0.00283236	474	6	0.0611729	0.263917	BCL2	T	T
133	Doxorubicin	GDSC1	FGFR2	gain.cnaPANCAN411..BLM.CRTC3.FANCI.IDH2.NR2F2.PCSK6.	0.905298	0.238378	0.000128134	432	6	-1.04399	0.245489	1.75379e-05	474	6	0.0617607	0.00845326	TOP2A	No link; Drug target(s) not in CRISPR screen	-
277	Linifanib	GDSC1	PTPRC	ASXL1_mut	-1.19078	0.34425	0.000497556	456	6	1.23293	0.331848	0.000181966	474	6	0.0636872	0.0310556	FLT3;FLT4;KDR;KIT;CSF1R;FLT1	3	3
277	Linifanib	GDSC1	WSB1	ASXL1_mut	-1.19078	0.34425	0.000497556	456	6	0.254936	0.357075	0.475136	474	6	0.0636872	0.978734	FLT3;FLT4;KDR;KIT;CSF1R;FLT1	3	3
277	Linifanib	GDSC1	PCDHB12	ASXL1_mut	-1.19078	0.34425	0.000497556	456	6	-0.898587	0.366896	0.0140119	474	6	0.0636872	0.83409	FLT3;FLT4;KDR;KIT;CSF1R;FLT1	No link; Gene not in network	-
277	Linifanib	GDSC1	FLT3	ASXL1_mut	-1.19078	0.34425	0.000497556	456	6	-0.369721	0.342327	0.279836	474	6	0.0636872	0.990632	FLT3;FLT4;KDR;KIT;CSF1R;FLT1	T	T
277	Linifanib	GDSC1	GAB2	ASXL1_mut	-1.19078	0.34425	0.000497556	456	6	0.324943	0.353707	0.358049	474	6	0.0636872	0.979415	FLT3;FLT4;KDR;KIT;CSF1R;FLT1	2	2
277	Linifanib	GDSC1	SPTSSA	ASXL1_mut	-1.19078	0.34425	0.000497556	456	6	-1.00061	0.354588	0.00459896	474	6	0.0636872	0.784888	FLT3;FLT4;KDR;KIT;CSF1R;FLT1	5+	5+
277	Linifanib	GDSC1	MEF2D	ASXL1_mut	-1.19078	0.34425	0.000497556	456	6	0.360723	0.364854	0.322571	474	6	0.0636872	0.997554	FLT3;FLT4;KDR;KIT;CSF1R;FLT1	3	3
277	Linifanib	GDSC1	STAT5B	ASXL1_mut	-1.19078	0.34425	0.000497556	456	6	0.542894	0.375092	0.147347	474	6	0.0636872	0.996576	FLT3;FLT4;KDR;KIT;CSF1R;FLT1	1	1
277	Linifanib	GDSC1	SIK3	ASXL1_mut	-1.19078	0.34425	0.000497556	456	6	0.104064	0.349795	0.766074	474	6	0.0636872	0.962352	FLT3;FLT4;KDR;KIT;CSF1R;FLT1	3	3
277	Linifanib	GDSC1	CAMSAP1	ASXL1_mut	-1.19078	0.34425	0.000497556	456	6	0.441475	0.37074	0.233384	474	6	0.0636872	0.992921	FLT3;FLT4;KDR;KIT;CSF1R;FLT1	No link; Gene not in network	-
1441	AZD2014	GDSC1	RHEB	loss.cnaPANCAN48	0.861158	0.247975	0.000472537	460	6	0.33616	0.278407	0.226905	474	6	0.064348	0.932949	MTOR	1	1
1441	AZD2014	GDSC1	MTOR	loss.cnaPANCAN48	0.861158	0.247975	0.000472537	460	6	0.00837081	0.251618	0.973461	474	6	0.064348	0.991032	MTOR	T	T
1441	AZD2014	GDSC1	LAMTOR2	loss.cnaPANCAN48	0.861158	0.247975	0.000472537	460	6	0.0249893	0.273744	0.927264	474	6	0.064348	0.989438	MTOR	1	1
1441	AZD2014	GDSC1	RHEB	loss.cnaPANCAN293	0.88525	0.256071	0.000501738	460	6	0.317224	0.261824	0.225309	474	6	0.064348	0.932949	MTOR	1	1
1441	AZD2014	GDSC1	MTOR	loss.cnaPANCAN293	0.88525	0.256071	0.000501738	460	6	0.138584	0.251177	0.581066	474	6	0.064348	0.981895	MTOR	T	T
1441	AZD2014	GDSC1	LAMTOR2	loss.cnaPANCAN293	0.88525	0.256071	0.000501738	460	6	0.310334	0.268251	0.246988	474	6	0.064348	0.966637	MTOR	1	1
2466	CA3	GDSC2	SEPHS2	EWSR1.FLI1_mut	1.42018	0.38209	0.000176594	391	6	-0.369142	0.301733	0.220812	474	6	0.0656246	0.940676	YAP1	No link; Drug target(s) not in CRISPR screen	-
2466	CA3	GDSC2	SEPHS2	CHD6_mut	1.23485	0.342142	0.000272868	391	6	0.290505	0.293524	0.322063	474	6	0.0656246	0.940676	YAP1	No link; Drug target(s) not in CRISPR screen	-
1924	Ipatasertib	GDSC2	MAPKAP1	PIK3CA_mut	-0.535146	0.152832	0.000416642	393	6	-0.354574	0.143878	0.0134226	474	6	0.0670794	0.652949	AKT1;AKT3	1	1
1924	Ipatasertib	GDSC2	HIST2H2BF	PIK3CA_mut	-0.535146	0.152832	0.000416642	393	6	-0.178862	0.131924	0.174746	474	6	0.0670794	0.956467	AKT1;AKT3	2	2
1924	Ipatasertib	GDSC2	RICTOR	PIK3CA_mut	-0.535146	0.152832	0.000416642	393	6	-0.535471	0.130265	3.35406e-05	474	6	0.0670794	0.00810006	AKT1;AKT3	1	1
1924	Ipatasertib	GDSC2	HSP90B1	PIK3CA_mut	-0.535146	0.152832	0.000416642	393	6	0.39927	0.158993	0.0117467	474	6	0.0670794	0.914344	AKT1;AKT3	1	1
1924	Ipatasertib	GDSC2	MLST8	PIK3CA_mut	-0.535146	0.152832	0.000416642	393	6	-0.513889	0.1306	7.26117e-05	474	6	0.0670794	0.0175357	AKT1;AKT3	1	1
1924	Ipatasertib	GDSC2	AKT1	PIK3CA_mut	-0.535146	0.152832	0.000416642	393	6	-0.682269	0.15761	1.22787e-05	474	6	0.0670794	0.00593061	AKT1;AKT3	T	T
1919	Osimertinib	GDSC2	SHC1	gain.cnaPANCAN124..EGFR.	-0.654112	0.187462	0.000436805	393	6	-0.420371	0.1884	0.0252759	474	6	0.0703255	0.64254	EGFR	1	1
1919	Osimertinib	GDSC2	GRB2	gain.cnaPANCAN124..EGFR.	-0.654112	0.187462	0.000436805	393	6	-0.453239	0.193129	0.0185885	474	6	0.0703255	0.983829	EGFR	1	1
1919	Osimertinib	GDSC2	ERBB2	gain.cnaPANCAN124..EGFR.	-0.654112	0.187462	0.000436805	393	6	-0.168722	0.221705	0.446508	474	6	0.0703255	0.996285	EGFR	1	1
1919	Osimertinib	GDSC2	EGFR	gain.cnaPANCAN124..EGFR.	-0.654112	0.187462	0.000436805	393	6	-0.448403	0.163887	0.0060153	474	6	0.0703255	0.484232	EGFR	T	T
1919	Osimertinib	GDSC2	GAB1	gain.cnaPANCAN124..EGFR.	-0.654112	0.187462	0.000436805	393	6	-0.5614	0.175779	0.00132198	474	6	0.0703255	0.319259	EGFR	1	1
277	Linifanib	GDSC1	PTPRC	loss.cnaPANCAN115	-1.07222	0.318246	0.000697852	456	6	0.869343	0.33164	0.00851544	474	6	0.07146	0.454652	FLT3;FLT4;KDR;KIT;CSF1R;FLT1	3	3
277	Linifanib	GDSC1	WSB1	loss.cnaPANCAN115	-1.07222	0.318246	0.000697852	456	6	-0.0937772	0.356851	0.792704	474	6	0.07146	0.978734	FLT3;FLT4;KDR;KIT;CSF1R;FLT1	3	3
277	Linifanib	GDSC1	PCDHB12	loss.cnaPANCAN115	-1.07222	0.318246	0.000697852	456	6	0.256367	0.366666	0.484325	474	6	0.07146	0.954795	FLT3;FLT4;KDR;KIT;CSF1R;FLT1	No link; Gene not in network	-
277	Linifanib	GDSC1	FLT3	loss.cnaPANCAN115	-1.07222	0.318246	0.000697852	456	6	0.510407	0.342112	0.135258	474	6	0.07146	0.990632	FLT3;FLT4;KDR;KIT;CSF1R;FLT1	T	T
277	Linifanib	GDSC1	GAB2	loss.cnaPANCAN115	-1.07222	0.318246	0.000697852	456	6	0.152022	0.353485	0.667116	474	6	0.07146	0.996409	FLT3;FLT4;KDR;KIT;CSF1R;FLT1	2	2
277	Linifanib	GDSC1	SPTSSA	loss.cnaPANCAN115	-1.07222	0.318246	0.000697852	456	6	-0.512128	0.354366	0.147956	474	6	0.07146	0.996728	FLT3;FLT4;KDR;KIT;CSF1R;FLT1	5+	5+
277	Linifanib	GDSC1	MEF2D	loss.cnaPANCAN115	-1.07222	0.318246	0.000697852	456	6	-0.0990697	0.364625	0.785842	474	6	0.07146	0.997554	FLT3;FLT4;KDR;KIT;CSF1R;FLT1	3	3
277	Linifanib	GDSC1	STAT5B	loss.cnaPANCAN115	-1.07222	0.318246	0.000697852	456	6	0.221516	0.374856	0.55449	474	6	0.07146	0.996576	FLT3;FLT4;KDR;KIT;CSF1R;FLT1	1	1
277	Linifanib	GDSC1	SIK3	loss.cnaPANCAN115	-1.07222	0.318246	0.000697852	456	6	-0.351932	0.358256	0.325682	474	6	0.07146	0.958328	FLT3;FLT4;KDR;KIT;CSF1R;FLT1	3	3
277	Linifanib	GDSC1	CAMSAP1	loss.cnaPANCAN115	-1.07222	0.318246	0.000697852	456	6	-0.0224936	0.370507	0.95159	474	6	0.07146	0.992921	FLT3;FLT4;KDR;KIT;CSF1R;FLT1	No link; Gene not in network	-
1029	Motesanib	GDSC1	STAT5B	gain.cnaPANCAN192..FIP1L1.PDGFRA.	-1.5419	0.428856	0.000290001	412	6	-0.253812	0.405906	0.531691	474	6	0.0714853	0.995605	RET;PDGFRA;FLT1;KIT;PDGFRB	No link; Drug target(s) not in CRISPR screen	-
1029	Motesanib	GDSC1	GAB2	gain.cnaPANCAN192..FIP1L1.PDGFRA.	-1.5419	0.428856	0.000290001	412	6	0.00211944	0.382765	0.995582	474	6	0.0714853	0.998356	RET;PDGFRA;FLT1;KIT;PDGFRB	No link; Drug target(s) not in CRISPR screen	-
1029	Motesanib	GDSC1	SOS1	gain.cnaPANCAN192..FIP1L1.PDGFRA.	-1.5419	0.428856	0.000290001	412	6	0.218168	0.415618	0.599583	474	6	0.0714853	0.99082	RET;PDGFRA;FLT1;KIT;PDGFRB	No link; Drug target(s) not in CRISPR screen	-
1029	Motesanib	GDSC1	COQ7	gain.cnaPANCAN192..FIP1L1.PDGFRA.	-1.5419	0.428856	0.000290001	412	6	-0.552942	0.387835	0.153509	474	6	0.0714853	0.907584	RET;PDGFRA;FLT1;KIT;PDGFRB	No link; Drug target(s) not in CRISPR screen	-
1029	Motesanib	GDSC1	LZTR1	gain.cnaPANCAN192..FIP1L1.PDGFRA.	-1.5419	0.428856	0.000290001	412	6	0.432279	0.407482	0.28847	474	6	0.0714853	0.89444	RET;PDGFRA;FLT1;KIT;PDGFRB	No link; Drug target(s) not in CRISPR screen	-
1029	Motesanib	GDSC1	BCL11A	gain.cnaPANCAN192..FIP1L1.PDGFRA.	-1.5419	0.428856	0.000290001	412	6	0.0351953	0.368683	0.923947	474	6	0.0714853	0.983437	RET;PDGFRA;FLT1;KIT;PDGFRB	No link; Drug target(s) not in CRISPR screen	-
1029	Motesanib	GDSC1	RCOR1	gain.cnaPANCAN192..FIP1L1.PDGFRA.	-1.5419	0.428856	0.000290001	412	6	-0.00901907	0.397397	0.981893	474	6	0.0714853	0.993991	RET;PDGFRA;FLT1;KIT;PDGFRB	No link; Drug target(s) not in CRISPR screen	-
1029	Motesanib	GDSC1	PLCG2	gain.cnaPANCAN192..FIP1L1.PDGFRA.	-1.5419	0.428856	0.000290001	412	6	0.0898117	0.408411	0.825941	474	6	0.0714853	0.996911	RET;PDGFRA;FLT1;KIT;PDGFRB	No link; Drug target(s) not in CRISPR screen	-
1372	Trametinib	GDSC2	RAF1	NRAS_mut	-0.804659	0.235958	0.000591484	398	6	-1.62316	0.214448	5.53999e-15	474	6	0.0726047	2.72013e-12	MAP2K1;MAP2K2	No link; Drug target(s) not in CRISPR screen	-
1372	Trametinib	GDSC2	MAPK1	NRAS_mut	-0.804659	0.235958	0.000591484	398	6	-0.561377	0.221472	0.0109776	474	6	0.0726047	0.992065	MAP2K1;MAP2K2	No link; Drug target(s) not in CRISPR screen	-
1372	Trametinib	GDSC2	SHOC2	NRAS_mut	-0.804659	0.235958	0.000591484	398	6	-1.83986	0.221304	5.45702e-18	474	6	0.0726047	2.6794e-15	MAP2K1;MAP2K2	No link; Drug target(s) not in CRISPR screen	-
1372	Trametinib	GDSC2	BRAF	NRAS_mut	-0.804659	0.235958	0.000591484	398	6	-0.282275	0.240248	0.23968	474	6	0.0726047	0.99641	MAP2K1;MAP2K2	No link; Drug target(s) not in CRISPR screen	-
1736	Selumetinib	GDSC2	RAF1	NRAS_mut	-0.824581	0.236579	0.000441373	377	6	-1.62316	0.214448	5.53999e-15	474	6	0.0728265	2.74229e-12	MAP2K1;MAP2K2	No link; Drug target(s) not in CRISPR screen	-
1736	Selumetinib	GDSC2	SHOC2	NRAS_mut	-0.824581	0.236579	0.000441373	377	6	-1.83986	0.221304	5.45702e-18	474	6	0.0728265	2.70123e-15	MAP2K1;MAP2K2	No link; Drug target(s) not in CRISPR screen	-
1736	Selumetinib	GDSC2	KRAS	NRAS_mut	-0.824581	0.236579	0.000441373	377	6	0.145123	0.217076	0.503691	474	6	0.0728265	0.999663	MAP2K1;MAP2K2	No link; Drug target(s) not in CRISPR screen	-
1736	Selumetinib	GDSC2	BRAF	NRAS_mut	-0.824581	0.236579	0.000441373	377	6	-0.282275	0.240248	0.23968	474	6	0.0728265	0.99641	MAP2K1;MAP2K2	No link; Drug target(s) not in CRISPR screen	-
1736	Selumetinib	GDSC2	MAPK1	NRAS_mut	-0.824581	0.236579	0.000441373	377	6	-0.561377	0.221472	0.0109776	474	6	0.0728265	0.99095	MAP2K1;MAP2K2	No link; Drug target(s) not in CRISPR screen	-
1553	Uprosertib	GDSC2	RICTOR	PIK3CA_mut	-0.541526	0.15114	0.000301682	379	6	-0.535471	0.130265	3.35406e-05	474	6	0.0746664	0.00830131	AKT1;AKT3;AKT2	1	1
1553	Uprosertib	GDSC2	FOXA1	PIK3CA_mut	-0.541526	0.15114	0.000301682	379	6	-0.628913	0.187469	0.00073832	474	6	0.0746664	0.0913672	AKT1;AKT3;AKT2	2	2
1553	Uprosertib	GDSC2	AKT1	PIK3CA_mut	-0.541526	0.15114	0.000301682	379	6	-0.682269	0.15761	1.22787e-05	474	6	0.0746664	0.00607796	AKT1;AKT3;AKT2	T	T
1786	AZD4547	GDSC2	EXT2	KRAS_mut	0.376868	0.105429	0.000313393	396	6	0.499453	0.120752	2.98949e-05	474	6	0.076938	0.0146202	FGFR1;FGFR2;FGFR3	2	2
1786	AZD4547	GDSC2	EXTL3	KRAS_mut	0.376868	0.105429	0.000313393	396	6	0.495618	0.120511	3.32412e-05	474	6	0.076938	0.0163214	FGFR1;FGFR2;FGFR3	No link; No connection	-
1786	AZD4547	GDSC2	FGFR1	KRAS_mut	0.376868	0.105429	0.000313393	396	6	0.214414	0.12593	0.0881462	474	6	0.076938	0.902169	FGFR1;FGFR2;FGFR3	T	T
1786	AZD4547	GDSC2	HOPX	KRAS_mut	0.376868	0.105429	0.000313393	396	6	0.046077	0.119148	0.698941	474	6	0.076938	0.987525	FGFR1;FGFR2;FGFR3	4	4
1786	AZD4547	GDSC2	ATOH1	KRAS_mut	0.376868	0.105429	0.000313393	396	6	0.0114019	0.121076	0.924973	474	6	0.076938	0.977506	FGFR1;FGFR2;FGFR3	3	3
1786	AZD4547	GDSC2	RNH1	KRAS_mut	0.376868	0.105429	0.000313393	396	6	4.85009e-05	0.122002	0.999683	474	6	0.076938	0.999683	FGFR1;FGFR2;FGFR3	No link; No connection	-
1786	AZD4547	GDSC2	EXT1	KRAS_mut	0.376868	0.105429	0.000313393	396	6	0.234383	0.12117	0.0526019	474	6	0.076938	0.935185	FGFR1;FGFR2;FGFR3	2	2
1786	AZD4547	GDSC2	FGFR2	KRAS_mut	0.376868	0.105429	0.000313393	396	6	0.0272597	0.123895	0.82585	474	6	0.076938	0.991001	FGFR1;FGFR2;FGFR3	T	T
1786	AZD4547	GDSC2	B4GALT7	KRAS_mut	0.376868	0.105429	0.000313393	396	6	0.347891	0.12246	0.0043299	474	6	0.076938	0.993924	FGFR1;FGFR2;FGFR3	2	2
1786	AZD4547	GDSC2	UGDH	KRAS_mut	0.376868	0.105429	0.000313393	396	6	-0.0435306	0.122321	0.721919	474	6	0.076938	0.962599	FGFR1;FGFR2;FGFR3	4	4
1050	ZM447439	GDSC1	SLAMF9	XRN1_mut	-1.254	0.362069	0.00048132	384	6	-0.457842	0.341614	0.179757	474	6	0.0770112	0.9754	AURKA;AURKB	No link; Drug target(s) not in CRISPR screen	-
1050	ZM447439	GDSC1	GGT6	XRN1_mut	-1.254	0.362069	0.00048132	384	6	-0.280479	0.378642	0.458714	474	6	0.0770112	0.978007	AURKA;AURKB	No link; Drug target(s) not in CRISPR screen	-
1259	Talazoparib	GDSC2	AMICA1	RB1_mut	-0.489809	0.137214	0.000319287	393	6	0.101451	0.18559	0.584565	474	6	0.0771079	0.995823	PARP1;PARP2	No link; Drug target(s) not in CRISPR screen	-
1954	ASLAN002	GDSC2	GAB1	gain.cnaPANCAN129..MET.	-0.533551	0.142654	0.000160566	393	6	-0.542811	0.21429	0.0110315	474	6	0.0775533	0.754604	AXL;TYRO3;MST1R;MET	1	1
1954	ASLAN002	GDSC2	MET	gain.cnaPANCAN129..MET.	-0.533551	0.142654	0.000160566	393	6	-0.678842	0.213161	0.00136534	474	6	0.0775533	0.137472	AXL;TYRO3;MST1R;MET	T	T
2066	Rociletinib	GDSC2	GRB2	gain.cnaPANCAN124..EGFR.	-0.530324	0.142154	0.000166719	388	6	-0.453239	0.193129	0.0185885	474	6	0.080192	0.979755	EGFR	1	1
2066	Rociletinib	GDSC2	ERBB2	gain.cnaPANCAN124..EGFR.	-0.530324	0.142154	0.000166719	388	6	-0.168722	0.221705	0.446508	474	6	0.080192	0.996355	EGFR	1	1
2066	Rociletinib	GDSC2	CDC37	gain.cnaPANCAN124..EGFR.	-0.530324	0.142154	0.000166719	388	6	-0.109412	0.16165	0.4984	474	6	0.080192	0.980295	EGFR	1	1
1032	Afatinib	GDSC2	EGFR	gain.cnaPANCAN124..EGFR.	-0.615575	0.175173	0.000398604	410	6	-0.448403	0.163887	0.0060153	474	6	0.0815113	0.351599	EGFR;ERBB2	T	T
1032	Afatinib	GDSC2	MIEN1	gain.cnaPANCAN124..EGFR.	-0.615575	0.175173	0.000398604	410	6	-0.23227	0.181516	0.200292	474	6	0.0815113	0.998157	EGFR;ERBB2	No link; Gene not in network	-
1032	Afatinib	GDSC2	HAP1	gain.cnaPANCAN124..EGFR.	-0.615575	0.175173	0.000398604	410	6	-0.327357	0.162678	0.0437357	474	6	0.0815113	0.773222	EGFR;ERBB2	No link; Gene not in network	-
1032	Afatinib	GDSC2	GAB1	gain.cnaPANCAN124..EGFR.	-0.615575	0.175173	0.000398604	410	6	-0.5614	0.175779	0.00132198	474	6	0.0815113	0.332479	EGFR;ERBB2	1	1
1032	Afatinib	GDSC2	SHC1	gain.cnaPANCAN124..EGFR.	-0.615575	0.175173	0.000398604	410	6	-0.420371	0.1884	0.0252759	474	6	0.0815113	0.577899	EGFR;ERBB2	1	1
1032	Afatinib	GDSC2	ERBB2	gain.cnaPANCAN124..EGFR.	-0.615575	0.175173	0.000398604	410	6	-0.168722	0.221705	0.446508	474	6	0.0815113	0.995619	EGFR;ERBB2	T	T
1032	Afatinib	GDSC2	ERBB3	gain.cnaPANCAN124..EGFR.	-0.615575	0.175173	0.000398604	410	6	-0.180301	0.199215	0.365228	474	6	0.0815113	0.997186	EGFR;ERBB2	1	1
1032	Afatinib	GDSC2	EGFR	gain.cnaPANCAN86	-0.756814	0.218571	0.000486151	410	6	-0.0927556	0.207355	0.654604	474	6	0.0815113	0.985677	EGFR;ERBB2	T	T
1032	Afatinib	GDSC2	MIEN1	gain.cnaPANCAN86	-0.756814	0.218571	0.000486151	410	6	-0.617478	0.228357	0.00663712	474	6	0.0815113	0.417309	EGFR;ERBB2	No link; Gene not in network	-
1032	Afatinib	GDSC2	HAP1	gain.cnaPANCAN86	-0.756814	0.218571	0.000486151	410	6	-0.413456	0.2058	0.0440813	474	6	0.0815113	0.773222	EGFR;ERBB2	No link; Gene not in network	-
1032	Afatinib	GDSC2	GAB1	gain.cnaPANCAN86	-0.756814	0.218571	0.000486151	410	6	-0.328656	0.222181	0.138623	474	6	0.0815113	0.984336	EGFR;ERBB2	1	1
1032	Afatinib	GDSC2	SHC1	gain.cnaPANCAN86	-0.756814	0.218571	0.000486151	410	6	-0.383587	0.236337	0.104096	474	6	0.0815113	0.884734	EGFR;ERBB2	1	1
1032	Afatinib	GDSC2	ERBB2	gain.cnaPANCAN86	-0.756814	0.218571	0.000486151	410	6	-0.573458	0.26276	0.0286732	474	6	0.0815113	0.961509	EGFR;ERBB2	T	T
1032	Afatinib	GDSC2	ERBB3	gain.cnaPANCAN86	-0.756814	0.218571	0.000486151	410	6	-0.218256	0.245408	0.37361	474	6	0.0815113	0.997186	EGFR;ERBB2	1	1
277	Linifanib	GDSC1	PTPRC	loss.cnaPANCAN42..ANK3.	-0.801114	0.244807	0.000995139	456	6	0.209151	0.245679	0.394412	474	6	0.0815966	0.963987	FLT3;FLT4;KDR;KIT;CSF1R;FLT1	3	3
277	Linifanib	GDSC1	WSB1	loss.cnaPANCAN42..ANK3.	-0.801114	0.244807	0.000995139	456	6	-0.0727888	0.264356	0.783043	474	6	0.0815966	0.978734	FLT3;FLT4;KDR;KIT;CSF1R;FLT1	3	3
277	Linifanib	GDSC1	PCDHB12	loss.cnaPANCAN42..ANK3.	-0.801114	0.244807	0.000995139	456	6	-0.281115	0.271627	0.300428	474	6	0.0815966	0.925094	FLT3;FLT4;KDR;KIT;CSF1R;FLT1	No link; Gene not in network	-
277	Linifanib	GDSC1	FLT3	loss.cnaPANCAN42..ANK3.	-0.801114	0.244807	0.000995139	456	6	-0.0134029	0.253437	0.957824	474	6	0.0815966	0.990632	FLT3;FLT4;KDR;KIT;CSF1R;FLT1	T	T
277	Linifanib	GDSC1	GAB2	loss.cnaPANCAN42..ANK3.	-0.801114	0.244807	0.000995139	456	6	0.0709022	0.261862	0.786566	474	6	0.0815966	0.996409	FLT3;FLT4;KDR;KIT;CSF1R;FLT1	2	2
277	Linifanib	GDSC1	SPTSSA	loss.cnaPANCAN42..ANK3.	-0.801114	0.244807	0.000995139	456	6	0.184876	0.262515	0.481163	474	6	0.0815966	0.996728	FLT3;FLT4;KDR;KIT;CSF1R;FLT1	5+	5+
277	Linifanib	GDSC1	MEF2D	loss.cnaPANCAN42..ANK3.	-0.801114	0.244807	0.000995139	456	6	-0.196679	0.270115	0.466408	474	6	0.0815966	0.997554	FLT3;FLT4;KDR;KIT;CSF1R;FLT1	3	3
277	Linifanib	GDSC1	STAT5B	loss.cnaPANCAN42..ANK3.	-0.801114	0.244807	0.000995139	456	6	-0.0126984	0.277694	0.963527	474	6	0.0815966	0.997403	FLT3;FLT4;KDR;KIT;CSF1R;FLT1	1	1
277	Linifanib	GDSC1	SIK3	loss.cnaPANCAN42..ANK3.	-0.801114	0.244807	0.000995139	456	6	-0.153357	0.286452	0.59234	474	6	0.0815966	0.962352	FLT3;FLT4;KDR;KIT;CSF1R;FLT1	3	3
277	Linifanib	GDSC1	CAMSAP1	loss.cnaPANCAN42..ANK3.	-0.801114	0.244807	0.000995139	456	6	0.477827	0.274472	0.0812134	474	6	0.0815966	0.931589	FLT3;FLT4;KDR;KIT;CSF1R;FLT1	No link; Gene not in network	-
277	Linifanib	GDSC1	PTPRC	loss.cnaPANCAN412	-1.21844	0.378667	0.00121126	456	6	1.95273	0.394137	5.15505e-07	474	6	0.0815966	0.000263939	FLT3;FLT4;KDR;KIT;CSF1R;FLT1	3	3
277	Linifanib	GDSC1	WSB1	loss.cnaPANCAN412	-1.21844	0.378667	0.00121126	456	6	-0.221813	0.424099	0.600907	474	6	0.0815966	0.978734	FLT3;FLT4;KDR;KIT;CSF1R;FLT1	3	3
277	Linifanib	GDSC1	PCDHB12	loss.cnaPANCAN412	-1.21844	0.378667	0.00121126	456	6	-0.0524735	0.435764	0.904152	474	6	0.0815966	0.995999	FLT3;FLT4;KDR;KIT;CSF1R;FLT1	No link; Gene not in network	-
277	Linifanib	GDSC1	FLT3	loss.cnaPANCAN412	-1.21844	0.378667	0.00121126	456	6	-0.277265	0.406583	0.495172	474	6	0.0815966	0.990632	FLT3;FLT4;KDR;KIT;CSF1R;FLT1	T	T
277	Linifanib	GDSC1	GAB2	loss.cnaPANCAN412	-1.21844	0.378667	0.00121126	456	6	0.0661448	0.420099	0.874888	474	6	0.0815966	0.997598	FLT3;FLT4;KDR;KIT;CSF1R;FLT1	2	2
277	Linifanib	GDSC1	SPTSSA	loss.cnaPANCAN412	-1.21844	0.378667	0.00121126	456	6	-0.199036	0.421146	0.636455	474	6	0.0815966	0.996728	FLT3;FLT4;KDR;KIT;CSF1R;FLT1	5+	5+
277	Linifanib	GDSC1	MEF2D	loss.cnaPANCAN412	-1.21844	0.378667	0.00121126	456	6	-0.414121	0.433339	0.339015	474	6	0.0815966	0.997554	FLT3;FLT4;KDR;KIT;CSF1R;FLT1	3	3
277	Linifanib	GDSC1	STAT5B	loss.cnaPANCAN412	-1.21844	0.378667	0.00121126	456	6	-0.441	0.445498	0.321971	474	6	0.0815966	0.996576	FLT3;FLT4;KDR;KIT;CSF1R;FLT1	1	1
277	Linifanib	GDSC1	SIK3	loss.cnaPANCAN412	-1.21844	0.378667	0.00121126	456	6	0.055631	0.418811	0.894326	474	6	0.0815966	0.982996	FLT3;FLT4;KDR;KIT;CSF1R;FLT1	3	3
277	Linifanib	GDSC1	CAMSAP1	loss.cnaPANCAN412	-1.21844	0.378667	0.00121126	456	6	0.196844	0.440329	0.654814	474	6	0.0815966	0.992921	FLT3;FLT4;KDR;KIT;CSF1R;FLT1	No link; Gene not in network	-
277	Linifanib	GDSC1	PTPRC	CDKN1B_mut	-1.21108	0.37807	0.00127495	456	6	0.16268	0.393938	0.67961	474	6	0.0815966	0.982873	FLT3;FLT4;KDR;KIT;CSF1R;FLT1	3	3
277	Linifanib	GDSC1	WSB1	CDKN1B_mut	-1.21108	0.37807	0.00127495	456	6	-0.890147	0.423885	0.0353015	474	6	0.0815966	0.978734	FLT3;FLT4;KDR;KIT;CSF1R;FLT1	3	3
277	Linifanib	GDSC1	PCDHB12	CDKN1B_mut	-1.21108	0.37807	0.00127495	456	6	-0.208418	0.435544	0.632237	474	6	0.0815966	0.954795	FLT3;FLT4;KDR;KIT;CSF1R;FLT1	No link; Gene not in network	-
277	Linifanib	GDSC1	FLT3	CDKN1B_mut	-1.21108	0.37807	0.00127495	456	6	-0.356647	0.406377	0.379954	474	6	0.0815966	0.990632	FLT3;FLT4;KDR;KIT;CSF1R;FLT1	T	T
277	Linifanib	GDSC1	GAB2	CDKN1B_mut	-1.21108	0.37807	0.00127495	456	6	-1.40074	0.419886	0.000791244	474	6	0.0815966	0.202559	FLT3;FLT4;KDR;KIT;CSF1R;FLT1	2	2
277	Linifanib	GDSC1	SPTSSA	CDKN1B_mut	-1.21108	0.37807	0.00127495	456	6	-1.25294	0.420933	0.002784	474	6	0.0815966	0.784888	FLT3;FLT4;KDR;KIT;CSF1R;FLT1	5+	5+
277	Linifanib	GDSC1	MEF2D	CDKN1B_mut	-1.21108	0.37807	0.00127495	456	6	-1.12777	0.433119	0.00896963	474	6	0.0815966	0.4942	FLT3;FLT4;KDR;KIT;CSF1R;FLT1	3	3
277	Linifanib	GDSC1	STAT5B	CDKN1B_mut	-1.21108	0.37807	0.00127495	456	6	-2.53492	0.445272	6.8703e-09	474	6	0.0815966	3.5176e-06	FLT3;FLT4;KDR;KIT;CSF1R;FLT1	1	1
277	Linifanib	GDSC1	SIK3	CDKN1B_mut	-1.21108	0.37807	0.00127495	456	6	-0.99097	0.414444	0.0164696	474	6	0.0815966	0.873242	FLT3;FLT4;KDR;KIT;CSF1R;FLT1	3	3
277	Linifanib	GDSC1	CAMSAP1	CDKN1B_mut	-1.21108	0.37807	0.00127495	456	6	-0.0903082	0.440106	0.837415	474	6	0.0815966	0.992921	FLT3;FLT4;KDR;KIT;CSF1R;FLT1	No link; Gene not in network	-
1709	CDK9_5038	GDSC2	CHST8	loss.cnaPANCAN287	1.25213	0.355105	0.000377011	377	6	0.665144	0.391666	0.0889742	474	6	0.082707	0.932164	CDK9	No link; Drug target(s) not in CRISPR screen	-
1709	CDK9_5038	GDSC2	CHST8	loss.cnaPANCAN222..loss.cnaPANCAN223	1.20511	0.356933	0.00066834	377	6	0.558183	0.44473	0.209062	474	6	0.082707	0.932164	CDK9	No link; Drug target(s) not in CRISPR screen	-
1709	CDK9_5038	GDSC2	CHST8	loss.cnaPANCAN224	1.20511	0.356933	0.00066834	377	6	0.558183	0.44473	0.209062	474	6	0.082707	0.932164	CDK9	No link; Drug target(s) not in CRISPR screen	-
1850	Tepotinib	GDSC2	GAB1	loss.cnaPANCAN37	-0.819011	0.243321	0.000696876	390	6	-0.506747	0.328291	0.122217	474	6	0.0834509	0.978021	MET	1	1
1850	Tepotinib	GDSC2	MET	loss.cnaPANCAN37	-0.819011	0.243321	0.000696876	390	6	-0.492332	0.335127	0.141354	474	6	0.0834509	0.970876	MET	T	T
238	Idelalisib	GDSC1	PARD3	loss.cnaPANCAN111	-1.14618	0.306402	0.000163375	458	6	-0.10904	0.376887	0.772328	474	6	0.0838111	0.975451	PIK3CD	No link; Drug target(s) not in CRISPR screen	-
2323	A-1155463	GDSC2	BCL2L1	loss.cnaPANCAN131	-1.39552	0.375435	0.000176192	387	6	-0.525831	0.378929	0.164806	474	6	0.0842199	0.998992	BCL2L1	T	T
2323	A-1155463	GDSC2	PARD3	loss.cnaPANCAN131	-1.39552	0.375435	0.000176192	387	6	0.177465	0.395534	0.653634	474	6	0.0842199	0.968639	BCL2L1	3	3
1564	SCH772984	GDSC2	BRAF	KRAS_mut	-0.563692	0.158859	0.000348593	408	6	0.124304	0.192663	0.518714	474	6	0.0876712	0.99641	MAPK3;MAPK1	1	1
1564	SCH772984	GDSC2	MAPK1	KRAS_mut	-0.563692	0.158859	0.000348593	408	6	-0.211752	0.155683	0.173362	474	6	0.0876712	0.991802	MAPK3;MAPK1	T	T
1564	SCH772984	GDSC2	RNASE7	KRAS_mut	-0.563692	0.158859	0.000348593	408	6	-0.265995	0.122296	0.0292229	474	6	0.0876712	0.814821	MAPK3;MAPK1	No link; Gene not in network	-
1564	SCH772984	GDSC2	SHOC2	KRAS_mut	-0.563692	0.158859	0.000348593	408	6	-0.332471	0.154304	0.030777	474	6	0.0876712	0.999468	MAPK3;MAPK1	2	2
1564	SCH772984	GDSC2	RAF1	KRAS_mut	-0.563692	0.158859	0.000348593	408	6	-0.567275	0.14043	4.60179e-05	474	6	0.0876712	0.0115735	MAPK3;MAPK1	1	1
1416	AZD8931	GDSC1	GRB2	gain.cnaPANCAN301..CDK12.ERBB2.MED24.	-0.736865	0.207613	0.000351574	458	6	-0.0607861	0.235921	0.796667	474	6	0.0900028	0.986659	ERBB1;ERBB3;ERBB2	1	1
1416	AZD8931	GDSC1	ERBB2	gain.cnaPANCAN301..CDK12.ERBB2.MED24.	-0.736865	0.207613	0.000351574	458	6	-2.53338	0.260721	1.05406e-24	474	6	0.0900028	5.39681e-22	ERBB1;ERBB3;ERBB2	T	T
1416	AZD8931	GDSC1	EGFR	gain.cnaPANCAN301..CDK12.ERBB2.MED24.	-0.736865	0.207613	0.000351574	458	6	0.0497618	0.209241	0.812015	474	6	0.0900028	0.984579	ERBB1;ERBB3;ERBB2	1	1
1416	AZD8931	GDSC1	SHC1	gain.cnaPANCAN301..CDK12.ERBB2.MED24.	-0.736865	0.207613	0.000351574	458	6	-0.372449	0.233342	0.109976	474	6	0.0900028	0.883739	ERBB1;ERBB3;ERBB2	1	1
1410	AZD9291	GDSC1	MIEN1	gain.cnaPANCAN124..EGFR.	-0.617366	0.18375	0.000722509	456	6	-0.23227	0.181516	0.200292	474	6	0.0926617	0.998157	EGFR	No link; Gene not in network	-
1410	AZD9291	GDSC1	EGFR	gain.cnaPANCAN124..EGFR.	-0.617366	0.18375	0.000722509	456	6	-0.448403	0.163887	0.0060153	474	6	0.0926617	0.358589	EGFR	T	T
1410	AZD9291	GDSC1	SHC1	gain.cnaPANCAN124..EGFR.	-0.617366	0.18375	0.000722509	456	6	-0.420371	0.1884	0.0252759	474	6	0.0926617	0.589388	EGFR	1	1
1410	AZD9291	GDSC1	CDC37	gain.cnaPANCAN124..EGFR.	-0.617366	0.18375	0.000722509	456	6	-0.109412	0.16165	0.4984	474	6	0.0926617	0.977673	EGFR	1	1
1410	AZD9291	GDSC1	ERBB2	gain.cnaPANCAN124..EGFR.	-0.617366	0.18375	0.000722509	456	6	-0.168722	0.221705	0.446508	474	6	0.0926617	0.99728	EGFR	1	1
1410	AZD9291	GDSC1	GRB2	gain.cnaPANCAN124..EGFR.	-0.617366	0.18375	0.000722509	456	6	-0.453239	0.193129	0.0185885	474	6	0.0926617	0.953592	EGFR	1	1
1441	AZD2014	GDSC1	RHEB	BCOR_mut	1.04796	0.317772	0.000907981	460	6	0.292863	0.309966	0.344522	474	6	0.0931588	0.932949	MTOR	1	1
1441	AZD2014	GDSC1	MTOR	BCOR_mut	1.04796	0.317772	0.000907981	460	6	0.767089	0.322509	0.017049	474	6	0.0931588	0.833017	MTOR	T	T
1441	AZD2014	GDSC1	LAMTOR2	BCOR_mut	1.04796	0.317772	0.000907981	460	6	0.351129	0.330766	0.288147	474	6	0.0931588	0.966637	MTOR	1	1
1850	Tepotinib	GDSC2	GAB1	gain.cnaPANCAN127..AKAP9.	-0.544417	0.166298	0.000978711	390	6	-0.806085	0.208508	9.74042e-05	474	6	0.0937605	0.0466566	MET	1	1
1850	Tepotinib	GDSC2	MET	gain.cnaPANCAN127..AKAP9.	-0.544417	0.166298	0.000978711	390	6	-0.411146	0.207397	0.0469736	474	6	0.0937605	0.725818	MET	T	T
1510	Linsitinib	GDSC2	SLC39A7	EWSR1.FLI1_mut	-1.12424	0.318683	0.000377906	409	6	-0.492667	0.32407	0.127982	474	6	0.0950433	0.915151	IGF1R;INSR	No link; Gene not in network	-
1510	Linsitinib	GDSC2	FURIN	EWSR1.FLI1_mut	-1.12424	0.318683	0.000377906	409	6	-1.38015	0.364964	0.000138631	474	6	0.0950433	0.0357465	IGF1R;INSR	3	3
1510	Linsitinib	GDSC2	PIK3CB	EWSR1.FLI1_mut	-1.12424	0.318683	0.000377906	409	6	0.284437	0.367059	0.438248	474	6	0.0950433	0.997499	IGF1R;INSR	1	1
1510	Linsitinib	GDSC2	CPD	EWSR1.FLI1_mut	-1.12424	0.318683	0.000377906	409	6	-0.820671	0.367599	0.0251937	474	6	0.0950433	0.745437	IGF1R;INSR	3	3
1510	Linsitinib	GDSC2	CNPY2	EWSR1.FLI1_mut	-1.12424	0.318683	0.000377906	409	6	-1.02674	0.367976	0.00508201	474	6	0.0950433	0.314992	IGF1R;INSR	No link; Gene not in network	-
1510	Linsitinib	GDSC2	KBTBD2	EWSR1.FLI1_mut	-1.12424	0.318683	0.000377906	409	6	-1.24091	0.357839	0.000482847	474	6	0.0950433	0.111298	IGF1R;INSR	No link; Gene not in network	-
1510	Linsitinib	GDSC2	IGF1R	EWSR1.FLI1_mut	-1.12424	0.318683	0.000377906	409	6	-1.20744	0.360283	0.000747689	474	6	0.0950433	0.0626813	IGF1R;INSR	T	T
1510	Linsitinib	GDSC2	IRS1	EWSR1.FLI1_mut	-1.12424	0.318683	0.000377906	409	6	-0.366566	0.370364	0.322048	474	6	0.0950433	0.999057	IGF1R;INSR	1	1
1510	Linsitinib	GDSC2	IRS2	EWSR1.FLI1_mut	-1.12424	0.318683	0.000377906	409	6	-0.833201	0.361441	0.020793	474	6	0.0950433	0.620636	IGF1R;INSR	1	1
1441	AZD2014	GDSC1	RHEB	CHD9_mut	0.902281	0.278334	0.0011123	460	6	-0.282248	0.28054	0.314114	474	6	0.0951014	0.932949	MTOR	1	1
1441	AZD2014	GDSC1	MTOR	CHD9_mut	0.902281	0.278334	0.0011123	460	6	0.506931	0.282341	0.0720946	474	6	0.0951014	0.833017	MTOR	T	T
1441	AZD2014	GDSC1	LAMTOR2	CHD9_mut	0.902281	0.278334	0.0011123	460	6	-0.0126482	0.293191	0.96559	474	6	0.0951014	0.992246	MTOR	1	1
2252	Selumetinib	GDSC2	RBM17	NRAS_mut	-0.828568	0.235982	0.000401176	391	6	0.206658	0.22023	0.347829	474	6	0.0966833	0.99201	MAP2K1;MAP2K2	No link; Drug target(s) not in CRISPR screen	-
2252	Selumetinib	GDSC2	BRAF	NRAS_mut	-0.828568	0.235982	0.000401176	391	6	-0.282275	0.240248	0.23968	474	6	0.0966833	0.99641	MAP2K1;MAP2K2	No link; Drug target(s) not in CRISPR screen	-
2252	Selumetinib	GDSC2	SHOC2	NRAS_mut	-0.828568	0.235982	0.000401176	391	6	-1.83986	0.221304	5.45702e-18	474	6	0.0966833	2.63029e-15	MAP2K1;MAP2K2	No link; Drug target(s) not in CRISPR screen	-
2252	Selumetinib	GDSC2	FOXA1	NRAS_mut	-0.828568	0.235982	0.000401176	391	6	0.224222	0.233564	0.33682	474	6	0.0966833	0.95851	MAP2K1;MAP2K2	No link; Drug target(s) not in CRISPR screen	-
2252	Selumetinib	GDSC2	MAPK1	NRAS_mut	-0.828568	0.235982	0.000401176	391	6	-0.561377	0.221472	0.0109776	474	6	0.0966833	0.989959	MAP2K1;MAP2K2	No link; Drug target(s) not in CRISPR screen	-
2252	Selumetinib	GDSC2	RAF1	NRAS_mut	-0.828568	0.235982	0.000401176	391	6	-1.62316	0.214448	5.53999e-15	474	6	0.0966833	2.67028e-12	MAP2K1;MAP2K2	No link; Drug target(s) not in CRISPR screen	-
1971	Serabelisib	GDSC2	SLC35B2	PTEN_mut	0.524773	0.149538	0.000404292	393	6	0.0408869	0.136888	0.765167	474	6	0.0976364	0.981741	PIK3CA	No link; No connection	-
1971	Serabelisib	GDSC2	DSCC1	PTEN_mut	0.524773	0.149538	0.000404292	393	6	-0.411155	0.150548	0.00610873	474	6	0.0976364	0.741729	PIK3CA	3	3
1971	Serabelisib	GDSC2	RICTOR	PTEN_mut	0.524773	0.149538	0.000404292	393	6	-0.473442	0.138759	0.000596478	474	6	0.0976364	0.0630824	PIK3CA	1	1
1971	Serabelisib	GDSC2	B3GALT6	PTEN_mut	0.524773	0.149538	0.000404292	393	6	0.0891236	0.140203	0.524899	474	6	0.0976364	0.997277	PIK3CA	2	2
1971	Serabelisib	GDSC2	RHEB	PTEN_mut	0.524773	0.149538	0.000404292	393	6	-0.158865	0.137761	0.2485	474	6	0.0976364	0.928855	PIK3CA	2	2
1971	Serabelisib	GDSC2	PIK3CA	PTEN_mut	0.524773	0.149538	0.000404292	393	6	0.618464	0.199957	0.00187871	474	6	0.0976364	0.302472	PIK3CA	T	T
2075	EGFR_8897	GDSC2	MIEN1	gain.cnaPANCAN124..EGFR.	-0.600909	0.171414	0.000409547	388	6	-0.23227	0.181516	0.200292	474	6	0.0984961	0.997743	EGFR	No link; Gene not in network	-
2075	EGFR_8897	GDSC2	ERBB3	gain.cnaPANCAN124..EGFR.	-0.600909	0.171414	0.000409547	388	6	-0.180301	0.199215	0.365228	474	6	0.0984961	0.997277	EGFR	1	1
2075	EGFR_8897	GDSC2	SHC1	gain.cnaPANCAN124..EGFR.	-0.600909	0.171414	0.000409547	388	6	-0.420371	0.1884	0.0252759	474	6	0.0984961	0.639879	EGFR	1	1
2075	EGFR_8897	GDSC2	GRB2	gain.cnaPANCAN124..EGFR.	-0.600909	0.171414	0.000409547	388	6	-0.453239	0.193129	0.0185885	474	6	0.0984961	0.979755	EGFR	1	1
2075	EGFR_8897	GDSC2	EGFR	gain.cnaPANCAN124..EGFR.	-0.600909	0.171414	0.000409547	388	6	-0.448403	0.163887	0.0060153	474	6	0.0984961	0.482227	EGFR	T	T
2075	EGFR_8897	GDSC2	ERCC8	gain.cnaPANCAN124..EGFR.	-0.600909	0.171414	0.000409547	388	6	-0.0477494	0.14854	0.74785	474	6	0.0984961	0.995737	EGFR	2	2
2075	EGFR_8897	GDSC2	ERBB2	gain.cnaPANCAN124..EGFR.	-0.600909	0.171414	0.000409547	388	6	-0.168722	0.221705	0.446508	474	6	0.0984961	0.996355	EGFR	1	1
2093	Capivasertib	GDSC2	AKT1	PIK3CA_mut	-0.49013	0.139275	0.000388577	388	6	-0.682269	0.15761	1.22787e-05	474	6	0.100893	0.00590605	AKT1;AKT3;AKT2	T	T
2093	Capivasertib	GDSC2	RICTOR	PIK3CA_mut	-0.49013	0.139275	0.000388577	388	6	-0.535471	0.130265	3.35406e-05	474	6	0.100893	0.00806652	AKT1;AKT3;AKT2	1	1
2093	Capivasertib	GDSC2	RICTOR	PTEN_mut	-0.517108	0.14777	0.000419514	388	6	-0.473442	0.138759	0.000596478	474	6	0.100893	0.0628212	AKT1;AKT3;AKT2	1	1
1013	Nilotinib	GDSC1	PBX2	loss.cnaPANCAN412	-1.33643	0.403892	0.000860853	390	6	-1.66192	0.439876	0.000140625	474	6	0.103087	0.0673592	ABL1	No link; Drug target(s) not in CRISPR screen	-
1922	Cediranib	GDSC2	PTPN11	NRAS_mut	0.67352	0.184134	0.000224712	393	6	0.980519	0.214385	3.73968e-06	474	6	0.108536	0.000903133	FLT3;FLT4;PDGFRB;FGFR1;KIT;FLT1	2	2
1922	Cediranib	GDSC2	GRB2	NRAS_mut	0.67352	0.184134	0.000224712	393	6	1.19348	0.2233	5.69876e-08	474	6	0.108536	2.7525e-05	FLT3;FLT4;PDGFRB;FGFR1;KIT;FLT1	1	1
1909	Venetoclax	GDSC2	BCL2	loss.cnaPANCAN289..CDKN2C.FAF1.	-0.591572	0.177766	0.000803572	394	6	-0.711102	0.202145	0.000398494	474	6	0.109947	0.0962362	BCL2	T	T
1427	AZD5582	GDSC1	RNF31	loss.cnaPANCAN353	-1.53676	0.420678	0.000232862	453	6	-1.4482	0.411028	0.000389993	474	6	0.110272	0.0996433	BIRC2;XIAP;BIRC3	1	1
1427	AZD5582	GDSC1	MAP3K7	loss.cnaPANCAN353	-1.53676	0.420678	0.000232862	453	6	-1.97492	0.426463	2.80466e-06	474	6	0.110272	0.00143318	BIRC2;XIAP;BIRC3	1	1
1058	Pictilisib	GDSC2	PIK3CA	PIK3CA_mut	-0.443236	0.129094	0.000541492	397	6	-1.66949	0.195264	5.08706e-19	474	6	0.111465	2.46722e-16	PIK3CD;PIK3CA;PIK3CG;PIK3CB	T	T
1058	Pictilisib	GDSC2	RICTOR	PIK3CA_mut	-0.443236	0.129094	0.000541492	397	6	-0.535471	0.130265	3.35406e-05	474	6	0.111465	0.0081336	PIK3CD;PIK3CA;PIK3CG;PIK3CB	1	1
1058	Pictilisib	GDSC2	MLST8	PIK3CA_mut	-0.443236	0.129094	0.000541492	397	6	-0.513889	0.1306	7.26117e-05	474	6	0.111465	0.0176083	PIK3CD;PIK3CA;PIK3CG;PIK3CB	2	2
1242	(5Z)-7-Oxozeaenol	GDSC1	ZEB2	TP53_mut	0.503138	0.144298	0.000446661	447	6	0.49915	0.118615	2.15422e-05	474	6	0.114345	0.0110296	MAP3K7	No link; Gene not in network	-
1945	Taselisib	GDSC2	RICTOR	loss.cnaPANCAN379	0.87286	0.27314	0.00129671	393	6	0.813777	0.240208	0.000653027	474	6	0.125262	0.0630824	PIK3CD;PIK3CA;PIK3CG	1	1
1060	PD0325901	GDSC1	MAPK1	BRAF_mut	-0.677308	0.202934	0.000777116	406	6	-1.56636	0.197345	2.00469e-16	474	6	0.12667	9.80291e-14	MAP2K1;MAP2K2	No link; Drug target(s) not in CRISPR screen	-
2043	BIBR-1532	GDSC2	STAT5B	CDKN1B_mut	-1.20766	0.334453	0.000271037	391	6	-2.53492	0.445272	6.8703e-09	474	6	0.130911	3.31836e-06	TERT	No link; Drug target(s) not in CRISPR screen	-
1014	Refametinib	GDSC2	RAF1	NRAS_mut	-0.772135	0.232723	0.000832413	387	6	-1.62316	0.214448	5.53999e-15	474	6	0.132631	2.64812e-12	MAP2K1;MAP2K2	No link; Drug target(s) not in CRISPR screen	-
1564	SCH772984	GDSC2	SHOC2	NRAS_mut	-0.726853	0.224561	0.00112262	408	6	-1.83986	0.221304	5.45702e-18	474	6	0.141169	2.74488e-15	MAPK3;MAPK1	2	2
1564	SCH772984	GDSC2	RAF1	NRAS_mut	-0.726853	0.224561	0.00112262	408	6	-1.62316	0.214448	5.53999e-15	474	6	0.141169	2.78661e-12	MAPK3;MAPK1	1	1
1916	AZD5363	GDSC2	PTEN	gain.cnaPANCAN344..MYCN.	0.63081	0.196936	0.0012627	393	6	0.83046	0.192007	1.2495e-05	474	6	0.152471	0.00301754	AKT1;ROCK2;AKT3;AKT2	1	1
1916	AZD5363	GDSC2	RICTOR	gain.cnaPANCAN344..MYCN.	0.63081	0.196936	0.0012627	393	6	0.683256	0.183608	0.00017761	474	6	0.152471	0.0285953	AKT1;ROCK2;AKT3;AKT2	1	1
1058	Pictilisib	GDSC2	RICTOR	gain.cnaPANCAN344..MYCN.	0.555484	0.180726	0.00198709	397	6	0.683256	0.183608	0.00017761	474	6	0.157123	0.0287137	PIK3CD;PIK3CA;PIK3CG;PIK3CB	1	1
1428	IAP_5620	GDSC1	MAP3K7	loss.cnaPANCAN353	-1.45158	0.426857	0.000620206	453	6	-1.97492	0.426463	2.80466e-06	474	6	0.159083	0.00143879	BIRC2;XIAP;BIRC3	1	1
171	AKT inhibitor VIII	GDSC1	RICTOR	PIK3CA_mut	-0.547262	0.153591	0.000331107	433	6	-0.535471	0.130265	3.35406e-05	474	6	0.160256	0.00811683	AKT1;AKT3;AKT2	1	1
1993	THZ1	GDSC2	GATA3	gain.cnaPANCAN302..CLTC.PPM1D.	0.458428	0.149374	0.00201763	393	6	-1.06384	0.235249	4.82762e-06	474	6	0.162419	0.00116587	CDK7	No link; Drug target(s) not in CRISPR screen	-
1993	THZ1	GDSC2	MDM4	gain.cnaPANCAN302..CLTC.PPM1D.	0.458428	0.149374	0.00201763	393	6	-0.904552	0.223938	4.60704e-05	474	6	0.162419	0.011126	CDK7	No link; Drug target(s) not in CRISPR screen	-
1918	AZD8186	GDSC2	RICTOR	loss.cnaPANCAN379	0.848201	0.267585	0.00142082	393	6	0.813777	0.240208	0.000653027	474	6	0.163469	0.0630824	PIK3CA;PIK3CB	1	1
2327	BIX-02188	GDSC2	STAT5B	CDKN1B_mut	-0.817705	0.237077	0.000508806	387	6	-2.53492	0.445272	6.8703e-09	474	6	0.166994	3.284e-06	MAP2K5	No link; Drug target(s) not in CRISPR screen	-
1949	Venetoclax	GDSC2	BCL2	loss.cnaPANCAN289..CDKN2C.FAF1.	-0.576318	0.187924	0.00203312	393	6	-0.711102	0.202145	0.000398494	474	6	0.169951	0.0962362	BCL2	T	T
1032	Afatinib	GDSC2	HAP1	gain.cnaPANCAN300	-0.963424	0.309464	0.00173718	410	6	-1.11903	0.301369	0.000183579	474	6	0.17476	0.0923403	EGFR;ERBB2	No link; Gene not in network	-
1032	Afatinib	GDSC1	EGFR	HLA.A_mut	-1.32132	0.406802	0.00107946	416	6	-1.432	0.371634	0.000102773	474	6	0.174873	0.0499474	EGFR;ERBB2	T	T
1032	Afatinib	GDSC1	TP63	HLA.A_mut	-1.32132	0.406802	0.00107946	416	6	-1.47801	0.367231	4.91191e-05	474	6	0.174873	0.0238719	EGFR;ERBB2	2	2
1015	CI-1040	GDSC1	RAF1	KRAS_mut	-0.548085	0.175924	0.00172438	413	6	-0.567275	0.14043	4.60179e-05	474	6	0.17824	0.0111593	MAP2K1;MAP2K2	No link; Drug target(s) not in CRISPR screen	-
1015	CI-1040	GDSC1	SHOC2	NRAS_mut	-0.722514	0.234958	0.0019821	413	6	-1.83986	0.221304	5.45702e-18	474	6	0.17824	2.64666e-15	MAP2K1;MAP2K2	No link; Drug target(s) not in CRISPR screen	-
1015	CI-1040	GDSC1	RAF1	NRAS_mut	-0.722514	0.234958	0.0019821	413	6	-1.62316	0.214448	5.53999e-15	474	6	0.17824	2.6869e-12	MAP2K1;MAP2K2	No link; Drug target(s) not in CRISPR screen	-
1916	AZD5363	GDSC2	SHOC2	NRAS_mut	0.600302	0.194612	0.00191227	393	6	-1.83986	0.221304	5.45702e-18	474	6	0.184725	2.63574e-15	AKT1;ROCK2;AKT3;AKT2	2	2
2066	Rociletinib	GDSC2	ERBB2	gain.cnaPANCAN301..CDK12.ERBB2.MED24.	-0.569318	0.176092	0.00113323	388	6	-2.53338	0.260721	1.05406e-24	474	6	0.187856	5.07005e-22	EGFR	1	1
1912	Afuresertib	GDSC2	AKT1	PIK3CA_mut	-0.486001	0.151024	0.00119723	393	6	-0.682269	0.15761	1.22787e-05	474	6	0.192753	0.00593061	AKT1;AKT3;AKT2	T	T
1912	Afuresertib	GDSC2	MLST8	PIK3CA_mut	-0.486001	0.151024	0.00119723	393	6	-0.513889	0.1306	7.26117e-05	474	6	0.192753	0.0175357	AKT1;AKT3;AKT2	1	1
1912	Afuresertib	GDSC2	RICTOR	PIK3CA_mut	-0.486001	0.151024	0.00119723	393	6	-0.535471	0.130265	3.35406e-05	474	6	0.192753	0.00810006	AKT1;AKT3;AKT2	1	1
1975	BVD523	GDSC2	TADA2A	APC_mut	-0.520866	0.172837	0.00243536	393	6	0.63822	0.17654	0.00027215	474	6	0.196047	0.0262897	MAPK3;MAPK1	3	3
1975	BVD523	GDSC2	CTNNB1	APC_mut	-0.520866	0.172837	0.00243536	393	6	-1.42412	0.20857	2.46089e-12	474	6	0.196047	1.18861e-09	MAPK3;MAPK1	2	2
1617	AZD5582	GDSC2	ATG9A	loss.cnaPANCAN17	-1.29562	0.38986	0.000814062	378	6	-1.15165	0.293229	7.49495e-05	474	6	0.201887	0.0371749	BIRC2;XIAP;BIRC3	3	3
1916	AZD5363	GDSC2	RICTOR	PIK3CA_mut	-0.459184	0.153198	0.0025725	393	6	-0.535471	0.130265	3.35406e-05	474	6	0.207087	0.00810006	AKT1;ROCK2;AKT3;AKT2	1	1
1916	AZD5363	GDSC2	AKT1	PIK3CA_mut	-0.459184	0.153198	0.0025725	393	6	-0.682269	0.15761	1.22787e-05	474	6	0.207087	0.00593061	AKT1;ROCK2;AKT3;AKT2	T	T
1916	AZD5363	GDSC2	MLST8	PIK3CA_mut	-0.459184	0.153198	0.0025725	393	6	-0.513889	0.1306	7.26117e-05	474	6	0.207087	0.0175357	AKT1;ROCK2;AKT3;AKT2	1	1
2096	VX-11e	GDSC2	CTNNB1	APC_mut	-0.547393	0.171284	0.00129466	388	6	-1.42412	0.20857	2.46089e-12	474	6	0.207578	1.18369e-09	MAPK1	2	2
1739	JAK_8517	GDSC2	EXT2	BRAF_mut	0.455875	0.14411	0.00144914	377	6	0.684822	0.172036	5.95527e-05	474	6	0.20818	0.0147393	JAK1;JAK2	No link; Drug target(s) not in CRISPR screen	-
2024	KIT_5808	GDSC2	SIK3	FLT3_mut	-0.702314	0.220083	0.00131722	391	6	-1.53526	0.315449	8.24717e-07	474	6	0.212072	0.000398338	KIT	No link; Drug target(s) not in CRISPR screen	-
282	Pelitinib	GDSC1	ERBB2	gain.cnaPANCAN301..CDK12.ERBB2.MED24.	-0.648883	0.197707	0.000961097	456	6	-2.53338	0.260721	1.05406e-24	474	6	0.216903	5.39681e-22	EGFR	1	1
1373	Dabrafenib	GDSC2	TIPRL	gain.cnaPANCAN239..FOXP1.MITF.	-0.967749	0.293128	0.000885508	395	6	-1.20617	0.299371	4.82062e-05	474	6	0.21695	0.0118105	BRAF	2	2
258	STF-62247	GDSC1	VPS26A	EZH2_mut	-0.783558	0.251679	0.00174751	455	6	-1.33237	0.310448	1.46192e-05	474	6	0.223244	0.00747042		No link; No drug target information	-
249	Cabozantinib	GDSC1	STAT5B	CDKN1B_mut	-1.31195	0.401672	0.00101777	456	6	-2.53492	0.445272	6.8703e-09	474	6	0.223951	3.51073e-06	RET;FLT3;TEK;AXL;FLT4;KIT;MET;FLT1	1	1
2171	BMS-754807	GDSC2	IGF1R	PTEN_mut	0.482115	0.151988	0.00140894	390	6	0.639832	0.180886	0.000369588	474	6	0.227054	0.0448126	IGF1R;INSR	T	T
2171	BMS-754807	GDSC2	IRS2	PTEN_mut	0.482115	0.151988	0.00140894	390	6	0.549141	0.172552	0.00137587	474	6	0.227054	0.0771956	IGF1R;INSR	1	1
170	Shikonin	GDSC1	FGFR2	gain.cnaPANCAN411..BLM.CRTC3.FANCI.IDH2.NR2F2.PCSK6.	0.806422	0.259614	0.00178614	435	6	-1.04399	0.245489	1.75379e-05	474	6	0.231353	0.00852341	PKM2	No link; Drug target(s) not in CRISPR screen	-
1062	Selumetinib	GDSC2	RAF1	KRAS_mut	-0.527087	0.166676	0.00145721	387	6	-0.567275	0.14043	4.60179e-05	474	6	0.232183	0.0109983	MAP2K1;MAP2K2	No link; Drug target(s) not in CRISPR screen	-
277	Linifanib	GDSC1	PTPRC	loss.cnaPANCAN414	-0.964943	0.345938	0.00508875	456	6	1.54448	0.360446	1.50947e-05	474	6	0.236858	0.00386424	FLT3;FLT4;KDR;KIT;CSF1R;FLT1	3	3
1091	BMS-536924	GDSC2	IRS2	PTEN_mut	0.498906	0.152665	0.00100004	393	6	0.549141	0.172552	0.00137587	474	6	0.241511	0.0768772	IGF1R;INSR	1	1
1091	BMS-536924	GDSC2	IGF1R	PTEN_mut	0.498906	0.152665	0.00100004	393	6	0.639832	0.180886	0.000369588	474	6	0.241511	0.0446278	IGF1R;INSR	T	T
1617	AZD5582	GDSC2	MAP3K7	gain.cnaPANCAN344..MYCN.	0.600456	0.203084	0.00293939	378	6	0.751594	0.201706	0.000174089	474	6	0.246776	0.0431741	BIRC2;XIAP;BIRC3	1	1
1738	IGF1R_3801	GDSC2	TFAP2C	gain.cnaPANCAN301..CDK12.ERBB2.MED24.	0.64002	0.195004	0.000946741	377	6	-0.969181	0.203137	1.36603e-06	474	6	0.253991	0.000338092	IGF1R	2	2
1738	IGF1R_3801	GDSC2	ERBB2	gain.cnaPANCAN301..CDK12.ERBB2.MED24.	0.64002	0.195004	0.000946741	377	6	-2.53338	0.260721	1.05406e-24	474	6	0.253991	5.21762e-22	IGF1R	2	2
1738	IGF1R_3801	GDSC2	IRS2	PTEN_mut	0.453081	0.141225	0.00123596	377	6	0.549141	0.172552	0.00137587	474	6	0.253991	0.0787872	IGF1R	1	1
1738	IGF1R_3801	GDSC2	IGF1R	PTEN_mut	0.453081	0.141225	0.00123596	377	6	0.639832	0.180886	0.000369588	474	6	0.253991	0.0457365	IGF1R	T	T
2045	AMG-319	GDSC2	PIK3CB	PTEN_mut	-0.367412	0.11293	0.0010536	391	6	-0.629389	0.165176	0.000122988	474	6	0.254444	0.0297015	PIK3CD;PIK3CA;PIK3CG	1	1
1617	AZD5582	GDSC2	RNF31	loss.cnaPANCAN168	-1.19071	0.411276	0.00359807	378	6	-1.31092	0.357626	0.000222496	474	6	0.254949	0.0967183	BIRC2;XIAP;BIRC3	1	1
1617	AZD5582	GDSC2	ATG9A	loss.cnaPANCAN168	-1.19071	0.411276	0.00359807	378	6	-1.31094	0.358177	0.000227534	474	6	0.254949	0.0564283	BIRC2;XIAP;BIRC3	3	3
1794	Idelalisib	GDSC2	PIK3CB	PTEN_mut	-0.438552	0.143939	0.00217448	387	6	-0.629389	0.165176	0.000122988	474	6	0.25985	0.0293941	PIK3CD	No link; Drug target(s) not in CRISPR screen	-
2026	KIT_7208	GDSC2	STAT5B	CDKN1B_mut	-1.04645	0.305215	0.00055074	391	6	-2.53492	0.445272	6.8703e-09	474	6	0.266007	3.31836e-06	KIT	No link; Drug target(s) not in CRISPR screen	-
2026	KIT_7208	GDSC2	PLCG2	CDKN1B_mut	-1.04645	0.305215	0.00055074	391	6	-1.7587	0.44802	7.5593e-05	474	6	0.266007	0.0182557	KIT	No link; Drug target(s) not in CRISPR screen	-
2252	Selumetinib	GDSC2	RAF1	KRAS_mut	-0.533636	0.171629	0.00175568	391	6	-0.567275	0.14043	4.60179e-05	474	6	0.282079	0.0110903	MAP2K1;MAP2K2	No link; Drug target(s) not in CRISPR screen	-
1091	BMS-536924	GDSC1	FURIN	EWSR1.FLI1_mut	-1.1243	0.358955	0.00163678	454	6	-1.38015	0.364964	0.000138631	474	6	0.292566	0.0365282	IGF1R;INSR	3	3
1091	BMS-536924	GDSC1	IGF1R	EWSR1.FLI1_mut	-1.1243	0.358955	0.00163678	454	6	-1.20744	0.360283	0.000747689	474	6	0.292566	0.0640521	IGF1R;INSR	T	T
1014	Refametinib	GDSC2	RAF1	KRAS_mut	-0.499854	0.166378	0.00251057	387	6	-0.567275	0.14043	4.60179e-05	474	6	0.300013	0.0109983	MAP2K1;MAP2K2	No link; Drug target(s) not in CRISPR screen	-
271	VNLG/124	GDSC1	TRIM8	EWSR1.FLI1_mut	-0.949867	0.305862	0.0017949	454	6	-2.18463	0.342367	6.81064e-11	474	6	0.305732	3.48024e-08	HDAC7;HDAC8;HDAC6;RARA;HDAC9;HDAC4;HDAC5;HDAC1;HDAC10;HDAC3;HDAC2	2	2
271	VNLG/124	GDSC1	FLI1	EWSR1.FLI1_mut	-0.949867	0.305862	0.0017949	454	6	-4.29363	0.349775	2.4665e-41	474	6	0.305732	1.26038e-38	HDAC7;HDAC8;HDAC6;RARA;HDAC9;HDAC4;HDAC5;HDAC1;HDAC10;HDAC3;HDAC2	No link; Gene not in network	-
1463	AZD1332	GDSC2	EXT2	BRAF_mut	0.493842	0.153994	0.00124188	377	6	0.684822	0.172036	5.95527e-05	474	6	0.307365	0.0147393	NTRK1;NTRK3;NTRK2	No link; Drug target(s) not in CRISPR screen	-
1993	THZ1	GDSC2	PPM1D	loss.cnaPANCAN287	0.771731	0.273109	0.00450796	393	6	-1.52789	0.430136	0.000348759	474	6	0.311049	0.0561501	CDK7	No link; Drug target(s) not in CRISPR screen	-
249	Cabozantinib	GDSC1	SIK3	FLT3_mut	-0.812407	0.302736	0.007055	456	6	-1.53526	0.315449	8.24717e-07	474	6	0.327915	0.00042143	RET;FLT3;TEK;AXL;FLT4;KIT;MET;FLT1	3	3
249	Cabozantinib	GDSC1	STAT5B	XRN1_mut	-0.912353	0.340003	0.00705884	456	6	-1.61241	0.376869	1.55591e-05	474	6	0.327915	0.00397535	RET;FLT3;TEK;AXL;FLT4;KIT;MET;FLT1	1	1
1918	AZD8186	GDSC2	PIK3CB	THRAP3_mut	-1.15112	0.41732	0.00557369	393	6	-1.31476	0.423462	0.00180396	474	6	0.328012	0.0968124	PIK3CA;PIK3CB	T	T
1918	AZD8186	GDSC2	PIK3CB	PTEN_mut	-0.417657	0.153409	0.006229	393	6	-0.629389	0.165176	0.000122988	474	6	0.328012	0.0297015	PIK3CA;PIK3CB	T	T
1918	AZD8186	GDSC2	RICTOR	PTEN_mut	-0.417657	0.153409	0.006229	393	6	-0.473442	0.138759	0.000596478	474	6	0.328012	0.0630824	PIK3CA;PIK3CB	1	1
1982	PLK4_0066	GDSC2	PCM1	gain.cnaPANCAN344..MYCN.	-0.441714	0.149335	0.00293437	393	6	-1.03351	0.198422	1.25307e-07	474	6	0.347848	6.05235e-05	PLK4	No link; Drug target(s) not in CRISPR screen	-
2103	Capmatinib	GDSC2	GAB1	gain.cnaPANCAN127..AKAP9.	-0.483593	0.17161	0.00461936	391	6	-0.806085	0.208508	9.74042e-05	474	6	0.353263	0.0469488	MET	1	1
2293	AMG900	GDSC2	CIT	gain.cnaPANCAN344..MYCN.	-0.433323	0.142526	0.00222305	387	6	-0.765153	0.198651	0.000103427	474	6	0.354205	0.0247191	AURKC;AURKA;AURKB	No link; Drug target(s) not in CRISPR screen	-
1945	Taselisib	GDSC2	RICTOR	gain.cnaPANCAN344..MYCN.	0.558364	0.197358	0.0044585	393	6	0.683256	0.183608	0.00017761	474	6	0.358909	0.0285953	PIK3CD;PIK3CA;PIK3CG	1	1
1918	AZD8186	GDSC2	PIK3CB	gain.cnaPANCAN129..MET.	-0.513596	0.202886	0.0110263	393	6	-0.678282	0.216598	0.00164449	474	6	0.380448	0.0968124	PIK3CA;PIK3CB	T	T
1016	Temsirolimus	GDSC2	IRS2	PTEN_mut	-0.327235	0.123703	0.00787471	387	6	0.549141	0.172552	0.00137587	474	6	0.385142	0.0760814	MTOR	1	1
1617	AZD5582	GDSC2	RNF31	loss.cnaPANCAN353	-1.03855	0.417729	0.012545	378	6	-1.4482	0.411028	0.000389993	474	6	0.387833	0.0967183	BIRC2;XIAP;BIRC3	1	1
1617	AZD5582	GDSC2	MAP3K7	loss.cnaPANCAN353	-1.03855	0.417729	0.012545	378	6	-1.97492	0.426463	2.80466e-06	474	6	0.387833	0.00139111	BIRC2;XIAP;BIRC3	1	1
2074	EGFR_0300	GDSC2	GRB2	BRAF_mut	0.460204	0.155653	0.00294466	388	6	0.91568	0.201455	4.30524e-06	474	6	0.388385	0.00103541	EGFR	1	1
1958	Merestinib	GDSC2	PTPN11	NRAS_mut	0.555771	0.191828	0.00358103	393	6	0.980519	0.214385	3.73968e-06	474	6	0.38888	0.000903133	MST1R;MET	1	1
1453	RAF_9304	GDSC1	RAF1	NRAS_mut	-0.649031	0.215344	0.00245365	459	6	-1.62316	0.214448	5.53999e-15	474	6	0.397045	2.84201e-12	ARAF;RAF1;BRAF	T	T
2096	VX-11e	GDSC2	RAF1	NRAS_mut	-0.572841	0.200478	0.00407136	388	6	-1.62316	0.214448	5.53999e-15	474	6	0.411361	2.66474e-12	MAPK1	1	1
2096	VX-11e	GDSC2	SHOC2	NRAS_mut	-0.572841	0.200478	0.00407136	388	6	-1.83986	0.221304	5.45702e-18	474	6	0.411361	2.62483e-15	MAPK1	2	2
2045	AMG-319	GDSC2	PIK3CA	PIK3CA_mut	0.30615	0.103615	0.00296457	391	6	-1.66949	0.195264	5.08706e-19	474	6	0.411647	2.45705e-16	PIK3CD;PIK3CA;PIK3CG	T	T
2045	AMG-319	GDSC2	PIK3CB	gain.cnaPANCAN129..MET.	-0.443874	0.152496	0.00342591	391	6	-0.678282	0.216598	0.00164449	474	6	0.411647	0.0968124	PIK3CD;PIK3CA;PIK3CG	1	1
1714	ERK_6604	GDSC2	RAF1	NRAS_mut	-0.634362	0.227683	0.00509977	377	6	-1.62316	0.214448	5.53999e-15	474	6	0.420731	2.74229e-12	MAPK3;MAPK1	1	1
2096	VX-11e	GDSC2	CTNNB1	loss.cnaPANCAN326..SOX9.	-1.09511	0.400804	0.00604059	388	6	-1.57224	0.455841	0.000518456	474	6	0.420761	0.0623443	MAPK1	2	2
1926	GNE-317	GDSC2	RICTOR	loss.cnaPANCAN379	0.636053	0.218088	0.00336278	393	6	0.813777	0.240208	0.000653027	474	6	0.430146	0.0630824	PIK3CD;PIK3CA;PIK3CG;PIK3CB	1	1
2171	BMS-754807	GDSC2	IGF1R	gain.cnaPANCAN384..ERCC5.ING1.IRS2.TFDP1.	-0.522876	0.198001	0.00798507	390	6	-0.85049	0.232696	0.000232232	474	6	0.430307	0.0448126	IGF1R;INSR	T	T
2171	BMS-754807	GDSC2	IRS2	gain.cnaPANCAN384..ERCC5.ING1.IRS2.TFDP1.	-0.522876	0.198001	0.00798507	390	6	-0.807847	0.228462	0.000371315	474	6	0.430307	0.0360175	IGF1R;INSR	1	1
2042	Deltarasin	GDSC2	WNT7B	RNF43_mut	0.608959	0.196222	0.00179176	392	6	-1.62717	0.254724	6.47825e-11	474	6	0.433606	3.13547e-08	KRAS;PDE6D	3	3
1427	AZD5582	GDSC1	MAP3K7	gain.cnaPANCAN344..MYCN.	0.627137	0.215698	0.00348701	453	6	0.751594	0.201706	0.000174089	474	6	0.445465	0.0444798	BIRC2;XIAP;BIRC3	1	1
2074	EGFR_0300	GDSC2	GRB2	NRAS_mut	0.480789	0.188005	0.0102231	388	6	1.19348	0.2233	5.69876e-08	474	6	0.447027	2.74111e-05	EGFR	1	1
1799	Ibrutinib	GDSC2	GRB2	NRAS_mut	0.675381	0.227019	0.00276574	378	6	1.19348	0.2233	5.69876e-08	474	6	0.457269	2.82659e-05	BTK	No link; Drug target(s) not in CRISPR screen	-
1011	Navitoclax	GDSC2	WSB2	loss.cnaPANCAN263	-0.672452	0.22633	0.0028104	399	6	-0.854198	0.222537	0.000109374	474	6	0.460906	0.0107624	BCL2L1;BCL2L2;BCL2	No link; Gene not in network	-
1557	LCL161	GDSC2	SPDEF	CDH1_mut	-0.745253	0.251065	0.00282713	377	6	-1.18346	0.325816	0.000254221	474	6	0.466476	0.0247142	BIRC2;XIAP;BIRC3	3	3
2162	Danusertib	GDSC2	FGFR2	gain.cnaPANCAN57..CAT.	-0.375711	0.158927	0.0176659	392	6	-0.847161	0.240317	0.000387249	474	6	0.473241	0.0624762	RET;NTRK1;AURKA;AURKB;ABL1;FGFR1;AURKC	2	2
1553	Uprosertib	GDSC2	FOXA1	gain.cnaPANCAN301..CDK12.ERBB2.MED24.	-0.620911	0.215869	0.00382538	379	6	-1.10047	0.24935	8.20561e-06	474	6	0.47339	0.00406178	AKT1;AKT3;AKT2	2	2
1421	FGFR_0939	GDSC1	TRIM71	gain.cnaPANCAN141..GNAQ.NTRK2.PCSK5.TJP2.	-0.552411	0.239876	0.020911	460	6	-0.960064	0.245115	7.84642e-05	474	6	0.483387	0.0256364	FGFR4	2	2
1924	Ipatasertib	GDSC2	RICTOR	gain.cnaPANCAN344..MYCN.	0.537332	0.200778	0.00717596	393	6	0.683256	0.183608	0.00017761	474	6	0.495141	0.0285953	AKT1;AKT3	1	1
1085	Sorafenib	GDSC2	STAT5B	CDKN1B_mut	-0.669317	0.293191	0.0219936	394	6	-2.53492	0.445272	6.8703e-09	474	6	0.495741	3.31836e-06	RAF1;PDGFRA;FLT1;KIT;PDGFRB	2	2
1560	Alpelisib	GDSC2	RICTOR	PTEN_mut	0.461014	0.16072	0.00393846	408	6	-0.473442	0.138759	0.000596478	474	6	0.497556	0.0656945	PIK3CA	1	1
1909	Venetoclax	GDSC2	BCL2	gain.cnaPANCAN344..MYCN.	-0.405936	0.152264	0.00740321	394	6	-0.708874	0.173061	3.57982e-05	474	6	0.510821	0.0172905	BCL2	T	T
1910	ABT737	GDSC2	BCL2	loss.cnaPANCAN289..CDKN2C.FAF1.	-0.493116	0.218822	0.0237696	393	6	-0.711102	0.202145	0.000398494	474	6	0.515935	0.0962362	BCL2L1;BCL2A1;BCL2L10;BCL2L2;BCL2	T	T
1058	Pictilisib	GDSC1	RICTOR	PIK3CA_mut	-0.314095	0.136562	0.0210242	407	6	-0.535471	0.130265	3.35406e-05	474	6	0.521304	0.0164349	PIK3CD;PIK3CA;PIK3CG;PIK3CB	1	1
1413	EphB4_9721	GDSC1	CRKL	gain.cnaPANCAN237	-0.987785	0.404011	0.0141677	458	6	-1.97431	0.389806	2.81467e-07	474	6	0.528537	7.21964e-05	EPHB4	No link; Drug target(s) not in CRISPR screen	-
1413	EphB4_9721	GDSC1	CRKL	gain.cnaPANCAN238	-0.920589	0.377514	0.014424	458	6	-1.76643	0.362813	8.16918e-07	474	6	0.528537	0.000139693	EPHB4	No link; Drug target(s) not in CRISPR screen	-
2297	SGX-523	GDSC2	GAB1	gain.cnaPANCAN127..AKAP9.	-0.349431	0.156171	0.0247818	387	6	-0.806085	0.208508	9.74042e-05	474	6	0.538442	0.0465592	MET	1	1
1169	AZ628	GDSC2	RAF1	NRAS_mut	-0.600842	0.213252	0.00462562	390	6	-1.62316	0.214448	5.53999e-15	474	6	0.544547	2.65366e-12	RAF1;BRAF	T	T
1169	AZ628	GDSC2	NFATC2	loss.cnaPANCAN42..ANK3.	-1.05027	0.386227	0.00628883	390	6	-1.38512	0.386007	0.000302595	474	6	0.544547	0.0483143	RAF1;BRAF	2	2
1169	AZ628	GDSC2	RAF1	KRAS_mut	-0.411689	0.152333	0.00662063	390	6	-0.567275	0.14043	4.60179e-05	474	6	0.544547	0.0110213	RAF1;BRAF	T	T
1169	AZ628	GDSC2	NFATC2	TP53_mut	0.384811	0.142903	0.00682105	390	6	0.500085	0.13458	0.000181564	474	6	0.544547	0.0434845	RAF1;BRAF	2	2
1047	Nutlin-3a (-)	GDSC2	UBE3B	STAG1_mut	-0.80951	0.293215	0.00553498	399	6	-2.41785	0.445524	3.50275e-08	474	6	0.544642	1.72336e-05	MDM2	2	2
1047	Nutlin-3a (-)	GDSC2	LTA4H	STAG1_mut	-0.80951	0.293215	0.00553498	399	6	-2.24122	0.444555	3.20244e-07	474	6	0.544642	0.00015756	MDM2	4	4
2168	Ponatinib	GDSC2	FGFR2	RNF43_mut	-0.524648	0.210956	0.0125238	387	6	-0.951973	0.264436	0.000288967	474	6	0.553786	0.0617017	PDGFRA;ABL1;FGFR1;KDR;SRC;PDGFRB	2	2
2168	Ponatinib	GDSC2	FGFR2	gain.cnaPANCAN411..BLM.CRTC3.FANCI.IDH2.NR2F2.PCSK6.	-0.511327	0.214874	0.0169204	387	6	-1.04399	0.245489	1.75379e-05	474	6	0.553786	0.0083831	PDGFRA;ABL1;FGFR1;KDR;SRC;PDGFRB	2	2
1557	LCL161	GDSC2	SPDEF	gain.cnaPANCAN301..CDK12.ERBB2.MED24.	-0.480712	0.190559	0.0112967	377	6	-1.07438	0.238808	5.41288e-06	474	6	0.563255	0.000893126	BIRC2;XIAP;BIRC3	3	3
1013	Nilotinib	GDSC1	PLCG2	MACF1_mut	-0.567608	0.222395	0.0103769	390	6	-0.947854	0.227492	2.6054e-05	474	6	0.582126	0.00623994	ABL1	No link; Drug target(s) not in CRISPR screen	-
1713	ERK_2440	GDSC2	RAF1	KRAS_mut	-0.439109	0.160296	0.00590272	377	6	-0.567275	0.14043	4.60179e-05	474	6	0.584369	0.0113894	MAPK3;MAPK1	1	1
1049	PD173074	GDSC2	EXT2	KRAS_mut	0.294617	0.105122	0.00485307	397	6	0.499453	0.120752	2.98949e-05	474	6	0.586677	0.0144415	FGFR1;FGFR3	2	2
1049	PD173074	GDSC2	EXTL3	KRAS_mut	0.294617	0.105122	0.00485307	397	6	0.495618	0.120511	3.32412e-05	474	6	0.586677	0.016122	FGFR1;FGFR3	No link; No connection	-
1463	AZD1332	GDSC1	FGFR2	RNF43_mut	-0.753256	0.259257	0.00351204	458	6	-0.951973	0.264436	0.000288967	474	6	0.588835	0.0662196	NTRK1;NTRK3;NTRK2	No link; Drug target(s) not in CRISPR screen	-
1549	Sapitinib	GDSC2	GRB2	NRAS_mut	0.664223	0.236269	0.00472772	409	6	1.19348	0.2233	5.69876e-08	474	6	0.594511	2.86648e-05	ERBB3;EGFR;ERBB2	1	1
1924	Ipatasertib	GDSC2	RICTOR	loss.cnaPANCAN379	0.709112	0.280698	0.0111938	393	6	0.813777	0.240208	0.000653027	474	6	0.600733	0.0630824	AKT1;AKT3	1	1
1091	BMS-536924	GDSC1	IGF1R	PTEN_mut	0.395864	0.155374	0.010558	454	6	0.639832	0.180886	0.000369588	474	6	0.60298	0.0474921	IGF1R;INSR	T	T
1091	BMS-536924	GDSC1	IRS2	PTEN_mut	0.395864	0.155374	0.010558	454	6	0.549141	0.172552	0.00137587	474	6	0.60298	0.0818114	IGF1R;INSR	1	1
283	Omipalisib	GDSC1	VAMP5	STK11_mut	0.64561	0.27081	0.0167806	456	6	0.99336	0.231944	1.5247e-05	474	6	0.604409	0.00780646	PIK3CA;MTOR;PIK3CB;PIK3CD;PIK3CG	3	3
1738	IGF1R_3801	GDSC2	TFAP2C	gain.cnaPANCAN27..GATA3.KLF6.LARP4B.VIM.	0.792981	0.301505	0.00823537	377	6	-0.87509	0.267089	0.000983593	474	6	0.612074	0.0405732	IGF1R	2	2
1738	IGF1R_3801	GDSC2	IRS2	gain.cnaPANCAN344..MYCN.	-0.462933	0.181212	0.0102934	377	6	-1.12047	0.216588	1.53241e-07	474	6	0.612074	7.58542e-05	IGF1R	1	1
1738	IGF1R_3801	GDSC2	IGF1R	gain.cnaPANCAN344..MYCN.	-0.462933	0.181212	0.0102934	377	6	-0.793264	0.22389	0.000361239	474	6	0.612074	0.0457365	IGF1R	T	T
1458	PARP_9495	GDSC1	TIPARP	KRAS_mut	-0.274011	0.11619	0.0180009	452	6	-0.630801	0.142111	7.25743e-06	474	6	0.61683	0.00373032	PARP1;PARP2;PARP7	No link; Drug target(s) not in CRISPR screen	-
165	DMOG	GDSC1	VHL	APC_mut	0.477561	0.168965	0.0045186	435	6	0.570074	0.148249	0.000106231	474	6	0.618661	0.0516281	EGLN1;EGLN2;EGLN3	No link; Drug target(s) not in CRISPR screen	-
194	Luminespib	GDSC1	HNF1A	THRAP3_mut	0.99885	0.429152	0.019548	428	6	-1.33112	0.421579	0.00150227	474	6	0.621448	0.0905118	HSP90AB1;HSP90AA1	No link; Drug target(s) not in CRISPR screen	-
2254	GSK2292767	GDSC2	RICTOR	loss.cnaPANCAN379	0.526884	0.176131	0.00262314	391	6	0.813777	0.240208	0.000653027	474	6	0.632177	0.0629518	PIK3CD	No link; Drug target(s) not in CRISPR screen	-
1799	Ibrutinib	GDSC2	ERBB3	gain.cnaPANCAN143..NOTCH1.	-1.05189	0.405094	0.00909814	378	6	-2.26955	0.347119	2.18135e-11	474	6	0.644668	5.40975e-09	BTK	No link; Drug target(s) not in CRISPR screen	-
1114	Cetuximab	GDSC1	EGFR	HLA.A_mut	-1.1508	0.37591	0.0020804	424	6	-1.432	0.371634	0.000102773	474	6	0.647329	0.0509752	EGFR	T	T
1114	Cetuximab	GDSC1	TP63	HLA.A_mut	-1.1508	0.37591	0.0020804	424	6	-1.47801	0.367231	4.91191e-05	474	6	0.647329	0.0243631	EGFR	2	2
1049	PD173074	GDSC1	EXT2	BRAF_mut	0.490297	0.176595	0.00527825	411	6	0.684822	0.172036	5.95527e-05	474	6	0.649847	0.0146797	FGFR1;FGFR3	2	2
2253	AZD8835	GDSC2	RICTOR	loss.cnaPANCAN379	0.698424	0.25907	0.00675798	391	6	0.813777	0.240208	0.000653027	474	6	0.65147	0.0629518	PIK3CA;PIK3CB	1	1
1403	AZD6094	GDSC1	GAB1	gain.cnaPANCAN127..AKAP9.	-0.449211	0.185327	0.0150264	456	6	-0.806085	0.208508	9.74042e-05	474	6	0.652313	0.0500658	MET	1	1
1403	AZD6094	GDSC1	CAV1	gain.cnaPANCAN331	-1.04932	0.433769	0.0152291	456	6	-1.67147	0.443148	0.000144352	474	6	0.652313	0.0741969	MET	2	2
1403	AZD6094	GDSC1	MET	gain.cnaPANCAN331	-1.04932	0.433769	0.0152291	456	6	-1.73299	0.438228	6.67024e-05	474	6	0.652313	0.0171425	MET	T	T
1910	ABT737	GDSC2	BCL2	gain.cnaPANCAN344..MYCN.	-0.336967	0.189328	0.07452	393	6	-0.708874	0.173061	3.57982e-05	474	6	0.65312	0.0172905	BCL2L1;BCL2A1;BCL2L10;BCL2L2;BCL2	T	T
1421	FGFR_0939	GDSC1	KLB	gain.cnaPANCAN393..FOXA1.NKX2.1.PSMA6.	-0.378718	0.196725	0.0537299	460	6	-0.877658	0.197161	6.82455e-06	474	6	0.655408	0.003501	FGFR4	1	1
1421	FGFR_0939	GDSC1	NR5A2	gain.cnaPANCAN393..FOXA1.NKX2.1.PSMA6.	-0.378718	0.196725	0.0537299	460	6	-0.749549	0.202006	0.000185567	474	6	0.655408	0.0951958	FGFR4	4	4
1421	FGFR_0939	GDSC1	FGFR4	gain.cnaPANCAN393..FOXA1.NKX2.1.PSMA6.	-0.378718	0.196725	0.0537299	460	6	-0.995351	0.226763	9.20683e-06	474	6	0.655408	0.00236155	FGFR4	T	T
1421	FGFR_0939	GDSC1	FGFR4	gain.cnaPANCAN58	-0.370418	0.201411	0.0654014	460	6	-0.904912	0.238347	0.000130263	474	6	0.655408	0.0167062	FGFR4	T	T
1021	Axitinib	GDSC2	EXT2	BRAF_mut	0.30572	0.120531	0.010869	394	6	0.684822	0.172036	5.95527e-05	474	6	0.658933	0.0144415	PDGFRB;FLT1;PDGFRA;KIT	No link; Drug target(s) not in CRISPR screen	-
1021	Axitinib	GDSC2	EXT2	KRAS_mut	0.221271	0.088676	0.0122378	394	6	0.499453	0.120752	2.98949e-05	474	6	0.65948	0.0144415	PDGFRB;FLT1;PDGFRA;KIT	No link; Drug target(s) not in CRISPR screen	-
1021	Axitinib	GDSC2	FRS2	KRAS_mut	0.221271	0.088676	0.0122378	394	6	0.488979	0.129673	0.000144918	474	6	0.65948	0.0351427	PDGFRB;FLT1;PDGFRA;KIT	No link; Drug target(s) not in CRISPR screen	-
1135	AZD4547	GDSC1	FGFR2	RNF43_mut	-0.779823	0.244863	0.00135931	444	6	-0.951973	0.264436	0.000288967	474	6	0.665198	0.0646706	FGFR1;FGFR2;FGFR3	T	T
2171	BMS-754807	GDSC2	IRS2	loss.cnaPANCAN315..NF1.SUZ12.	-0.449344	0.192587	0.0192113	390	6	-0.786991	0.220096	0.000318032	474	6	0.665535	0.0360175	IGF1R;INSR	1	1
184	BMS-754807	GDSC1	IRS2	PTEN_mut	0.353485	0.147743	0.0163669	428	6	0.549141	0.172552	0.00137587	474	6	0.668359	0.0762406	IGF1R;INSR	1	1
184	BMS-754807	GDSC1	IGF1R	PTEN_mut	0.353485	0.147743	0.0163669	428	6	0.639832	0.180886	0.000369588	474	6	0.668359	0.0442582	IGF1R;INSR	T	T
1421	FGFR_0939	GDSC1	FGFR2	loss.cnaPANCAN226	-0.65928	0.373491	0.0770302	460	6	-1.29572	0.386098	0.000735132	474	6	0.670056	0.0942807	FGFR4	2	2
133	Doxorubicin	GDSC1	FGFR2	loss.cnaPANCAN226	0.919496	0.422023	0.0289032	432	6	-1.29572	0.386098	0.000735132	474	6	0.670253	0.0885834	TOP2A	No link; Drug target(s) not in CRISPR screen	-
2040	Foretinib	GDSC2	PTPN11	NRAS_mut	0.334611	0.16898	0.0471255	391	6	0.980519	0.214385	3.73968e-06	474	6	0.670269	0.000903133	PDGFRA;EGFR;MST1R;TEK;ROS1;FLT4;FGFR1;KDR;MET;PDGFRB	1	1
223	ZSTK474	GDSC1	RICTOR	gain.cnaPANCAN344..MYCN.	0.456416	0.188643	0.0152129	457	6	0.683256	0.183608	0.00017761	474	6	0.671207	0.0303714	PIK3CD;PIK3CA;PIK3CG;PIK3CB	1	1
1954	ASLAN002	GDSC2	GAB1	gain.cnaPANCAN127..AKAP9.	-0.308365	0.133324	0.0202964	393	6	-0.806085	0.208508	9.74042e-05	474	6	0.672632	0.0470462	AXL;TYRO3;MST1R;MET	1	1
1954	ASLAN002	GDSC2	MET	loss.cnaPANCAN40	-0.363884	0.173032	0.0349497	393	6	-1.25851	0.306359	3.39461e-05	474	6	0.672632	0.016396	AXL;TYRO3;MST1R;MET	T	T
1016	Temsirolimus	GDSC1	HDAC1	CHD3_mut	-0.968255	0.450499	0.0311282	407	6	-1.86915	0.420579	7.0692e-06	474	6	0.673591	0.00171075	MTOR	2	2
1083	Crizotinib	GDSC2	MET	loss.cnaPANCAN40	-0.424927	0.214592	0.0471522	409	6	-1.25851	0.306359	3.39461e-05	474	6	0.678711	0.0170749	ALK;ROS1;MET	T	T
2273	CPI-360	GDSC2	C2orf88	gain.cnaPANCAN239..FOXP1.MITF.	0.551682	0.253285	0.0289016	387	6	-1.06212	0.302094	0.000401496	474	6	0.68022	0.0696568	EZH2	No link; Drug target(s) not in CRISPR screen	-
1786	AZD4547	GDSC2	FGFR2	gain.cnaPANCAN57..CAT.	-0.481349	0.207701	0.0200492	396	6	-0.847161	0.240317	0.000387249	474	6	0.680342	0.0633797	FGFR1;FGFR2;FGFR3	T	T
1786	AZD4547	GDSC2	FGFR2	loss.cnaPANCAN226	-0.711825	0.312217	0.02217	396	6	-1.29572	0.386098	0.000735132	474	6	0.680342	0.0902374	FGFR1;FGFR2;FGFR3	T	T
2040	Foretinib	GDSC2	MET	loss.cnaPANCAN40	-0.404769	0.206859	0.0498142	391	6	-1.25851	0.306359	3.39461e-05	474	6	0.687436	0.016396	PDGFRA;EGFR;MST1R;TEK;ROS1;FLT4;FGFR1;KDR;MET;PDGFRB	T	T
1853	OF-1	GDSC2	NDUFS7	loss.cnaPANCAN381..ARFGAP3.	0.363552	0.194163	0.0605497	378	6	0.612688	0.167262	0.00022481	474	6	0.688265	0.0557529	BRD1;BRPF1B	No link; Drug target(s) not in CRISPR screen	-
2093	Capivasertib	GDSC2	AKT1	RNF43_mut	-0.567846	0.245237	0.0201492	388	6	-1.09283	0.286097	0.000118274	474	6	0.692268	0.0189633	AKT1;AKT3;AKT2	T	T
170	Shikonin	GDSC1	FGFR2	gain.cnaPANCAN57..CAT.	0.577143	0.244908	0.0180719	435	6	-0.847161	0.240317	0.000387249	474	6	0.695966	0.0627343	PKM2	No link; Drug target(s) not in CRISPR screen	-
1909	Venetoclax	GDSC2	IRF8	FLT3_mut	-0.564379	0.247026	0.0218875	394	6	-1.4831	0.315426	1.95368e-06	474	6	0.707413	0.000471813	BCL2	2	2
2163	Fenretinide	GDSC2	L3MBTL3	KRAS_mut	0.211799	0.104927	0.0429872	390	6	0.472496	0.115125	3.45236e-05	474	6	0.707433	0.0165713		No link; No drug target information	-
1053	MK-2206	GDSC2	RICTOR	gain.cnaPANCAN344..MYCN.	0.440985	0.182392	0.0152362	399	6	0.683256	0.183608	0.00017761	474	6	0.708201	0.0291281	AKT1;AKT2	1	1
1054	Palbociclib	GDSC1	CCNE1	gain.cnaPANCAN1..CCNE1.	0.667678	0.260927	0.0101873	401	6	-1.06864	0.256658	2.63951e-05	474	6	0.708747	0.0128544	CDK6;CDK4	No link; Drug target(s) not in CRISPR screen	-
2090	EGFR_7518	GDSC2	GRB2	NRAS_mut	0.493787	0.183532	0.00686855	388	6	1.19348	0.2233	5.69876e-08	474	6	0.709987	2.74111e-05	EGFR	1	1
1049	PD173074	GDSC1	FGFR2	gain.cnaPANCAN411..BLM.CRTC3.FANCI.IDH2.NR2F2.PCSK6.	-0.619284	0.24659	0.0116987	411	6	-1.04399	0.245489	1.75379e-05	474	6	0.713981	0.00864617	FGFR1;FGFR3	2	2
1049	PD173074	GDSC1	HIPK3	gain.cnaPANCAN383	-0.67618	0.319378	0.0337551	411	6	-1.14165	0.303577	0.00015116	474	6	0.713981	0.0372609	FGFR1;FGFR3	No link; Gene not in network	-
1510	Linsitinib	GDSC2	IRS2	loss.cnaPANCAN315..NF1.SUZ12.	-0.513653	0.196262	0.0085827	409	6	-0.786991	0.220096	0.000318032	474	6	0.719516	0.0373543	IGF1R;INSR	1	1
1909	Venetoclax	GDSC2	IRF8	EZH2_mut	-0.601314	0.29834	0.0433051	394	6	-1.40212	0.287098	7.53868e-07	474	6	0.721254	0.000364118	BCL2	2	2
1444	AZD8186	GDSC1	RICTOR	gain.cnaPANCAN344..MYCN.	0.600488	0.217629	0.00559196	458	6	0.683256	0.183608	0.00017761	474	6	0.721265	0.0303714	PIK3CD;PIK3CB	1	1
1444	AZD8186	GDSC1	PIK3CB	ITSN1_mut	-1.00647	0.429295	0.0186947	458	6	-1.54099	0.431293	0.000321451	474	6	0.721265	0.0549682	PIK3CD;PIK3CB	T	T
1444	AZD8186	GDSC1	PIK3CB	PTEN_mut	-0.367151	0.164994	0.0256622	458	6	-0.629389	0.165176	0.000122988	474	6	0.721265	0.0315464	PIK3CD;PIK3CB	T	T
1444	AZD8186	GDSC1	RICTOR	PTEN_mut	-0.367151	0.164994	0.0256622	458	6	-0.473442	0.138759	0.000596478	474	6	0.721265	0.0670006	PIK3CD;PIK3CB	1	1
1016	Temsirolimus	GDSC1	HDAC1	PIK3R1_mut	-0.522046	0.255908	0.0408332	407	6	-1.18538	0.242514	7.37526e-07	474	6	0.724085	0.000356963	MTOR	2	2
1510	Linsitinib	GDSC2	SLC39A7	gain.cnaPANCAN344..MYCN.	-0.49306	0.196195	0.0116394	409	6	0.64225	0.170403	0.000146037	474	6	0.731828	0.0734566	IGF1R;INSR	No link; Gene not in network	-
1510	Linsitinib	GDSC2	IGF1R	gain.cnaPANCAN344..MYCN.	-0.49306	0.196195	0.0116394	409	6	-0.793264	0.22389	0.000361239	474	6	0.731828	0.0464757	IGF1R;INSR	T	T
1510	Linsitinib	GDSC2	IRS2	gain.cnaPANCAN344..MYCN.	-0.49306	0.196195	0.0116394	409	6	-1.12047	0.216588	1.53241e-07	474	6	0.731828	7.70801e-05	IGF1R;INSR	1	1
2273	CPI-360	GDSC2	LRP8	gain.cnaPANCAN344..MYCN.	-0.246822	0.144055	0.0860437	387	6	-0.782141	0.17312	4.93084e-06	474	6	0.734444	0.00235694	EZH2	No link; Drug target(s) not in CRISPR screen	-
292	Masitinib	GDSC1	C7orf62	gain.cnaPANCAN128	0.35569	0.181486	0.0495275	456	6	-0.836703	0.213218	7.60187e-05	474	6	0.74305	0.0389216	PDGFRB;PDGFRA;KIT	No link; Drug target(s) not in CRISPR screen	-
1441	AZD2014	GDSC1	LAMTOR2	gain.cnaPANCAN85..SOX17.	-0.382349	0.220811	0.0828465	460	6	-0.917464	0.239162	0.000110433	474	6	0.749568	0.0566523	MTOR	1	1
1738	IGF1R_3801	GDSC2	FURIN	EWSR1.FLI1_mut	-0.702042	0.308022	0.0221897	377	6	-1.38015	0.364964	0.000138631	474	6	0.750277	0.035178	IGF1R	3	3
1738	IGF1R_3801	GDSC2	IGF1R	EWSR1.FLI1_mut	-0.702042	0.308022	0.0221897	377	6	-1.20744	0.360283	0.000747689	474	6	0.750277	0.0616844	IGF1R	T	T
1794	Idelalisib	GDSC2	PIK3CB	THRAP3_mut	-0.823412	0.377688	0.0287515	387	6	-1.31476	0.423462	0.00180396	474	6	0.751014	0.0958102	PIK3CD	No link; Drug target(s) not in CRISPR screen	-
1422	FGFR_3831	GDSC1	EXT2	BRAF_mut	0.453719	0.163132	0.00522063	460	6	0.684822	0.172036	5.95527e-05	474	6	0.75761	0.0152753	FGFR1;FGFR2;FGFR3;FGFR4	2	2
1422	FGFR_3831	GDSC1	FGFR2	loss.cnaPANCAN226	-0.875925	0.360122	0.0146801	460	6	-1.29572	0.386098	0.000735132	474	6	0.75761	0.0942807	FGFR1;FGFR2;FGFR3;FGFR4	T	T
1993	THZ1	GDSC2	MDM4	TP53_mut	-0.203199	0.0831663	0.0141813	393	6	1.07288	0.145924	3.56443e-14	474	6	0.761065	1.72162e-11	CDK7	No link; Drug target(s) not in CRISPR screen	-
1993	THZ1	GDSC2	PPM1D	TP53_mut	-0.203199	0.0831663	0.0141813	393	6	1.00803	0.156459	4.3699e-11	474	6	0.761065	2.11066e-08	CDK7	No link; Drug target(s) not in CRISPR screen	-
1960	SYK_9721	GDSC2	L3MBTL3	APC_mut	-0.187014	0.142558	0.189087	393	6	0.56591	0.154107	0.000216697	474	6	0.76527	0.0523324	SYK	No link; Drug target(s) not in CRISPR screen	-
1016	Temsirolimus	GDSC2	IRS2	gain.cnaPANCAN344..MYCN.	0.351154	0.163018	0.030728	387	6	-1.12047	0.216588	1.53241e-07	474	6	0.767549	7.32491e-05	MTOR	1	1
1016	Temsirolimus	GDSC2	AKT1	PIK3CA_mut	-0.246549	0.115392	0.032115	387	6	-0.682269	0.15761	1.22787e-05	474	6	0.767549	0.00586922	MTOR	1	1
1936	Savolitinib	GDSC2	GAB1	gain.cnaPANCAN127..AKAP9.	-0.41347	0.182257	0.0228409	393	6	-0.806085	0.208508	9.74042e-05	474	6	0.769619	0.0470462	MET	1	1
1918	AZD8186	GDSC2	RICTOR	gain.cnaPANCAN344..MYCN.	0.361798	0.198117	0.0672387	393	6	0.683256	0.183608	0.00017761	474	6	0.771828	0.0285953	PIK3CA;PIK3CB	1	1
2293	AMG900	GDSC2	CIT	TRIO_mut	0.312878	0.314453	0.31943	387	6	-1.79939	0.421486	1.62476e-05	474	6	0.77203	0.00776636	AURKC;AURKA;AURKB	No link; Drug target(s) not in CRISPR screen	-
2316	eCF309	GDSC2	IRS2	gain.cnaPANCAN344..MYCN.	0.308357	0.174481	0.0765825	387	6	-1.12047	0.216588	1.53241e-07	474	6	0.773999	7.32491e-05	MTOR	1	1
1429	IAP_7638	GDSC1	MAP3K7	gain.cnaPANCAN344..MYCN.	0.404886	0.217622	0.0623103	451	6	0.751594	0.201706	0.000174089	474	6	0.775079	0.0443928	BIRC2;XIAP;BIRC3	1	1
1430	IGFR_3801	GDSC1	FURIN	EWSR1.FLI1_mut	-0.770566	0.355322	0.0296878	459	6	-1.38015	0.364964	0.000138631	474	6	0.779108	0.036315	IGF1R	3	3
1430	IGFR_3801	GDSC1	IGF1R	EWSR1.FLI1_mut	-0.770566	0.355322	0.0296878	459	6	-1.20744	0.360283	0.000747689	474	6	0.779108	0.0636782	IGF1R	T	T
2316	eCF309	GDSC2	IRS2	PTEN_mut	-0.195763	0.133324	0.14146	387	6	0.549141	0.172552	0.00137587	474	6	0.780277	0.0760814	MTOR	1	1
1738	IGF1R_3801	GDSC2	TFAP2C	gain.cnaPANCAN86	0.382474	0.190471	0.0440673	377	6	-0.786891	0.193109	3.9356e-05	474	6	0.78074	0.0045537	IGF1R	2	2
1738	IGF1R_3801	GDSC2	IRS2	gain.cnaPANCAN384..ERCC5.ING1.IRS2.TFDP1.	-0.352393	0.19667	0.0725536	377	6	-0.807847	0.228462	0.000371315	474	6	0.78074	0.0367602	IGF1R	1	1
1738	IGF1R_3801	GDSC2	IGF1R	gain.cnaPANCAN384..ERCC5.ING1.IRS2.TFDP1.	-0.352393	0.19667	0.0725536	377	6	-0.85049	0.232696	0.000232232	474	6	0.78074	0.0457365	IGF1R	T	T
1463	AZD1332	GDSC1	EXT1	NRAS_mut	0.501808	0.19577	0.0100962	458	6	0.754858	0.20291	0.000178423	474	6	0.78359	0.0915309	NTRK1;NTRK3;NTRK2	No link; Drug target(s) not in CRISPR screen	-
1463	AZD1332	GDSC1	EXT2	BRAF_mut	0.37016	0.168902	0.0279962	458	6	0.684822	0.172036	5.95527e-05	474	6	0.78359	0.0152753	NTRK1;NTRK3;NTRK2	No link; Drug target(s) not in CRISPR screen	-
2254	GSK2292767	GDSC2	MLST8	PIK3CA_mut	-0.178468	0.0992931	0.0716855	391	6	-0.513889	0.1306	7.26117e-05	474	6	0.783891	0.0174994	PIK3CD	No link; Drug target(s) not in CRISPR screen	-
2254	GSK2292767	GDSC2	RICTOR	PIK3CA_mut	-0.178468	0.0992931	0.0716855	391	6	-0.535471	0.130265	3.35406e-05	474	6	0.783891	0.00808329	PIK3CD	No link; Drug target(s) not in CRISPR screen	-
1413	EphB4_9721	GDSC1	CRKL	gain.cnaPANCAN236	-0.760322	0.373324	0.041225	458	6	-1.82705	0.36066	2.79891e-07	474	6	0.784808	7.21964e-05	EPHB4	No link; Drug target(s) not in CRISPR screen	-
1016	Temsirolimus	GDSC2	AKT1	RNF43_mut	0.38947	0.218175	0.0736451	387	6	-1.09283	0.286097	0.000118274	474	6	0.786566	0.018845	MTOR	1	1
1016	Temsirolimus	GDSC2	IRS2	ALK_mut	0.522235	0.326444	0.109062	387	6	-1.61562	0.377736	1.56538e-05	474	6	0.786566	0.00374125	MTOR	1	1
1016	Temsirolimus	GDSC2	IRS2	loss.cnaPANCAN381..ARFGAP3.	0.198775	0.151027	0.187628	387	6	-0.664336	0.203819	0.00104574	474	6	0.786566	0.0760814	MTOR	1	1
1016	Temsirolimus	GDSC2	IRS2	loss.cnaPANCAN290	0.379469	0.289694	0.189739	387	6	-1.23724	0.390174	0.00143249	474	6	0.786566	0.0760814	MTOR	1	1
1057	Dactolisib	GDSC1	RICTOR	gain.cnaPANCAN344..MYCN.	0.478242	0.22207	0.0307928	407	6	0.683256	0.183608	0.00017761	474	6	0.790753	0.0435145	PIK3CA;MTOR;PIK3CB;PIK3CD;PIK3CG	1	1
2297	SGX-523	GDSC2	MET	loss.cnaPANCAN40	-0.4084	0.202507	0.0431715	387	6	-1.25851	0.306359	3.39461e-05	474	6	0.793691	0.0162262	MET	T	T
1732	TAF1_5496	GDSC2	SIRPB1	MLLT4_mut	-0.34194	0.278519	0.219094	377	6	-0.854182	0.228161	0.000162007	474	6	0.795136	0.0801936	TAF1	No link; Drug target(s) not in CRISPR screen	-
133	Doxorubicin	GDSC1	FGFR2	gain.cnaPANCAN57..CAT.	0.230959	0.225732	0.30594	432	6	-0.847161	0.240317	0.000387249	474	6	0.797242	0.062218	TOP2A	No link; Drug target(s) not in CRISPR screen	-
1016	Temsirolimus	GDSC2	AKT1	ABCB1_mut	0.458436	0.355925	0.197261	387	6	-1.46898	0.36313	4.48606e-05	474	6	0.799073	0.0107217	MTOR	1	1
1794	Idelalisib	GDSC2	PIK3CB	gain.cnaPANCAN129..MET.	-0.403092	0.190335	0.0336717	387	6	-0.678282	0.216598	0.00164449	474	6	0.804752	0.0958102	PIK3CD	No link; Drug target(s) not in CRISPR screen	-
1922	Cediranib	GDSC2	PTPN11	KRAS_mut	0.268675	0.110221	0.0144096	393	6	0.512297	0.147595	0.000477038	474	6	0.805633	0.0768031	FLT3;FLT4;PDGFRB;FGFR1;KIT;FLT1	2	2
1922	Cediranib	GDSC2	EXT2	KRAS_mut	0.268675	0.110221	0.0144096	393	6	0.499453	0.120752	2.98949e-05	474	6	0.805633	0.014382	FLT3;FLT4;PDGFRB;FGFR1;KIT;FLT1	2	2
1922	Cediranib	GDSC2	EXTL3	KRAS_mut	0.268675	0.110221	0.0144096	393	6	0.495618	0.120511	3.32412e-05	474	6	0.805633	0.0160555	FLT3;FLT4;PDGFRB;FGFR1;KIT;FLT1	No link; No connection	-
1922	Cediranib	GDSC2	FGFR2	loss.cnaPANCAN226	-0.606074	0.324004	0.0608256	393	6	-1.29572	0.386098	0.000735132	474	6	0.805633	0.0887672	FLT3;FLT4;PDGFRB;FGFR1;KIT;FLT1	2	2
1922	Cediranib	GDSC2	FGFR2	gain.cnaPANCAN411..BLM.CRTC3.FANCI.IDH2.NR2F2.PCSK6.	-0.43127	0.240842	0.0727579	393	6	-1.04399	0.245489	1.75379e-05	474	6	0.805633	0.00847079	FLT3;FLT4;PDGFRB;FGFR1;KIT;FLT1	2	2
1430	IGFR_3801	GDSC1	FGFR2	RNF43_mut	-0.546011	0.27398	0.0458015	459	6	-0.951973	0.264436	0.000288967	474	6	0.807053	0.0659614	IGF1R	2	2
1991	Ibrutinib	GDSC2	HAP1	gain.cnaPANCAN300	-0.76793	0.311885	0.0134434	393	6	-1.11903	0.301369	0.000183579	474	6	0.811646	0.0886687	BTK	No link; Drug target(s) not in CRISPR screen	-
1463	AZD1332	GDSC1	FGFR2	loss.cnaPANCAN226	-0.703322	0.391866	0.0721819	458	6	-1.29572	0.386098	0.000735132	474	6	0.813663	0.0942807	NTRK1;NTRK3;NTRK2	No link; Drug target(s) not in CRISPR screen	-
1916	AZD5363	GDSC2	HSP90B1	KRAS_mut	0.329644	0.144711	0.0222819	393	6	-0.615112	0.148988	3.09381e-05	474	6	0.817479	0.0149431	AKT1;ROCK2;AKT3;AKT2	1	1
1916	AZD5363	GDSC2	RICTOR	loss.cnaPANCAN379	0.621005	0.275427	0.023695	393	6	0.813777	0.240208	0.000653027	474	6	0.817479	0.0630824	AKT1;ROCK2;AKT3;AKT2	1	1
1092	Saracatinib	GDSC2	EGFR	HLA.A_mut	-0.701248	0.393955	0.0744798	390	6	-1.432	0.371634	0.000102773	474	6	0.818564	0.049228	ABL1;SRC	No link; Drug target(s) not in CRISPR screen	-
2090	EGFR_7518	GDSC2	EGFR	HLA.A_mut	-0.508707	0.315966	0.106809	388	6	-1.432	0.371634	0.000102773	474	6	0.822402	0.0494336	EGFR	T	T
1786	AZD4547	GDSC2	EXT1	NRAS_mut	0.371118	0.181436	0.0402776	396	6	0.754858	0.20291	0.000178423	474	6	0.824014	0.0876056	FGFR1;FGFR2;FGFR3	2	2
1618	GSK2606414	GDSC2	SOS1	NRAS_mut	0.424315	0.16287	0.00886944	378	6	0.875328	0.218279	5.23706e-05	474	6	0.824409	0.0129879	EIF2AK3	No link; Drug target(s) not in CRISPR screen	-
1618	GSK2606414	GDSC2	C15orf41	gain.cnaPANCAN344..MYCN.	0.336485	0.148191	0.022702	378	6	-0.715219	0.181762	7.25858e-05	474	6	0.824409	0.0360026	EIF2AK3	No link; Drug target(s) not in CRISPR screen	-
1016	Temsirolimus	GDSC2	IRS2	gain.cnaPANCAN384..ERCC5.ING1.IRS2.TFDP1.	0.195117	0.180597	0.279601	387	6	-0.807847	0.228462	0.000371315	474	6	0.8249	0.0354977	MTOR	1	1
2273	CPI-360	GDSC2	C2orf88	loss.cnaPANCAN144..BNC2.CDKN2A.JAK2.PSIP1.	0.0912892	0.0741163	0.217609	387	6	0.396089	0.108086	0.00022342	474	6	0.825901	0.0696568	EZH2	No link; Drug target(s) not in CRISPR screen	-
2111	VE821	GDSC2	RAD17	loss.cnaPANCAN420	-0.320254	0.289941	0.268979	388	6	-1.63511	0.446583	0.000226314	474	6	0.828781	0.0544285	ATR	1	1
2111	VE821	GDSC2	RAD17	loss.cnaPANCAN361	-0.149851	0.159799	0.348102	388	6	-0.897621	0.232206	9.7545e-05	474	6	0.828781	0.0469192	ATR	1	1
2324	CCT244747	GDSC2	RAD17	loss.cnaPANCAN361	-0.388719	0.205333	0.0577597	387	6	-0.897621	0.232206	9.7545e-05	474	6	0.828914	0.0466265	CHEK1	1	1
2324	CCT244747	GDSC2	RAD17	loss.cnaPANCAN418	-0.468366	0.357871	0.190125	387	6	-1.40575	0.408603	0.000535889	474	6	0.828914	0.085385	CHEK1	1	1
2324	CCT244747	GDSC2	RAD17	loss.cnaPANCAN420	-0.387798	0.357727	0.277971	387	6	-1.63511	0.446583	0.000226314	474	6	0.828914	0.054089	CHEK1	1	1
1430	IGFR_3801	GDSC1	IGF1R	PTEN_mut	0.282506	0.153997	0.0660822	459	6	0.639832	0.180886	0.000369588	474	6	0.829027	0.0472149	IGF1R	T	T
1430	IGFR_3801	GDSC1	IRS2	PTEN_mut	0.282506	0.153997	0.0660822	459	6	0.549141	0.172552	0.00137587	474	6	0.829027	0.0813339	IGF1R	1	1
1430	IGFR_3801	GDSC1	IGF1R	gain.cnaPANCAN344..MYCN.	-0.34478	0.200992	0.0857695	459	6	-0.793264	0.22389	0.000361239	474	6	0.829027	0.0472149	IGF1R	T	T
1430	IGFR_3801	GDSC1	IRS2	gain.cnaPANCAN344..MYCN.	-0.34478	0.200992	0.0857695	459	6	-1.12047	0.216588	1.53241e-07	474	6	0.829027	7.8306e-05	IGF1R	1	1
1430	IGFR_3801	GDSC1	FGFR2	loss.cnaPANCAN226	-0.668941	0.392118	0.0875101	459	6	-1.29572	0.386098	0.000735132	474	6	0.829027	0.0939131	IGF1R	2	2
1446	PI3Ka_4409	GDSC1	RICTOR	PTEN_mut	0.474266	0.182107	0.00894675	456	6	-0.473442	0.138759	0.000596478	474	6	0.835836	0.06687	PIK3CD;PIK3CA	1	1
1011	Navitoclax	GDSC2	WSB2	gain.cnaPANCAN384..ERCC5.ING1.IRS2.TFDP1.	-0.555162	0.212709	0.00876188	399	6	-0.721358	0.218439	0.000895165	474	6	0.836609	0.0734035	BCL2L1;BCL2L2;BCL2	No link; Gene not in network	-
1618	GSK2606414	GDSC2	CD86	BRCA1_mut	-0.448152	0.315108	0.15441	378	6	-1.26715	0.333218	0.000126972	474	6	0.838312	0.0629781	EIF2AK3	No link; Drug target(s) not in CRISPR screen	-
1013	Nilotinib	GDSC1	PLCG2	loss.cnaPANCAN262..FOXP1.	-0.327843	0.174979	0.0604014	390	6	-0.564084	0.163765	0.000527633	474	6	0.841518	0.0842453	ABL1	No link; Drug target(s) not in CRISPR screen	-
1013	Nilotinib	GDSC1	PBX2	loss.cnaPANCAN361	-0.393058	0.242311	0.104192	390	6	-0.761171	0.227314	0.000755488	474	6	0.841518	0.0904697	ABL1	No link; Drug target(s) not in CRISPR screen	-
1410	AZD9291	GDSC1	EGFR	HLA.A_mut	-0.949485	0.375902	0.0112516	456	6	-1.432	0.371634	0.000102773	474	6	0.841984	0.0527223	EGFR	T	T
2316	eCF309	GDSC2	IRS2	ALK_mut	0.451288	0.337579	0.180772	387	6	-1.61562	0.377736	1.56538e-05	474	6	0.842517	0.00374125	MTOR	1	1
1959	SYK_1543	GDSC2	EGFR	HLA.A_mut	-0.425929	0.319212	0.181606	393	6	-1.432	0.371634	0.000102773	474	6	0.84342	0.0496391	SYK	No link; Drug target(s) not in CRISPR screen	-
1013	Nilotinib	GDSC1	WT1	loss.cnaPANCAN317	0.375147	0.263524	0.154033	390	6	-1.10676	0.27533	5.02057e-05	474	6	0.84624	0.00801618	ABL1	No link; Drug target(s) not in CRISPR screen	-
1013	Nilotinib	GDSC1	SOS1	KRAS_mut	-0.171058	0.120289	0.154473	390	6	0.669511	0.14798	4.77686e-06	474	6	0.84624	0.00228811	ABL1	No link; Drug target(s) not in CRISPR screen	-
1017	Olaparib	GDSC1	STAG1	STAG2_mut	-0.511435	0.236508	0.0301178	417	6	-2.66572	0.262065	3.28547e-27	474	6	0.84984	1.59674e-24	PARP1;PARP2	No link; Drug target(s) not in CRISPR screen	-
1017	Olaparib	GDSC1	STAG1	gain.cnaPANCAN85..SOX17.	-0.480147	0.227086	0.0339989	417	6	-0.857158	0.232286	0.000201583	474	6	0.84984	0.0326565	PARP1;PARP2	No link; Drug target(s) not in CRISPR screen	-
1017	Olaparib	GDSC1	STAG1	gain.cnaPANCAN352..PMS1.	-0.322445	0.353741	0.361777	417	6	-1.21981	0.352786	0.000501881	474	6	0.84984	0.0609785	PARP1;PARP2	No link; Drug target(s) not in CRISPR screen	-
2066	Rociletinib	GDSC2	GRB2	BRAF_mut	0.293084	0.146285	0.0445666	388	6	0.91568	0.201455	4.30524e-06	474	6	0.852415	0.00103541	EGFR	1	1
2066	Rociletinib	GDSC2	GRB2	NRAS_mut	0.325984	0.17162	0.0569252	388	6	1.19348	0.2233	5.69876e-08	474	6	0.852415	2.74111e-05	EGFR	1	1
1430	IGFR_3801	GDSC1	FGFR2	gain.cnaPANCAN57..CAT.	-0.326155	0.233178	0.161443	459	6	-0.847161	0.240317	0.000387249	474	6	0.856164	0.0659614	IGF1R	2	2
1557	LCL161	GDSC2	SPDEF	ZNF638_mut	-0.665858	0.334679	0.0460653	377	6	-1.36935	0.392748	0.000449349	474	6	0.857732	0.0247142	BIRC2;XIAP;BIRC3	3	3
1259	Talazoparib	GDSC1	RHNO1	ASH1L_mut	-0.487647	0.296086	0.0990478	446	6	-1.34758	0.328018	3.38992e-05	474	6	0.857887	0.0169496	PARP1;PARP2	No link; Drug target(s) not in CRISPR screen	-
171	AKT inhibitor VIII	GDSC1	RICTOR	CUX1_mut	-1.1726	0.40797	0.00387604	433	6	-1.66775	0.404429	3.16258e-05	474	6	0.858281	0.00811683	AKT1;AKT3;AKT2	1	1
171	AKT inhibitor VIII	GDSC1	RICTOR	gain.cnaPANCAN344..MYCN.	0.529111	0.207077	0.010322	433	6	0.683256	0.183608	0.00017761	474	6	0.858281	0.0286545	AKT1;AKT3;AKT2	1	1
1016	Temsirolimus	GDSC2	IRS2	loss.cnaPANCAN288	0.236369	0.289873	0.414629	387	6	-1.36291	0.425067	0.00126437	474	6	0.858329	0.0760814	MTOR	1	1
1049	PD173074	GDSC1	HIPK3	gain.cnaPANCAN141..GNAQ.NTRK2.PCSK5.TJP2.	-0.434806	0.239903	0.0693605	411	6	-1.12501	0.245253	3.4957e-06	474	6	0.858993	0.00172338	FGFR1;FGFR3	No link; Gene not in network	-
1738	IGF1R_3801	GDSC2	TFAP2C	loss.cnaPANCAN9	0.476586	0.283409	0.09203	377	6	-1.13362	0.328266	0.000510137	474	6	0.859526	0.0280575	IGF1R	2	2
2103	Capmatinib	GDSC2	MET	loss.cnaPANCAN40	-0.514561	0.239762	0.0313585	391	6	-1.25851	0.306359	3.39461e-05	474	6	0.860679	0.016362	MET	T	T
1011	Navitoclax	GDSC2	WSB2	NF1_mut	-0.296003	0.18639	0.1117	399	6	-0.749327	0.184317	4.104e-05	474	6	0.862355	0.00673055	BCL2L1;BCL2L2;BCL2	No link; Gene not in network	-
1011	Navitoclax	GDSC2	UBE2J2	HLA.A_mut	0.49482	0.339098	0.143967	399	6	-1.64962	0.352793	2.23183e-06	474	6	0.862355	0.00109806	BCL2L1;BCL2L2;BCL2	3	3
1011	Navitoclax	GDSC2	BCL2	loss.cnaPANCAN289..CDKN2C.FAF1.	-0.328621	0.227161	0.147464	399	6	-0.711102	0.202145	0.000398494	474	6	0.862355	0.0980295	BCL2L1;BCL2L2;BCL2	T	T
1011	Navitoclax	GDSC2	BCL2	gain.cnaPANCAN344..MYCN.	-0.267871	0.196751	0.172865	399	6	-0.708874	0.173061	3.57982e-05	474	6	0.862355	0.0176127	BCL2L1;BCL2L2;BCL2	T	T
1011	Navitoclax	GDSC2	WSB2	gain.cnaPANCAN344..MYCN.	-0.267871	0.196751	0.172865	399	6	-1.06136	0.197516	4.81e-08	474	6	0.862355	1.18326e-05	BCL2L1;BCL2L2;BCL2	No link; Gene not in network	-
1427	AZD5582	GDSC1	RNF31	loss.cnaPANCAN168	-0.539691	0.362736	0.136314	453	6	-1.31092	0.357626	0.000222496	474	6	0.86239	0.0996433	BIRC2;XIAP;BIRC3	1	1
2243	AZD6738	GDSC2	RAD17	loss.cnaPANCAN418	-0.40729	0.323759	0.20793	391	6	-1.40575	0.408603	0.000535889	474	6	0.865134	0.0860995	ATR	1	1
1712	Eg5_9814	GDSC2	TUBGCP3	loss.cnaPANCAN391..ING1.IRS2.TFDP1.	-0.101854	0.137378	0.458277	377	6	-0.899084	0.17642	2.36334e-07	474	6	0.865752	0.000116985	KIF11	No link; Drug target(s) not in CRISPR screen	-
1016	Temsirolimus	GDSC2	IRS2	loss.cnaPANCAN315..NF1.SUZ12.	0.134164	0.167336	0.422495	387	6	-0.786991	0.220096	0.000318032	474	6	0.86675	0.0354977	MTOR	1	1
1444	AZD8186	GDSC1	MLST8	CUX1_mut	-0.550399	0.416523	0.185943	458	6	-1.82169	0.405469	5.57813e-06	474	6	0.867508	0.00286158	PIK3CD;PIK3CB	2	2
1444	AZD8186	GDSC1	RICTOR	CUX1_mut	-0.550399	0.416523	0.185943	458	6	-1.66775	0.404429	3.16258e-05	474	6	0.867508	0.00860317	PIK3CD;PIK3CB	1	1
1917	AZD6738	GDSC2	RAD17	loss.cnaPANCAN361	-0.201186	0.186138	0.279408	393	6	-0.897621	0.232206	9.7545e-05	474	6	0.868099	0.0471143	ATR	1	1
1013	Nilotinib	GDSC1	SOS1	CREBBP_mut	-0.27785	0.210396	0.186139	390	6	-0.841024	0.23212	0.000263579	474	6	0.868111	0.0420848	ABL1	No link; Drug target(s) not in CRISPR screen	-
2243	AZD6738	GDSC2	RAD17	loss.cnaPANCAN361	-0.197283	0.181986	0.27798	391	6	-0.897621	0.232206	9.7545e-05	474	6	0.868543	0.0470167	ATR	1	1
171	AKT inhibitor VIII	GDSC1	RICTOR	PTEN_mut	-0.174676	0.162893	0.28325	433	6	-0.473442	0.138759	0.000596478	474	6	0.868746	0.063213	AKT1;AKT3;AKT2	1	1
1091	BMS-536924	GDSC1	TUBD1	NSD1_mut	0.507524	0.313468	0.10493	454	6	-1.265	0.313303	4.64129e-05	474	6	0.869732	0.0119281	IGF1R;INSR	3	3
1091	BMS-536924	GDSC1	IGF1R	gain.cnaPANCAN344..MYCN.	-0.321224	0.220535	0.144766	454	6	-0.793264	0.22389	0.000361239	474	6	0.869732	0.0474921	IGF1R;INSR	T	T
1091	BMS-536924	GDSC1	IRS2	gain.cnaPANCAN344..MYCN.	-0.321224	0.220535	0.144766	454	6	-1.12047	0.216588	1.53241e-07	474	6	0.869732	7.87657e-05	IGF1R;INSR	1	1
1932	NVP-ADW742	GDSC2	FURIN	EWSR1.FLI1_mut	-0.641401	0.317806	0.043024	393	6	-1.38015	0.364964	0.000138631	474	6	0.870186	0.0343252	IGF1R	3	3
1932	NVP-ADW742	GDSC2	IGF1R	EWSR1.FLI1_mut	-0.641401	0.317806	0.043024	393	6	-1.20744	0.360283	0.000747689	474	6	0.870186	0.060189	IGF1R	T	T
1932	NVP-ADW742	GDSC2	IGF1R	ALK_mut	-0.596221	0.310948	0.0546136	393	6	-1.27916	0.377848	0.000658918	474	6	0.870186	0.060189	IGF1R	T	T
1932	NVP-ADW742	GDSC2	IRS2	ALK_mut	-0.596221	0.310948	0.0546136	393	6	-1.61562	0.377736	1.56538e-05	474	6	0.870186	0.00378038	IGF1R	1	1
2273	CPI-360	GDSC2	C2orf88	gain.cnaPANCAN345	-0.234926	0.238484	0.324281	387	6	-1.15055	0.340131	0.000665609	474	6	0.87043	0.0696568	EZH2	No link; Drug target(s) not in CRISPR screen	-
1510	Linsitinib	GDSC2	FURIN	gain.cnaPANCAN273	-0.590843	0.259902	0.0225745	409	6	-1.0871	0.287931	0.000142133	474	6	0.87267	0.0357465	IGF1R;INSR	3	3
1510	Linsitinib	GDSC2	CPD	gain.cnaPANCAN273	-0.590843	0.259902	0.0225745	409	6	-1.11806	0.28332	6.91269e-05	474	6	0.87267	0.0347708	IGF1R;INSR	3	3
1510	Linsitinib	GDSC2	IGF1R	gain.cnaPANCAN273	-0.590843	0.259902	0.0225745	409	6	-1.28915	0.291157	7.65908e-06	474	6	0.87267	0.00385252	IGF1R;INSR	T	T
1510	Linsitinib	GDSC2	IRS1	gain.cnaPANCAN273	-0.590843	0.259902	0.0225745	409	6	-1.00471	0.270487	0.000182626	474	6	0.87267	0.013123	IGF1R;INSR	1	1
1510	Linsitinib	GDSC2	IRS2	gain.cnaPANCAN273	-0.590843	0.259902	0.0225745	409	6	-1.01463	0.284395	0.000328179	474	6	0.87267	0.0373543	IGF1R;INSR	1	1
1053	MK-2206	GDSC2	RICTOR	PTEN_mut	-0.278067	0.142363	0.0502396	399	6	-0.473442	0.138759	0.000596478	474	6	0.875069	0.0642579	AKT1;AKT2	1	1
2252	Selumetinib	GDSC2	FOXA1	PIK3CA_mut	0.437954	0.183117	0.0163737	391	6	-0.628913	0.187469	0.00073832	474	6	0.876904	0.0889676	MAP2K1;MAP2K2	No link; Drug target(s) not in CRISPR screen	-
1991	Ibrutinib	GDSC2	GRB2	NRAS_mut	0.492152	0.216184	0.0223652	393	6	1.19348	0.2233	5.69876e-08	474	6	0.877583	2.7525e-05	BTK	No link; Drug target(s) not in CRISPR screen	-
1421	FGFR_0939	GDSC1	FGFR2	gain.cnaPANCAN411..BLM.CRTC3.FANCI.IDH2.NR2F2.PCSK6.	0.213099	0.236418	0.367182	460	6	-1.04399	0.245489	1.75379e-05	474	6	0.87895	0.00899693	FGFR4	2	2
2028	STAT3_2372	GDSC2	NDUFS7	loss.cnaPANCAN381..ARFGAP3.	0.318967	0.1929	0.0976329	391	6	0.612688	0.167262	0.00022481	474	6	0.879079	0.0542916	STAT3	No link; Drug target(s) not in CRISPR screen	-
1021	Axitinib	GDSC2	FGFR2	loss.cnaPANCAN226	-0.365521	0.259817	0.158951	394	6	-1.29572	0.386098	0.000735132	474	6	0.879258	0.0891347	PDGFRB;FLT1;PDGFRA;KIT	No link; Drug target(s) not in CRISPR screen	-
1053	MK-2206	GDSC1	RICTOR	PIK3CA_mut	-0.412738	0.140775	0.00320008	400	6	-0.535471	0.130265	3.35406e-05	474	6	0.885131	0.0162672	AKT1;AKT2	1	1
1053	MK-2206	GDSC1	MLST8	PIK3CA_mut	-0.412738	0.140775	0.00320008	400	6	-0.513889	0.1306	7.26117e-05	474	6	0.885131	0.0352167	AKT1;AKT2	1	1
1053	MK-2206	GDSC1	AKT1	PIK3CA_mut	-0.412738	0.140775	0.00320008	400	6	-0.682269	0.15761	1.22787e-05	474	6	0.885131	0.00595517	AKT1;AKT2	T	T
1053	MK-2206	GDSC1	AKT1	ABCB1_mut	-1.09567	0.405176	0.00659448	400	6	-1.46898	0.36313	4.48606e-05	474	6	0.885131	0.0108787	AKT1;AKT2	T	T
1428	IAP_5620	GDSC2	SPDEF	CDH1_mut	-0.696946	0.272414	0.0101811	377	6	-1.18346	0.325816	0.000254221	474	6	0.886159	0.0247142	BIRC2;XIAP;BIRC3	3	3
1049	PD173074	GDSC1	FGFR2	loss.cnaPANCAN226	-0.402495	0.42428	0.342532	411	6	-1.29572	0.386098	0.000735132	474	6	0.886755	0.090605	FGFR1;FGFR3	2	2
1049	PD173074	GDSC1	FGFR1	loss.cnaPANCAN104	-0.347875	0.423495	0.411205	411	6	-1.93809	0.451067	1.42859e-05	474	6	0.886755	0.00704295	FGFR1;FGFR3	T	T
194	Luminespib	GDSC1	HNF1A	FBXW7_mut	0.360765	0.230391	0.11685	428	6	-0.802596	0.243612	0.00092082	474	6	0.886802	0.0739725	HSP90AB1;HSP90AA1	No link; Drug target(s) not in CRISPR screen	-
194	Luminespib	GDSC1	HNF1A	gain.cnaPANCAN269..MACF1.	0.430339	0.279655	0.123327	428	6	-0.964863	0.302964	0.00136484	474	6	0.886802	0.0905118	HSP90AB1;HSP90AA1	No link; Drug target(s) not in CRISPR screen	-
1786	AZD4547	GDSC2	EXT2	BRAF_mut	0.234516	0.14775	0.111885	396	6	0.684822	0.172036	5.95527e-05	474	6	0.887812	0.0146202	FGFR1;FGFR2;FGFR3	2	2
1444	AZD8186	GDSC1	MLST8	PIK3CA_mut	0.187633	0.15642	0.22995	458	6	-0.513889	0.1306	7.26117e-05	474	6	0.887965	0.0186249	PIK3CD;PIK3CB	2	2
1444	AZD8186	GDSC1	RICTOR	PIK3CA_mut	0.187633	0.15642	0.22995	458	6	-0.535471	0.130265	3.35406e-05	474	6	0.887965	0.00860317	PIK3CD;PIK3CB	1	1
1713	ERK_2440	GDSC2	RAF1	NRAS_mut	-0.472269	0.220618	0.0317766	377	6	-1.62316	0.214448	5.53999e-15	474	6	0.889533	2.74229e-12	MAPK3;MAPK1	1	1
1422	FGFR_3831	GDSC1	FGFR2	gain.cnaPANCAN57..CAT.	-0.39238	0.21785	0.0711789	460	6	-0.847161	0.240317	0.000387249	474	6	0.892372	0.0662196	FGFR1;FGFR2;FGFR3;FGFR4	T	T
1422	FGFR_3831	GDSC1	FGFR2	RNF43_mut	-0.345539	0.253328	0.172134	460	6	-0.951973	0.264436	0.000288967	474	6	0.892372	0.0662196	FGFR1;FGFR2;FGFR3;FGFR4	T	T
1786	AZD4547	GDSC2	FGFR2	RNF43_mut	-0.245673	0.215242	0.253322	396	6	-0.951973	0.264436	0.000288967	474	6	0.893541	0.0633797	FGFR1;FGFR2;FGFR3	T	T
2316	eCF309	GDSC2	IRS2	loss.cnaPANCAN381..ARFGAP3.	0.205998	0.163989	0.20859	387	6	-0.664336	0.203819	0.00104574	474	6	0.894652	0.0760814	MTOR	1	1
1011	Navitoclax	GDSC1	BCL2	XRN1_mut	-0.530775	0.344091	0.1224	412	6	-1.29616	0.338738	0.000115024	474	6	0.895008	0.0283534	BCL2L1;BCL2L2;BCL2	T	T
1011	Navitoclax	GDSC1	BCL2	gain.cnaPANCAN344..MYCN.	-0.252422	0.184821	0.171528	412	6	-0.708874	0.173061	3.57982e-05	474	6	0.895008	0.0176485	BCL2L1;BCL2L2;BCL2	T	T
1011	Navitoclax	GDSC1	BCL2	loss.cnaPANCAN289..CDKN2C.FAF1.	-0.273148	0.217518	0.20877	412	6	-0.711102	0.202145	0.000398494	474	6	0.895008	0.0654858	BCL2L1;BCL2L2;BCL2	T	T
1873	Buparlisib	GDSC2	RICTOR	PIK3CA_mut	-0.204883	0.0886851	0.0204423	393	6	-0.535471	0.130265	3.35406e-05	474	6	0.895726	0.00810006	PIK3CD;PIK3CA;PIK3CG;PIK3CB	1	1
1873	Buparlisib	GDSC2	RICTOR	PTEN_mut	0.166012	0.0973866	0.0876682	393	6	-0.473442	0.138759	0.000596478	474	6	0.895726	0.0630824	PIK3CD;PIK3CA;PIK3CG;PIK3CB	1	1
133	Doxorubicin	GDSC1	FGFR2	RNF43_mut	0.133941	0.255668	0.600301	432	6	-0.951973	0.264436	0.000288967	474	6	0.895805	0.062218	TOP2A	No link; Drug target(s) not in CRISPR screen	-
1414	Fulvestrant	GDSC1	ESR1	loss.cnaPANCAN99..SOX17.	-0.394838	0.197811	0.0454574	458	6	-0.814993	0.214226	0.000126134	474	6	0.898205	0.0161767	ESR1	T	T
1414	Fulvestrant	GDSC1	ESR1	gain.cnaPANCAN302..CLTC.PPM1D.	-0.360555	0.211008	0.0869958	458	6	-1.12441	0.230615	7.87051e-07	474	6	0.898205	0.000403757	ESR1	T	T
1510	Linsitinib	GDSC2	KBTBD2	ALK_mut	-0.552429	0.313985	0.0779423	409	6	-1.88751	0.372307	2.73864e-07	474	6	0.899506	0.000137754	IGF1R;INSR	No link; Gene not in network	-
1510	Linsitinib	GDSC2	IGF1R	ALK_mut	-0.552429	0.313985	0.0779423	409	6	-1.27916	0.377848	0.000658918	474	6	0.899506	0.0626813	IGF1R;INSR	T	T
1510	Linsitinib	GDSC2	IRS2	ALK_mut	-0.552429	0.313985	0.0779423	409	6	-1.61562	0.377736	1.56538e-05	474	6	0.899506	0.00393692	IGF1R;INSR	1	1
1932	NVP-ADW742	GDSC2	IGF1R	PTEN_mut	0.22098	0.129381	0.0870507	393	6	0.639832	0.180886	0.000369588	474	6	0.9006	0.0446278	IGF1R	T	T
1932	NVP-ADW742	GDSC2	IRS2	PTEN_mut	0.22098	0.129381	0.0870507	393	6	0.549141	0.172552	0.00137587	474	6	0.9006	0.0768772	IGF1R	1	1
1394	AZD6738	GDSC1	RAD17	loss.cnaPANCAN183	-0.638958	0.431452	0.138147	458	6	-1.48783	0.450315	0.000889744	474	6	0.901513	0.0914657	ATR	1	1
1394	AZD6738	GDSC1	RAD17	loss.cnaPANCAN420	-0.602791	0.410387	0.141407	458	6	-1.63511	0.446583	0.000226314	474	6	0.901513	0.0387751	ATR	1	1
1915	AZD3759	GDSC2	GRB2	NRAS_mut	0.536947	0.209999	0.0102412	395	6	1.19348	0.2233	5.69876e-08	474	6	0.902007	2.7582e-05	EGFR	1	1
1091	BMS-536924	GDSC1	IGF1R	ALK_mut	-0.508373	0.372678	0.172094	454	6	-1.27916	0.377848	0.000658918	474	6	0.902614	0.0640521	IGF1R;INSR	T	T
1091	BMS-536924	GDSC1	IRS2	ALK_mut	-0.508373	0.372678	0.172094	454	6	-1.61562	0.377736	1.56538e-05	474	6	0.902614	0.00402301	IGF1R;INSR	1	1
2026	KIT_7208	GDSC2	PLCG2	loss.cnaPANCAN262..FOXP1.	-0.315775	0.127764	0.0130907	391	6	-0.564084	0.163765	0.000527633	474	6	0.903261	0.0849488	KIT	No link; Drug target(s) not in CRISPR screen	-
2045	AMG-319	GDSC2	PIK3CB	WNK1_mut	-0.541075	0.259997	0.0368989	391	6	-1.2447	0.390816	0.00136422	474	6	0.903364	0.0968124	PIK3CD;PIK3CA;PIK3CG	1	1
271	VNLG/124	GDSC1	BCL2	loss.cnaPANCAN289..CDKN2C.FAF1.	-0.456787	0.176104	0.00922666	454	6	-0.711102	0.202145	0.000398494	474	6	0.905824	0.0678768	HDAC7;HDAC8;HDAC6;RARA;HDAC9;HDAC4;HDAC5;HDAC1;HDAC10;HDAC3;HDAC2	2	2
2013	CDK12_8969	GDSC2	ISL1	loss.cnaPANCAN315..NF1.SUZ12.	0.532266	0.193076	0.00560034	391	6	-1.09836	0.222666	5.7959e-07	474	6	0.906359	0.000139971	CDK12	No link; Drug target(s) not in CRISPR screen	-
2013	CDK12_8969	GDSC2	ISL1	gain.cnaPANCAN344..MYCN.	0.518881	0.188335	0.00562956	391	6	-1.94185	0.219665	2.44013e-20	474	6	0.906359	1.17858e-17	CDK12	No link; Drug target(s) not in CRISPR screen	-
1958	Merestinib	GDSC2	MET	loss.cnaPANCAN40	-0.581823	0.241555	0.0156224	393	6	-1.25851	0.306359	3.39461e-05	474	6	0.907914	0.016396	MST1R;MET	T	T
1958	Merestinib	GDSC2	GAB1	gain.cnaPANCAN127..AKAP9.	-0.20973	0.176877	0.235306	393	6	-0.806085	0.208508	9.74042e-05	474	6	0.907914	0.0470462	MST1R;MET	1	1
1053	MK-2206	GDSC1	RICTOR	gain.cnaPANCAN344..MYCN.	0.447072	0.197578	0.0232043	400	6	0.683256	0.183608	0.00017761	474	6	0.908878	0.0430705	AKT1;AKT2	1	1
1053	MK-2206	GDSC1	RICTOR	PTEN_mut	-0.248678	0.152905	0.103302	400	6	-0.473442	0.138759	0.000596478	474	6	0.908878	0.0791795	AKT1;AKT2	1	1
1091	BMS-536924	GDSC1	IRS2	loss.cnaPANCAN290	-0.50722	0.376954	0.178006	454	6	-1.23724	0.390174	0.00143249	474	6	0.909761	0.0818114	IGF1R;INSR	1	1
1016	Temsirolimus	GDSC1	HDAC1	ARID1B_mut	-0.521097	0.327725	0.111268	407	6	-1.13024	0.316905	0.000329708	474	6	0.909939	0.0227969	MTOR	2	2
1453	RAF_9304	GDSC1	RAF1	KRAS_mut	-0.355345	0.157016	0.0232401	459	6	-0.567275	0.14043	4.60179e-05	474	6	0.91087	0.0118036	ARAF;RAF1;BRAF	T	T
1453	RAF_9304	GDSC1	ZEB2	TP53_mut	0.30475	0.143968	0.0338389	459	6	0.49915	0.118615	2.15422e-05	474	6	0.91087	0.0110511	ARAF;RAF1;BRAF	No link; Gene not in network	-
1019	Bosutinib	GDSC2	EGFR	HLA.A_mut	-0.433995	0.305825	0.155332	387	6	-1.432	0.371634	0.000102773	474	6	0.911055	0.0491253	ABL1;TEC;SRC	No link; Drug target(s) not in CRISPR screen	-
184	BMS-754807	GDSC1	IRS2	gain.cnaPANCAN384..ERCC5.ING1.IRS2.TFDP1.	-0.345821	0.210187	0.0993702	428	6	-0.807847	0.228462	0.000371315	474	6	0.911716	0.035572	IGF1R;INSR	1	1
184	BMS-754807	GDSC1	IGF1R	gain.cnaPANCAN384..ERCC5.ING1.IRS2.TFDP1.	-0.345821	0.210187	0.0993702	428	6	-0.85049	0.232696	0.000232232	474	6	0.911716	0.0442582	IGF1R;INSR	T	T
184	BMS-754807	GDSC1	IRS2	ALK_mut	-0.655245	0.400825	0.101567	428	6	-1.61562	0.377736	1.56538e-05	474	6	0.911716	0.00374907	IGF1R;INSR	1	1
184	BMS-754807	GDSC1	IGF1R	ALK_mut	-0.655245	0.400825	0.101567	428	6	-1.27916	0.377848	0.000658918	474	6	0.911716	0.0596905	IGF1R;INSR	T	T
184	BMS-754807	GDSC1	FURIN	gain.cnaPANCAN273	-0.375595	0.242457	0.120831	428	6	-1.0871	0.287931	0.000142133	474	6	0.911716	0.0340409	IGF1R;INSR	3	3
184	BMS-754807	GDSC1	IRS2	gain.cnaPANCAN273	-0.375595	0.242457	0.120831	428	6	-1.01463	0.284395	0.000328179	474	6	0.911716	0.035572	IGF1R;INSR	1	1
184	BMS-754807	GDSC1	IGF1R	gain.cnaPANCAN273	-0.375595	0.242457	0.120831	428	6	-1.28915	0.291157	7.65908e-06	474	6	0.911716	0.0036687	IGF1R;INSR	T	T
184	BMS-754807	GDSC1	CPD	gain.cnaPANCAN273	-0.375595	0.242457	0.120831	428	6	-1.11806	0.28332	6.91269e-05	474	6	0.911716	0.0331118	IGF1R;INSR	3	3
184	BMS-754807	GDSC1	IRS2	gain.cnaPANCAN344..MYCN.	-0.269977	0.188134	0.150788	428	6	-1.12047	0.216588	1.53241e-07	474	6	0.911716	7.34023e-05	IGF1R;INSR	1	1
184	BMS-754807	GDSC1	IGF1R	gain.cnaPANCAN344..MYCN.	-0.269977	0.188134	0.150788	428	6	-0.793264	0.22389	0.000361239	474	6	0.911716	0.0442582	IGF1R;INSR	T	T
1091	BMS-536924	GDSC1	TUBD1	TP53_mut	0.163261	0.122998	0.183966	454	6	0.343564	0.105812	0.00109389	474	6	0.911801	0.0980344	IGF1R;INSR	3	3
1414	Fulvestrant	GDSC1	ESR1	loss.cnaPANCAN168	-0.389448	0.340635	0.252574	458	6	-1.63223	0.373188	9.92136e-06	474	6	0.912193	0.00254483	ESR1	T	T
1058	Pictilisib	GDSC1	RICTOR	gain.cnaPANCAN344..MYCN.	0.309922	0.193105	0.107948	407	6	0.683256	0.183608	0.00017761	474	6	0.913454	0.0435145	PIK3CD;PIK3CA;PIK3CG;PIK3CB	1	1
1918	AZD8186	GDSC2	PIK3CB	AKAP9_mut	-0.415276	0.28866	0.149716	393	6	-1.17259	0.298188	7.33832e-05	474	6	0.915353	0.0297015	PIK3CA;PIK3CB	T	T
1394	AZD6738	GDSC1	RAD17	loss.cnaPANCAN418	-0.537449	0.374957	0.151295	458	6	-1.40575	0.408603	0.000535889	474	6	0.915946	0.0688617	ATR	1	1
1091	BMS-536924	GDSC1	IRS2	loss.cnaPANCAN288	-0.535236	0.415233	0.196987	454	6	-1.36291	0.425067	0.00126437	474	6	0.916565	0.0818114	IGF1R;INSR	1	1
1091	BMS-536924	GDSC1	FURIN	gain.cnaPANCAN273	-0.341378	0.265902	0.198786	454	6	-1.0871	0.287931	0.000142133	474	6	0.916565	0.0365282	IGF1R;INSR	3	3
1091	BMS-536924	GDSC1	IGF1R	gain.cnaPANCAN273	-0.341378	0.265902	0.198786	454	6	-1.28915	0.291157	7.65908e-06	474	6	0.916565	0.00393677	IGF1R;INSR	T	T
1091	BMS-536924	GDSC1	IRS2	gain.cnaPANCAN273	-0.341378	0.265902	0.198786	454	6	-1.01463	0.284395	0.000328179	474	6	0.916565	0.0381712	IGF1R;INSR	1	1
1557	LCL161	GDSC2	SPDEF	TET2_mut	-0.593673	0.324446	0.0666709	377	6	-1.40347	0.401669	0.000436612	474	6	0.916725	0.0247142	BIRC2;XIAP;BIRC3	3	3
2168	Ponatinib	GDSC2	FGFR2	loss.cnaPANCAN226	-0.323321	0.301588	0.283334	387	6	-1.29572	0.386098	0.000735132	474	6	0.916866	0.0878482	PDGFRA;ABL1;FGFR1;KDR;SRC;PDGFRB	2	2
1021	Axitinib	GDSC2	FGFR2	gain.cnaPANCAN411..BLM.CRTC3.FANCI.IDH2.NR2F2.PCSK6.	-0.25417	0.192091	0.185287	394	6	-1.04399	0.245489	1.75379e-05	474	6	0.916982	0.00850587	PDGFRB;FLT1;PDGFRA;KIT	No link; Drug target(s) not in CRISPR screen	-
2014	Brigatinib	GDSC2	IGF1R	gain.cnaPANCAN273	0.411695	0.258612	0.110817	391	6	-1.28915	0.291157	7.65908e-06	474	6	0.917302	0.00369933	ALK;EGFR;ROS1;FLT3	2	2
1053	MK-2206	GDSC1	RICTOR	loss.cnaPANCAN379	0.299011	0.264394	0.257704	400	6	0.813777	0.240208	0.000653027	474	6	0.917517	0.0791795	AKT1;AKT2	1	1
1053	MK-2206	GDSC1	AKT1	RNF43_mut	-0.287369	0.290745	0.322668	400	6	-1.09283	0.286097	0.000118274	474	6	0.917517	0.019121	AKT1;AKT2	T	T
1961	UNC-2025	GDSC2	CPD	loss.cnaPANCAN398	-0.151342	0.220275	0.491916	393	6	-1.09828	0.309753	0.000357621	474	6	0.918832	0.0863655	FLT3	3	3
2046	MK-8776	GDSC2	RAD17	loss.cnaPANCAN420	-0.621104	0.345203	0.0713906	391	6	-1.63511	0.446583	0.000226314	474	6	0.919416	0.0546548	CDK2;CHEK2;CHEK1	1	1
2046	MK-8776	GDSC2	SACM1L	loss.cnaPANCAN251..loss.cnaPANCAN252	0.27583	0.18122	0.127425	391	6	-1.02001	0.266958	0.000117731	474	6	0.919416	0.056864	CDK2;CHEK2;CHEK1	3	3
1411	EGFRM_5104	GDSC1	ERBB3	gain.cnaPANCAN143..NOTCH1.	-0.7971	0.346222	0.0209445	458	6	-2.26955	0.347119	2.18135e-11	474	6	0.919528	5.54064e-09	EGFR	1	1
1411	EGFRM_5104	GDSC1	EGFR	HLA.A_mut	-0.790157	0.376532	0.0354149	458	6	-1.432	0.371634	0.000102773	474	6	0.919528	0.0522084	EGFR	T	T
1411	EGFRM_5104	GDSC1	GRB2	NRAS_mut	0.458648	0.220942	0.0374539	458	6	1.19348	0.2233	5.69876e-08	474	6	0.919528	2.89497e-05	EGFR	1	1
2111	VE821	GDSC2	RAD17	loss.cnaPANCAN418	-0.161451	0.290571	0.578387	388	6	-1.40575	0.408603	0.000535889	474	6	0.921352	0.0859209	ATR	1	1
1853	OF-1	GDSC2	NDUFS7	gain.cnaPANCAN346..BCL11A.REL.XPO1.	-0.274792	0.270218	0.308857	378	6	-1.02136	0.276438	0.000197861	474	6	0.922509	0.0557529	BRD1;BRPF1B	No link; Drug target(s) not in CRISPR screen	-
1422	FGFR_3831	GDSC1	EXT2	KRAS_mut	0.129939	0.120749	0.281573	460	6	0.499453	0.120752	2.98949e-05	474	6	0.92323	0.0152753	FGFR1;FGFR2;FGFR3;FGFR4	2	2
2323	A-1155463	GDSC2	PARD3	gain.cnaPANCAN303	-0.177519	0.334076	0.595093	387	6	-1.6994	0.305975	1.62555e-08	474	6	0.924076	7.77011e-06	BCL2L1	3	3
1919	Osimertinib	GDSC2	GRB2	BRAF_mut	0.460154	0.19318	0.0168181	393	6	0.91568	0.201455	4.30524e-06	474	6	0.924482	0.00103972	EGFR	1	1
1919	Osimertinib	GDSC2	GRB2	NRAS_mut	0.499492	0.218889	0.0220473	393	6	1.19348	0.2233	5.69876e-08	474	6	0.924482	2.7525e-05	EGFR	1	1
1011	Navitoclax	GDSC2	WSB2	KDM5C_mut	-0.426786	0.390848	0.274496	399	6	-3.07274	0.441552	8.85335e-13	474	6	0.924931	4.35585e-10	BCL2L1;BCL2L2;BCL2	No link; Gene not in network	-
1011	Navitoclax	GDSC2	WSB2	ALK_mut	-0.357309	0.364402	0.326531	399	6	-1.45485	0.378473	0.000106857	474	6	0.924931	0.0107624	BCL2L1;BCL2L2;BCL2	No link; Gene not in network	-
1458	PARP_9495	GDSC1	RHNO1	loss.cnaPANCAN180	-0.312063	0.26406	0.236926	452	6	-0.830318	0.256113	0.00111336	474	6	0.925197	0.0817527	PARP1;PARP2;PARP7	No link; Drug target(s) not in CRISPR screen	-
1259	Talazoparib	GDSC1	RHNO1	TP53BP1_mut	-0.375613	0.26901	0.16217	446	6	-0.94962	0.2855	0.000820376	474	6	0.92552	0.0795259	PARP1;PARP2	No link; Drug target(s) not in CRISPR screen	-
223	ZSTK474	GDSC1	RICTOR	CUX1_mut	-0.634517	0.385427	0.099205	457	6	-1.66775	0.404429	3.16258e-05	474	6	0.925584	0.00860317	PIK3CD;PIK3CA;PIK3CG;PIK3CB	1	1
2040	Foretinib	GDSC2	PTPN11	KRAS_mut	0.0737185	0.103277	0.475209	391	6	0.512297	0.147595	0.000477038	474	6	0.926783	0.0768031	PDGFRA;EGFR;MST1R;TEK;ROS1;FLT4;FGFR1;KDR;MET;PDGFRB	1	1
171	AKT inhibitor VIII	GDSC1	RICTOR	loss.cnaPANCAN379	0.243721	0.300122	0.416573	433	6	0.813777	0.240208	0.000653027	474	6	0.926862	0.063213	AKT1;AKT3;AKT2	1	1
1057	Dactolisib	GDSC1	RICTOR	PTEN_mut	-0.249413	0.175799	0.155462	407	6	-0.473442	0.138759	0.000596478	474	6	0.927154	0.0799958	PIK3CA;MTOR;PIK3CB;PIK3CD;PIK3CG	1	1
1560	Alpelisib	GDSC2	RICTOR	loss.cnaPANCAN379	0.622481	0.278665	0.0250475	408	6	0.813777	0.240208	0.000653027	474	6	0.928197	0.0656945	PIK3CA	1	1
1618	GSK2606414	GDSC2	SOS1	CREBBP_mut	-0.110342	0.160931	0.492799	378	6	-0.841024	0.23212	0.000263579	474	6	0.928211	0.0435784	EIF2AK3	No link; Drug target(s) not in CRISPR screen	-
1991	Ibrutinib	GDSC2	GRB2	BRAF_mut	0.415295	0.190584	0.0288383	393	6	0.91568	0.201455	4.30524e-06	474	6	0.928593	0.00103972	BTK	No link; Drug target(s) not in CRISPR screen	-
1958	Merestinib	GDSC2	PTPN11	KRAS_mut	0.0846173	0.11909	0.477232	393	6	0.512297	0.147595	0.000477038	474	6	0.929447	0.0768031	MST1R;MET	1	1
2332	UNC2025	GDSC2	CPD	gain.cnaPANCAN273	-0.225261	0.218342	0.301886	387	6	-1.11806	0.28332	6.91269e-05	474	6	0.930508	0.0330426	FLT3;MERTK	3	3
1463	AZD1332	GDSC1	FGFR2	gain.cnaPANCAN411..BLM.CRTC3.FANCI.IDH2.NR2F2.PCSK6.	-0.201183	0.234586	0.390918	458	6	-1.04399	0.245489	1.75379e-05	474	6	0.932982	0.00899693	NTRK1;NTRK3;NTRK2	No link; Drug target(s) not in CRISPR screen	-
1463	AZD1332	GDSC1	EXTL3	KRAS_mut	-0.0989083	0.118291	0.402893	458	6	0.495618	0.120511	3.32412e-05	474	6	0.932982	0.0170528	NTRK1;NTRK3;NTRK2	No link; Drug target(s) not in CRISPR screen	-
1463	AZD1332	GDSC1	EXT2	KRAS_mut	-0.0989083	0.118291	0.402893	458	6	0.499453	0.120752	2.98949e-05	474	6	0.932982	0.0152753	NTRK1;NTRK3;NTRK2	No link; Drug target(s) not in CRISPR screen	-
1463	AZD1332	GDSC1	FGFR2	gain.cnaPANCAN57..CAT.	-0.169431	0.228498	0.458255	458	6	-0.847161	0.240317	0.000387249	474	6	0.932982	0.0662196	NTRK1;NTRK3;NTRK2	No link; Drug target(s) not in CRISPR screen	-
2332	UNC2025	GDSC2	CPD	loss.cnaPANCAN398	0.159202	0.236136	0.500062	387	6	-1.09828	0.309753	0.000357621	474	6	0.933709	0.0854715	FLT3;MERTK	3	3
1428	IAP_5620	GDSC1	MAP3K7	gain.cnaPANCAN344..MYCN.	0.337589	0.214295	0.114678	453	6	0.751594	0.201706	0.000174089	474	6	0.934232	0.0446539	BIRC2;XIAP;BIRC3	1	1
1458	PARP_9495	GDSC1	RHNO1	NR4A2_mut	0.394375	0.355508	0.266963	452	6	-1.24285	0.370196	0.000731534	474	6	0.93472	0.0817527	PARP1;PARP2;PARP7	No link; Drug target(s) not in CRISPR screen	-
2273	CPI-360	GDSC2	C2orf88	gain.cnaPANCAN276	-0.0873409	0.206582	0.672413	387	6	-1.02008	0.303747	0.000728627	474	6	0.936459	0.0696568	EZH2	No link; Drug target(s) not in CRISPR screen	-
1114	Cetuximab	GDSC1	GRB2	NRAS_mut	0.224312	0.210776	0.286907	424	6	1.19348	0.2233	5.69876e-08	474	6	0.936826	2.82659e-05	EGFR	1	1
1114	Cetuximab	GDSC1	GRB2	BRAF_mut	0.15675	0.181875	0.388559	424	6	0.91568	0.201455	4.30524e-06	474	6	0.936826	0.0010677	EGFR	1	1
1049	PD173074	GDSC1	EXT2	KRAS_mut	0.0707508	0.124612	0.570115	411	6	0.499453	0.120752	2.98949e-05	474	6	0.936889	0.0146797	FGFR1;FGFR3	2	2
1049	PD173074	GDSC1	EXTL3	KRAS_mut	0.0707508	0.124612	0.570115	411	6	0.495618	0.120511	3.32412e-05	474	6	0.936889	0.0163879	FGFR1;FGFR3	No link; No connection	-
1922	Cediranib	GDSC2	FGFR2	gain.cnaPANCAN57..CAT.	-0.178189	0.211218	0.398665	393	6	-0.847161	0.240317	0.000387249	474	6	0.937154	0.0623471	FLT3;FLT4;PDGFRB;FGFR1;KIT;FLT1	2	2
2273	CPI-360	GDSC2	C2orf88	gain.cnaPANCAN333..F8.HCFC1.RPL10.	0.110629	0.289736	0.702564	387	6	-1.27378	0.368007	0.000494965	474	6	0.938041	0.0696568	EZH2	No link; Drug target(s) not in CRISPR screen	-
1019	Bosutinib	GDSC1	EGFR	HLA.A_mut	-0.513483	0.397635	0.196136	417	6	-1.432	0.371634	0.000102773	474	6	0.938489	0.0499474	ABL1;TEC;SRC	No link; Drug target(s) not in CRISPR screen	-
2024	KIT_5808	GDSC2	PLCG2	loss.cnaPANCAN262..FOXP1.	-0.28964	0.122339	0.017498	391	6	-0.564084	0.163765	0.000527633	474	6	0.939062	0.0849488	KIT	No link; Drug target(s) not in CRISPR screen	-
185	Linsitinib	GDSC1	HSP90B1	KRAS_mut	-0.337863	0.148519	0.0225029	430	6	-0.615112	0.148988	3.09381e-05	474	6	0.939431	0.0148812	IGF1R;INSR	3	3
185	Linsitinib	GDSC1	IRS2	ALK_mut	-0.835281	0.409282	0.0407747	430	6	-1.61562	0.377736	1.56538e-05	474	6	0.939431	0.00376473	IGF1R;INSR	1	1
185	Linsitinib	GDSC1	IGF1R	ALK_mut	-0.835281	0.409282	0.0407747	430	6	-1.27916	0.377848	0.000658918	474	6	0.939431	0.0599398	IGF1R;INSR	T	T
185	Linsitinib	GDSC1	IRS2	gain.cnaPANCAN384..ERCC5.ING1.IRS2.TFDP1.	-0.451306	0.228945	0.0481866	430	6	-0.807847	0.228462	0.000371315	474	6	0.939431	0.0357205	IGF1R;INSR	1	1
185	Linsitinib	GDSC1	IGF1R	gain.cnaPANCAN384..ERCC5.ING1.IRS2.TFDP1.	-0.451306	0.228945	0.0481866	430	6	-0.85049	0.232696	0.000232232	474	6	0.939431	0.044443	IGF1R;INSR	T	T
185	Linsitinib	GDSC1	IRS2	gain.cnaPANCAN273	-0.549428	0.282145	0.0509808	430	6	-1.01463	0.284395	0.000328179	474	6	0.939431	0.0357205	IGF1R;INSR	1	1
185	Linsitinib	GDSC1	FURIN	gain.cnaPANCAN273	-0.549428	0.282145	0.0509808	430	6	-1.0871	0.287931	0.000142133	474	6	0.939431	0.034183	IGF1R;INSR	3	3
185	Linsitinib	GDSC1	CPD	gain.cnaPANCAN273	-0.549428	0.282145	0.0509808	430	6	-1.11806	0.28332	6.91269e-05	474	6	0.939431	0.03325	IGF1R;INSR	3	3
185	Linsitinib	GDSC1	IGF1R	gain.cnaPANCAN273	-0.549428	0.282145	0.0509808	430	6	-1.28915	0.291157	7.65908e-06	474	6	0.939431	0.00368402	IGF1R;INSR	T	T
185	Linsitinib	GDSC1	IRS2	gain.cnaPANCAN344..MYCN.	-0.303036	0.213927	0.156133	430	6	-1.12047	0.216588	1.53241e-07	474	6	0.939431	7.37088e-05	IGF1R;INSR	1	1
185	Linsitinib	GDSC1	IGF1R	gain.cnaPANCAN344..MYCN.	-0.303036	0.213927	0.156133	430	6	-0.793264	0.22389	0.000361239	474	6	0.939431	0.044443	IGF1R;INSR	T	T
185	Linsitinib	GDSC1	IRS2	loss.cnaPANCAN381..ARFGAP3.	-0.257823	0.204224	0.206364	430	6	-0.664336	0.203819	0.00104574	474	6	0.939431	0.0765589	IGF1R;INSR	1	1
185	Linsitinib	GDSC1	IRS2	loss.cnaPANCAN288	-0.312771	0.415459	0.451401	430	6	-1.36291	0.425067	0.00126437	474	6	0.939431	0.0765589	IGF1R;INSR	1	1
185	Linsitinib	GDSC1	IRS2	loss.cnaPANCAN315..NF1.SUZ12.	-0.140648	0.219921	0.522374	430	6	-0.786991	0.220096	0.000318032	474	6	0.939431	0.0357205	IGF1R;INSR	1	1
1049	PD173074	GDSC1	EXT1	NRAS_mut	0.100276	0.201748	0.619111	411	6	0.754858	0.20291	0.000178423	474	6	0.939439	0.0879624	FGFR1;FGFR3	2	2
194	Luminespib	GDSC1	HNF1A	RASA2_mut	0.348731	0.429334	0.416463	428	6	-1.60264	0.389358	3.27271e-05	474	6	0.940405	0.00788723	HSP90AB1;HSP90AA1	No link; Drug target(s) not in CRISPR screen	-
194	Luminespib	GDSC1	HNF1A	RNF43_mut	0.175653	0.260548	0.50009	428	6	-1.0366	0.28624	0.000265448	474	6	0.940405	0.0319864	HSP90AB1;HSP90AA1	No link; Drug target(s) not in CRISPR screen	-
2316	eCF309	GDSC2	IRS2	loss.cnaPANCAN290	0.35865	0.320094	0.262133	387	6	-1.23724	0.390174	0.00143249	474	6	0.941972	0.0760814	MTOR	1	1
1936	Savolitinib	GDSC2	PTPN11	KRAS_mut	0.164016	0.123378	0.18323	393	6	0.512297	0.147595	0.000477038	474	6	0.942256	0.0768031	MET	1	1
1936	Savolitinib	GDSC2	TSHZ1	loss.cnaPANCAN145..FANCG.PAX5.	-0.209349	0.179505	0.243104	393	6	-0.608795	0.163022	0.000168324	474	6	0.942256	0.0813004	MET	No link; Gene not in network	-
1936	Savolitinib	GDSC2	MET	loss.cnaPANCAN40	-0.273135	0.251944	0.277956	393	6	-1.25851	0.306359	3.39461e-05	474	6	0.942256	0.016396	MET	T	T
1738	IGF1R_3801	GDSC2	TFAP2C	loss.cnaPANCAN8	0.458175	0.286235	0.108841	377	6	-1.23014	0.328529	0.000161606	474	6	0.942333	0.00999939	IGF1R	2	2
1428	IAP_5620	GDSC2	MAP3K7	gain.cnaPANCAN344..MYCN.	0.373204	0.188526	0.0471712	377	6	0.751594	0.201706	0.000174089	474	6	0.94271	0.0430871	BIRC2;XIAP;BIRC3	1	1
1428	IAP_5620	GDSC2	SPDEF	gain.cnaPANCAN143..NOTCH1.	-0.70652	0.36572	0.052786	377	6	-1.23836	0.349637	0.000363002	474	6	0.94271	0.0247142	BIRC2;XIAP;BIRC3	3	3
1428	IAP_5620	GDSC2	SPDEF	gain.cnaPANCAN301..CDK12.ERBB2.MED24.	-0.354178	0.20224	0.0792844	377	6	-1.07438	0.238808	5.41288e-06	474	6	0.94271	0.000893126	BIRC2;XIAP;BIRC3	3	3
1428	IAP_5620	GDSC2	BIRC2	loss.cnaPANCAN168	-0.633003	0.400741	0.113603	377	6	-1.41535	0.364392	9.01808e-05	474	6	0.94271	0.0223198	BIRC2;XIAP;BIRC3	T	T
1428	IAP_5620	GDSC2	RNF31	loss.cnaPANCAN168	-0.633003	0.400741	0.113603	377	6	-1.31092	0.357626	0.000222496	474	6	0.94271	0.0965233	BIRC2;XIAP;BIRC3	1	1
1428	IAP_5620	GDSC2	BIRC2	loss.cnaPANCAN167	-0.625285	0.402447	0.11966	377	6	-1.3502	0.344642	7.81633e-05	474	6	0.94271	0.0223198	BIRC2;XIAP;BIRC3	T	T
1428	IAP_5620	GDSC2	MAP3K7	loss.cnaPANCAN353	-0.599614	0.404684	0.13785	377	6	-1.97492	0.426463	2.80466e-06	474	6	0.94271	0.0013883	BIRC2;XIAP;BIRC3	1	1
1428	IAP_5620	GDSC2	RNF31	loss.cnaPANCAN353	-0.599614	0.404684	0.13785	377	6	-1.4482	0.411028	0.000389993	474	6	0.94271	0.0965233	BIRC2;XIAP;BIRC3	1	1
1428	IAP_5620	GDSC2	SPDEF	loss.cnaPANCAN412	-0.552678	0.3996	0.166102	377	6	-2.20396	0.464652	1.57846e-06	474	6	0.94271	0.000390669	BIRC2;XIAP;BIRC3	3	3
1428	IAP_5620	GDSC2	SPDEF	TET2_mut	-0.484654	0.358906	0.176375	377	6	-1.40347	0.401669	0.000436612	474	6	0.94271	0.0247142	BIRC2;XIAP;BIRC3	3	3
1428	IAP_5620	GDSC2	SPDEF	ZNF638_mut	-0.457778	0.364885	0.209155	377	6	-1.36935	0.392748	0.000449349	474	6	0.94271	0.0247142	BIRC2;XIAP;BIRC3	3	3
1013	Nilotinib	GDSC1	BCL11A	loss.cnaPANCAN387	-0.175489	0.184781	0.341977	390	6	-0.568932	0.160036	0.00034483	474	6	0.943249	0.0533997	ABL1	No link; Drug target(s) not in CRISPR screen	-
1013	Nilotinib	GDSC1	WT1	loss.cnaPANCAN316	0.271249	0.287663	0.345437	390	6	-1.21063	0.298541	4.2953e-05	474	6	0.943249	0.00801618	ABL1	No link; Drug target(s) not in CRISPR screen	-
1549	Sapitinib	GDSC2	GRB2	BRAF_mut	0.532153	0.205678	0.0093772	409	6	0.91568	0.201455	4.30524e-06	474	6	0.943346	0.00108277	ERBB3;EGFR;ERBB2	1	1
1416	AZD8931	GDSC1	EGFR	HLA.A_mut	-0.656452	0.359356	0.0672368	458	6	-1.432	0.371634	0.000102773	474	6	0.945875	0.0526195	ERBB1;ERBB3;ERBB2	1	1
1416	AZD8931	GDSC1	GRB2	NRAS_mut	0.331232	0.198607	0.0948558	458	6	1.19348	0.2233	5.69876e-08	474	6	0.945875	2.91777e-05	ERBB1;ERBB3;ERBB2	1	1
1416	AZD8931	GDSC1	GRB2	BRAF_mut	0.283977	0.174568	0.103291	458	6	0.91568	0.201455	4.30524e-06	474	6	0.945875	0.00110214	ERBB1;ERBB3;ERBB2	1	1
2014	Brigatinib	GDSC2	IGF1R	gain.cnaPANCAN344..MYCN.	-0.252827	0.186771	0.175333	391	6	-0.793264	0.22389	0.000361239	474	6	0.946659	0.0446278	ALK;EGFR;ROS1;FLT3	2	2
1960	SYK_9721	GDSC2	L3MBTL3	KRAS_mut	0.0351714	0.108889	0.746677	393	6	0.472496	0.115125	3.45236e-05	474	6	0.947793	0.0166749	SYK	No link; Drug target(s) not in CRISPR screen	-
184	BMS-754807	GDSC1	IRS2	loss.cnaPANCAN288	-0.45854	0.347015	0.185924	428	6	-1.36291	0.425067	0.00126437	474	6	0.948376	0.0762406	IGF1R;INSR	1	1
1049	PD173074	GDSC1	FGFR2	gain.cnaPANCAN57..CAT.	-0.0890939	0.231885	0.700793	411	6	-0.847161	0.240317	0.000387249	474	6	0.949151	0.0636379	FGFR1;FGFR3	2	2
1993	THZ1	GDSC2	GATA3	gain.cnaPANCAN345	0.445043	0.22672	0.0490912	393	6	-1.5589	0.353274	8.23175e-06	474	6	0.949533	0.00132531	CDK7	No link; Drug target(s) not in CRISPR screen	-
1993	THZ1	GDSC2	GATA3	gain.cnaPANCAN344..MYCN.	0.234656	0.140488	0.0942758	393	6	-1.15064	0.223326	1.72553e-07	474	6	0.949533	8.3343e-05	CDK7	No link; Drug target(s) not in CRISPR screen	-
1993	THZ1	GDSC2	PPM1D	gain.cnaPANCAN344..MYCN.	0.234656	0.140488	0.0942758	393	6	-0.804142	0.219406	0.000222978	474	6	0.949533	0.0538491	CDK7	No link; Drug target(s) not in CRISPR screen	-
1993	THZ1	GDSC2	VPS37D	KRAS_mut	0.13533	0.0932817	0.146304	393	6	0.450959	0.12145	0.000183599	474	6	0.949533	0.0886786	CDK7	No link; Drug target(s) not in CRISPR screen	-
1993	THZ1	GDSC2	GATA3	gain.cnaPANCAN143..NOTCH1.	0.272702	0.268296	0.30911	393	6	-1.1327	0.341783	0.000857528	474	6	0.949533	0.069031	CDK7	No link; Drug target(s) not in CRISPR screen	-
1993	THZ1	GDSC2	GATA3	gain.cnaPANCAN272..PIP5K1A.SETDB1.	-0.0687681	0.154293	0.655775	393	6	-0.851679	0.2418	0.000391675	474	6	0.949533	0.0472947	CDK7	No link; Drug target(s) not in CRISPR screen	-
1049	PD173074	GDSC1	FGFR2	RNF43_mut	0.0886503	0.26632	0.739215	411	6	-0.951973	0.264436	0.000288967	474	6	0.949555	0.0636379	FGFR1;FGFR3	2	2
2024	KIT_5808	GDSC2	FGFR2	gain.cnaPANCAN411..BLM.CRTC3.FANCI.IDH2.NR2F2.PCSK6.	-0.44158	0.196959	0.0244972	391	6	-1.04399	0.245489	1.75379e-05	474	6	0.950133	0.00847079	KIT	No link; Drug target(s) not in CRISPR screen	-
184	BMS-754807	GDSC1	IRS2	loss.cnaPANCAN381..ARFGAP3.	-0.234811	0.182597	0.198025	428	6	-0.664336	0.203819	0.00104574	474	6	0.950568	0.0762406	IGF1R;INSR	1	1
1421	FGFR_0939	GDSC1	FGFR2	gain.cnaPANCAN57..CAT.	-0.178164	0.231792	0.441964	460	6	-0.847161	0.240317	0.000387249	474	6	0.952364	0.0662196	FGFR4	2	2
1421	FGFR_0939	GDSC1	FGFR4	gain.cnaPANCAN280..ARID4B.FH.	-0.14558	0.191533	0.447065	460	6	-0.920607	0.234821	7.72373e-05	474	6	0.952364	0.0132076	FGFR4	T	T
1738	IGF1R_3801	GDSC2	TFAP2C	LRPPRC_mut	0.390747	0.266015	0.141291	377	6	-1.29476	0.322986	5.26959e-05	474	6	0.9526	0.0045537	IGF1R	2	2
1738	IGF1R_3801	GDSC2	FURIN	gain.cnaPANCAN273	-0.276224	0.245919	0.26094	377	6	-1.0871	0.287931	0.000142133	474	6	0.9526	0.035178	IGF1R	3	3
1738	IGF1R_3801	GDSC2	IRS2	gain.cnaPANCAN273	-0.276224	0.245919	0.26094	377	6	-1.01463	0.284395	0.000328179	474	6	0.9526	0.0367602	IGF1R	1	1
1738	IGF1R_3801	GDSC2	IGF1R	gain.cnaPANCAN273	-0.276224	0.245919	0.26094	377	6	-1.28915	0.291157	7.65908e-06	474	6	0.9526	0.00379124	IGF1R	T	T
1738	IGF1R_3801	GDSC2	TFAP2C	gain.cnaPANCAN143..NOTCH1.	0.366058	0.329199	0.265759	377	6	-1.02081	0.338684	0.00245658	474	6	0.9526	0.0935391	IGF1R	2	2
1738	IGF1R_3801	GDSC2	TFAP2C	gain.cnaPANCAN299..TAOK1.	0.242577	0.21904	0.267707	377	6	-1.15314	0.227374	2.71154e-07	474	6	0.9526	0.000134221	IGF1R	2	2
1738	IGF1R_3801	GDSC2	TFAP2C	loss.cnaPANCAN99..SOX17.	0.19532	0.185635	0.292365	377	6	-0.921277	0.200492	3.35941e-06	474	6	0.9526	0.000554302	IGF1R	2	2
1738	IGF1R_3801	GDSC2	TFAP2C	gain.cnaPANCAN365	0.179699	0.198435	0.364895	377	6	-0.659789	0.198382	0.000821363	474	6	0.9526	0.0405732	IGF1R	2	2
1738	IGF1R_3801	GDSC2	IRS2	ALK_mut	-0.237836	0.355618	0.503499	377	6	-1.61562	0.377736	1.56538e-05	474	6	0.9526	0.0038743	IGF1R	1	1
1738	IGF1R_3801	GDSC2	IGF1R	ALK_mut	-0.237836	0.355618	0.503499	377	6	-1.27916	0.377848	0.000658918	474	6	0.9526	0.0616844	IGF1R	T	T
1738	IGF1R_3801	GDSC2	IRS2	loss.cnaPANCAN315..NF1.SUZ12.	-0.106693	0.184803	0.563627	377	6	-0.786991	0.220096	0.000318032	474	6	0.9526	0.0367602	IGF1R	1	1
1738	IGF1R_3801	GDSC2	TFAP2C	gain.cnaPANCAN367..ARFGAP1.GNAS.	0.081828	0.155232	0.598034	377	6	-0.577493	0.149503	9.87346e-05	474	6	0.9526	0.00698195	IGF1R	2	2
1738	IGF1R_3801	GDSC2	TFAP2C	gain.cnaPANCAN364..STK4.	0.0955269	0.192005	0.618763	377	6	-0.614566	0.187264	0.000964492	474	6	0.9526	0.0405732	IGF1R	2	2
1036	PLX-4720	GDSC2	TIPRL	gain.cnaPANCAN239..FOXP1.MITF.	-0.724549	0.280405	0.00947005	408	6	-1.20617	0.299371	4.82062e-05	474	6	0.952687	0.0121239	BRAF	2	2
1971	Serabelisib	GDSC2	RICTOR	loss.cnaPANCAN379	0.58362	0.260494	0.0245992	393	6	0.813777	0.240208	0.000653027	474	6	0.952835	0.0630824	PIK3CA	1	1
1259	Talazoparib	GDSC1	RHNO1	loss.cnaPANCAN180	-0.207495	0.258537	0.422054	446	6	-0.830318	0.256113	0.00111336	474	6	0.954535	0.0795259	PARP1;PARP2	No link; Drug target(s) not in CRISPR screen	-
2108	PD0166285	GDSC2	EXT2	KRAS_mut	0.0837468	0.102411	0.413299	387	6	0.499453	0.120752	2.98949e-05	474	6	0.954644	0.0142331	WEE1;CHEK1;PKMYT1	4	4
271	VNLG/124	GDSC1	MEF2D	XRN1_mut	-0.671617	0.301063	0.0252882	454	6	-1.41235	0.366583	0.000102995	474	6	0.955526	0.0476462	HDAC7;HDAC8;HDAC6;RARA;HDAC9;HDAC4;HDAC5;HDAC1;HDAC10;HDAC3;HDAC2	1	1
271	VNLG/124	GDSC1	BCL2	XRN1_mut	-0.671617	0.301063	0.0252882	454	6	-1.29616	0.338738	0.000115024	474	6	0.955526	0.0293886	HDAC7;HDAC8;HDAC6;RARA;HDAC9;HDAC4;HDAC5;HDAC1;HDAC10;HDAC3;HDAC2	2	2
271	VNLG/124	GDSC1	FLI1	loss.cnaPANCAN119	-0.487183	0.239648	0.0415939	454	6	-0.970646	0.279266	0.000468475	474	6	0.955526	0.0790466	HDAC7;HDAC8;HDAC6;RARA;HDAC9;HDAC4;HDAC5;HDAC1;HDAC10;HDAC3;HDAC2	No link; Gene not in network	-
2271	CP-724714	GDSC2	ERBB3	gain.cnaPANCAN143..NOTCH1.	-0.821433	0.343222	0.0162955	387	6	-2.26955	0.347119	2.18135e-11	474	6	0.956257	5.21343e-09	ERBB2	1	1
194	Luminespib	GDSC1	HNF1A	B2M_mut	0.144166	0.365945	0.693588	428	6	-1.33766	0.376935	0.000353307	474	6	0.956589	0.0340588	HSP90AB1;HSP90AA1	No link; Drug target(s) not in CRISPR screen	-
194	Luminespib	GDSC1	HNF1A	DHX9_mut	0.167143	0.429769	0.697314	428	6	-1.91838	0.463764	2.98481e-05	474	6	0.956589	0.00788723	HSP90AB1;HSP90AA1	No link; Drug target(s) not in CRISPR screen	-
1016	Temsirolimus	GDSC1	HDAC1	ARID4A_mut	-0.478417	0.418772	0.252896	407	6	-1.72049	0.397148	1.20918e-05	474	6	0.956717	0.00195082	MTOR	2	2
1016	Temsirolimus	GDSC1	HDAC1	BMPR2_mut	0.357612	0.351181	0.308222	407	6	-1.11064	0.345624	0.00123289	474	6	0.956717	0.0622719	MTOR	2	2
1016	Temsirolimus	GDSC1	HDAC1	TRIO_mut	-0.377123	0.45642	0.408459	407	6	-1.66078	0.430006	9.89505e-05	474	6	0.956717	0.0095784	MTOR	2	2
1016	Temsirolimus	GDSC1	HDAC1	ERBB2_mut	0.17935	0.444341	0.686454	407	6	-1.72114	0.441491	8.48528e-05	474	6	0.956717	0.0095784	MTOR	2	2
1421	FGFR_0939	GDSC1	TRIM71	MLH3_mut	-0.305099	0.428501	0.476334	460	6	-1.71577	0.444515	9.99468e-05	474	6	0.959067	0.0256364	FGFR4	2	2
1135	AZD4547	GDSC1	USP8	loss.cnaPANCAN168	0.585089	0.34654	0.0908188	444	6	-1.27975	0.35561	0.000290435	474	6	0.959907	0.072754	FGFR1;FGFR2;FGFR3	2	2
1135	AZD4547	GDSC1	USP8	loss.cnaPANCAN391..ING1.IRS2.TFDP1.	0.149593	0.155993	0.33732	444	6	-0.629201	0.174147	0.000274445	474	6	0.959907	0.072754	FGFR1;FGFR2;FGFR3	2	2
282	Pelitinib	GDSC1	EGFR	HLA.A_mut	-0.415891	0.366361	0.255958	456	6	-1.432	0.371634	0.000102773	474	6	0.960549	0.0526195	EGFR	T	T
282	Pelitinib	GDSC1	SHC1	AXIN1_mut	-0.322719	0.431553	0.454438	456	6	-2.2062	0.452513	7.88105e-07	474	6	0.960549	0.00040351	EGFR	1	1
1403	AZD6094	GDSC1	MET	loss.cnaPANCAN40	-0.515251	0.258543	0.0457963	456	6	-1.25851	0.306359	3.39461e-05	474	6	0.960997	0.0171425	MET	T	T
1091	BMS-536924	GDSC1	TUBD1	ATRX_mut	-0.385514	0.416249	0.354135	454	6	-1.77061	0.409195	1.23829e-05	474	6	0.961093	0.00636481	IGF1R;INSR	3	3
1712	Eg5_9814	GDSC2	TUBGCP3	loss.cnaPANCAN390	-0.0334787	0.173675	0.847138	377	6	-0.94152	0.231424	4.05034e-05	474	6	0.961559	0.0100246	KIF11	No link; Drug target(s) not in CRISPR screen	-
185	Linsitinib	GDSC1	IRS2	loss.cnaPANCAN290	-0.169131	0.37997	0.656198	430	6	-1.23724	0.390174	0.00143249	474	6	0.961615	0.0765589	IGF1R;INSR	1	1
185	Linsitinib	GDSC1	CPD	loss.cnaPANCAN398	-0.101327	0.318062	0.750033	430	6	-1.09828	0.309753	0.000357621	474	6	0.961698	0.0860079	IGF1R;INSR	3	3
1463	AZD1332	GDSC2	FGFR2	gain.cnaPANCAN57..CAT.	0.25659	0.224205	0.252028	377	6	-0.847161	0.240317	0.000387249	474	6	0.963189	0.0638961	NTRK1;NTRK3;NTRK2	No link; Drug target(s) not in CRISPR screen	-
1463	AZD1332	GDSC2	FGFR2	loss.cnaPANCAN226	-0.338939	0.316199	0.28339	377	6	-1.29572	0.386098	0.000735132	474	6	0.963189	0.0909726	NTRK1;NTRK3;NTRK2	No link; Drug target(s) not in CRISPR screen	-
1463	AZD1332	GDSC2	FGFR2	gain.cnaPANCAN411..BLM.CRTC3.FANCI.IDH2.NR2F2.PCSK6.	-0.228238	0.232518	0.325992	377	6	-1.04399	0.245489	1.75379e-05	474	6	0.963189	0.00868125	NTRK1;NTRK3;NTRK2	No link; Drug target(s) not in CRISPR screen	-
1463	AZD1332	GDSC2	FGFR2	RNF43_mut	-0.119372	0.21809	0.584064	377	6	-0.951973	0.264436	0.000288967	474	6	0.963189	0.0638961	NTRK1;NTRK3;NTRK2	No link; Drug target(s) not in CRISPR screen	-
1463	AZD1332	GDSC2	EXT2	KRAS_mut	0.0586209	0.108813	0.590001	377	6	0.499453	0.120752	2.98949e-05	474	6	0.963189	0.0147393	NTRK1;NTRK3;NTRK2	No link; Drug target(s) not in CRISPR screen	-
2014	Brigatinib	GDSC2	IGF1R	ALK_mut	-0.292638	0.352495	0.406225	391	6	-1.27916	0.377848	0.000658918	474	6	0.963529	0.060189	ALK;EGFR;ROS1;FLT3	2	2
2014	Brigatinib	GDSC2	IGF1R	gain.cnaPANCAN384..ERCC5.ING1.IRS2.TFDP1.	-0.109951	0.207168	0.595537	391	6	-0.85049	0.232696	0.000232232	474	6	0.963529	0.0446278	ALK;EGFR;ROS1;FLT3	2	2
1794	Idelalisib	GDSC2	PIK3CB	WNK1_mut	-0.3703	0.321752	0.249373	387	6	-1.2447	0.390816	0.00136422	474	6	0.963587	0.0958102	PIK3CD	No link; Drug target(s) not in CRISPR screen	-
1794	Idelalisib	GDSC2	PDCL	EZH2_mut	0.348431	0.339325	0.304168	387	6	-1.56704	0.306826	2.22228e-07	474	6	0.963587	0.000106225	PIK3CD	No link; Drug target(s) not in CRISPR screen	-
1794	Idelalisib	GDSC2	PIK3CB	gain.cnaPANCAN130..RHEB.	-0.226593	0.231271	0.326898	387	6	-0.826767	0.254953	0.00111012	474	6	0.963587	0.0958102	PIK3CD	No link; Drug target(s) not in CRISPR screen	-
1794	Idelalisib	GDSC2	PIK3CB	gain.cnaPANCAN241..NCK1.STAG1.	-0.34364	0.361756	0.34187	387	6	-1.29632	0.416116	0.00173972	474	6	0.963587	0.0958102	PIK3CD	No link; Drug target(s) not in CRISPR screen	-
2046	MK-8776	GDSC2	RAD17	loss.cnaPANCAN418	-0.424856	0.345947	0.218965	391	6	-1.40575	0.408603	0.000535889	474	6	0.963863	0.0862781	CDK2;CHEK2;CHEK1	1	1
1449	AZD1208	GDSC1	BIRC2	loss.cnaPANCAN167	-0.273039	0.335139	0.415072	457	6	-1.3502	0.344642	7.81633e-05	474	6	0.96471	0.0231765	PIM3;PIM2;PIM1	No link; Drug target(s) not in CRISPR screen	-
1971	Serabelisib	GDSC2	RICTOR	gain.cnaPANCAN344..MYCN.	0.367969	0.186444	0.0478686	393	6	0.683256	0.183608	0.00017761	474	6	0.965229	0.0285953	PIK3CA	1	1
1553	Uprosertib	GDSC2	RICTOR	gain.cnaPANCAN344..MYCN.	0.491597	0.204088	0.0156038	379	6	0.683256	0.183608	0.00017761	474	6	0.965488	0.0293057	AKT1;AKT3;AKT2	1	1
1016	Temsirolimus	GDSC1	HDAC1	CTCF_mut	0.0846546	0.282941	0.764778	407	6	-1.00478	0.277523	0.000266427	474	6	0.96556	0.0214918	MTOR	2	2
1135	AZD4547	GDSC1	FGFR2	loss.cnaPANCAN226	0.3486	0.388415	0.369238	444	6	-1.29572	0.386098	0.000735132	474	6	0.96651	0.0920753	FGFR1;FGFR2;FGFR3	T	T
1451	PLK_6522	GDSC1	STAC2	gain.cnaPANCAN301..CDK12.ERBB2.MED24.	0.133642	0.18909	0.479592	456	6	0.881149	0.195044	4.93563e-06	474	6	0.966737	0.00252704	PLK3;PLK2;PLK1	No link; Drug target(s) not in CRISPR screen	-
1936	Savolitinib	GDSC2	PTPN11	NRAS_mut	0.126207	0.195484	0.518418	393	6	0.980519	0.214385	3.73968e-06	474	6	0.966779	0.000903133	MET	1	1
1458	PARP_9495	GDSC1	RHNO1	FAM123B_mut	0.184998	0.314661	0.556505	452	6	-1.28243	0.327687	7.95447e-05	474	6	0.967514	0.020443	PARP1;PARP2;PARP7	No link; Drug target(s) not in CRISPR screen	-
1437	MCT4_1422	GDSC1	FLT3	FLT3_mut	-0.564224	0.31216	0.0701845	458	6	-2.01875	0.30605	1.42304e-11	474	6	0.96753	7.3002e-09	SLC16A3	No link; Drug target(s) not in CRISPR screen	-
1437	MCT4_1422	GDSC1	SOAT1	KRAS_mut	-0.12746	0.114276	0.264369	458	6	-0.444297	0.122221	0.000251326	474	6	0.96753	0.0851292	SLC16A3	No link; Drug target(s) not in CRISPR screen	-
1437	MCT4_1422	GDSC1	SOAT1	MLLT4_mut	0.269899	0.249594	0.279232	458	6	-0.966002	0.270983	0.000331888	474	6	0.96753	0.0851292	SLC16A3	No link; Drug target(s) not in CRISPR screen	-
1794	Idelalisib	GDSC2	PIK3CB	gain.cnaPANCAN242..PIK3CB.	-0.257684	0.334018	0.440255	387	6	-1.2324	0.387945	0.00140387	474	6	0.967903	0.0958102	PIK3CD	No link; Drug target(s) not in CRISPR screen	-
1794	Idelalisib	GDSC2	PIK3CB	ITSN1_mut	-0.281649	0.389318	0.469259	387	6	-1.54099	0.431293	0.000321451	474	6	0.967903	0.0512179	PIK3CD	No link; Drug target(s) not in CRISPR screen	-
1058	Pictilisib	GDSC2	RICTOR	CUX1_mut	-0.484844	0.339387	0.152594	397	6	-1.66775	0.404429	3.16258e-05	474	6	0.968331	0.0081336	PIK3CD;PIK3CA;PIK3CG;PIK3CB	1	1
1058	Pictilisib	GDSC2	MLST8	CUX1_mut	-0.484844	0.339387	0.152594	397	6	-1.82169	0.405469	5.57813e-06	474	6	0.968331	0.00270539	PIK3CD;PIK3CA;PIK3CG;PIK3CB	2	2
2252	Selumetinib	GDSC2	FOXA1	gain.cnaPANCAN301..CDK12.ERBB2.MED24.	0.320377	0.254749	0.208068	391	6	-1.10047	0.24935	8.20561e-06	474	6	0.968439	0.00395511	MAP2K1;MAP2K2	No link; Drug target(s) not in CRISPR screen	-
2252	Selumetinib	GDSC2	MAPK1	gain.cnaPANCAN367..ARFGAP1.GNAS.	-0.256071	0.211996	0.22665	391	6	-0.672965	0.191518	0.000404621	474	6	0.968439	0.0975136	MAP2K1;MAP2K2	No link; Drug target(s) not in CRISPR screen	-
2252	Selumetinib	GDSC2	RBM17	CIC_mut	0.310252	0.413069	0.452434	391	6	-1.37792	0.389697	0.000371539	474	6	0.968439	0.0447704	MAP2K1;MAP2K2	No link; Drug target(s) not in CRISPR screen	-
2252	Selumetinib	GDSC2	FOXA1	gain.cnaPANCAN302..CLTC.PPM1D.	0.156541	0.248492	0.528612	391	6	-1.01181	0.24758	3.73177e-05	474	6	0.968439	0.00599571	MAP2K1;MAP2K2	No link; Drug target(s) not in CRISPR screen	-
2252	Selumetinib	GDSC2	FOXA1	CUX1_mut	0.191289	0.410255	0.640977	391	6	-1.75213	0.427106	3.4814e-05	474	6	0.968439	0.00599571	MAP2K1;MAP2K2	No link; Drug target(s) not in CRISPR screen	-
2252	Selumetinib	GDSC2	RBM17	loss.cnaPANCAN30..LARP4B.	-0.0388362	0.217735	0.858434	391	6	-0.898995	0.201857	6.7537e-06	474	6	0.968439	0.00325529	MAP2K1;MAP2K2	No link; Drug target(s) not in CRISPR screen	-
2252	Selumetinib	GDSC2	RBM17	loss.cnaPANCAN180	-0.0516325	0.343302	0.880448	391	6	-1.13213	0.302207	0.000160412	474	6	0.968439	0.0386593	MAP2K1;MAP2K2	No link; Drug target(s) not in CRISPR screen	-
1403	AZD6094	GDSC1	MET	loss.cnaPANCAN396	-0.0992969	0.29605	0.737304	456	6	-1.07171	0.30933	0.000488723	474	6	0.969177	0.0837345	MET	T	T
1016	Temsirolimus	GDSC2	IRS2	gain.cnaPANCAN273	0.038096	0.229115	0.867939	387	6	-1.01463	0.284395	0.000328179	474	6	0.969333	0.0354977	MTOR	1	1
1497	AZD4547	GDSC1	FGFR2	gain.cnaPANCAN411..BLM.CRTC3.FANCI.IDH2.NR2F2.PCSK6.	-0.597592	0.25178	0.0172559	435	6	-1.04399	0.245489	1.75379e-05	474	6	0.970063	0.00890924	FGFR1;FGFR2;FGFR3	T	T
1497	AZD4547	GDSC1	EXTL3	KRAS_mut	0.27662	0.12392	0.0251763	435	6	0.495618	0.120511	3.32412e-05	474	6	0.970063	0.0168865	FGFR1;FGFR2;FGFR3	No link; No connection	-
1497	AZD4547	GDSC1	EXT2	KRAS_mut	0.27662	0.12392	0.0251763	435	6	0.499453	0.120752	2.98949e-05	474	6	0.970063	0.0151264	FGFR1;FGFR2;FGFR3	2	2
1497	AZD4547	GDSC1	FGFR2	RNF43_mut	-0.551781	0.263027	0.0354528	435	6	-0.951973	0.264436	0.000288967	474	6	0.970063	0.0655742	FGFR1;FGFR2;FGFR3	T	T
1497	AZD4547	GDSC1	EXT2	BRAF_mut	0.336896	0.175895	0.0549363	435	6	0.684822	0.172036	5.95527e-05	474	6	0.970063	0.0151264	FGFR1;FGFR2;FGFR3	2	2
1497	AZD4547	GDSC1	FGFR2	loss.cnaPANCAN226	-0.74989	0.398258	0.0591902	435	6	-1.29572	0.386098	0.000735132	474	6	0.970063	0.0933617	FGFR1;FGFR2;FGFR3	T	T
1497	AZD4547	GDSC1	FGFR2	gain.cnaPANCAN57..CAT.	-0.354037	0.238303	0.136869	435	6	-0.847161	0.240317	0.000387249	474	6	0.970063	0.0655742	FGFR1;FGFR2;FGFR3	T	T
1497	AZD4547	GDSC1	FGFR1	loss.cnaPANCAN104	-0.507744	0.434141	0.241817	435	6	-1.93809	0.451067	1.42859e-05	474	6	0.970063	0.00725724	FGFR1;FGFR2;FGFR3	T	T
1411	EGFRM_5104	GDSC1	MIEN1	loss.cnaPANCAN294	-0.664916	0.382419	0.0815802	458	6	-1.16271	0.347377	0.000759481	474	6	0.970419	0.0964541	EGFR	No link; Gene not in network	-
1411	EGFRM_5104	GDSC1	SHC1	AXIN1_mut	0.696254	0.440118	0.113162	458	6	-2.2062	0.452513	7.88105e-07	474	6	0.970419	0.000400357	EGFR	1	1
1411	EGFRM_5104	GDSC1	GRB2	BRAF_mut	0.318525	0.201593	0.113603	458	6	0.91568	0.201455	4.30524e-06	474	6	0.970419	0.00109353	EGFR	1	1
1411	EGFRM_5104	GDSC1	ERBB3	PLXNB2_mut	-0.509348	0.42988	0.235712	458	6	-1.49272	0.425113	0.000408514	474	6	0.970419	0.0691751	EGFR	1	1
1411	EGFRM_5104	GDSC1	MIEN1	PCDH18_mut	-0.356161	0.43878	0.416792	458	6	-2.11187	0.443067	1.39903e-06	474	6	0.970419	0.000355353	EGFR	No link; Gene not in network	-
1013	Nilotinib	GDSC1	BCL11A	loss.cnaPANCAN386	-0.127461	0.184508	0.489548	390	6	-0.565371	0.162063	0.000445927	474	6	0.970719	0.0533997	ABL1	No link; Drug target(s) not in CRISPR screen	-
1013	Nilotinib	GDSC1	WT1	loss.cnaPANCAN43	0.195208	0.285752	0.494391	390	6	-0.99092	0.311056	0.00136044	474	6	0.970719	0.0814563	ABL1	No link; Drug target(s) not in CRISPR screen	-
1013	Nilotinib	GDSC1	WT1	ABCB1_mut	-0.18444	0.318084	0.561935	390	6	-1.21527	0.34684	0.000420537	474	6	0.970719	0.0335728	ABL1	No link; Drug target(s) not in CRISPR screen	-
1013	Nilotinib	GDSC1	WT1	loss.cnaPANCAN250..SRGAP3.	0.0530517	0.115702	0.646536	390	6	-0.376518	0.11659	0.00116464	474	6	0.970719	0.0796947	ABL1	No link; Drug target(s) not in CRISPR screen	-
1013	Nilotinib	GDSC1	FLI1	gain.cnaPANCAN86	-0.0815135	0.178468	0.647815	390	6	-0.589579	0.173293	0.00061876	474	6	0.970719	0.0987954	ABL1	No link; Drug target(s) not in CRISPR screen	-
1013	Nilotinib	GDSC1	WT1	CHD4_mut	0.117199	0.287824	0.683836	390	6	-1.05211	0.298611	0.000390002	474	6	0.970719	0.0335728	ABL1	No link; Drug target(s) not in CRISPR screen	-
1013	Nilotinib	GDSC1	PLCG2	INPPL1_mut	-0.100354	0.26192	0.701582	390	6	-0.875899	0.260536	0.000719036	474	6	0.970719	0.0861045	ABL1	No link; Drug target(s) not in CRISPR screen	-
1013	Nilotinib	GDSC1	FLI1	loss.cnaPANCAN119	-0.0917942	0.300681	0.760133	390	6	-0.970646	0.279266	0.000468475	474	6	0.970719	0.0987954	ABL1	No link; Drug target(s) not in CRISPR screen	-
1013	Nilotinib	GDSC1	FLI1	EWSR1.FLI1_mut	-0.0996464	0.329148	0.762074	390	6	-4.29363	0.349775	2.4665e-41	474	6	0.970719	1.18145e-38	ABL1	No link; Drug target(s) not in CRISPR screen	-
1013	Nilotinib	GDSC1	WT1	loss.cnaPANCAN264	-0.100309	0.340436	0.768249	390	6	-1.51511	0.371086	3.79694e-05	474	6	0.970719	0.00801618	ABL1	No link; Drug target(s) not in CRISPR screen	-
1013	Nilotinib	GDSC1	PBX2	loss.cnaPANCAN82	-0.0448375	0.21554	0.835206	390	6	-0.72205	0.212346	0.000623095	474	6	0.970778	0.0904697	ABL1	No link; Drug target(s) not in CRISPR screen	-
1013	Nilotinib	GDSC1	BCL11A	loss.cnaPANCAN381..ARFGAP3.	0.0210693	0.167746	0.900046	390	6	-0.555764	0.152594	0.000244464	474	6	0.970778	0.0533997	ABL1	No link; Drug target(s) not in CRISPR screen	-
2168	Ponatinib	GDSC2	FGFR2	gain.cnaPANCAN57..CAT.	-0.0793672	0.190169	0.676388	387	6	-0.847161	0.240317	0.000387249	474	6	0.970804	0.0617017	PDGFRA;ABL1;FGFR1;KDR;SRC;PDGFRB	2	2
1053	MK-2206	GDSC2	RICTOR	CUX1_mut	-0.444359	0.331167	0.17917	399	6	-1.66775	0.404429	3.16258e-05	474	6	0.970815	0.008251	AKT1;AKT2	1	1
1053	MK-2206	GDSC2	MLST8	CUX1_mut	-0.444359	0.331167	0.17917	399	6	-1.82169	0.405469	5.57813e-06	474	6	0.970815	0.00274444	AKT1;AKT2	1	1
1053	MK-2206	GDSC2	AKT1	ABCB1_mut	-0.198137	0.312775	0.526315	399	6	-1.46898	0.36313	4.48606e-05	474	6	0.970815	0.0110357	AKT1;AKT2	T	T
1053	MK-2206	GDSC2	AKT1	RNF43_mut	0.140832	0.23083	0.541693	399	6	-1.09283	0.286097	0.000118274	474	6	0.970815	0.019397	AKT1;AKT2	T	T
1135	AZD4547	GDSC1	FGFR2	gain.cnaPANCAN57..CAT.	-0.0816682	0.220611	0.711219	444	6	-0.847161	0.240317	0.000387249	474	6	0.971465	0.0646706	FGFR1;FGFR2;FGFR3	T	T
1050	ZM447439	GDSC2	ZBTB10	INPPL1_mut	0.246045	0.172497	0.153224	391	6	-0.85787	0.253923	0.000676162	474	6	0.971495	0.0809704	AURKA;AURKB	No link; Drug target(s) not in CRISPR screen	-
1050	ZM447439	GDSC2	ZBTB10	CHD9_mut	0.239544	0.187882	0.201852	391	6	-0.910389	0.285336	0.00133701	474	6	0.971495	0.0914894	AURKA;AURKB	No link; Drug target(s) not in CRISPR screen	-
1050	ZM447439	GDSC2	ZBTB10	CUX1_mut	0.292067	0.261567	0.263782	391	6	-1.42483	0.398209	0.000315027	474	6	0.971495	0.0502993	AURKA;AURKB	No link; Drug target(s) not in CRISPR screen	-
1050	ZM447439	GDSC2	ZBTB10	loss.cnaPANCAN357..ACVR2A.	0.127499	0.202704	0.529251	391	6	-0.949694	0.294724	0.00119454	474	6	0.971495	0.0914894	AURKA;AURKB	No link; Drug target(s) not in CRISPR screen	-
1050	ZM447439	GDSC2	MMS22L	loss.cnaPANCAN229	-0.122163	0.196789	0.534643	391	6	-0.893521	0.223246	5.41718e-05	474	6	0.971495	0.0259483	AURKA;AURKB	No link; Drug target(s) not in CRISPR screen	-
2075	EGFR_8897	GDSC2	GRB2	NRAS_mut	0.328766	0.210076	0.117007	388	6	1.19348	0.2233	5.69876e-08	474	6	0.972475	2.74111e-05	EGFR	1	1
2316	eCF309	GDSC2	IRS2	gain.cnaPANCAN273	0.232893	0.249159	0.349662	387	6	-1.01463	0.284395	0.000328179	474	6	0.972668	0.0354977	MTOR	1	1
2316	eCF309	GDSC2	IRS2	loss.cnaPANCAN288	0.235043	0.32075	0.463531	387	6	-1.36291	0.425067	0.00126437	474	6	0.972668	0.0760814	MTOR	1	1
2316	eCF309	GDSC2	IRS2	loss.cnaPANCAN315..NF1.SUZ12.	0.0962441	0.179834	0.592454	387	6	-0.786991	0.220096	0.000318032	474	6	0.972668	0.0354977	MTOR	1	1
1091	BMS-536924	GDSC2	IRS2	ALK_mut	-0.549754	0.355521	0.121456	393	6	-1.61562	0.377736	1.56538e-05	474	6	0.973304	0.00378038	IGF1R;INSR	1	1
1091	BMS-536924	GDSC2	IGF1R	ALK_mut	-0.549754	0.355521	0.121456	393	6	-1.27916	0.377848	0.000658918	474	6	0.973304	0.060189	IGF1R;INSR	T	T
1091	BMS-536924	GDSC2	IRS2	loss.cnaPANCAN381..ARFGAP3.	-0.26953	0.182914	0.140057	393	6	-0.664336	0.203819	0.00104574	474	6	0.973304	0.0768772	IGF1R;INSR	1	1
326	GSK690693	GDSC1	RICTOR	gain.cnaPANCAN344..MYCN.	0.439351	0.194704	0.0236445	455	6	0.683256	0.183608	0.00017761	474	6	0.973532	0.0303122	AKT1;AKT3;AKT2	1	1
326	GSK690693	GDSC1	MLST8	CUX1_mut	-0.477973	0.378373	0.206107	455	6	-1.82169	0.405469	5.57813e-06	474	6	0.973532	0.002856	AKT1;AKT3;AKT2	1	1
326	GSK690693	GDSC1	RICTOR	CUX1_mut	-0.477973	0.378373	0.206107	455	6	-1.66775	0.404429	3.16258e-05	474	6	0.973532	0.0085864	AKT1;AKT3;AKT2	1	1
326	GSK690693	GDSC1	RICTOR	loss.cnaPANCAN379	0.259134	0.274674	0.345228	455	6	0.813777	0.240208	0.000653027	474	6	0.973532	0.06687	AKT1;AKT3;AKT2	1	1
2020	Poziotinib	GDSC2	GRB2	BRAF_mut	0.505029	0.216045	0.0189843	391	6	0.91568	0.201455	4.30524e-06	474	6	0.973752	0.00103972	EGFR;ERBB2	1	1
2020	Poziotinib	GDSC2	HAP1	gain.cnaPANCAN300	-0.690147	0.336069	0.0394794	391	6	-1.11903	0.301369	0.000183579	474	6	0.973752	0.0886687	EGFR;ERBB2	No link; Gene not in network	-
2020	Poziotinib	GDSC2	PGAP3	gain.cnaPANCAN300	-0.690147	0.336069	0.0394794	391	6	-1.76781	0.307544	4.84767e-09	474	6	0.973752	2.34143e-06	EGFR;ERBB2	No link; Gene not in network	-
2020	Poziotinib	GDSC2	GRB2	NRAS_mut	0.379997	0.236401	0.107377	391	6	1.19348	0.2233	5.69876e-08	474	6	0.973752	2.7525e-05	EGFR;ERBB2	1	1
2020	Poziotinib	GDSC2	EGFR	HLA.A_mut	-0.529397	0.34997	0.129794	391	6	-1.432	0.371634	0.000102773	474	6	0.973752	0.0496391	EGFR;ERBB2	T	T
2020	Poziotinib	GDSC2	ERBB3	gain.cnaPANCAN143..NOTCH1.	-0.462652	0.391605	0.237015	391	6	-2.26955	0.347119	2.18135e-11	474	6	0.973752	5.26797e-09	EGFR;ERBB2	1	1
1510	Linsitinib	GDSC2	IRS1	gain.cnaPANCAN352..PMS1.	0.538078	0.335667	0.108375	409	6	-1.41809	0.379053	0.000163772	474	6	0.973779	0.013123	IGF1R;INSR	1	1
1510	Linsitinib	GDSC2	PIK3CB	AKAP9_mut	0.378152	0.259274	0.144178	409	6	-1.17259	0.298188	7.33832e-05	474	6	0.973779	0.0309314	IGF1R;INSR	1	1
1510	Linsitinib	GDSC2	IGF1R	gain.cnaPANCAN384..ERCC5.ING1.IRS2.TFDP1.	-0.272065	0.205643	0.185366	409	6	-0.85049	0.232696	0.000232232	474	6	0.973779	0.0464757	IGF1R;INSR	T	T
1510	Linsitinib	GDSC2	IRS2	gain.cnaPANCAN384..ERCC5.ING1.IRS2.TFDP1.	-0.272065	0.205643	0.185366	409	6	-0.807847	0.228462	0.000371315	474	6	0.973779	0.0373543	IGF1R;INSR	1	1
1510	Linsitinib	GDSC2	IRS2	loss.cnaPANCAN381..ARFGAP3.	-0.23654	0.182946	0.195571	409	6	-0.664336	0.203819	0.00104574	474	6	0.973984	0.0800606	IGF1R;INSR	1	1
1432	AZD1480	GDSC1	EXT2	BRAF_mut	0.306521	0.161911	0.0578461	458	6	0.684822	0.172036	5.95527e-05	474	6	0.974091	0.015305	JAK1;JAK2	No link; Drug target(s) not in CRISPR screen	-
1432	AZD1480	GDSC1	FGFR2	loss.cnaPANCAN226	-0.581314	0.35305	0.0991498	458	6	-1.29572	0.386098	0.000735132	474	6	0.974091	0.0944644	JAK1;JAK2	No link; Drug target(s) not in CRISPR screen	-
1432	AZD1480	GDSC1	FGFR2	gain.cnaPANCAN57..CAT.	-0.310824	0.221681	0.160429	458	6	-0.847161	0.240317	0.000387249	474	6	0.974091	0.0663486	JAK1;JAK2	No link; Drug target(s) not in CRISPR screen	-
1432	AZD1480	GDSC1	FGFR2	RNF43_mut	-0.325352	0.243187	0.180512	458	6	-0.951973	0.264436	0.000288967	474	6	0.974091	0.0663486	JAK1;JAK2	No link; Drug target(s) not in CRISPR screen	-
1432	AZD1480	GDSC1	EXT2	KRAS_mut	0.137522	0.114499	0.229353	458	6	0.499453	0.120752	2.98949e-05	474	6	0.974091	0.015305	JAK1;JAK2	No link; Drug target(s) not in CRISPR screen	-
2022	PF-06747775	GDSC2	HAP1	gain.cnaPANCAN300	-0.701897	0.334182	0.035178	391	6	-1.11903	0.301369	0.000183579	474	6	0.974205	0.0886687	EGFR	No link; Gene not in network	-
2022	PF-06747775	GDSC2	GRB2	NRAS_mut	0.484072	0.232861	0.037107	391	6	1.19348	0.2233	5.69876e-08	474	6	0.974205	2.7525e-05	EGFR	1	1
2022	PF-06747775	GDSC2	GRB2	BRAF_mut	0.372233	0.209927	0.075612	391	6	0.91568	0.201455	4.30524e-06	474	6	0.974205	0.00103972	EGFR	1	1
2022	PF-06747775	GDSC2	EGFR	HLA.A_mut	-0.343816	0.355596	0.333319	391	6	-1.432	0.371634	0.000102773	474	6	0.974205	0.0496391	EGFR	T	T
2022	PF-06747775	GDSC2	GAB1	gain.cnaPANCAN127..AKAP9.	-0.168675	0.235422	0.47355	391	6	-0.806085	0.208508	9.74042e-05	474	6	0.974205	0.0470462	EGFR	1	1
1926	GNE-317	GDSC2	RICTOR	PIK3CA_mut	-0.233248	0.118477	0.0484268	393	6	-0.535471	0.130265	3.35406e-05	474	6	0.974589	0.00810006	PIK3CD;PIK3CA;PIK3CG;PIK3CB	1	1
1168	Erlotinib	GDSC2	GRB2	NRAS_mut	0.491223	0.211226	0.0196144	393	6	1.19348	0.2233	5.69876e-08	474	6	0.975173	2.7525e-05	EGFR	1	1
1168	Erlotinib	GDSC2	EGFR	HLA.A_mut	-0.566384	0.34904	0.104073	393	6	-1.432	0.371634	0.000102773	474	6	0.975173	0.0496391	EGFR	T	T
1168	Erlotinib	GDSC2	GRB2	BRAF_mut	0.288899	0.17992	0.107758	393	6	0.91568	0.201455	4.30524e-06	474	6	0.975173	0.00103972	EGFR	1	1
1444	AZD8186	GDSC1	RICTOR	loss.cnaPANCAN379	0.296904	0.297329	0.317739	458	6	0.813777	0.240208	0.000653027	474	6	0.97565	0.0670006	PIK3CD;PIK3CB	1	1
1444	AZD8186	GDSC1	PDCL	EZH2_mut	-0.296992	0.310784	0.339022	458	6	-1.56704	0.306826	2.22228e-07	474	6	0.97565	0.000114003	PIK3CD;PIK3CB	2	2
1430	IGFR_3801	GDSC1	FGFR2	gain.cnaPANCAN411..BLM.CRTC3.FANCI.IDH2.NR2F2.PCSK6.	-0.170549	0.234342	0.466621	459	6	-1.04399	0.245489	1.75379e-05	474	6	0.97597	0.00896185	IGF1R	2	2
1430	IGFR_3801	GDSC1	IRS2	loss.cnaPANCAN381..ARFGAP3.	0.0919869	0.186272	0.621379	459	6	-0.664336	0.203819	0.00104574	474	6	0.97597	0.0813339	IGF1R	1	1
1430	IGFR_3801	GDSC1	FURIN	gain.cnaPANCAN273	-0.0983562	0.255786	0.700566	459	6	-1.0871	0.287931	0.000142133	474	6	0.97597	0.036315	IGF1R	3	3
1430	IGFR_3801	GDSC1	IGF1R	gain.cnaPANCAN273	-0.0983562	0.255786	0.700566	459	6	-1.28915	0.291157	7.65908e-06	474	6	0.97597	0.00391379	IGF1R	T	T
1430	IGFR_3801	GDSC1	IRS2	gain.cnaPANCAN273	-0.0983562	0.255786	0.700566	459	6	-1.01463	0.284395	0.000328179	474	6	0.97597	0.0379484	IGF1R	1	1
1430	IGFR_3801	GDSC1	IRS2	loss.cnaPANCAN290	-0.0742748	0.349812	0.831847	459	6	-1.23724	0.390174	0.00143249	474	6	0.97597	0.0813339	IGF1R	1	1
2303	G-5555	GDSC2	PAK2	gain.cnaPANCAN85..SOX17.	-0.245449	0.24333	0.3128	391	6	-1.01311	0.232353	1.05829e-05	474	6	0.976107	0.00509037	PAK1	No link; Drug target(s) not in CRISPR screen	-
1013	Nilotinib	GDSC1	WT1	gain.cnaPANCAN29..KAT6B.	0.0254636	0.243025	0.916552	390	6	-0.907384	0.241634	0.000154588	474	6	0.976513	0.0185119	ABL1	No link; Drug target(s) not in CRISPR screen	-
1971	Serabelisib	GDSC2	RICTOR	CUX1_mut	-0.527947	0.32915	0.10814	393	6	-1.66775	0.404429	3.16258e-05	474	6	0.976653	0.00810006	PIK3CA	1	1
1428	IAP_5620	GDSC1	BIRC2	loss.cnaPANCAN167	-0.272927	0.371346	0.462226	453	6	-1.3502	0.344642	7.81633e-05	474	6	0.976897	0.0231314	BIRC2;XIAP;BIRC3	T	T
1794	Idelalisib	GDSC2	PIK3CB	AKAP9_mut	-0.0876934	0.26242	0.738232	387	6	-1.17259	0.298188	7.33832e-05	474	6	0.97726	0.0293941	PIK3CD	No link; Drug target(s) not in CRISPR screen	-
1168	Erlotinib	GDSC2	GAB1	gain.cnaPANCAN127..AKAP9.	0.0496333	0.200077	0.804072	393	6	-0.806085	0.208508	9.74042e-05	474	6	0.97782	0.0470462	EGFR	1	1
1091	BMS-536924	GDSC1	IRS2	loss.cnaPANCAN315..NF1.SUZ12.	-0.118454	0.214018	0.579873	454	6	-0.786991	0.220096	0.000318032	474	6	0.978032	0.0381712	IGF1R;INSR	1	1
1091	BMS-536924	GDSC1	TUBD1	PIK3CA_mut	0.0798549	0.148296	0.590185	454	6	-0.43645	0.134491	0.00110064	474	6	0.978032	0.0980344	IGF1R;INSR	3	3
1014	Refametinib	GDSC1	MAPK1	gain.cnaPANCAN367..ARFGAP1.GNAS.	-0.219804	0.209052	0.292731	406	6	-0.672965	0.191518	0.000404621	474	6	0.9783	0.0991321	MAP2K1;MAP2K2	No link; Drug target(s) not in CRISPR screen	-
184	BMS-754807	GDSC1	IRS2	loss.cnaPANCAN290	-0.262814	0.311108	0.398043	428	6	-1.23724	0.390174	0.00143249	474	6	0.978384	0.0762406	IGF1R;INSR	1	1
184	BMS-754807	GDSC1	IRS2	loss.cnaPANCAN315..NF1.SUZ12.	-0.117771	0.194522	0.544801	428	6	-0.786991	0.220096	0.000318032	474	6	0.978384	0.035572	IGF1R;INSR	1	1
184	BMS-754807	GDSC1	CPD	loss.cnaPANCAN398	-0.126817	0.285939	0.65736	428	6	-1.09828	0.309753	0.000357621	474	6	0.978384	0.0856503	IGF1R;INSR	3	3
1912	Afuresertib	GDSC2	RICTOR	loss.cnaPANCAN379	0.585594	0.276956	0.0339685	393	6	0.813777	0.240208	0.000653027	474	6	0.978449	0.0630824	AKT1;AKT3;AKT2	1	1
1912	Afuresertib	GDSC2	RICTOR	gain.cnaPANCAN344..MYCN.	0.418131	0.198067	0.0342528	393	6	0.683256	0.183608	0.00017761	474	6	0.978449	0.0285953	AKT1;AKT3;AKT2	1	1
1922	Cediranib	GDSC2	FGFR2	RNF43_mut	0.11468	0.221486	0.604552	393	6	-0.951973	0.264436	0.000288967	474	6	0.97847	0.0623471	FLT3;FLT4;PDGFRB;FGFR1;KIT;FLT1	2	2
1922	Cediranib	GDSC2	PTPN11	BRAF_mut	0.0760094	0.152829	0.618887	393	6	0.893105	0.189907	1.94413e-06	474	6	0.97847	0.000903133	FLT3;FLT4;PDGFRB;FGFR1;KIT;FLT1	2	2
1922	Cediranib	GDSC2	GRB2	BRAF_mut	0.0760094	0.152829	0.618887	393	6	0.91568	0.201455	4.30524e-06	474	6	0.97847	0.00103972	FLT3;FLT4;PDGFRB;FGFR1;KIT;FLT1	1	1
1922	Cediranib	GDSC2	EXT2	BRAF_mut	0.0760094	0.152829	0.618887	393	6	0.684822	0.172036	5.95527e-05	474	6	0.97847	0.014382	FLT3;FLT4;PDGFRB;FGFR1;KIT;FLT1	2	2
1416	AZD8931	GDSC1	SHC1	AXIN1_mut	0.273593	0.421979	0.516658	458	6	-2.2062	0.452513	7.88105e-07	474	6	0.978936	0.00040351	ERBB1;ERBB3;ERBB2	1	1
2108	PD0166285	GDSC2	EXT2	BRAF_mut	0.101101	0.141445	0.474606	387	6	0.684822	0.172036	5.95527e-05	474	6	0.979013	0.0142331	WEE1;CHEK1;PKMYT1	4	4
1060	PD0325901	GDSC2	FOXA1	PIK3CA_mut	0.423475	0.181849	0.0194696	413	6	-0.628913	0.187469	0.00073832	474	6	0.979323	0.0928438	MAP2K1;MAP2K2	No link; Drug target(s) not in CRISPR screen	-
1135	AZD4547	GDSC1	FGFR2	gain.cnaPANCAN411..BLM.CRTC3.FANCI.IDH2.NR2F2.PCSK6.	0.0197653	0.244941	0.935685	444	6	-1.04399	0.245489	1.75379e-05	474	6	0.979405	0.00878648	FGFR1;FGFR2;FGFR3	T	T
2163	Fenretinide	GDSC2	L3MBTL3	APC_mut	0.0966817	0.135456	0.475237	390	6	0.56591	0.154107	0.000216697	474	6	0.979625	0.0520073		No link; No drug target information	-
1059	AZD8055	GDSC1	RICTOR	gain.cnaPANCAN344..MYCN.	0.200524	0.203483	0.32411	407	6	0.683256	0.183608	0.00017761	474	6	0.979855	0.0435145	MTOR	1	1
1428	IAP_5620	GDSC2	SPDEF	loss.cnaPANCAN321	0.289223	0.367003	0.430468	377	6	-1.50123	0.442928	0.00064931	474	6	0.979888	0.0321409	BIRC2;XIAP;BIRC3	3	3
1428	IAP_5620	GDSC2	SPDEF	gain.cnaPANCAN303	0.193147	0.318653	0.544326	377	6	-0.993956	0.309287	0.00123178	474	6	0.979888	0.0554302	BIRC2;XIAP;BIRC3	3	3
2042	Deltarasin	GDSC2	WNT7B	KRAS_mut	0.207131	0.0973675	0.0328845	392	6	-0.450578	0.118722	0.000131018	474	6	0.979951	0.0317064	KRAS;PDE6D	3	3
2162	Danusertib	GDSC2	FGFR2	gain.cnaPANCAN411..BLM.CRTC3.FANCI.IDH2.NR2F2.PCSK6.	-0.207309	0.182599	0.255846	392	6	-1.04399	0.245489	1.75379e-05	474	6	0.980474	0.00848833	RET;NTRK1;AURKA;AURKB;ABL1;FGFR1;AURKC	2	2
2162	Danusertib	GDSC2	FGFR2	loss.cnaPANCAN226	-0.243829	0.238884	0.307075	392	6	-1.29572	0.386098	0.000735132	474	6	0.980474	0.0889509	RET;NTRK1;AURKA;AURKB;ABL1;FGFR1;AURKC	2	2
1050	ZM447439	GDSC2	ZBTB10	CHD4_mut	-0.0383643	0.194735	0.843818	391	6	-1.23002	0.296261	2.78544e-05	474	6	0.980924	0.00667112	AURKA;AURKB	No link; Drug target(s) not in CRISPR screen	-
1414	Fulvestrant	GDSC1	PNPT1	NR4A2_mut	0.301337	0.367763	0.4124	458	6	-1.31655	0.365096	0.000282166	474	6	0.981508	0.0361878	ESR1	2	2
1414	Fulvestrant	GDSC1	ESR1	loss.cnaPANCAN104	-0.314648	0.428236	0.462358	458	6	-1.58978	0.463513	0.000557648	474	6	0.981508	0.0572147	ESR1	T	T
1414	Fulvestrant	GDSC1	YME1L1	loss.cnaPANCAN134	0.199332	0.277835	0.472974	458	6	-1.10114	0.269258	3.68654e-05	474	6	0.981508	0.0189119	ESR1	No link; Gene not in network	-
1414	Fulvestrant	GDSC1	PNPT1	CHD8_mut	-0.230777	0.350636	0.510332	458	6	-1.27351	0.344881	0.000199559	474	6	0.981508	0.0341245	ESR1	2	2
1414	Fulvestrant	GDSC1	PNPT1	ASH1L_mut	-0.19142	0.318361	0.547583	458	6	-1.30308	0.323499	4.8404e-05	474	6	0.981508	0.0134826	ESR1	2	2
1414	Fulvestrant	GDSC1	PNPT1	FN1_mut	-0.15061	0.423054	0.721818	458	6	-1.7334	0.432344	5.25639e-05	474	6	0.981508	0.0134826	ESR1	2	2
1414	Fulvestrant	GDSC1	ESR1	gain.cnaPANCAN27..GATA3.KLF6.LARP4B.VIM.	0.0701534	0.255055	0.783267	458	6	-1.1882	0.281014	1.96371e-05	474	6	0.981508	0.00335795	ESR1	T	T
1414	Fulvestrant	GDSC1	TIMM13	DHX9_mut	-0.052157	0.427284	0.902846	458	6	-2.18995	0.450605	8.55558e-07	474	6	0.981508	0.000438901	ESR1	3	3
1414	Fulvestrant	GDSC1	TIMM13	USP6_mut	0.0394267	0.39567	0.920625	458	6	-1.48279	0.417002	0.000343726	474	6	0.981508	0.0881658	ESR1	3	3
1059	AZD8055	GDSC1	RICTOR	PIK3CA_mut	-0.123223	0.148516	0.406514	407	6	-0.535471	0.130265	3.35406e-05	474	6	0.981548	0.0164349	MTOR	1	1
1059	AZD8055	GDSC1	RICTOR	loss.cnaPANCAN379	0.219024	0.293163	0.454844	407	6	0.813777	0.240208	0.000653027	474	6	0.981548	0.0799958	MTOR	1	1
1059	AZD8055	GDSC1	LAMTOR2	gain.cnaPANCAN85..SOX17.	-0.15491	0.269827	0.565816	407	6	-0.917464	0.239162	0.000110433	474	6	0.981548	0.0541123	MTOR	1	1
1059	AZD8055	GDSC1	RICTOR	PTEN_mut	0.0615474	0.158845	0.698384	407	6	-0.473442	0.138759	0.000596478	474	6	0.981548	0.0799958	MTOR	1	1
1458	PARP_9495	GDSC1	RHNO1	BRCA2_mut	0.103918	0.202115	0.607093	452	6	-0.684079	0.21031	0.00107135	474	6	0.981769	0.0817527	PARP1;PARP2;PARP7	No link; Drug target(s) not in CRISPR screen	-
2046	MK-8776	GDSC2	RAD17	loss.cnaPANCAN361	-0.0907971	0.190221	0.633082	391	6	-0.897621	0.232206	9.7545e-05	474	6	0.981918	0.0471143	CDK2;CHEK2;CHEK1	1	1
1382	AZD3514	GDSC1	BMPR1A	F8_mut	-0.14299	0.317351	0.652261	456	6	-1.23718	0.334269	0.000192766	474	6	0.982157	0.0990817	AR	No link; Drug target(s) not in CRISPR screen	-
1428	IAP_5620	GDSC1	BIRC2	loss.cnaPANCAN168	-0.216552	0.367043	0.555121	453	6	-1.41535	0.364392	9.01808e-05	474	6	0.982182	0.0231314	BIRC2;XIAP;BIRC3	T	T
1010	Gefitinib	GDSC1	GRB2	NRAS_mut	0.302062	0.227025	0.182875	413	6	1.19348	0.2233	5.69876e-08	474	6	0.982433	2.7696e-05	EGFR	1	1
1010	Gefitinib	GDSC1	GRB2	BRAF_mut	0.249847	0.196513	0.203143	413	6	0.91568	0.201455	4.30524e-06	474	6	0.982433	0.00104617	EGFR	1	1
2045	AMG-319	GDSC2	PIK3CB	THRAP3_mut	-0.53854	0.305579	0.0774172	391	6	-1.31476	0.423462	0.00180396	474	6	0.982593	0.0968124	PIK3CD;PIK3CA;PIK3CG	1	1
2045	AMG-319	GDSC2	PIK3CB	gain.cnaPANCAN241..NCK1.STAG1.	-0.42768	0.283369	0.130668	391	6	-1.29632	0.416116	0.00173972	474	6	0.982593	0.0968124	PIK3CD;PIK3CA;PIK3CG	1	1
2045	AMG-319	GDSC2	PIK3CB	gain.cnaPANCAN242..PIK3CB.	-0.37161	0.262479	0.15631	391	6	-1.2324	0.387945	0.00140387	474	6	0.982593	0.0968124	PIK3CD;PIK3CA;PIK3CG	1	1
2045	AMG-319	GDSC2	PIK3CB	gain.cnaPANCAN130..RHEB.	-0.262037	0.192139	0.172123	391	6	-0.826767	0.254953	0.00111012	474	6	0.982593	0.0968124	PIK3CD;PIK3CA;PIK3CG	1	1
2045	AMG-319	GDSC2	PIK3CB	ITSN1_mut	-0.241948	0.311912	0.437754	391	6	-1.54099	0.431293	0.000321451	474	6	0.982593	0.0517536	PIK3CD;PIK3CA;PIK3CG	1	1
2045	AMG-319	GDSC2	PIK3CB	AKAP9_mut	-0.0377101	0.211497	0.858483	391	6	-1.17259	0.298188	7.33832e-05	474	6	0.982593	0.0297015	PIK3CD;PIK3CA;PIK3CG	1	1
2253	AZD8835	GDSC2	ERBB3	gain.cnaPANCAN301..CDK12.ERBB2.MED24.	-0.488342	0.200505	0.0144904	391	6	-1.59938	0.24135	1.13302e-11	474	6	0.982691	5.25706e-09	PIK3CA;PIK3CB	1	1
2253	AZD8835	GDSC2	RICTOR	PTEN_mut	0.19518	0.145792	0.180149	391	6	-0.473442	0.138759	0.000596478	474	6	0.982691	0.0629518	PIK3CA;PIK3CB	1	1
2253	AZD8835	GDSC2	RICTOR	gain.cnaPANCAN344..MYCN.	0.201992	0.185602	0.276096	391	6	0.683256	0.183608	0.00017761	474	6	0.982691	0.0285361	PIK3CA;PIK3CB	1	1
2253	AZD8835	GDSC2	RICTOR	CUX1_mut	-0.337981	0.335956	0.31409	391	6	-1.66775	0.404429	3.16258e-05	474	6	0.982691	0.00808329	PIK3CA;PIK3CB	1	1
1091	BMS-536924	GDSC2	IRS2	loss.cnaPANCAN315..NF1.SUZ12.	-0.162948	0.198794	0.412197	393	6	-0.786991	0.220096	0.000318032	474	6	0.982697	0.035869	IGF1R;INSR	1	1
1091	BMS-536924	GDSC2	SLC39A1	BRAF_mut	-0.126837	0.171667	0.459841	393	6	-0.724437	0.188073	0.00010336	474	6	0.982697	0.0249614	IGF1R;INSR	No link; No connection	-
1091	BMS-536924	GDSC2	IRS2	gain.cnaPANCAN344..MYCN.	-0.122837	0.194503	0.527579	393	6	-1.12047	0.216588	1.53241e-07	474	6	0.982697	7.40153e-05	IGF1R;INSR	1	1
1091	BMS-536924	GDSC2	IGF1R	gain.cnaPANCAN344..MYCN.	-0.122837	0.194503	0.527579	393	6	-0.793264	0.22389	0.000361239	474	6	0.982697	0.0446278	IGF1R;INSR	T	T
1091	BMS-536924	GDSC2	IGF1R	EWSR1.FLI1_mut	-0.190376	0.361791	0.598682	393	6	-1.20744	0.360283	0.000747689	474	6	0.982697	0.060189	IGF1R;INSR	T	T
1091	BMS-536924	GDSC2	FURIN	EWSR1.FLI1_mut	-0.190376	0.361791	0.598682	393	6	-1.38015	0.364964	0.000138631	474	6	0.982697	0.0343252	IGF1R;INSR	3	3
1091	BMS-536924	GDSC2	IRS2	loss.cnaPANCAN290	0.144187	0.364178	0.692132	393	6	-1.23724	0.390174	0.00143249	474	6	0.982697	0.0768772	IGF1R;INSR	1	1
1091	BMS-536924	GDSC2	IRS2	gain.cnaPANCAN384..ERCC5.ING1.IRS2.TFDP1.	-0.072372	0.209172	0.729328	393	6	-0.807847	0.228462	0.000371315	474	6	0.982697	0.035869	IGF1R;INSR	1	1
1091	BMS-536924	GDSC2	IGF1R	gain.cnaPANCAN384..ERCC5.ING1.IRS2.TFDP1.	-0.072372	0.209172	0.729328	393	6	-0.85049	0.232696	0.000232232	474	6	0.982697	0.0446278	IGF1R;INSR	T	T
1091	BMS-536924	GDSC2	SLC39A1	loss.cnaPANCAN294	-0.0860277	0.325826	0.791748	393	6	-1.49158	0.342994	1.11775e-05	474	6	0.982697	0.00539872	IGF1R;INSR	No link; No connection	-
1091	BMS-536924	GDSC2	IRS2	gain.cnaPANCAN273	-0.0614025	0.267033	0.81813	393	6	-1.01463	0.284395	0.000328179	474	6	0.982697	0.035869	IGF1R;INSR	1	1
1091	BMS-536924	GDSC2	IGF1R	gain.cnaPANCAN273	-0.0614025	0.267033	0.81813	393	6	-1.28915	0.291157	7.65908e-06	474	6	0.982697	0.00369933	IGF1R;INSR	T	T
1091	BMS-536924	GDSC2	FURIN	gain.cnaPANCAN273	-0.0614025	0.267033	0.81813	393	6	-1.0871	0.287931	0.000142133	474	6	0.982697	0.0343252	IGF1R;INSR	3	3
2096	VX-11e	GDSC2	CTNNB1	loss.cnaPANCAN131	-0.295667	0.335827	0.378395	388	6	-1.33562	0.38496	0.000479705	474	6	0.982796	0.0623443	MAPK1	2	2
2096	VX-11e	GDSC2	CTNNB1	CTNNB1_mut	-0.183139	0.26382	0.487432	388	6	-1.10705	0.28476	8.88496e-05	474	6	0.982796	0.0213683	MAPK1	2	2
1993	THZ1	GDSC2	GATA3	ATR_mut	-0.0472012	0.286626	0.869195	393	6	-1.16356	0.349038	0.000798175	474	6	0.982844	0.069031	CDK7	No link; Drug target(s) not in CRISPR screen	-
1091	BMS-536924	GDSC2	IRS2	loss.cnaPANCAN288	-0.0301251	0.365053	0.934231	393	6	-1.36291	0.425067	0.00126437	474	6	0.98308	0.0768772	IGF1R;INSR	1	1
1428	IAP_5620	GDSC2	SPDEF	loss.cnaPANCAN323	-0.0627474	0.367764	0.864521	377	6	-1.77381	0.443927	5.57763e-05	474	6	0.983663	0.00690231	BIRC2;XIAP;BIRC3	3	3
1926	GNE-317	GDSC2	RICTOR	gain.cnaPANCAN344..MYCN.	0.326869	0.169338	0.0530056	393	6	0.683256	0.183608	0.00017761	474	6	0.98468	0.0285953	PIK3CD;PIK3CA;PIK3CG;PIK3CB	1	1
1060	PD0325901	GDSC1	MAPK1	gain.cnaPANCAN367..ARFGAP1.GNAS.	-0.211824	0.194114	0.274818	406	6	-0.672965	0.191518	0.000404621	474	6	0.984778	0.0989297	MAP2K1;MAP2K2	No link; Drug target(s) not in CRISPR screen	-
1049	PD173074	GDSC2	EXT2	BRAF_mut	0.264249	0.145089	0.0679838	397	6	0.684822	0.172036	5.95527e-05	474	6	0.985178	0.0144415	FGFR1;FGFR3	2	2
1049	PD173074	GDSC2	FGFR2	loss.cnaPANCAN226	-0.378155	0.311146	0.223797	397	6	-1.29572	0.386098	0.000735132	474	6	0.985178	0.0891347	FGFR1;FGFR3	2	2
1049	PD173074	GDSC2	FGFR2	RNF43_mut	-0.217446	0.212859	0.306676	397	6	-0.951973	0.264436	0.000288967	474	6	0.985178	0.0626052	FGFR1;FGFR3	2	2
1049	PD173074	GDSC2	EXT1	NRAS_mut	0.167633	0.177517	0.344733	397	6	0.754858	0.20291	0.000178423	474	6	0.985178	0.086535	FGFR1;FGFR3	2	2
1049	PD173074	GDSC2	FGFR2	gain.cnaPANCAN57..CAT.	-0.181381	0.203557	0.372659	397	6	-0.847161	0.240317	0.000387249	474	6	0.985178	0.0626052	FGFR1;FGFR3	2	2
1169	AZ628	GDSC2	NFATC2	loss.cnaPANCAN420	-0.570354	0.39834	0.151654	390	6	-1.59579	0.456799	0.000437736	474	6	0.985486	0.0524188	RAF1;BRAF	2	2
1169	AZ628	GDSC2	MAPK1	gain.cnaPANCAN367..ARFGAP1.GNAS.	-0.255603	0.186641	0.17033	390	6	-0.672965	0.191518	0.000404621	474	6	0.985486	0.0969066	RAF1;BRAF	1	1
1617	AZD5582	GDSC2	ATG9A	loss.cnaPANCAN7..SMARCA4.	-0.0217785	0.307277	0.943496	378	6	-1.00047	0.293188	0.000595591	474	6	0.985524	0.098471	BIRC2;XIAP;BIRC3	3	3
1738	IGF1R_3801	GDSC2	IRS2	loss.cnaPANCAN288	-0.0972596	0.355647	0.78448	377	6	-1.36291	0.425067	0.00126437	474	6	0.985605	0.0787872	IGF1R	1	1
1032	Afatinib	GDSC1	GRB2	NRAS_mut	0.433874	0.230898	0.0596903	416	6	1.19348	0.2233	5.69876e-08	474	6	0.985647	2.7696e-05	EGFR;ERBB2	1	1
1032	Afatinib	GDSC1	MIEN1	loss.cnaPANCAN294	-0.595453	0.388799	0.125108	416	6	-1.16271	0.347377	0.000759481	474	6	0.985647	0.0922769	EGFR;ERBB2	No link; Gene not in network	-
1032	Afatinib	GDSC1	GRB2	BRAF_mut	0.242774	0.206859	0.240158	416	6	0.91568	0.201455	4.30524e-06	474	6	0.985647	0.00104617	EGFR;ERBB2	1	1
1032	Afatinib	GDSC1	MIEN1	PCDH18_mut	-0.467792	0.443451	0.291152	416	6	-2.11187	0.443067	1.39903e-06	474	6	0.985647	0.000339964	EGFR;ERBB2	No link; Gene not in network	-
1032	Afatinib	GDSC1	GAB1	gain.cnaPANCAN127..AKAP9.	0.0797576	0.230577	0.729396	416	6	-0.806085	0.208508	9.74042e-05	474	6	0.985647	0.0473385	EGFR;ERBB2	1	1
1032	Afatinib	GDSC1	MIEN1	gain.cnaPANCAN240	-0.133343	0.494203	0.787294	416	6	-1.5496	0.444088	0.000444539	474	6	0.985647	0.0720153	EGFR;ERBB2	No link; Gene not in network	-
2028	STAT3_2372	GDSC2	NDUFS7	gain.cnaPANCAN346..BCL11A.REL.XPO1.	-0.041832	0.282902	0.882446	391	6	-1.02136	0.276438	0.000197861	474	6	0.985724	0.0542916	STAT3	No link; Drug target(s) not in CRISPR screen	-
271	VNLG/124	GDSC1	TRIM8	gain.cnaPANCAN278..MDM4.PIK3C2B.ZC3H11A.	0.294703	0.195383	0.130984	454	6	-0.845833	0.232211	0.000244067	474	6	0.986023	0.0311796	HDAC7;HDAC8;HDAC6;RARA;HDAC9;HDAC4;HDAC5;HDAC1;HDAC10;HDAC3;HDAC2	2	2
271	VNLG/124	GDSC1	TRIM8	gain.cnaPANCAN87	-0.15015	0.156325	0.336558	454	6	-0.75184	0.185751	4.44183e-05	474	6	0.986023	0.0113489	HDAC7;HDAC8;HDAC6;RARA;HDAC9;HDAC4;HDAC5;HDAC1;HDAC10;HDAC3;HDAC2	2	2
271	VNLG/124	GDSC1	BCL2	gain.cnaPANCAN344..MYCN.	0.101906	0.149548	0.495492	454	6	-0.708874	0.173061	3.57982e-05	474	6	0.986023	0.0182929	HDAC7;HDAC8;HDAC6;RARA;HDAC9;HDAC4;HDAC5;HDAC1;HDAC10;HDAC3;HDAC2	2	2
271	VNLG/124	GDSC1	MEF2D	FLT3_mut	-0.158894	0.268179	0.553445	454	6	-1.09792	0.32619	0.000708507	474	6	0.986023	0.0905117	HDAC7;HDAC8;HDAC6;RARA;HDAC9;HDAC4;HDAC5;HDAC1;HDAC10;HDAC3;HDAC2	1	1
271	VNLG/124	GDSC1	SIK3	FLT3_mut	-0.158894	0.268179	0.553445	454	6	-1.53526	0.315449	8.24717e-07	474	6	0.986023	0.00042143	HDAC7;HDAC8;HDAC6;RARA;HDAC9;HDAC4;HDAC5;HDAC1;HDAC10;HDAC3;HDAC2	3	3
271	VNLG/124	GDSC1	MEF2D	loss.cnaPANCAN222..loss.cnaPANCAN223	-0.16248	0.353496	0.645739	454	6	-1.4197	0.39346	0.000279723	474	6	0.986023	0.0476462	HDAC7;HDAC8;HDAC6;RARA;HDAC9;HDAC4;HDAC5;HDAC1;HDAC10;HDAC3;HDAC2	1	1
271	VNLG/124	GDSC1	MEF2D	loss.cnaPANCAN224	-0.16248	0.353496	0.645739	454	6	-1.4197	0.39346	0.000279723	474	6	0.986023	0.0476462	HDAC7;HDAC8;HDAC6;RARA;HDAC9;HDAC4;HDAC5;HDAC1;HDAC10;HDAC3;HDAC2	1	1
271	VNLG/124	GDSC1	FLI1	gain.cnaPANCAN86	-0.0552462	0.144685	0.702558	454	6	-0.589579	0.173293	0.00061876	474	6	0.986023	0.0790466	HDAC7;HDAC8;HDAC6;RARA;HDAC9;HDAC4;HDAC5;HDAC1;HDAC10;HDAC3;HDAC2	No link; Gene not in network	-
1058	Pictilisib	GDSC1	RICTOR	loss.cnaPANCAN379	0.351684	0.258437	0.173084	407	6	0.813777	0.240208	0.000653027	474	6	0.986174	0.0799958	PIK3CD;PIK3CA;PIK3CG;PIK3CB	1	1
1991	Ibrutinib	GDSC2	EGFR	HLA.A_mut	-0.5745	0.339111	0.0896513	393	6	-1.432	0.371634	0.000102773	474	6	0.986196	0.0496391	BTK	No link; Drug target(s) not in CRISPR screen	-
1091	BMS-536924	GDSC1	IRS2	loss.cnaPANCAN381..ARFGAP3.	-0.0660564	0.192283	0.731178	454	6	-0.664336	0.203819	0.00104574	474	6	0.986418	0.0818114	IGF1R;INSR	1	1
1036	PLX-4720	GDSC1	MITF	loss.cnaPANCAN360	-0.0565612	0.283689	0.841964	412	6	-0.994892	0.260688	0.000119949	474	6	0.9865	0.0295675	BRAF	2	2
2466	CA3	GDSC2	SEPHS2	gain.cnaPANCAN344..MYCN.	-0.281738	0.183399	0.12392	391	6	-0.608035	0.154383	7.14831e-05	474	6	0.986574	0.0343834	YAP1	No link; Drug target(s) not in CRISPR screen	-
1458	PARP_9495	GDSC1	RHNO1	ASH1L_mut	0.0686604	0.315089	0.827496	452	6	-1.34758	0.328018	3.38992e-05	474	6	0.986722	0.0174242	PARP1;PARP2;PARP7	No link; Drug target(s) not in CRISPR screen	-
1458	PARP_9495	GDSC1	RHNO1	BRCA1_mut	-0.0626386	0.357388	0.860867	452	6	-1.18354	0.347917	0.000619729	474	6	0.986722	0.0817527	PARP1;PARP2;PARP7	No link; Drug target(s) not in CRISPR screen	-
1058	Pictilisib	GDSC2	RICTOR	PTEN_mut	0.0460943	0.139789	0.741579	397	6	-0.473442	0.138759	0.000596478	474	6	0.987023	0.0633436	PIK3CD;PIK3CA;PIK3CG;PIK3CB	1	1
1958	Merestinib	GDSC2	PTPN11	BRAF_mut	0.00401975	0.161066	0.980089	393	6	0.893105	0.189907	1.94413e-06	474	6	0.987042	0.000903133	MST1R;MET	1	1
1259	Talazoparib	GDSC1	RHNO1	FAM123B_mut	0.182869	0.295661	0.536152	446	6	-1.28243	0.327687	7.95447e-05	474	6	0.987057	0.0198862	PARP1;PARP2	No link; Drug target(s) not in CRISPR screen	-
1259	Talazoparib	GDSC1	RHNO1	BRCA2_mut	-0.0831571	0.193912	0.668007	446	6	-0.684079	0.21031	0.00107135	474	6	0.987057	0.0795259	PARP1;PARP2	No link; Drug target(s) not in CRISPR screen	-
2026	KIT_7208	GDSC2	SOS1	CREBBP_mut	-0.303888	0.16022	0.0572917	391	6	-0.841024	0.23212	0.000263579	474	6	0.98711	0.0424362	KIT	No link; Drug target(s) not in CRISPR screen	-
2026	KIT_7208	GDSC2	PLCG2	MACF1_mut	-0.25932	0.167687	0.121423	391	6	-0.947854	0.227492	2.6054e-05	474	6	0.98711	0.0125841	KIT	No link; Drug target(s) not in CRISPR screen	-
2026	KIT_7208	GDSC2	PLCG2	INPPL1_mut	-0.16602	0.183532	0.365436	391	6	-0.875899	0.260536	0.000719036	474	6	0.98711	0.0868236	KIT	No link; Drug target(s) not in CRISPR screen	-
2026	KIT_7208	GDSC2	C15orf41	gain.cnaPANCAN344..MYCN.	-0.100829	0.137503	0.463229	391	6	-0.715219	0.181762	7.25858e-05	474	6	0.98711	0.0350589	KIT	No link; Drug target(s) not in CRISPR screen	-
2026	KIT_7208	GDSC2	SOS1	KRAS_mut	0.0605053	0.0882626	0.492889	391	6	0.669511	0.14798	4.77686e-06	474	6	0.98711	0.00230722	KIT	No link; Drug target(s) not in CRISPR screen	-
2026	KIT_7208	GDSC2	SOS1	NRAS_mut	0.0770793	0.149967	0.607208	391	6	0.875328	0.218279	5.23706e-05	474	6	0.98711	0.0126475	KIT	No link; Drug target(s) not in CRISPR screen	-
2026	KIT_7208	GDSC2	ZNF253	loss.cnaPANCAN15	0.0467307	0.22773	0.83741	391	6	0.730528	0.190118	0.000107535	474	6	0.98711	0.0519395	KIT	No link; Drug target(s) not in CRISPR screen	-
2026	KIT_7208	GDSC2	ZNF253	loss.cnaPANCAN16	-0.0243529	0.279459	0.930558	391	6	0.805956	0.223386	0.00028008	474	6	0.98711	0.0676394	KIT	No link; Drug target(s) not in CRISPR screen	-
1510	Linsitinib	GDSC2	IRS1	loss.cnaPANCAN8	-0.395321	0.308927	0.200214	409	6	-1.45016	0.348003	2.59903e-05	474	6	0.987258	0.00435771	IGF1R;INSR	1	1
1510	Linsitinib	GDSC2	IRS1	loss.cnaPANCAN9	-0.35566	0.304533	0.242459	409	6	-1.394	0.346533	4.95636e-05	474	6	0.987258	0.00623262	IGF1R;INSR	1	1
1510	Linsitinib	GDSC2	IRS1	TET2_mut	-0.236377	0.329659	0.473214	409	6	-2.13679	0.412166	1.43957e-07	474	6	0.987258	7.24102e-05	IGF1R;INSR	1	1
1510	Linsitinib	GDSC2	IRS2	loss.cnaPANCAN288	-0.221681	0.372115	0.551267	409	6	-1.36291	0.425067	0.00126437	474	6	0.987258	0.0800606	IGF1R;INSR	1	1
1510	Linsitinib	GDSC2	CPD	loss.cnaPANCAN398	0.156554	0.286914	0.585238	409	6	-1.09828	0.309753	0.000357621	474	6	0.987258	0.0899417	IGF1R;INSR	3	3
1510	Linsitinib	GDSC2	PIK3CB	ITSN1_mut	0.210166	0.398806	0.59814	409	6	-1.54099	0.431293	0.000321451	474	6	0.987258	0.0538967	IGF1R;INSR	1	1
1510	Linsitinib	GDSC2	IRS1	gain.cnaPANCAN274	-0.109212	0.256232	0.669912	409	6	-1.05039	0.270308	8.95104e-05	474	6	0.987258	0.00900475	IGF1R;INSR	1	1
1510	Linsitinib	GDSC2	IRS1	gain.cnaPANCAN275..SDHC.	0.0838453	0.248612	0.735908	409	6	-0.815158	0.243399	0.000754045	474	6	0.987258	0.0474106	IGF1R;INSR	1	1
1510	Linsitinib	GDSC2	IRS2	loss.cnaPANCAN290	-0.0452653	0.37174	0.903083	409	6	-1.23724	0.390174	0.00143249	474	6	0.987258	0.0800606	IGF1R;INSR	1	1
1799	Ibrutinib	GDSC2	GRB2	BRAF_mut	0.354115	0.196368	0.0707274	378	6	0.91568	0.201455	4.30524e-06	474	6	0.987379	0.0010677	BTK	No link; Drug target(s) not in CRISPR screen	-
1799	Ibrutinib	GDSC2	EGFR	HLA.A_mut	-0.561841	0.342349	0.100162	378	6	-1.432	0.371634	0.000102773	474	6	0.987379	0.0509752	BTK	No link; Drug target(s) not in CRISPR screen	-
1799	Ibrutinib	GDSC2	HAP1	gain.cnaPANCAN300	-0.394249	0.326862	0.227308	378	6	-1.11903	0.301369	0.000183579	474	6	0.987379	0.0910552	BTK	No link; Drug target(s) not in CRISPR screen	-
1799	Ibrutinib	GDSC2	SHC1	AXIN1_mut	-0.208066	0.399567	0.60249	378	6	-2.2062	0.452513	7.88105e-07	474	6	0.987379	0.0003909	BTK	No link; Drug target(s) not in CRISPR screen	-
1794	Idelalisib	GDSC2	PDCL	loss.cnaPANCAN45	-0.0400582	0.314404	0.898615	387	6	-1.20913	0.328214	0.000206634	474	6	0.987625	0.0246928	PIK3CD	No link; Drug target(s) not in CRISPR screen	-
1794	Idelalisib	GDSC2	PDCL	loss.cnaPANCAN46	-0.0400582	0.314404	0.898615	387	6	-1.20913	0.328214	0.000206634	474	6	0.987625	0.0246928	PIK3CD	No link; Drug target(s) not in CRISPR screen	-
1794	Idelalisib	GDSC2	PDCL	loss.cnaPANCAN47	-0.0400582	0.314404	0.898615	387	6	-1.20913	0.328214	0.000206634	474	6	0.987625	0.0246928	PIK3CD	No link; Drug target(s) not in CRISPR screen	-
1410	AZD9291	GDSC1	SHC1	AXIN1_mut	0.766002	0.439526	0.0808622	456	6	-2.2062	0.452513	7.88105e-07	474	6	0.987684	0.000404298	EGFR	1	1
1410	AZD9291	GDSC1	GRB2	NRAS_mut	0.370937	0.217623	0.0877821	456	6	1.19348	0.2233	5.69876e-08	474	6	0.987684	2.92347e-05	EGFR	1	1
1410	AZD9291	GDSC1	MIEN1	loss.cnaPANCAN294	-0.61567	0.380072	0.104757	456	6	-1.16271	0.347377	0.000759481	474	6	0.987684	0.0974034	EGFR	No link; Gene not in network	-
1410	AZD9291	GDSC1	GRB2	BRAF_mut	0.314511	0.196216	0.108462	456	6	0.91568	0.201455	4.30524e-06	474	6	0.987684	0.00110429	EGFR	1	1
1410	AZD9291	GDSC1	MIEN1	PCDH18_mut	-0.349916	0.438593	0.424817	456	6	-2.11187	0.443067	1.39903e-06	474	6	0.987684	0.000358851	EGFR	No link; Gene not in network	-
1410	AZD9291	GDSC1	MIEN1	gain.cnaPANCAN240	0.0910159	0.444551	0.837774	456	6	-1.5496	0.444088	0.000444539	474	6	0.987684	0.0760162	EGFR	No link; Gene not in network	-
1014	Refametinib	GDSC2	MAPK1	gain.cnaPANCAN367..ARFGAP1.GNAS.	-0.220931	0.208058	0.287943	387	6	-0.672965	0.191518	0.000404621	474	6	0.987738	0.0967043	MAP2K1;MAP2K2	No link; Drug target(s) not in CRISPR screen	-
1932	NVP-ADW742	GDSC2	IRS2	loss.cnaPANCAN381..ARFGAP3.	-0.186692	0.156239	0.231697	393	6	-0.664336	0.203819	0.00104574	474	6	0.987927	0.0768772	IGF1R	1	1
1932	NVP-ADW742	GDSC2	IGF1R	gain.cnaPANCAN344..MYCN.	-0.18958	0.166166	0.253515	393	6	-0.793264	0.22389	0.000361239	474	6	0.987927	0.0446278	IGF1R	T	T
1932	NVP-ADW742	GDSC2	IRS2	gain.cnaPANCAN344..MYCN.	-0.18958	0.166166	0.253515	393	6	-1.12047	0.216588	1.53241e-07	474	6	0.987927	7.40153e-05	IGF1R	1	1
1932	NVP-ADW742	GDSC2	IGF1R	gain.cnaPANCAN384..ERCC5.ING1.IRS2.TFDP1.	-0.194201	0.180541	0.281724	393	6	-0.85049	0.232696	0.000232232	474	6	0.987927	0.0446278	IGF1R	T	T
1932	NVP-ADW742	GDSC2	IRS2	gain.cnaPANCAN384..ERCC5.ING1.IRS2.TFDP1.	-0.194201	0.180541	0.281724	393	6	-0.807847	0.228462	0.000371315	474	6	0.987927	0.035869	IGF1R	1	1
1932	NVP-ADW742	GDSC2	IRS2	loss.cnaPANCAN315..NF1.SUZ12.	-0.17407	0.170395	0.306664	393	6	-0.786991	0.220096	0.000318032	474	6	0.987927	0.035869	IGF1R	1	1
1932	NVP-ADW742	GDSC2	FURIN	gain.cnaPANCAN273	-0.0884735	0.229011	0.699226	393	6	-1.0871	0.287931	0.000142133	474	6	0.987927	0.0343252	IGF1R	3	3
1932	NVP-ADW742	GDSC2	IGF1R	gain.cnaPANCAN273	-0.0884735	0.229011	0.699226	393	6	-1.28915	0.291157	7.65908e-06	474	6	0.987927	0.00369933	IGF1R	T	T
1932	NVP-ADW742	GDSC2	IRS2	gain.cnaPANCAN273	-0.0884735	0.229011	0.699226	393	6	-1.01463	0.284395	0.000328179	474	6	0.987927	0.035869	IGF1R	1	1
1932	NVP-ADW742	GDSC2	IRS2	loss.cnaPANCAN288	-0.0993861	0.309528	0.748127	393	6	-1.36291	0.425067	0.00126437	474	6	0.987927	0.0768772	IGF1R	1	1
1932	NVP-ADW742	GDSC2	IRS2	loss.cnaPANCAN290	-0.0893113	0.308827	0.77242	393	6	-1.23724	0.390174	0.00143249	474	6	0.987927	0.0768772	IGF1R	1	1
1061	SB590885	GDSC1	MAPK1	gain.cnaPANCAN367..ARFGAP1.GNAS.	-0.296882	0.192152	0.12178	401	6	-0.672965	0.191518	0.000404621	474	6	0.987972	0.0979182	BRAF	1	1
1061	SB590885	GDSC1	MITF	loss.cnaPANCAN360	-0.248982	0.30109	0.408074	401	6	-0.994892	0.260688	0.000119949	474	6	0.987972	0.0290277	BRAF	2	2
2021	EGF816	GDSC2	EGFR	HLA.A_mut	0.0157854	0.309599	0.959336	391	6	-1.432	0.371634	0.000102773	474	6	0.987973	0.0496391	EGFR	T	T
1429	IAP_7638	GDSC1	BIRC2	loss.cnaPANCAN167	-0.397728	0.366383	0.277364	451	6	-1.3502	0.344642	7.81633e-05	474	6	0.98802	0.0229961	BIRC2;XIAP;BIRC3	T	T
1429	IAP_7638	GDSC1	RNF31	loss.cnaPANCAN168	-0.282009	0.361807	0.435564	451	6	-1.31092	0.357626	0.000222496	474	6	0.98802	0.0994483	BIRC2;XIAP;BIRC3	1	1
1429	IAP_7638	GDSC1	BIRC2	loss.cnaPANCAN168	-0.282009	0.361807	0.435564	451	6	-1.41535	0.364392	9.01808e-05	474	6	0.98802	0.0229961	BIRC2;XIAP;BIRC3	T	T
2093	Capivasertib	GDSC2	RICTOR	gain.cnaPANCAN344..MYCN.	0.330654	0.193839	0.0874458	388	6	0.683256	0.183608	0.00017761	474	6	0.988155	0.0284769	AKT1;AKT3;AKT2	1	1
2093	Capivasertib	GDSC2	RICTOR	CUX1_mut	-0.433945	0.34481	0.207745	388	6	-1.66775	0.404429	3.16258e-05	474	6	0.988155	0.00806652	AKT1;AKT3;AKT2	1	1
1449	AZD1208	GDSC1	BIRC2	loss.cnaPANCAN168	-0.0193961	0.334562	0.953769	457	6	-1.41535	0.364392	9.01808e-05	474	6	0.98858	0.0231765	PIM3;PIM2;PIM1	No link; Drug target(s) not in CRISPR screen	-
1259	Talazoparib	GDSC1	RHNO1	NR4A2_mut	0.0867979	0.360497	0.809725	446	6	-1.24285	0.370196	0.000731534	474	6	0.98887	0.0795259	PARP1;PARP2	No link; Drug target(s) not in CRISPR screen	-
1259	Talazoparib	GDSC1	RHNO1	BRCA1_mut	0.0180292	0.31394	0.954203	446	6	-1.18354	0.347917	0.000619729	474	6	0.98887	0.0795259	PARP1;PARP2	No link; Drug target(s) not in CRISPR screen	-
2075	EGFR_8897	GDSC2	ERBB3	gain.cnaPANCAN143..NOTCH1.	-0.522011	0.37605	0.164568	388	6	-2.26955	0.347119	2.18135e-11	474	6	0.989467	5.24615e-09	EGFR	1	1
2253	AZD8835	GDSC2	ERBB3	gain.cnaPANCAN143..NOTCH1.	-0.0802216	0.336258	0.811431	391	6	-2.26955	0.347119	2.18135e-11	474	6	0.989702	5.25706e-09	PIK3CA;PIK3CB	1	1
1560	Alpelisib	GDSC2	RICTOR	gain.cnaPANCAN344..MYCN.	0.346221	0.199239	0.0816933	408	6	0.683256	0.183608	0.00017761	474	6	0.989748	0.0297793	PIK3CA	1	1
1560	Alpelisib	GDSC2	RICTOR	CUX1_mut	-0.415087	0.341645	0.223959	408	6	-1.66775	0.404429	3.16258e-05	474	6	0.989748	0.00843547	PIK3CA	1	1
2014	Brigatinib	GDSC2	IGF1R	EWSR1.FLI1_mut	0.0886646	0.360891	0.805921	391	6	-1.20744	0.360283	0.000747689	474	6	0.989991	0.060189	ALK;EGFR;ROS1;FLT3	2	2
1430	IGFR_3801	GDSC1	IRS2	loss.cnaPANCAN315..NF1.SUZ12.	0.0285231	0.201118	0.887219	459	6	-0.786991	0.220096	0.000318032	474	6	0.990295	0.0379484	IGF1R	1	1
1430	IGFR_3801	GDSC1	IGF1R	ALK_mut	-0.0461831	0.348731	0.894642	459	6	-1.27916	0.377848	0.000658918	474	6	0.990295	0.0636782	IGF1R	T	T
1430	IGFR_3801	GDSC1	IRS2	ALK_mut	-0.0461831	0.348731	0.894642	459	6	-1.61562	0.377736	1.56538e-05	474	6	0.990295	0.00399953	IGF1R	1	1
1430	IGFR_3801	GDSC1	IGF1R	gain.cnaPANCAN384..ERCC5.ING1.IRS2.TFDP1.	-0.014601	0.210558	0.944715	459	6	-0.85049	0.232696	0.000232232	474	6	0.990295	0.0472149	IGF1R	T	T
1430	IGFR_3801	GDSC1	IRS2	gain.cnaPANCAN384..ERCC5.ING1.IRS2.TFDP1.	-0.014601	0.210558	0.944715	459	6	-0.807847	0.228462	0.000371315	474	6	0.990295	0.0379484	IGF1R	1	1
1430	IGFR_3801	GDSC1	IRS2	loss.cnaPANCAN288	-0.0146503	0.381773	0.969389	459	6	-1.36291	0.425067	0.00126437	474	6	0.990295	0.0813339	IGF1R	1	1
1413	EphB4_9721	GDSC1	CRKL	gain.cnaPANCAN374	-0.311003	0.215636	0.148767	458	6	-0.876563	0.195034	5.53438e-06	474	6	0.990533	0.000709784	EPHB4	No link; Drug target(s) not in CRISPR screen	-
1561	Taselisib	GDSC2	RICTOR	gain.cnaPANCAN344..MYCN.	0.494771	0.20286	0.0143685	409	6	0.683256	0.183608	0.00017761	474	6	0.990536	0.0297793	PIK3CD;PIK3CA;PIK3CG	1	1
1561	Taselisib	GDSC2	RICTOR	CUX1_mut	-0.277276	0.365049	0.447358	409	6	-1.66775	0.404429	3.16258e-05	474	6	0.990536	0.00843547	PIK3CD;PIK3CA;PIK3CG	1	1
1561	Taselisib	GDSC2	RICTOR	PTEN_mut	0.0719867	0.158087	0.648809	409	6	-0.473442	0.138759	0.000596478	474	6	0.990536	0.0656945	PIK3CD;PIK3CA;PIK3CG	1	1
1510	Linsitinib	GDSC2	IRS1	loss.cnaPANCAN185	-0.0364647	0.359372	0.919178	409	6	-1.93934	0.40221	1.04766e-06	474	6	0.990865	0.000263486	IGF1R;INSR	1	1
1050	ZM447439	GDSC2	ZBTB10	NOTCH2_mut	0.0294953	0.241603	0.902833	391	6	-1.62232	0.368172	8.48491e-06	474	6	0.991011	0.00406427	AURKA;AURKB	No link; Drug target(s) not in CRISPR screen	-
1050	ZM447439	GDSC2	ZBTB10	TP53BP1_mut	-0.0176004	0.186158	0.924676	391	6	-0.928732	0.283226	0.000973938	474	6	0.991075	0.0914894	AURKA;AURKB	No link; Drug target(s) not in CRISPR screen	-
223	ZSTK474	GDSC1	RICTOR	PIK3CA_mut	-0.19618	0.135044	0.145837	457	6	-0.535471	0.130265	3.35406e-05	474	6	0.991128	0.00860317	PIK3CD;PIK3CA;PIK3CG;PIK3CB	1	1
223	ZSTK474	GDSC1	RICTOR	loss.cnaPANCAN379	0.179628	0.257599	0.485487	457	6	0.813777	0.240208	0.000653027	474	6	0.991128	0.0670006	PIK3CD;PIK3CA;PIK3CG;PIK3CB	1	1
223	ZSTK474	GDSC1	RICTOR	PTEN_mut	-0.0647989	0.143684	0.651966	457	6	-0.473442	0.138759	0.000596478	474	6	0.991128	0.0670006	PIK3CD;PIK3CA;PIK3CG;PIK3CB	1	1
2254	GSK2292767	GDSC2	MLST8	CUX1_mut	-0.170416	0.287066	0.552657	391	6	-1.82169	0.405469	5.57813e-06	474	6	0.991211	0.00268866	PIK3CD	No link; Drug target(s) not in CRISPR screen	-
2254	GSK2292767	GDSC2	RICTOR	CUX1_mut	-0.170416	0.287066	0.552657	391	6	-1.66775	0.404429	3.16258e-05	474	6	0.991211	0.00808329	PIK3CD	No link; Drug target(s) not in CRISPR screen	-
2254	GSK2292767	GDSC2	RICTOR	gain.cnaPANCAN344..MYCN.	0.0779527	0.141802	0.582432	391	6	0.683256	0.183608	0.00017761	474	6	0.991211	0.0285361	PIK3CD	No link; Drug target(s) not in CRISPR screen	-
2254	GSK2292767	GDSC2	RICTOR	PTEN_mut	-0.0301514	0.107424	0.778948	391	6	-0.473442	0.138759	0.000596478	474	6	0.991211	0.0629518	PIK3CD	No link; Drug target(s) not in CRISPR screen	-
1917	AZD6738	GDSC2	RAD17	loss.cnaPANCAN418	0.0424858	0.326466	0.896456	393	6	-1.40575	0.408603	0.000535889	474	6	0.991249	0.0862781	ATR	1	1
1961	UNC-2025	GDSC2	CPD	gain.cnaPANCAN273	0.0103696	0.202717	0.959203	393	6	-1.11806	0.28332	6.91269e-05	474	6	0.991454	0.0333883	FLT3	3	3
1968	ERK_5051	GDSC2	MAPK1	gain.cnaPANCAN367..ARFGAP1.GNAS.	-0.194999	0.183198	0.286794	393	6	-0.672965	0.191518	0.000404621	474	6	0.991476	0.0977159	MAPK3;MAPK1	T	T
238	Idelalisib	GDSC1	PARD3	gain.cnaPANCAN303	0.0396566	0.266811	0.881843	458	6	-1.6994	0.305975	1.62555e-08	474	6	0.991589	8.33905e-06	PIK3CD	No link; Drug target(s) not in CRISPR screen	-
1050	ZM447439	GDSC2	MMS22L	loss.cnaPANCAN225	-0.010722	0.227972	0.962488	391	6	-0.989081	0.280117	0.000378685	474	6	0.992107	0.090695	AURKA;AURKB	No link; Drug target(s) not in CRISPR screen	-
1421	FGFR_0939	GDSC1	KLB	gain.cnaPANCAN331	-0.0796548	0.430761	0.853292	460	6	-1.80963	0.448209	4.64411e-05	474	6	0.992351	0.0119122	FGFR4	1	1
1421	FGFR_0939	GDSC1	FGFR4	gain.cnaPANCAN331	-0.0796548	0.430761	0.853292	460	6	-2.18606	0.458902	1.41962e-06	474	6	0.992351	0.000728264	FGFR4	T	T
1421	FGFR_0939	GDSC1	FGFR2	RNF43_mut	0.031095	0.26448	0.906407	460	6	-0.951973	0.264436	0.000288967	474	6	0.992351	0.0662196	FGFR4	2	2
2075	EGFR_8897	GDSC2	EGFR	HLA.A_mut	-0.394827	0.34361	0.250129	388	6	-1.432	0.371634	0.000102773	474	6	0.992386	0.0494336	EGFR	T	T
2075	EGFR_8897	GDSC2	GRB2	BRAF_mut	0.137267	0.177726	0.43973	388	6	0.91568	0.201455	4.30524e-06	474	6	0.992386	0.00103541	EGFR	1	1
1036	PLX-4720	GDSC2	LIF	loss.cnaPANCAN412	-0.75139	0.365457	0.0392663	408	6	-1.6802	0.459576	0.000231273	474	6	0.992748	0.0166186	BRAF	2	2
1036	PLX-4720	GDSC2	LIF	loss.cnaPANCAN294	-0.528358	0.304287	0.0819285	408	6	-1.57367	0.348545	5.00227e-06	474	6	0.992748	0.00125807	BRAF	2	2
1036	PLX-4720	GDSC2	TIPRL	gain.cnaPANCAN212..HSP90AB1.TRERF1.	-0.212452	0.222769	0.339974	408	6	-0.879253	0.232542	0.000138946	474	6	0.992748	0.0232966	BRAF	2	2
1036	PLX-4720	GDSC2	LIF	TP53_mut	0.0995964	0.124914	0.425085	408	6	0.452901	0.138575	0.0010129	474	6	0.992748	0.0628023	BRAF	2	2
1036	PLX-4720	GDSC2	LIF	loss.cnaPANCAN202	-0.2127	0.313508	0.497363	408	6	-1.13534	0.350476	0.0011237	474	6	0.992748	0.0628023	BRAF	2	2
1036	PLX-4720	GDSC2	LIF	AHCTF1_mut	-0.181032	0.352359	0.607353	408	6	-1.5284	0.406079	0.000149201	474	6	0.992748	0.012508	BRAF	2	2
1036	PLX-4720	GDSC2	LIF	loss.cnaPANCAN414	-0.151074	0.31853	0.63525	408	6	-1.27204	0.405877	0.00163013	474	6	0.992748	0.0819957	BRAF	2	2
1036	PLX-4720	GDSC2	LIF	loss.cnaPANCAN418	-0.133918	0.358694	0.708866	408	6	-1.57803	0.415057	0.000127403	474	6	0.992748	0.012508	BRAF	2	2
1036	PLX-4720	GDSC2	LIF	loss.cnaPANCAN293	-0.0937086	0.31197	0.763877	408	6	-1.23206	0.31074	6.37742e-05	474	6	0.992748	0.00906598	BRAF	2	2
1036	PLX-4720	GDSC2	LIF	loss.cnaPANCAN420	0.0134498	0.365369	0.970635	408	6	-1.80092	0.457493	7.20953e-05	474	6	0.992748	0.00906598	BRAF	2	2
1738	IGF1R_3801	GDSC2	IRS2	loss.cnaPANCAN290	0.0367454	0.356034	0.917798	377	6	-1.23724	0.390174	0.00143249	474	6	0.992918	0.0787872	IGF1R	1	1
2162	Danusertib	GDSC2	EGFR	HLA.A_mut	0.089533	0.239304	0.708276	392	6	-1.432	0.371634	0.000102773	474	6	0.993099	0.0497419	RET;NTRK1;AURKA;AURKB;ABL1;FGFR1;AURKC	2	2
1373	Dabrafenib	GDSC2	GTPBP4	TP53_mut	0.321796	0.1505	0.0320004	395	6	0.460447	0.122731	0.000156848	474	6	0.99362	0.0768555	BRAF	3	3
1373	Dabrafenib	GDSC2	NFATC2	TP53_mut	0.321796	0.1505	0.0320004	395	6	0.500085	0.13458	0.000181564	474	6	0.99362	0.0444831	BRAF	2	2
1373	Dabrafenib	GDSC2	NFATC2	loss.cnaPANCAN42..ANK3.	-0.787883	0.39449	0.0452537	395	6	-1.38512	0.386007	0.000302595	474	6	0.99362	0.0494238	BRAF	2	2
1373	Dabrafenib	GDSC2	NFATC2	loss.cnaPANCAN420	-0.558062	0.391809	0.153824	395	6	-1.59579	0.456799	0.000437736	474	6	0.99362	0.0536226	BRAF	2	2
1373	Dabrafenib	GDSC2	MAPK1	gain.cnaPANCAN367..ARFGAP1.GNAS.	-0.0846169	0.193852	0.662434	395	6	-0.672965	0.191518	0.000404621	474	6	0.99362	0.0991321	BRAF	1	1
1373	Dabrafenib	GDSC2	TIPRL	gain.cnaPANCAN212..HSP90AB1.TRERF1.	-0.0172308	0.23768	0.942207	395	6	-0.879253	0.232542	0.000138946	474	6	0.99362	0.0226945	BRAF	2	2
2171	BMS-754807	GDSC2	IGF1R	gain.cnaPANCAN344..MYCN.	-0.347041	0.190117	0.0673515	390	6	-0.793264	0.22389	0.000361239	474	6	0.993754	0.0448126	IGF1R;INSR	T	T
2171	BMS-754807	GDSC2	IRS2	gain.cnaPANCAN344..MYCN.	-0.347041	0.190117	0.0673515	390	6	-1.12047	0.216588	1.53241e-07	474	6	0.993754	7.43218e-05	IGF1R;INSR	1	1
2171	BMS-754807	GDSC2	IGF1R	gain.cnaPANCAN273	-0.480341	0.264242	0.0685042	390	6	-1.28915	0.291157	7.65908e-06	474	6	0.993754	0.00371465	IGF1R;INSR	T	T
2171	BMS-754807	GDSC2	IRS2	gain.cnaPANCAN273	-0.480341	0.264242	0.0685042	390	6	-1.01463	0.284395	0.000328179	474	6	0.993754	0.0360175	IGF1R;INSR	1	1
2171	BMS-754807	GDSC2	CPD	gain.cnaPANCAN273	-0.480341	0.264242	0.0685042	390	6	-1.11806	0.28332	6.91269e-05	474	6	0.993754	0.0335265	IGF1R;INSR	3	3
2171	BMS-754807	GDSC2	FURIN	gain.cnaPANCAN273	-0.480341	0.264242	0.0685042	390	6	-1.0871	0.287931	0.000142133	474	6	0.993754	0.0344673	IGF1R;INSR	3	3
2171	BMS-754807	GDSC2	IGF1R	EWSR1.FLI1_mut	-0.534832	0.321217	0.0953178	390	6	-1.20744	0.360283	0.000747689	474	6	0.993754	0.0604382	IGF1R;INSR	T	T
2171	BMS-754807	GDSC2	FURIN	EWSR1.FLI1_mut	-0.534832	0.321217	0.0953178	390	6	-1.38015	0.364964	0.000138631	474	6	0.993754	0.0344673	IGF1R;INSR	3	3
2171	BMS-754807	GDSC2	KBTBD2	ALK_mut	-0.349426	0.32165	0.276958	390	6	-1.88751	0.372307	2.73864e-07	474	6	0.993754	0.000132824	IGF1R;INSR	No link; Gene not in network	-
2171	BMS-754807	GDSC2	IGF1R	ALK_mut	-0.349426	0.32165	0.276958	390	6	-1.27916	0.377848	0.000658918	474	6	0.993754	0.0604382	IGF1R;INSR	T	T
2171	BMS-754807	GDSC2	IRS2	ALK_mut	-0.349426	0.32165	0.276958	390	6	-1.61562	0.377736	1.56538e-05	474	6	0.993754	0.00379603	IGF1R;INSR	1	1
2171	BMS-754807	GDSC2	CPD	loss.cnaPANCAN398	0.27342	0.284235	0.335787	390	6	-1.09828	0.309753	0.000357621	474	6	0.993754	0.0867231	IGF1R;INSR	3	3
2171	BMS-754807	GDSC2	IRS2	loss.cnaPANCAN288	0.173305	0.364078	0.634017	390	6	-1.36291	0.425067	0.00126437	474	6	0.993754	0.0771956	IGF1R;INSR	1	1
2171	BMS-754807	GDSC2	IRS2	loss.cnaPANCAN290	-0.144867	0.362647	0.689516	390	6	-1.23724	0.390174	0.00143249	474	6	0.993754	0.0771956	IGF1R;INSR	1	1
2171	BMS-754807	GDSC2	IRS2	loss.cnaPANCAN381..ARFGAP3.	-0.0407422	0.178917	0.819861	390	6	-0.664336	0.203819	0.00104574	474	6	0.993754	0.0771956	IGF1R;INSR	1	1
1015	CI-1040	GDSC1	MAPK1	gain.cnaPANCAN367..ARFGAP1.GNAS.	-0.47535	0.222079	0.0318388	413	6	-0.672965	0.191518	0.000404621	474	6	0.993806	0.0981205	MAP2K1;MAP2K2	No link; Drug target(s) not in CRISPR screen	-
1738	IGF1R_3801	GDSC2	IRS2	loss.cnaPANCAN381..ARFGAP3.	-0.011632	0.177379	0.947714	377	6	-0.664336	0.203819	0.00104574	474	6	0.993895	0.0787872	IGF1R	1	1
2093	Capivasertib	GDSC2	RICTOR	loss.cnaPANCAN379	0.163401	0.262222	0.533089	388	6	0.813777	0.240208	0.000653027	474	6	0.993985	0.0628212	AKT1;AKT3;AKT2	1	1
2093	Capivasertib	GDSC2	AKT1	ABCB1_mut	-0.148829	0.347001	0.667958	388	6	-1.46898	0.36313	4.48606e-05	474	6	0.993985	0.010789	AKT1;AKT3;AKT2	T	T
1873	Buparlisib	GDSC2	RICTOR	gain.cnaPANCAN344..MYCN.	-0.062419	0.127404	0.62413	393	6	0.683256	0.183608	0.00017761	474	6	0.994109	0.0285953	PIK3CD;PIK3CA;PIK3CG;PIK3CB	1	1
1873	Buparlisib	GDSC2	RICTOR	CUX1_mut	-0.0561983	0.257936	0.82752	393	6	-1.66775	0.404429	3.16258e-05	474	6	0.994109	0.00810006	PIK3CD;PIK3CA;PIK3CG;PIK3CB	1	1
1949	Venetoclax	GDSC2	BCL2	gain.cnaPANCAN344..MYCN.	-0.0259181	0.161636	0.872604	393	6	-0.708874	0.173061	3.57982e-05	474	6	0.994198	0.0172905	BCL2	T	T
1975	BVD523	GDSC2	CTNNB1	loss.cnaPANCAN131	-0.6134	0.336275	0.0675526	393	6	-1.33562	0.38496	0.000479705	474	6	0.994242	0.0626035	MAPK3;MAPK1	2	2
1975	BVD523	GDSC2	TADA2A	RB1_mut	0.272366	0.18601	0.142577	393	6	-0.892214	0.18884	1.73741e-06	474	6	0.994242	0.000839171	MAPK3;MAPK1	3	3
1975	BVD523	GDSC2	MAPK1	gain.cnaPANCAN367..ARFGAP1.GNAS.	-0.224146	0.175838	0.201939	393	6	-0.672965	0.191518	0.000404621	474	6	0.994242	0.0977159	MAPK3;MAPK1	T	T
1975	BVD523	GDSC2	CTNNB1	CTNNB1_mut	-0.247958	0.256506	0.33342	393	6	-1.10705	0.28476	8.88496e-05	474	6	0.994242	0.0214572	MAPK3;MAPK1	2	2
1975	BVD523	GDSC2	TADA2A	loss.cnaPANCAN425	0.28581	0.37608	0.447105	393	6	-1.51072	0.450101	0.000733862	474	6	0.994242	0.0590759	MAPK3;MAPK1	3	3
1975	BVD523	GDSC2	CTNNB1	loss.cnaPANCAN326..SOX9.	-0.303306	0.400861	0.449102	393	6	-1.57224	0.455841	0.000518456	474	6	0.994242	0.0626035	MAPK3;MAPK1	2	2
1975	BVD523	GDSC2	TADA2A	gain.cnaPANCAN237	0.175679	0.392188	0.654151	393	6	-1.86884	0.420595	7.09985e-06	474	6	0.994242	0.00114308	MAPK3;MAPK1	3	3
1975	BVD523	GDSC2	TADA2A	gain.cnaPANCAN236	0.140648	0.358207	0.694554	393	6	-1.76259	0.388649	4.52788e-06	474	6	0.994242	0.00109348	MAPK3;MAPK1	3	3
1975	BVD523	GDSC2	TADA2A	gain.cnaPANCAN238	0.139639	0.361515	0.699276	393	6	-1.58085	0.392856	4.92801e-05	474	6	0.994242	0.00595058	MAPK3;MAPK1	3	3
1975	BVD523	GDSC2	TADA2A	CHD8_mut	-0.0627304	0.35748	0.8607	393	6	1.21177	0.377825	0.00126051	474	6	0.994242	0.0869749	MAPK3;MAPK1	3	3
1057	Dactolisib	GDSC1	RICTOR	PIK3CA_mut	-0.115679	0.16628	0.486494	407	6	-0.535471	0.130265	3.35406e-05	474	6	0.994256	0.0164349	PIK3CA;MTOR;PIK3CB;PIK3CD;PIK3CG	1	1
1411	EGFRM_5104	GDSC1	MIEN1	gain.cnaPANCAN240	0.00695877	0.452124	0.98772	458	6	-1.5496	0.444088	0.000444539	474	6	0.994297	0.0752753	EGFR	No link; Gene not in network	-
1972	Ravoxertinib	GDSC2	MAPK1	gain.cnaPANCAN367..ARFGAP1.GNAS.	-0.0416366	0.164844	0.800583	393	6	-0.672965	0.191518	0.000404621	474	6	0.994305	0.0977159	MAPK3;MAPK1	T	T
1179	MK-1775	GDSC2	TFAP2A	ASXL2_mut	0.372655	0.273458	0.172459	398	6	-2.08555	0.381692	2.80706e-08	474	6	0.994514	1.37827e-05	WEE1;PLK1	No link; Drug target(s) not in CRISPR screen	-
[truncated: 203 more rows]
