# Supplementary material for: Drug mechanism‐of‐action discovery through the integration of pharmacological and CRISPR screens
Source: Mol Syst Biol. 2020 Jul 6;16(7):e9405. doi: 10.15252/msb.20199405 (PMC7336273; doi:10.15252/msb.20199405)
Supplement: Supplementary file 9 — Dataset EV8 [file MSB-16-e9405-s009.xlsx]

## Sheet: Description
Dataset EV8. Significant robust pharmacogenomic associations with gene expression.

## Sheet: Dataset EV8
DRUG_ID	DRUG_NAME	VEGDSC2ION	GeneSymbol	x_feature	drug_beta	drug_beta_se	drug_pval	drug_samples	drug_ncovariates	crispr_beta	crispr_beta_se	crispr_pval	crispr_samples	crispr_ncovariates	drug_fdr	crispr_fdr	DRUG_TARGETS	target_detailed	target
2013	CDK12_8969	GDSC2	ISL1	ABCB1	0.554093	0.0525148	2.94222e-31	336	6	-0.0890139	0.0440417	0.0427552	418	6	4.5216e-27	0.999777	CDK12	No link; Drug target(s) not in CRISPR screen	-
1047	Nutlin-3a (-)	GDSC2	PPM1D	RPS27L	-0.375425	0.049339	1.68957e-15	344	6	-0.362091	0.0635382	6.08504e-09	418	6	2.59652e-11	1.8703e-05	MDM2	1	1
1047	Nutlin-3a (-)	GDSC2	MDM4	RPS27L	-0.375425	0.049339	1.68957e-15	344	6	-0.387304	0.0627319	2.57995e-10	418	6	2.59652e-11	1.42205e-06	MDM2	1	1
1047	Nutlin-3a (-)	GDSC2	TP53BP1	RPS27L	-0.375425	0.049339	1.68957e-15	344	6	0.341358	0.0636452	4.77891e-08	418	6	2.59652e-11	0.000122404	MDM2	2	2
1047	Nutlin-3a (-)	GDSC2	UBE3B	RPS27L	-0.375425	0.049339	1.68957e-15	344	6	-0.064816	0.0496977	0.191711	418	6	2.59652e-11	0.91236	MDM2	2	2
1047	Nutlin-3a (-)	GDSC2	TP53	RPS27L	-0.375425	0.049339	1.68957e-15	344	6	0.491846	0.0607465	3.05753e-17	418	6	2.59652e-11	1.56627e-13	MDM2	1	1
1047	Nutlin-3a (-)	GDSC2	LTA4H	RPS27L	-0.375425	0.049339	1.68957e-15	344	6	-0.0949981	0.048947	0.0517476	418	6	2.59652e-11	0.999992	MDM2	4	4
1047	Nutlin-3a (-)	GDSC2	USP28	RPS27L	-0.375425	0.049339	1.68957e-15	344	6	0.362357	0.0655312	1.75205e-08	418	6	2.59652e-11	2.44778e-05	MDM2	3	3
1047	Nutlin-3a (-)	GDSC2	MDM2	RPS27L	-0.375425	0.049339	1.68957e-15	344	6	-0.463617	0.0632939	3.51494e-14	418	6	2.59652e-11	1.08035e-10	MDM2	T	T
1047	Nutlin-3a (-)	GDSC2	PPM1D	MDM2	-0.298926	0.0397309	3.70994e-15	344	6	-0.181416	0.0499677	0.000252426	418	6	2.85072e-11	0.104846	MDM2	1	1
1047	Nutlin-3a (-)	GDSC2	MDM4	MDM2	-0.298926	0.0397309	3.70994e-15	344	6	-0.141315	0.0493767	0.00402562	418	6	2.85072e-11	0.47589	MDM2	1	1
1047	Nutlin-3a (-)	GDSC2	TP53BP1	MDM2	-0.298926	0.0397309	3.70994e-15	344	6	0.281678	0.0511354	1.99348e-08	418	6	2.85072e-11	6.12717e-05	MDM2	2	2
1047	Nutlin-3a (-)	GDSC2	UBE3B	MDM2	-0.298926	0.0397309	3.70994e-15	344	6	-0.0957127	0.0486511	0.0486202	418	6	2.85072e-11	0.822044	MDM2	2	2
1047	Nutlin-3a (-)	GDSC2	TP53	MDM2	-0.298926	0.0397309	3.70994e-15	344	6	0.342472	0.0461377	1.51081e-14	418	6	2.85072e-11	3.31688e-11	MDM2	1	1
1047	Nutlin-3a (-)	GDSC2	LTA4H	MDM2	-0.298926	0.0397309	3.70994e-15	344	6	-0.1677	0.0479162	0.000422021	418	6	2.85072e-11	0.589602	MDM2	4	4
1047	Nutlin-3a (-)	GDSC2	USP28	MDM2	-0.298926	0.0397309	3.70994e-15	344	6	0.376716	0.052015	7.07149e-14	418	6	2.85072e-11	5.43374e-10	MDM2	3	3
1047	Nutlin-3a (-)	GDSC2	MDM2	MDM2	-0.298926	0.0397309	3.70994e-15	344	6	-0.304086	0.0484722	1.28346e-10	418	6	2.85072e-11	2.19157e-07	MDM2	T	T
2282	Romidepsin	GDSC2	FAM57A	ABCB1	0.462811	0.0611658	2.35029e-15	337	6	0.0416955	0.048641	0.391121	418	6	3.61193e-11	0.828726	HDAC8;HDAC1;HDAC3;HDAC2	4	4
1411	EGFRM_5104	GDSC1	ERBB2	MIEN1	-0.359579	0.048136	9.18588e-15	403	6	-0.617188	0.0521756	6.12615e-39	418	6	1.41169e-10	9.41466e-35	EGFR	1	1
1411	EGFRM_5104	GDSC1	MIEN1	MIEN1	-0.359579	0.048136	9.18588e-15	403	6	-0.412787	0.0525712	3.156e-16	418	6	1.41169e-10	4.85015e-12	EGFR	No link; Gene not in network	-
1411	EGFRM_5104	GDSC1	RECK	MIEN1	-0.359579	0.048136	9.18588e-15	403	6	0.0781144	0.0475392	0.0998007	418	6	1.41169e-10	0.997769	EGFR	3	3
1411	EGFRM_5104	GDSC1	EGFR	MIEN1	-0.359579	0.048136	9.18588e-15	403	6	0.00600581	0.0474687	0.899318	418	6	1.41169e-10	0.993582	EGFR	T	T
1411	EGFRM_5104	GDSC1	SHC1	MIEN1	-0.359579	0.048136	9.18588e-15	403	6	-0.147249	0.0517608	0.00425372	418	6	1.41169e-10	0.818671	EGFR	1	1
1411	EGFRM_5104	GDSC1	CDC37	MIEN1	-0.359579	0.048136	9.18588e-15	403	6	-0.150092	0.0503893	0.00274773	418	6	1.41169e-10	0.467521	EGFR	1	1
1411	EGFRM_5104	GDSC1	ERBB3	MIEN1	-0.359579	0.048136	9.18588e-15	403	6	-0.223033	0.0514687	1.16914e-05	418	6	1.41169e-10	0.0224592	EGFR	1	1
1411	EGFRM_5104	GDSC1	GRB2	MIEN1	-0.359579	0.048136	9.18588e-15	403	6	-0.046129	0.0504497	0.360289	418	6	1.41169e-10	0.995702	EGFR	1	1
1047	Nutlin-3a (-)	GDSC2	PPM1D	CDKN1A	-0.323483	0.0443134	2.75999e-14	344	6	-0.330053	0.0562998	2.11661e-09	418	6	1.41385e-10	1.08427e-05	MDM2	1	1
1047	Nutlin-3a (-)	GDSC2	MDM4	CDKN1A	-0.323483	0.0443134	2.75999e-14	344	6	-0.416187	0.0556	8.74698e-15	418	6	1.41385e-10	1.34424e-10	MDM2	1	1
1047	Nutlin-3a (-)	GDSC2	TP53BP1	CDKN1A	-0.323483	0.0443134	2.75999e-14	344	6	0.349189	0.0568056	3.1088e-10	418	6	1.41385e-10	2.3888e-06	MDM2	2	2
1047	Nutlin-3a (-)	GDSC2	UBE3B	CDKN1A	-0.323483	0.0443134	2.75999e-14	344	6	-0.029819	0.0487322	0.540516	418	6	1.41385e-10	0.964952	MDM2	2	2
1047	Nutlin-3a (-)	GDSC2	TP53	CDKN1A	-0.323483	0.0443134	2.75999e-14	344	6	0.432304	0.0533507	2.87336e-17	418	6	1.41385e-10	1.56627e-13	MDM2	1	1
1047	Nutlin-3a (-)	GDSC2	LTA4H	CDKN1A	-0.323483	0.0443134	2.75999e-14	344	6	-0.0231239	0.0479961	0.62991	418	6	1.41385e-10	0.999992	MDM2	4	4
1047	Nutlin-3a (-)	GDSC2	USP28	CDKN1A	-0.323483	0.0443134	2.75999e-14	344	6	0.40034	0.058236	1.42467e-12	418	6	1.41385e-10	7.29813e-09	MDM2	3	3
1047	Nutlin-3a (-)	GDSC2	MDM2	CDKN1A	-0.323483	0.0443134	2.75999e-14	344	6	-0.422324	0.0556927	3.68069e-15	418	6	1.41385e-10	2.82824e-11	MDM2	T	T
1047	Nutlin-3a (-)	GDSC2	PPM1D	PTCHD4	-0.294099	0.0408129	6.24982e-14	344	6	-0.25606	0.052922	9.18567e-07	418	6	2.40118e-10	0.00100832	MDM2	1	1
1047	Nutlin-3a (-)	GDSC2	MDM4	PTCHD4	-0.294099	0.0408129	6.24982e-14	344	6	-0.242393	0.0522842	2.63529e-06	418	6	2.40118e-10	0.00337493	MDM2	1	1
1047	Nutlin-3a (-)	GDSC2	TP53BP1	PTCHD4	-0.294099	0.0408129	6.24982e-14	344	6	0.309282	0.0538944	4.71885e-09	418	6	2.40118e-10	1.81298e-05	MDM2	2	2
1047	Nutlin-3a (-)	GDSC2	UBE3B	PTCHD4	-0.294099	0.0408129	6.24982e-14	344	6	-0.0515691	0.0488317	0.29062	418	6	2.40118e-10	0.934458	MDM2	2	2
1047	Nutlin-3a (-)	GDSC2	TP53	PTCHD4	-0.294099	0.0408129	6.24982e-14	344	6	0.429844	0.049394	6.20711e-20	418	6	2.40118e-10	9.53909e-16	MDM2	1	1
1047	Nutlin-3a (-)	GDSC2	LTA4H	PTCHD4	-0.294099	0.0408129	6.24982e-14	344	6	-0.0158087	0.0480942	0.742365	418	6	2.40118e-10	0.999992	MDM2	4	4
1047	Nutlin-3a (-)	GDSC2	USP28	PTCHD4	-0.294099	0.0408129	6.24982e-14	344	6	0.416582	0.0549655	3.81902e-15	418	6	2.40118e-10	5.86907e-11	MDM2	3	3
1047	Nutlin-3a (-)	GDSC2	MDM2	PTCHD4	-0.294099	0.0408129	6.24982e-14	344	6	-0.376722	0.0517525	5.17898e-14	418	6	2.40118e-10	1.13701e-10	MDM2	T	T
1558	Lapatinib	GDSC2	EGFR	MIEN1	-0.340943	0.0463289	1.59623e-14	341	6	0.00600581	0.0474687	0.899318	418	6	2.45309e-10	0.993582	EGFR;ERBB2	T	T
1558	Lapatinib	GDSC2	SHC1	MIEN1	-0.340943	0.0463289	1.59623e-14	341	6	-0.147249	0.0517608	0.00425372	418	6	2.45309e-10	0.818671	EGFR;ERBB2	1	1
1558	Lapatinib	GDSC2	ERBB2	MIEN1	-0.340943	0.0463289	1.59623e-14	341	6	-0.617188	0.0521756	6.12615e-39	418	6	2.45309e-10	9.41466e-35	EGFR;ERBB2	T	T
1410	AZD9291	GDSC1	MIEN1	MIEN1	-0.36181	0.0489215	1.7407e-14	401	6	-0.412787	0.0525712	3.156e-16	418	6	2.67511e-10	4.85015e-12	EGFR	No link; Gene not in network	-
1410	AZD9291	GDSC1	EGFR	MIEN1	-0.36181	0.0489215	1.7407e-14	401	6	0.00600581	0.0474687	0.899318	418	6	2.67511e-10	0.993582	EGFR	T	T
1410	AZD9291	GDSC1	SHC1	MIEN1	-0.36181	0.0489215	1.7407e-14	401	6	-0.147249	0.0517608	0.00425372	418	6	2.67511e-10	0.818671	EGFR	1	1
1410	AZD9291	GDSC1	CDC37	MIEN1	-0.36181	0.0489215	1.7407e-14	401	6	-0.150092	0.0503893	0.00274773	418	6	2.67511e-10	0.467521	EGFR	1	1
1410	AZD9291	GDSC1	ERBB2	MIEN1	-0.36181	0.0489215	1.7407e-14	401	6	-0.617188	0.0521756	6.12615e-39	418	6	2.67511e-10	9.41466e-35	EGFR	1	1
1410	AZD9291	GDSC1	GRB2	MIEN1	-0.36181	0.0489215	1.7407e-14	401	6	-0.046129	0.0504497	0.360289	418	6	2.67511e-10	0.995702	EGFR	1	1
1047	Nutlin-3a (-)	GDSC2	PPM1D	DDB2	-0.297394	0.0415217	9.09667e-14	344	6	-0.263742	0.0523359	3.0784e-07	418	6	2.79595e-10	0.000473088	MDM2	1	1
1047	Nutlin-3a (-)	GDSC2	MDM4	DDB2	-0.297394	0.0415217	9.09667e-14	344	6	-0.282629	0.0517078	2.58394e-08	418	6	2.79595e-10	5.67285e-05	MDM2	1	1
1047	Nutlin-3a (-)	GDSC2	TP53BP1	DDB2	-0.297394	0.0415217	9.09667e-14	344	6	0.338072	0.0533679	8.29017e-11	418	6	2.79595e-10	1.27403e-06	MDM2	2	2
1047	Nutlin-3a (-)	GDSC2	UBE3B	DDB2	-0.297394	0.0415217	9.09667e-14	344	6	-0.0564223	0.0489862	0.249027	418	6	2.79595e-10	0.927995	MDM2	2	2
1047	Nutlin-3a (-)	GDSC2	TP53	DDB2	-0.297394	0.0415217	9.09667e-14	344	6	0.321978	0.0487309	1.11906e-11	418	6	2.79595e-10	1.56343e-08	MDM2	1	1
1047	Nutlin-3a (-)	GDSC2	LTA4H	DDB2	-0.297394	0.0415217	9.09667e-14	344	6	-0.0024694	0.0482463	0.959179	418	6	2.79595e-10	0.999992	MDM2	4	4
1047	Nutlin-3a (-)	GDSC2	USP28	DDB2	-0.297394	0.0415217	9.09667e-14	344	6	0.323795	0.0543859	1.15746e-09	418	6	2.79595e-10	2.96465e-06	MDM2	3	3
1047	Nutlin-3a (-)	GDSC2	MDM2	DDB2	-0.297394	0.0415217	9.09667e-14	344	6	-0.399321	0.0510884	4.40121e-16	418	6	2.79595e-10	6.76379e-12	MDM2	T	T
1558	Lapatinib	GDSC2	EGFR	STARD3	-0.322112	0.0444509	4.30425e-14	341	6	0.00226021	0.045788	0.96063	418	6	3.30739e-10	0.997967	EGFR;ERBB2	T	T
1558	Lapatinib	GDSC2	SHC1	STARD3	-0.322112	0.0444509	4.30425e-14	341	6	-0.0990429	0.0499647	0.0469292	418	6	3.30739e-10	0.875039	EGFR;ERBB2	1	1
1558	Lapatinib	GDSC2	ERBB2	STARD3	-0.322112	0.0444509	4.30425e-14	341	6	-0.577318	0.0504211	4.36914e-36	418	6	3.30739e-10	2.23816e-32	EGFR;ERBB2	T	T
1047	Nutlin-3a (-)	GDSC2	PPM1D	ZMAT3	-0.312341	0.0440696	1.7204e-13	344	6	-0.301723	0.0558609	3.81261e-08	418	6	4.40652e-10	8.3703e-05	MDM2	1	1
1047	Nutlin-3a (-)	GDSC2	MDM4	ZMAT3	-0.312341	0.0440696	1.7204e-13	344	6	-0.232943	0.0551696	1.96873e-05	418	6	4.40652e-10	0.0159239	MDM2	1	1
1047	Nutlin-3a (-)	GDSC2	TP53BP1	ZMAT3	-0.312341	0.0440696	1.7204e-13	344	6	0.25506	0.0563854	4.64109e-06	418	6	4.40652e-10	0.00713243	MDM2	2	2
1047	Nutlin-3a (-)	GDSC2	UBE3B	ZMAT3	-0.312341	0.0440696	1.7204e-13	344	6	-0.0612784	0.0485032	0.206016	418	6	4.40652e-10	0.915345	MDM2	2	2
1047	Nutlin-3a (-)	GDSC2	TP53	ZMAT3	-0.312341	0.0440696	1.7204e-13	344	6	0.396354	0.0526947	6.35039e-15	418	6	4.40652e-10	1.62655e-11	MDM2	1	1
1047	Nutlin-3a (-)	GDSC2	LTA4H	ZMAT3	-0.312341	0.0440696	1.7204e-13	344	6	-0.101399	0.0477706	0.0333068	418	6	4.40652e-10	0.999992	MDM2	4	4
1047	Nutlin-3a (-)	GDSC2	USP28	ZMAT3	-0.312341	0.0440696	1.7204e-13	344	6	0.325227	0.0578067	9.62398e-09	418	6	4.40652e-10	1.52614e-05	MDM2	3	3
1047	Nutlin-3a (-)	GDSC2	MDM2	ZMAT3	-0.312341	0.0440696	1.7204e-13	344	6	-0.309249	0.0550865	1.03897e-08	418	6	4.40652e-10	1.33058e-05	MDM2	T	T
1558	Lapatinib	GDSC2	EGFR	ERBB2	-0.456448	0.0640683	1.23205e-13	341	6	0.0326527	0.0656103	0.61866	418	6	6.31137e-10	0.984882	EGFR;ERBB2	T	T
1558	Lapatinib	GDSC2	SHC1	ERBB2	-0.456448	0.0640683	1.23205e-13	341	6	-0.158005	0.0680704	0.0198732	418	6	6.31137e-10	0.847777	EGFR;ERBB2	1	1
1558	Lapatinib	GDSC2	ERBB2	ERBB2	-0.456448	0.0640683	1.23205e-13	341	6	-0.856129	0.073371	1.04163e-37	418	6	6.31137e-10	8.00386e-34	EGFR;ERBB2	T	T
1047	Nutlin-3a (-)	GDSC2	PPM1D	EDA2R	-0.307213	0.0438468	3.39088e-13	344	6	-0.329228	0.0567957	3.2478e-09	418	6	7.44445e-10	1.2478e-05	MDM2	1	1
1047	Nutlin-3a (-)	GDSC2	MDM4	EDA2R	-0.307213	0.0438468	3.39088e-13	344	6	-0.345744	0.0560961	2.77599e-10	418	6	7.44445e-10	1.42205e-06	MDM2	1	1
1047	Nutlin-3a (-)	GDSC2	TP53BP1	EDA2R	-0.307213	0.0438468	3.39088e-13	344	6	0.277702	0.0573968	9.19386e-07	418	6	7.44445e-10	0.00169118	MDM2	2	2
1047	Nutlin-3a (-)	GDSC2	UBE3B	EDA2R	-0.307213	0.0438468	3.39088e-13	344	6	-0.0882898	0.0484589	0.0679129	418	6	7.44445e-10	0.8506	MDM2	2	2
1047	Nutlin-3a (-)	GDSC2	TP53	EDA2R	-0.307213	0.0438468	3.39088e-13	344	6	0.370171	0.0533808	8.83974e-13	418	6	7.44445e-10	1.69811e-09	MDM2	1	1
1047	Nutlin-3a (-)	GDSC2	LTA4H	EDA2R	-0.307213	0.0438468	3.39088e-13	344	6	-0.0708292	0.047727	0.137276	418	6	7.44445e-10	0.999992	MDM2	4	4
1047	Nutlin-3a (-)	GDSC2	USP28	EDA2R	-0.307213	0.0438468	3.39088e-13	344	6	0.360498	0.0588077	3.49553e-10	418	6	7.44445e-10	1.34298e-06	MDM2	3	3
1047	Nutlin-3a (-)	GDSC2	MDM2	EDA2R	-0.307213	0.0438468	3.39088e-13	344	6	-0.41455	0.0558937	1.59261e-14	418	6	7.44445e-10	8.15841e-11	MDM2	T	T
2020	Poziotinib	GDSC2	HAP1	MIEN1	-0.36162	0.0502268	6.22086e-14	336	6	-0.141059	0.0478257	0.0030273	418	6	7.51428e-10	0.415389	EGFR;ERBB2	No link; Gene not in network	-
2020	Poziotinib	GDSC2	ERBB2	MIEN1	-0.36162	0.0502268	6.22086e-14	336	6	-0.617188	0.0521756	6.12615e-39	418	6	7.51428e-10	9.41466e-35	EGFR;ERBB2	T	T
2020	Poziotinib	GDSC2	EGFR	MIEN1	-0.36162	0.0502268	6.22086e-14	336	6	0.00600581	0.0474687	0.899318	418	6	7.51428e-10	0.993582	EGFR;ERBB2	T	T
2020	Poziotinib	GDSC2	SHC1	MIEN1	-0.36162	0.0502268	6.22086e-14	336	6	-0.147249	0.0517608	0.00425372	418	6	7.51428e-10	0.818671	EGFR;ERBB2	1	1
2020	Poziotinib	GDSC2	MIEN1	MIEN1	-0.36162	0.0502268	6.22086e-14	336	6	-0.412787	0.0525712	3.156e-16	418	6	7.51428e-10	4.85015e-12	EGFR;ERBB2	No link; Gene not in network	-
2020	Poziotinib	GDSC2	ERBB3	MIEN1	-0.36162	0.0502268	6.22086e-14	336	6	-0.223033	0.0514687	1.16914e-05	418	6	7.51428e-10	0.0224592	EGFR;ERBB2	1	1
2020	Poziotinib	GDSC2	GRB2	MIEN1	-0.36162	0.0502268	6.22086e-14	336	6	-0.046129	0.0504497	0.360289	418	6	7.51428e-10	0.995702	EGFR;ERBB2	1	1
2020	Poziotinib	GDSC2	PGAP3	MIEN1	-0.36162	0.0502268	6.22086e-14	336	6	-0.202513	0.0474966	1.62356e-05	418	6	7.51428e-10	0.0427325	EGFR;ERBB2	No link; Gene not in network	-
2020	Poziotinib	GDSC2	HAP1	ERBB2	-0.500074	0.0699673	9.77912e-14	336	6	-0.0978364	0.0539684	0.0693053	418	6	7.51428e-10	0.661543	EGFR;ERBB2	No link; Gene not in network	-
2020	Poziotinib	GDSC2	ERBB2	ERBB2	-0.500074	0.0699673	9.77912e-14	336	6	-0.856129	0.073371	1.04163e-37	418	6	7.51428e-10	8.00386e-34	EGFR;ERBB2	T	T
2020	Poziotinib	GDSC2	EGFR	ERBB2	-0.500074	0.0699673	9.77912e-14	336	6	0.0326527	0.0656103	0.61866	418	6	7.51428e-10	0.984882	EGFR;ERBB2	T	T
2020	Poziotinib	GDSC2	SHC1	ERBB2	-0.500074	0.0699673	9.77912e-14	336	6	-0.158005	0.0680704	0.0198732	418	6	7.51428e-10	0.847777	EGFR;ERBB2	1	1
2020	Poziotinib	GDSC2	MIEN1	ERBB2	-0.500074	0.0699673	9.77912e-14	336	6	-0.50264	0.0694165	7.16218e-14	418	6	7.51428e-10	2.75171e-10	EGFR;ERBB2	No link; Gene not in network	-
2020	Poziotinib	GDSC2	ERBB3	ERBB2	-0.500074	0.0699673	9.77912e-14	336	6	-0.366567	0.0711249	1.61742e-07	418	6	7.51428e-10	0.0011434	EGFR;ERBB2	1	1
2020	Poziotinib	GDSC2	GRB2	ERBB2	-0.500074	0.0699673	9.77912e-14	336	6	-0.0572318	0.0694208	0.409511	418	6	7.51428e-10	0.995702	EGFR;ERBB2	1	1
2020	Poziotinib	GDSC2	PGAP3	ERBB2	-0.500074	0.0699673	9.77912e-14	336	6	-0.130524	0.053597	0.0145257	418	6	7.51428e-10	0.641314	EGFR;ERBB2	No link; Gene not in network	-
1032	Afatinib	GDSC2	EGFR	MIEN1	-0.348014	0.0485427	9.18134e-14	354	6	0.00600581	0.0474687	0.899318	418	6	1.41099e-09	0.993582	EGFR;ERBB2	T	T
1032	Afatinib	GDSC2	MIEN1	MIEN1	-0.348014	0.0485427	9.18134e-14	354	6	-0.412787	0.0525712	3.156e-16	418	6	1.41099e-09	4.85015e-12	EGFR;ERBB2	No link; Gene not in network	-
1032	Afatinib	GDSC2	HAP1	MIEN1	-0.348014	0.0485427	9.18134e-14	354	6	-0.141059	0.0478257	0.0030273	418	6	1.41099e-09	0.415389	EGFR;ERBB2	No link; Gene not in network	-
1032	Afatinib	GDSC2	GAB1	MIEN1	-0.348014	0.0485427	9.18134e-14	354	6	-0.0991373	0.050698	0.0500024	418	6	1.41099e-09	0.744184	EGFR;ERBB2	1	1
1032	Afatinib	GDSC2	SHC1	MIEN1	-0.348014	0.0485427	9.18134e-14	354	6	-0.147249	0.0517608	0.00425372	418	6	1.41099e-09	0.818671	EGFR;ERBB2	1	1
1032	Afatinib	GDSC2	ERBB2	MIEN1	-0.348014	0.0485427	9.18134e-14	354	6	-0.617188	0.0521756	6.12615e-39	418	6	1.41099e-09	9.41466e-35	EGFR;ERBB2	T	T
1032	Afatinib	GDSC2	ERBB3	MIEN1	-0.348014	0.0485427	9.18134e-14	354	6	-0.223033	0.0514687	1.16914e-05	418	6	1.41099e-09	0.0224592	EGFR;ERBB2	1	1
1047	Nutlin-3a (-)	GDSC1	MDM4	MDM2	-0.371585	0.0518832	1.01544e-13	360	6	-0.141315	0.0493767	0.00402562	418	6	1.56053e-09	0.47589	MDM2	1	1
1047	Nutlin-3a (-)	GDSC1	PPM1D	MDM2	-0.371585	0.0518832	1.01544e-13	360	6	-0.181416	0.0499677	0.000252426	418	6	1.56053e-09	0.104846	MDM2	1	1
1047	Nutlin-3a (-)	GDSC1	USP7	MDM2	-0.371585	0.0518832	1.01544e-13	360	6	-0.145536	0.0521016	0.00500848	418	6	1.56053e-09	0.637834	MDM2	1	1
1047	Nutlin-3a (-)	GDSC1	TP53	MDM2	-0.371585	0.0518832	1.01544e-13	360	6	0.342472	0.0461377	1.51081e-14	418	6	1.56053e-09	3.31688e-11	MDM2	1	1
1047	Nutlin-3a (-)	GDSC1	USP28	MDM2	-0.371585	0.0518832	1.01544e-13	360	6	0.376716	0.052015	7.07149e-14	418	6	1.56053e-09	5.43374e-10	MDM2	3	3
1047	Nutlin-3a (-)	GDSC1	MDM2	MDM2	-0.371585	0.0518832	1.01544e-13	360	6	-0.304086	0.0484722	1.28346e-10	418	6	1.56053e-09	2.19157e-07	MDM2	T	T
1047	Nutlin-3a (-)	GDSC1	TP53BP1	MDM2	-0.371585	0.0518832	1.01544e-13	360	6	0.281678	0.0511354	1.99348e-08	418	6	1.56053e-09	6.12717e-05	MDM2	2	2
1411	EGFRM_5104	GDSC1	ERBB2	STARD3	-0.329196	0.0465655	2.77693e-13	403	6	-0.577318	0.0504211	4.36914e-36	418	6	2.13379e-09	2.23816e-32	EGFR	1	1
1411	EGFRM_5104	GDSC1	MIEN1	STARD3	-0.329196	0.0465655	2.77693e-13	403	6	-0.386749	0.0507312	2.56331e-15	418	6	2.13379e-09	1.96965e-11	EGFR	No link; Gene not in network	-
1411	EGFRM_5104	GDSC1	RECK	STARD3	-0.329196	0.0465655	2.77693e-13	403	6	0.0250598	0.0463358	0.58856	418	6	2.13379e-09	0.997769	EGFR	3	3
1411	EGFRM_5104	GDSC1	EGFR	STARD3	-0.329196	0.0465655	2.77693e-13	403	6	0.00226021	0.045788	0.96063	418	6	2.13379e-09	0.997967	EGFR	T	T
1411	EGFRM_5104	GDSC1	SHC1	STARD3	-0.329196	0.0465655	2.77693e-13	403	6	-0.0990429	0.0499647	0.0469292	418	6	2.13379e-09	0.875039	EGFR	1	1
1411	EGFRM_5104	GDSC1	CDC37	STARD3	-0.329196	0.0465655	2.77693e-13	403	6	-0.167235	0.0485808	0.000525936	418	6	2.13379e-09	0.358153	EGFR	1	1
1411	EGFRM_5104	GDSC1	ERBB3	STARD3	-0.329196	0.0465655	2.77693e-13	403	6	-0.29521	0.0496456	1.21532e-09	418	6	2.13379e-09	1.8677e-05	EGFR	1	1
1411	EGFRM_5104	GDSC1	GRB2	STARD3	-0.329196	0.0465655	2.77693e-13	403	6	-0.0730566	0.0486507	0.132662	418	6	2.13379e-09	0.987513	EGFR	1	1
1047	Nutlin-3a (-)	GDSC1	MDM4	FDXR	-0.39147	0.0562248	5.36154e-13	360	6	-0.303859	0.054287	1.1523e-08	418	6	4.11981e-09	2.95142e-05	MDM2	1	1
1047	Nutlin-3a (-)	GDSC1	PPM1D	FDXR	-0.39147	0.0562248	5.36154e-13	360	6	-0.272896	0.0549639	4.63977e-07	418	6	4.11981e-09	0.000648218	MDM2	1	1
1047	Nutlin-3a (-)	GDSC1	USP7	FDXR	-0.39147	0.0562248	5.36154e-13	360	6	-0.218084	0.0573067	0.000123458	418	6	4.11981e-09	0.158108	MDM2	1	1
1047	Nutlin-3a (-)	GDSC1	TP53	FDXR	-0.39147	0.0562248	5.36154e-13	360	6	0.404946	0.051573	3.15782e-16	418	6	4.11981e-09	1.21324e-12	MDM2	1	1
1047	Nutlin-3a (-)	GDSC1	USP28	FDXR	-0.39147	0.0562248	5.36154e-13	360	6	0.301477	0.056906	7.04067e-08	418	6	4.11981e-09	8.32316e-05	MDM2	3	3
1047	Nutlin-3a (-)	GDSC1	MDM2	FDXR	-0.39147	0.0562248	5.36154e-13	360	6	-0.393929	0.0540098	4.5848e-14	418	6	4.11981e-09	1.13701e-10	MDM2	T	T
1047	Nutlin-3a (-)	GDSC1	TP53BP1	FDXR	-0.39147	0.0562248	5.36154e-13	360	6	0.238632	0.0555195	1.38118e-05	418	6	4.11981e-09	0.0175191	MDM2	2	2
1410	AZD9291	GDSC1	MIEN1	STARD3	-0.330045	0.0472463	5.45614e-13	401	6	-0.386749	0.0507312	2.56331e-15	418	6	4.19249e-09	1.96965e-11	EGFR	No link; Gene not in network	-
1410	AZD9291	GDSC1	EGFR	STARD3	-0.330045	0.0472463	5.45614e-13	401	6	0.00226021	0.045788	0.96063	418	6	4.19249e-09	0.997967	EGFR	T	T
1410	AZD9291	GDSC1	SHC1	STARD3	-0.330045	0.0472463	5.45614e-13	401	6	-0.0990429	0.0499647	0.0469292	418	6	4.19249e-09	0.875039	EGFR	1	1
1410	AZD9291	GDSC1	CDC37	STARD3	-0.330045	0.0472463	5.45614e-13	401	6	-0.167235	0.0485808	0.000525936	418	6	4.19249e-09	0.358153	EGFR	1	1
1410	AZD9291	GDSC1	ERBB2	STARD3	-0.330045	0.0472463	5.45614e-13	401	6	-0.577318	0.0504211	4.36914e-36	418	6	4.19249e-09	2.23816e-32	EGFR	1	1
1410	AZD9291	GDSC1	GRB2	STARD3	-0.330045	0.0472463	5.45614e-13	401	6	-0.0730566	0.0486507	0.132662	418	6	4.19249e-09	0.987513	EGFR	1	1
1047	Nutlin-3a (-)	GDSC2	PPM1D	SESN1	-0.289723	0.0429839	2.94515e-12	344	6	-0.292714	0.0552199	6.91488e-08	418	6	5.65762e-09	0.000132835	MDM2	1	1
1047	Nutlin-3a (-)	GDSC2	MDM4	SESN1	-0.289723	0.0429839	2.94515e-12	344	6	-0.279198	0.0545339	1.96283e-07	418	6	5.65762e-09	0.00037706	MDM2	1	1
1047	Nutlin-3a (-)	GDSC2	TP53BP1	SESN1	-0.289723	0.0429839	2.94515e-12	344	6	0.27726	0.0557319	4.3953e-07	418	6	5.65762e-09	0.000964956	MDM2	2	2
1047	Nutlin-3a (-)	GDSC2	UBE3B	SESN1	-0.289723	0.0429839	2.94515e-12	344	6	-0.0800601	0.049218	0.103265	418	6	5.65762e-09	0.876492	MDM2	2	2
1047	Nutlin-3a (-)	GDSC2	TP53	SESN1	-0.289723	0.0429839	2.94515e-12	344	6	0.346515	0.0523907	1.06339e-11	418	6	5.65762e-09	1.56343e-08	MDM2	1	1
1047	Nutlin-3a (-)	GDSC2	LTA4H	SESN1	-0.289723	0.0429839	2.94515e-12	344	6	-0.0313002	0.0484746	0.518367	418	6	5.65762e-09	0.999992	MDM2	4	4
1047	Nutlin-3a (-)	GDSC2	USP28	SESN1	-0.289723	0.0429839	2.94515e-12	344	6	0.329926	0.0571255	3.72532e-09	418	6	5.65762e-09	7.15635e-06	MDM2	3	3
1047	Nutlin-3a (-)	GDSC2	MDM2	SESN1	-0.289723	0.0429839	2.94515e-12	344	6	-0.354816	0.0546508	2.63403e-11	418	6	5.65762e-09	5.05997e-08	MDM2	T	T
2020	Poziotinib	GDSC2	HAP1	STARD3	-0.329817	0.0481424	1.15941e-12	336	6	-0.114264	0.0474474	0.0156642	418	6	5.93927e-09	0.520636	EGFR;ERBB2	No link; Gene not in network	-
2020	Poziotinib	GDSC2	ERBB2	STARD3	-0.329817	0.0481424	1.15941e-12	336	6	-0.577318	0.0504211	4.36914e-36	418	6	5.93927e-09	2.23816e-32	EGFR;ERBB2	T	T
2020	Poziotinib	GDSC2	EGFR	STARD3	-0.329817	0.0481424	1.15941e-12	336	6	0.00226021	0.045788	0.96063	418	6	5.93927e-09	0.997967	EGFR;ERBB2	T	T
2020	Poziotinib	GDSC2	SHC1	STARD3	-0.329817	0.0481424	1.15941e-12	336	6	-0.0990429	0.0499647	0.0469292	418	6	5.93927e-09	0.875039	EGFR;ERBB2	1	1
2020	Poziotinib	GDSC2	MIEN1	STARD3	-0.329817	0.0481424	1.15941e-12	336	6	-0.386749	0.0507312	2.56331e-15	418	6	5.93927e-09	1.96965e-11	EGFR;ERBB2	No link; Gene not in network	-
2020	Poziotinib	GDSC2	ERBB3	STARD3	-0.329817	0.0481424	1.15941e-12	336	6	-0.29521	0.0496456	1.21532e-09	418	6	5.93927e-09	1.8677e-05	EGFR;ERBB2	1	1
2020	Poziotinib	GDSC2	GRB2	STARD3	-0.329817	0.0481424	1.15941e-12	336	6	-0.0730566	0.0486507	0.132662	418	6	5.93927e-09	0.987513	EGFR;ERBB2	1	1
2020	Poziotinib	GDSC2	PGAP3	STARD3	-0.329817	0.0481424	1.15941e-12	336	6	-0.196699	0.0471208	2.4553e-05	418	6	5.93927e-09	0.0500321	EGFR;ERBB2	No link; Gene not in network	-
1032	Afatinib	GDSC2	EGFR	ERBB2	-0.456707	0.0663621	9.99393e-13	354	6	0.0326527	0.0656103	0.61866	418	6	7.67933e-09	0.984882	EGFR;ERBB2	T	T
1032	Afatinib	GDSC2	MIEN1	ERBB2	-0.456707	0.0663621	9.99393e-13	354	6	-0.50264	0.0694165	7.16218e-14	418	6	7.67933e-09	2.75171e-10	EGFR;ERBB2	No link; Gene not in network	-
1032	Afatinib	GDSC2	HAP1	ERBB2	-0.456707	0.0663621	9.99393e-13	354	6	-0.0978364	0.0539684	0.0693053	418	6	7.67933e-09	0.661543	EGFR;ERBB2	No link; Gene not in network	-
1032	Afatinib	GDSC2	GAB1	ERBB2	-0.456707	0.0663621	9.99393e-13	354	6	-0.186479	0.0680343	0.0058982	418	6	7.67933e-09	0.487992	EGFR;ERBB2	1	1
1032	Afatinib	GDSC2	SHC1	ERBB2	-0.456707	0.0663621	9.99393e-13	354	6	-0.158005	0.0680704	0.0198732	418	6	7.67933e-09	0.847777	EGFR;ERBB2	1	1
1032	Afatinib	GDSC2	ERBB2	ERBB2	-0.456707	0.0663621	9.99393e-13	354	6	-0.856129	0.073371	1.04163e-37	418	6	7.67933e-09	8.00386e-34	EGFR;ERBB2	T	T
1032	Afatinib	GDSC2	ERBB3	ERBB2	-0.456707	0.0663621	9.99393e-13	354	6	-0.366567	0.0711249	1.61742e-07	418	6	7.67933e-09	0.0011434	EGFR;ERBB2	1	1
1410	AZD9291	GDSC1	MIEN1	ERBB2	-0.459633	0.0671497	1.68215e-12	401	6	-0.50264	0.0694165	7.16218e-14	418	6	8.61709e-09	2.75171e-10	EGFR	No link; Gene not in network	-
1410	AZD9291	GDSC1	EGFR	ERBB2	-0.459633	0.0671497	1.68215e-12	401	6	0.0326527	0.0656103	0.61866	418	6	8.61709e-09	0.984882	EGFR	T	T
1410	AZD9291	GDSC1	SHC1	ERBB2	-0.459633	0.0671497	1.68215e-12	401	6	-0.158005	0.0680704	0.0198732	418	6	8.61709e-09	0.847777	EGFR	1	1
1410	AZD9291	GDSC1	CDC37	ERBB2	-0.459633	0.0671497	1.68215e-12	401	6	-0.202409	0.0689049	0.0031486	418	6	8.61709e-09	0.476283	EGFR	1	1
1410	AZD9291	GDSC1	ERBB2	ERBB2	-0.459633	0.0671497	1.68215e-12	401	6	-0.856129	0.073371	1.04163e-37	418	6	8.61709e-09	8.00386e-34	EGFR	1	1
1410	AZD9291	GDSC1	GRB2	ERBB2	-0.459633	0.0671497	1.68215e-12	401	6	-0.0572318	0.0694208	0.409511	418	6	8.61709e-09	0.995702	EGFR	1	1
2022	PF-06747775	GDSC2	EGFR	ERBB2	-0.470304	0.0685711	1.08866e-12	336	6	0.0326527	0.0656103	0.61866	418	6	1.67305e-08	0.984882	EGFR	T	T
2022	PF-06747775	GDSC2	SHC1	ERBB2	-0.470304	0.0685711	1.08866e-12	336	6	-0.158005	0.0680704	0.0198732	418	6	1.67305e-08	0.847777	EGFR	1	1
2022	PF-06747775	GDSC2	ERBB2	ERBB2	-0.470304	0.0685711	1.08866e-12	336	6	-0.856129	0.073371	1.04163e-37	418	6	1.67305e-08	8.00386e-34	EGFR	1	1
2022	PF-06747775	GDSC2	GAB1	ERBB2	-0.470304	0.0685711	1.08866e-12	336	6	-0.186479	0.0680343	0.0058982	418	6	1.67305e-08	0.487992	EGFR	1	1
2022	PF-06747775	GDSC2	TIPIN	ERBB2	-0.470304	0.0685711	1.08866e-12	336	6	-0.0991213	0.054942	0.0706635	418	6	1.67305e-08	0.684283	EGFR	3	3
2022	PF-06747775	GDSC2	GRB2	ERBB2	-0.470304	0.0685711	1.08866e-12	336	6	-0.0572318	0.0694208	0.409511	418	6	1.67305e-08	0.995702	EGFR	1	1
2022	PF-06747775	GDSC2	HAP1	ERBB2	-0.470304	0.0685711	1.08866e-12	336	6	-0.0978364	0.0539684	0.0693053	418	6	1.67305e-08	0.661543	EGFR	No link; Gene not in network	-
2022	PF-06747775	GDSC2	CDC37	ERBB2	-0.470304	0.0685711	1.08866e-12	336	6	-0.202409	0.0689049	0.0031486	418	6	1.67305e-08	0.476283	EGFR	1	1
2022	PF-06747775	GDSC2	MIEN1	ERBB2	-0.470304	0.0685711	1.08866e-12	336	6	-0.50264	0.0694165	7.16218e-14	418	6	1.67305e-08	2.75171e-10	EGFR	No link; Gene not in network	-
1032	Afatinib	GDSC2	EGFR	STARD3	-0.31202	0.0465757	4.28417e-12	354	6	0.00226021	0.045788	0.96063	418	6	2.19464e-08	0.997967	EGFR;ERBB2	T	T
1032	Afatinib	GDSC2	MIEN1	STARD3	-0.31202	0.0465757	4.28417e-12	354	6	-0.386749	0.0507312	2.56331e-15	418	6	2.19464e-08	1.96965e-11	EGFR;ERBB2	No link; Gene not in network	-
1032	Afatinib	GDSC2	HAP1	STARD3	-0.31202	0.0465757	4.28417e-12	354	6	-0.114264	0.0474474	0.0156642	418	6	2.19464e-08	0.520636	EGFR;ERBB2	No link; Gene not in network	-
1032	Afatinib	GDSC2	GAB1	STARD3	-0.31202	0.0465757	4.28417e-12	354	6	-0.116464	0.0488819	0.016816	418	6	2.19464e-08	0.597808	EGFR;ERBB2	1	1
1032	Afatinib	GDSC2	SHC1	STARD3	-0.31202	0.0465757	4.28417e-12	354	6	-0.0990429	0.0499647	0.0469292	418	6	2.19464e-08	0.875039	EGFR;ERBB2	1	1
1032	Afatinib	GDSC2	ERBB2	STARD3	-0.31202	0.0465757	4.28417e-12	354	6	-0.577318	0.0504211	4.36914e-36	418	6	2.19464e-08	2.23816e-32	EGFR;ERBB2	T	T
1032	Afatinib	GDSC2	ERBB3	STARD3	-0.31202	0.0465757	4.28417e-12	354	6	-0.29521	0.0496456	1.21532e-09	418	6	2.19464e-08	1.8677e-05	EGFR;ERBB2	1	1
2020	Poziotinib	GDSC2	HAP1	CDK12	-0.320995	0.0483184	6.04753e-12	336	6	-0.126903	0.0473601	0.00712064	418	6	2.32346e-08	0.500236	EGFR;ERBB2	No link; Gene not in network	-
2020	Poziotinib	GDSC2	ERBB2	CDK12	-0.320995	0.0483184	6.04753e-12	336	6	-0.393309	0.0505273	5.92974e-16	418	6	2.32346e-08	1.30183e-12	EGFR;ERBB2	T	T
2020	Poziotinib	GDSC2	EGFR	CDK12	-0.320995	0.0483184	6.04753e-12	336	6	-0.0313428	0.0458007	0.493646	418	6	2.32346e-08	0.976216	EGFR;ERBB2	T	T
2020	Poziotinib	GDSC2	SHC1	CDK12	-0.320995	0.0483184	6.04753e-12	336	6	-0.115933	0.0500042	0.0200206	418	6	2.32346e-08	0.847777	EGFR;ERBB2	1	1
2020	Poziotinib	GDSC2	MIEN1	CDK12	-0.320995	0.0483184	6.04753e-12	336	6	-0.264527	0.0507621	1.16524e-07	418	6	2.32346e-08	0.000179074	EGFR;ERBB2	No link; Gene not in network	-
2020	Poziotinib	GDSC2	ERBB3	CDK12	-0.320995	0.0483184	6.04753e-12	336	6	-0.148825	0.0496589	0.00258486	418	6	2.32346e-08	0.369743	EGFR;ERBB2	1	1
2020	Poziotinib	GDSC2	GRB2	CDK12	-0.320995	0.0483184	6.04753e-12	336	6	-0.0333783	0.0486533	0.492564	418	6	2.32346e-08	0.995702	EGFR;ERBB2	1	1
2020	Poziotinib	GDSC2	PGAP3	CDK12	-0.320995	0.0483184	6.04753e-12	336	6	-0.205414	0.0470342	9.94195e-06	418	6	2.32346e-08	0.038197	EGFR;ERBB2	No link; Gene not in network	-
2022	PF-06747775	GDSC2	EGFR	STARD3	-0.326754	0.0487861	3.94843e-12	336	6	0.00226021	0.045788	0.96063	418	6	2.57962e-08	0.997967	EGFR	T	T
2022	PF-06747775	GDSC2	SHC1	STARD3	-0.326754	0.0487861	3.94843e-12	336	6	-0.0990429	0.0499647	0.0469292	418	6	2.57962e-08	0.875039	EGFR	1	1
2022	PF-06747775	GDSC2	ERBB2	STARD3	-0.326754	0.0487861	3.94843e-12	336	6	-0.577318	0.0504211	4.36914e-36	418	6	2.57962e-08	2.23816e-32	EGFR	1	1
2022	PF-06747775	GDSC2	GAB1	STARD3	-0.326754	0.0487861	3.94843e-12	336	6	-0.116464	0.0488819	0.016816	418	6	2.57962e-08	0.597808	EGFR	1	1
2022	PF-06747775	GDSC2	TIPIN	STARD3	-0.326754	0.0487861	3.94843e-12	336	6	-0.111242	0.0483033	0.0208697	418	6	2.57962e-08	0.577319	EGFR	3	3
2022	PF-06747775	GDSC2	GRB2	STARD3	-0.326754	0.0487861	3.94843e-12	336	6	-0.0730566	0.0486507	0.132662	418	6	2.57962e-08	0.987513	EGFR	1	1
2022	PF-06747775	GDSC2	HAP1	STARD3	-0.326754	0.0487861	3.94843e-12	336	6	-0.114264	0.0474474	0.0156642	418	6	2.57962e-08	0.520636	EGFR	No link; Gene not in network	-
2022	PF-06747775	GDSC2	CDC37	STARD3	-0.326754	0.0487861	3.94843e-12	336	6	-0.167235	0.0485808	0.000525936	418	6	2.57962e-08	0.358153	EGFR	1	1
2022	PF-06747775	GDSC2	MIEN1	STARD3	-0.326754	0.0487861	3.94843e-12	336	6	-0.386749	0.0507312	2.56331e-15	418	6	2.57962e-08	1.96965e-11	EGFR	No link; Gene not in network	-
2022	PF-06747775	GDSC2	EGFR	MIEN1	-0.339913	0.0509863	5.03569e-12	336	6	0.00600581	0.0474687	0.899318	418	6	2.57962e-08	0.993582	EGFR	T	T
2022	PF-06747775	GDSC2	SHC1	MIEN1	-0.339913	0.0509863	5.03569e-12	336	6	-0.147249	0.0517608	0.00425372	418	6	2.57962e-08	0.818671	EGFR	1	1
2022	PF-06747775	GDSC2	ERBB2	MIEN1	-0.339913	0.0509863	5.03569e-12	336	6	-0.617188	0.0521756	6.12615e-39	418	6	2.57962e-08	9.41466e-35	EGFR	1	1
2022	PF-06747775	GDSC2	GAB1	MIEN1	-0.339913	0.0509863	5.03569e-12	336	6	-0.0991373	0.050698	0.0500024	418	6	2.57962e-08	0.744184	EGFR	1	1
2022	PF-06747775	GDSC2	TIPIN	MIEN1	-0.339913	0.0509863	5.03569e-12	336	6	-0.110355	0.0486886	0.0229929	418	6	2.57962e-08	0.585994	EGFR	3	3
2022	PF-06747775	GDSC2	GRB2	MIEN1	-0.339913	0.0509863	5.03569e-12	336	6	-0.046129	0.0504497	0.360289	418	6	2.57962e-08	0.995702	EGFR	1	1
2022	PF-06747775	GDSC2	HAP1	MIEN1	-0.339913	0.0509863	5.03569e-12	336	6	-0.141059	0.0478257	0.0030273	418	6	2.57962e-08	0.415389	EGFR	No link; Gene not in network	-
2022	PF-06747775	GDSC2	CDC37	MIEN1	-0.339913	0.0509863	5.03569e-12	336	6	-0.150092	0.0503893	0.00274773	418	6	2.57962e-08	0.467521	EGFR	1	1
2022	PF-06747775	GDSC2	MIEN1	MIEN1	-0.339913	0.0509863	5.03569e-12	336	6	-0.412787	0.0525712	3.156e-16	418	6	2.57962e-08	4.85015e-12	EGFR	No link; Gene not in network	-
2020	Poziotinib	GDSC2	HAP1	MED1	-0.300998	0.0464048	2.02173e-11	336	6	-0.156155	0.0478416	0.00101949	418	6	6.21398e-08	0.365548	EGFR;ERBB2	No link; Gene not in network	-
2020	Poziotinib	GDSC2	ERBB2	MED1	-0.300998	0.0464048	2.02173e-11	336	6	-0.390402	0.049389	1.9248e-16	418	6	6.21398e-08	4.93006e-13	EGFR;ERBB2	T	T
2020	Poziotinib	GDSC2	EGFR	MED1	-0.300998	0.0464048	2.02173e-11	336	6	-0.00824857	0.0449988	0.854555	418	6	6.21398e-08	0.993582	EGFR;ERBB2	T	T
2020	Poziotinib	GDSC2	SHC1	MED1	-0.300998	0.0464048	2.02173e-11	336	6	-0.109816	0.0496333	0.0264815	418	6	6.21398e-08	0.848469	EGFR;ERBB2	1	1
2020	Poziotinib	GDSC2	MIEN1	MED1	-0.300998	0.0464048	2.02173e-11	336	6	-0.268123	0.0503539	6.00862e-08	418	6	6.21398e-08	0.000115426	EGFR;ERBB2	No link; Gene not in network	-
2020	Poziotinib	GDSC2	ERBB3	MED1	-0.300998	0.0464048	2.02173e-11	336	6	-0.126554	0.048792	0.00920672	418	6	6.21398e-08	0.567797	EGFR;ERBB2	1	1
2020	Poziotinib	GDSC2	GRB2	MED1	-0.300998	0.0464048	2.02173e-11	336	6	-0.0111401	0.0478576	0.81593	418	6	6.21398e-08	0.995702	EGFR;ERBB2	1	1
2020	Poziotinib	GDSC2	PGAP3	MED1	-0.300998	0.0464048	2.02173e-11	336	6	-0.2517	0.0475124	7.05071e-08	418	6	6.21398e-08	0.000541777	EGFR;ERBB2	No link; Gene not in network	-
1411	EGFRM_5104	GDSC1	ERBB2	ERBB2	-0.441781	0.0671177	1.28604e-11	403	6	-0.856129	0.073371	1.04163e-37	418	6	6.58795e-08	8.00386e-34	EGFR	1	1
1411	EGFRM_5104	GDSC1	MIEN1	ERBB2	-0.441781	0.0671177	1.28604e-11	403	6	-0.50264	0.0694165	7.16218e-14	418	6	6.58795e-08	2.75171e-10	EGFR	No link; Gene not in network	-
1411	EGFRM_5104	GDSC1	RECK	ERBB2	-0.441781	0.0671177	1.28604e-11	403	6	0.13022	0.0582951	0.0250578	418	6	6.58795e-08	0.997769	EGFR	3	3
1411	EGFRM_5104	GDSC1	EGFR	ERBB2	-0.441781	0.0671177	1.28604e-11	403	6	0.0326527	0.0656103	0.61866	418	6	6.58795e-08	0.984882	EGFR	T	T
1411	EGFRM_5104	GDSC1	SHC1	ERBB2	-0.441781	0.0671177	1.28604e-11	403	6	-0.158005	0.0680704	0.0198732	418	6	6.58795e-08	0.847777	EGFR	1	1
1411	EGFRM_5104	GDSC1	CDC37	ERBB2	-0.441781	0.0671177	1.28604e-11	403	6	-0.202409	0.0689049	0.0031486	418	6	6.58795e-08	0.476283	EGFR	1	1
1411	EGFRM_5104	GDSC1	ERBB3	ERBB2	-0.441781	0.0671177	1.28604e-11	403	6	-0.366567	0.0711249	1.61742e-07	418	6	6.58795e-08	0.0011434	EGFR	1	1
1411	EGFRM_5104	GDSC1	GRB2	ERBB2	-0.441781	0.0671177	1.28604e-11	403	6	-0.0572318	0.0694208	0.409511	418	6	6.58795e-08	0.995702	EGFR	1	1
165	DMOG	GDSC1	VHL	SLC16A7	-0.383861	0.0574101	5.45965e-12	386	6	0.00475058	0.0529792	0.92855	418	6	8.39039e-08	0.998774	EGLN1;EGLN2;EGLN3	No link; Drug target(s) not in CRISPR screen	-
2020	Poziotinib	GDSC2	HAP1	PGAP3	-0.360499	0.0565591	4.69607e-11	336	6	-0.104568	0.0478742	0.0284882	418	6	1.20282e-07	0.548249	EGFR;ERBB2	No link; Gene not in network	-
2020	Poziotinib	GDSC2	ERBB2	PGAP3	-0.360499	0.0565591	4.69607e-11	336	6	-0.618479	0.0582243	1.91148e-30	418	6	1.20282e-07	7.34389e-27	EGFR;ERBB2	T	T
2020	Poziotinib	GDSC2	EGFR	PGAP3	-0.360499	0.0565591	4.69607e-11	336	6	0.0565592	0.0524599	0.280635	418	6	1.20282e-07	0.967104	EGFR;ERBB2	T	T
2020	Poziotinib	GDSC2	SHC1	PGAP3	-0.360499	0.0565591	4.69607e-11	336	6	-0.0866844	0.05566	0.118841	418	6	1.20282e-07	0.905605	EGFR;ERBB2	1	1
2020	Poziotinib	GDSC2	MIEN1	PGAP3	-0.360499	0.0565591	4.69607e-11	336	6	-0.4171	0.0566567	2.55837e-14	418	6	1.20282e-07	1.31057e-10	EGFR;ERBB2	No link; Gene not in network	-
2020	Poziotinib	GDSC2	ERBB3	PGAP3	-0.360499	0.0565591	4.69607e-11	336	6	-0.247307	0.0568742	1.08881e-05	418	6	1.20282e-07	0.0224592	EGFR;ERBB2	1	1
2020	Poziotinib	GDSC2	GRB2	PGAP3	-0.360499	0.0565591	4.69607e-11	336	6	0.0102341	0.0556167	0.854001	418	6	1.20282e-07	0.995702	EGFR;ERBB2	1	1
2020	Poziotinib	GDSC2	PGAP3	PGAP3	-0.360499	0.0565591	4.69607e-11	336	6	-0.140065	0.0475448	0.00306219	418	6	1.20282e-07	0.574425	EGFR;ERBB2	No link; Gene not in network	-
2103	Capmatinib	GDSC2	MET	PPP6R2	0.286335	0.0436951	1.22222e-11	337	6	-0.00828119	0.047279	0.860955	418	6	1.8783e-07	0.993669	MET	T	T
2103	Capmatinib	GDSC2	FCHO2	PPP6R2	0.286335	0.0436951	1.22222e-11	337	6	0.126519	0.0488548	0.0093178	418	6	1.8783e-07	0.510936	MET	2	2
2103	Capmatinib	GDSC2	OCM	PPP6R2	0.286335	0.0436951	1.22222e-11	337	6	0.118896	0.0442432	0.00695375	418	6	1.8783e-07	0.713693	MET	No link; Gene not in network	-
2103	Capmatinib	GDSC2	CAV1	PPP6R2	0.286335	0.0436951	1.22222e-11	337	6	-0.0700581	0.0490409	0.152627	418	6	1.8783e-07	0.879808	MET	2	2
2103	Capmatinib	GDSC2	CCIN	PPP6R2	0.286335	0.0436951	1.22222e-11	337	6	-0.0181052	0.0500996	0.717792	418	6	1.8783e-07	0.98491	MET	No link; No connection	-
2103	Capmatinib	GDSC2	GAB1	PPP6R2	0.286335	0.0436951	1.22222e-11	337	6	0.31729	0.0481429	1.26864e-11	418	6	1.8783e-07	1.94964e-07	MET	1	1
1001	AICA Ribonucleotide	GDSC1	HOXD8	ADK	-0.370724	0.0569049	1.83055e-11	362	6	-0.0765717	0.0546514	0.160694	418	6	2.81319e-07	0.984031	PRKAA2	No link; Drug target(s) not in CRISPR screen	-
1032	Afatinib	GDSC2	EGFR	PGAP3	-0.340012	0.0538021	7.52885e-11	354	6	0.0565592	0.0524599	0.280635	418	6	2.89259e-07	0.967104	EGFR;ERBB2	T	T
1032	Afatinib	GDSC2	MIEN1	PGAP3	-0.340012	0.0538021	7.52885e-11	354	6	-0.4171	0.0566567	2.55837e-14	418	6	2.89259e-07	1.31057e-10	EGFR;ERBB2	No link; Gene not in network	-
1032	Afatinib	GDSC2	HAP1	PGAP3	-0.340012	0.0538021	7.52885e-11	354	6	-0.104568	0.0478742	0.0284882	418	6	2.89259e-07	0.548249	EGFR;ERBB2	No link; Gene not in network	-
1032	Afatinib	GDSC2	GAB1	PGAP3	-0.340012	0.0538021	7.52885e-11	354	6	-0.0811739	0.0551241	0.140352	418	6	2.89259e-07	0.854275	EGFR;ERBB2	1	1
1032	Afatinib	GDSC2	SHC1	PGAP3	-0.340012	0.0538021	7.52885e-11	354	6	-0.0866844	0.05566	0.118841	418	6	2.89259e-07	0.905605	EGFR;ERBB2	1	1
1032	Afatinib	GDSC2	ERBB2	PGAP3	-0.340012	0.0538021	7.52885e-11	354	6	-0.618479	0.0582243	1.91148e-30	418	6	2.89259e-07	7.34389e-27	EGFR;ERBB2	T	T
1032	Afatinib	GDSC2	ERBB3	PGAP3	-0.340012	0.0538021	7.52885e-11	354	6	-0.247307	0.0568742	1.08881e-05	418	6	2.89259e-07	0.0224592	EGFR;ERBB2	1	1
1047	Nutlin-3a (-)	GDSC1	MDM4	PTCHD4	-0.352405	0.0556726	7.14546e-11	360	6	-0.242393	0.0522842	2.63529e-06	418	6	3.66038e-07	0.00337493	MDM2	1	1
1047	Nutlin-3a (-)	GDSC1	PPM1D	PTCHD4	-0.352405	0.0556726	7.14546e-11	360	6	-0.25606	0.052922	9.18567e-07	418	6	3.66038e-07	0.00100832	MDM2	1	1
1047	Nutlin-3a (-)	GDSC1	USP7	PTCHD4	-0.352405	0.0556726	7.14546e-11	360	6	-0.275412	0.0551801	4.01987e-07	418	6	3.66038e-07	0.00205925	MDM2	1	1
1047	Nutlin-3a (-)	GDSC1	TP53	PTCHD4	-0.352405	0.0556726	7.14546e-11	360	6	0.429844	0.049394	6.20711e-20	418	6	3.66038e-07	9.53909e-16	MDM2	1	1
1047	Nutlin-3a (-)	GDSC1	USP28	PTCHD4	-0.352405	0.0556726	7.14546e-11	360	6	0.416582	0.0549655	3.81902e-15	418	6	3.66038e-07	5.86907e-11	MDM2	3	3
1047	Nutlin-3a (-)	GDSC1	MDM2	PTCHD4	-0.352405	0.0556726	7.14546e-11	360	6	-0.376722	0.0517525	5.17898e-14	418	6	3.66038e-07	1.13701e-10	MDM2	T	T
1047	Nutlin-3a (-)	GDSC1	TP53BP1	PTCHD4	-0.352405	0.0556726	7.14546e-11	360	6	0.309282	0.0538944	4.71885e-09	418	6	3.66038e-07	1.81298e-05	MDM2	2	2
1047	Nutlin-3a (-)	GDSC2	PPM1D	RRM2B	-0.250267	0.0406435	2.32411e-10	344	6	-0.271661	0.0528642	1.76137e-07	418	6	3.96855e-07	0.000300763	MDM2	1	1
1047	Nutlin-3a (-)	GDSC2	MDM4	RRM2B	-0.250267	0.0406435	2.32411e-10	344	6	-0.239758	0.0522157	3.29977e-06	418	6	3.96855e-07	0.00362221	MDM2	1	1
1047	Nutlin-3a (-)	GDSC2	TP53BP1	RRM2B	-0.250267	0.0406435	2.32411e-10	344	6	0.3076	0.0535725	4.62655e-09	418	6	3.96855e-07	1.81298e-05	MDM2	2	2
1047	Nutlin-3a (-)	GDSC2	UBE3B	RRM2B	-0.250267	0.0406435	2.32411e-10	344	6	-0.0626448	0.0488591	0.199347	418	6	3.96855e-07	0.91236	MDM2	2	2
1047	Nutlin-3a (-)	GDSC2	TP53	RRM2B	-0.250267	0.0406435	2.32411e-10	344	6	0.33836	0.049775	2.5996e-12	418	6	3.96855e-07	4.43896e-09	MDM2	1	1
1047	Nutlin-3a (-)	GDSC2	LTA4H	RRM2B	-0.250267	0.0406435	2.32411e-10	344	6	-0.0435367	0.0481211	0.365373	418	6	3.96855e-07	0.999992	MDM2	4	4
1047	Nutlin-3a (-)	GDSC2	USP28	RRM2B	-0.250267	0.0406435	2.32411e-10	344	6	0.326866	0.0547819	1.06106e-09	418	6	3.96855e-07	2.96465e-06	MDM2	3	3
1047	Nutlin-3a (-)	GDSC2	MDM2	RRM2B	-0.250267	0.0406435	2.32411e-10	344	6	-0.315065	0.0520459	5.90353e-10	418	6	3.96855e-07	9.07255e-07	MDM2	T	T
1411	EGFRM_5104	GDSC1	ERBB2	PGAP3	-0.337134	0.0536503	1.14394e-10	403	6	-0.618479	0.0582243	1.91148e-30	418	6	4.39503e-07	7.34389e-27	EGFR	1	1
1411	EGFRM_5104	GDSC1	MIEN1	PGAP3	-0.337134	0.0536503	1.14394e-10	403	6	-0.4171	0.0566567	2.55837e-14	418	6	4.39503e-07	1.31057e-10	EGFR	No link; Gene not in network	-
1411	EGFRM_5104	GDSC1	RECK	PGAP3	-0.337134	0.0536503	1.14394e-10	403	6	0.0100832	0.0492757	0.837858	418	6	4.39503e-07	0.997769	EGFR	3	3
1411	EGFRM_5104	GDSC1	EGFR	PGAP3	-0.337134	0.0536503	1.14394e-10	403	6	0.0565592	0.0524599	0.280635	418	6	4.39503e-07	0.967104	EGFR	T	T
1411	EGFRM_5104	GDSC1	SHC1	PGAP3	-0.337134	0.0536503	1.14394e-10	403	6	-0.0866844	0.05566	0.118841	418	6	4.39503e-07	0.905605	EGFR	1	1
1411	EGFRM_5104	GDSC1	CDC37	PGAP3	-0.337134	0.0536503	1.14394e-10	403	6	-0.128514	0.0553582	0.0198569	418	6	4.39503e-07	0.6042	EGFR	1	1
1411	EGFRM_5104	GDSC1	ERBB3	PGAP3	-0.337134	0.0536503	1.14394e-10	403	6	-0.247307	0.0568742	1.08881e-05	418	6	4.39503e-07	0.0224592	EGFR	1	1
1411	EGFRM_5104	GDSC1	GRB2	PGAP3	-0.337134	0.0536503	1.14394e-10	403	6	0.0102341	0.0556167	0.854001	418	6	4.39503e-07	0.995702	EGFR	1	1
1047	Nutlin-3a (-)	GDSC1	MDM4	CDKN1A	-0.3593	0.057541	1.32732e-10	360	6	-0.416187	0.0556	8.74698e-15	418	6	5.09955e-07	1.34424e-10	MDM2	1	1
1047	Nutlin-3a (-)	GDSC1	PPM1D	CDKN1A	-0.3593	0.057541	1.32732e-10	360	6	-0.330053	0.0562998	2.11661e-09	418	6	5.09955e-07	1.08427e-05	MDM2	1	1
1047	Nutlin-3a (-)	GDSC1	USP7	CDKN1A	-0.3593	0.057541	1.32732e-10	360	6	-0.262547	0.0586985	5.96149e-06	418	6	5.09955e-07	0.0152694	MDM2	1	1
1047	Nutlin-3a (-)	GDSC1	TP53	CDKN1A	-0.3593	0.057541	1.32732e-10	360	6	0.432304	0.0533507	2.87336e-17	418	6	5.09955e-07	1.56627e-13	MDM2	1	1
1047	Nutlin-3a (-)	GDSC1	USP28	CDKN1A	-0.3593	0.057541	1.32732e-10	360	6	0.40034	0.058236	1.42467e-12	418	6	5.09955e-07	7.29813e-09	MDM2	3	3
1047	Nutlin-3a (-)	GDSC1	MDM2	CDKN1A	-0.3593	0.057541	1.32732e-10	360	6	-0.422324	0.0556927	3.68069e-15	418	6	5.09955e-07	2.82824e-11	MDM2	T	T
1047	Nutlin-3a (-)	GDSC1	TP53BP1	CDKN1A	-0.3593	0.057541	1.32732e-10	360	6	0.349189	0.0568056	3.1088e-10	418	6	5.09955e-07	2.3888e-06	MDM2	2	2
1032	Afatinib	GDSC2	EGFR	CDK12	-0.289332	0.04664	1.73842e-10	354	6	-0.0313428	0.0458007	0.493646	418	6	5.3432e-07	0.976216	EGFR;ERBB2	T	T
1032	Afatinib	GDSC2	MIEN1	CDK12	-0.289332	0.04664	1.73842e-10	354	6	-0.264527	0.0507621	1.16524e-07	418	6	5.3432e-07	0.000179074	EGFR;ERBB2	No link; Gene not in network	-
1032	Afatinib	GDSC2	HAP1	CDK12	-0.289332	0.04664	1.73842e-10	354	6	-0.126903	0.0473601	0.00712064	418	6	5.3432e-07	0.500236	EGFR;ERBB2	No link; Gene not in network	-
1032	Afatinib	GDSC2	GAB1	CDK12	-0.289332	0.04664	1.73842e-10	354	6	-0.0936461	0.0488822	0.0548608	418	6	5.3432e-07	0.756895	EGFR;ERBB2	1	1
1032	Afatinib	GDSC2	SHC1	CDK12	-0.289332	0.04664	1.73842e-10	354	6	-0.115933	0.0500042	0.0200206	418	6	5.3432e-07	0.847777	EGFR;ERBB2	1	1
1032	Afatinib	GDSC2	ERBB2	CDK12	-0.289332	0.04664	1.73842e-10	354	6	-0.393309	0.0505273	5.92974e-16	418	6	5.3432e-07	1.30183e-12	EGFR;ERBB2	T	T
1032	Afatinib	GDSC2	ERBB3	CDK12	-0.289332	0.04664	1.73842e-10	354	6	-0.148825	0.0496589	0.00258486	418	6	5.3432e-07	0.369743	EGFR;ERBB2	1	1
1428	IAP_5620	GDSC1	RNF31	RIPK1	-0.371767	0.0577756	3.78715e-11	398	6	-0.231399	0.0574744	4.78279e-05	418	6	5.82009e-07	0.121289	BIRC2;XIAP;BIRC3	1	1
1428	IAP_5620	GDSC1	TRAF2	RIPK1	-0.371767	0.0577756	3.78715e-11	398	6	-0.226725	0.0576237	7.13455e-05	418	6	5.82009e-07	0.295984	BIRC2;XIAP;BIRC3	1	1
1428	IAP_5620	GDSC1	BIRC2	RIPK1	-0.371767	0.0577756	3.78715e-11	398	6	-0.235157	0.0585836	5.04475e-05	418	6	5.82009e-07	0.139618	BIRC2;XIAP;BIRC3	T	T
1428	IAP_5620	GDSC1	MAP3K7	RIPK1	-0.371767	0.0577756	3.78715e-11	398	6	-0.278531	0.0578329	1.03409e-06	418	6	5.82009e-07	0.0141488	BIRC2;XIAP;BIRC3	1	1
2022	PF-06747775	GDSC2	EGFR	PGAP3	-0.348616	0.0562711	1.72435e-10	336	6	0.0565592	0.0524599	0.280635	418	6	6.62496e-07	0.967104	EGFR	T	T
2022	PF-06747775	GDSC2	SHC1	PGAP3	-0.348616	0.0562711	1.72435e-10	336	6	-0.0866844	0.05566	0.118841	418	6	6.62496e-07	0.905605	EGFR	1	1
2022	PF-06747775	GDSC2	ERBB2	PGAP3	-0.348616	0.0562711	1.72435e-10	336	6	-0.618479	0.0582243	1.91148e-30	418	6	6.62496e-07	7.34389e-27	EGFR	1	1
2022	PF-06747775	GDSC2	GAB1	PGAP3	-0.348616	0.0562711	1.72435e-10	336	6	-0.0811739	0.0551241	0.140352	418	6	6.62496e-07	0.854275	EGFR	1	1
2022	PF-06747775	GDSC2	TIPIN	PGAP3	-0.348616	0.0562711	1.72435e-10	336	6	-0.0822475	0.0487379	0.0909454	418	6	6.62496e-07	0.70192	EGFR	3	3
2022	PF-06747775	GDSC2	GRB2	PGAP3	-0.348616	0.0562711	1.72435e-10	336	6	0.0102341	0.0556167	0.854001	418	6	6.62496e-07	0.995702	EGFR	1	1
2022	PF-06747775	GDSC2	HAP1	PGAP3	-0.348616	0.0562711	1.72435e-10	336	6	-0.104568	0.0478742	0.0284882	418	6	6.62496e-07	0.548249	EGFR	No link; Gene not in network	-
2022	PF-06747775	GDSC2	CDC37	PGAP3	-0.348616	0.0562711	1.72435e-10	336	6	-0.128514	0.0553582	0.0198569	418	6	6.62496e-07	0.6042	EGFR	1	1
2022	PF-06747775	GDSC2	MIEN1	PGAP3	-0.348616	0.0562711	1.72435e-10	336	6	-0.4171	0.0566567	2.55837e-14	418	6	6.62496e-07	1.31057e-10	EGFR	No link; Gene not in network	-
1558	Lapatinib	GDSC2	EGFR	PGAP3	-0.32184	0.0520558	1.9246e-10	341	6	0.0565592	0.0524599	0.280635	418	6	7.39432e-07	0.967104	EGFR;ERBB2	T	T
1558	Lapatinib	GDSC2	SHC1	PGAP3	-0.32184	0.0520558	1.9246e-10	341	6	-0.0866844	0.05566	0.118841	418	6	7.39432e-07	0.905605	EGFR;ERBB2	1	1
1558	Lapatinib	GDSC2	ERBB2	PGAP3	-0.32184	0.0520558	1.9246e-10	341	6	-0.618479	0.0582243	1.91148e-30	418	6	7.39432e-07	7.34389e-27	EGFR;ERBB2	T	T
2022	PF-06747775	GDSC2	EGFR	CDK12	-0.299756	0.0487734	2.45141e-10	336	6	-0.0313428	0.0458007	0.493646	418	6	7.53465e-07	0.976216	EGFR	T	T
2022	PF-06747775	GDSC2	SHC1	CDK12	-0.299756	0.0487734	2.45141e-10	336	6	-0.115933	0.0500042	0.0200206	418	6	7.53465e-07	0.847777	EGFR	1	1
2022	PF-06747775	GDSC2	ERBB2	CDK12	-0.299756	0.0487734	2.45141e-10	336	6	-0.393309	0.0505273	5.92974e-16	418	6	7.53465e-07	1.30183e-12	EGFR	1	1
2022	PF-06747775	GDSC2	GAB1	CDK12	-0.299756	0.0487734	2.45141e-10	336	6	-0.0936461	0.0488822	0.0548608	418	6	7.53465e-07	0.756895	EGFR	1	1
2022	PF-06747775	GDSC2	TIPIN	CDK12	-0.299756	0.0487734	2.45141e-10	336	6	-0.0504062	0.0482145	0.295496	418	6	7.53465e-07	0.832073	EGFR	3	3
2022	PF-06747775	GDSC2	GRB2	CDK12	-0.299756	0.0487734	2.45141e-10	336	6	-0.0333783	0.0486533	0.492564	418	6	7.53465e-07	0.995702	EGFR	1	1
2022	PF-06747775	GDSC2	HAP1	CDK12	-0.299756	0.0487734	2.45141e-10	336	6	-0.126903	0.0473601	0.00712064	418	6	7.53465e-07	0.500236	EGFR	No link; Gene not in network	-
2022	PF-06747775	GDSC2	CDC37	CDK12	-0.299756	0.0487734	2.45141e-10	336	6	-0.0915692	0.0485745	0.0588713	418	6	7.53465e-07	0.728707	EGFR	1	1
2022	PF-06747775	GDSC2	MIEN1	CDK12	-0.299756	0.0487734	2.45141e-10	336	6	-0.264527	0.0507621	1.16524e-07	418	6	7.53465e-07	0.000179074	EGFR	No link; Gene not in network	-
1410	AZD9291	GDSC1	MIEN1	PGAP3	-0.333847	0.0540491	2.42403e-10	401	6	-0.4171	0.0566567	2.55837e-14	418	6	9.31314e-07	1.31057e-10	EGFR	No link; Gene not in network	-
1410	AZD9291	GDSC1	EGFR	PGAP3	-0.333847	0.0540491	2.42403e-10	401	6	0.0565592	0.0524599	0.280635	418	6	9.31314e-07	0.967104	EGFR	T	T
1410	AZD9291	GDSC1	SHC1	PGAP3	-0.333847	0.0540491	2.42403e-10	401	6	-0.0866844	0.05566	0.118841	418	6	9.31314e-07	0.905605	EGFR	1	1
1410	AZD9291	GDSC1	CDC37	PGAP3	-0.333847	0.0540491	2.42403e-10	401	6	-0.128514	0.0553582	0.0198569	418	6	9.31314e-07	0.6042	EGFR	1	1
1410	AZD9291	GDSC1	ERBB2	PGAP3	-0.333847	0.0540491	2.42403e-10	401	6	-0.618479	0.0582243	1.91148e-30	418	6	9.31314e-07	7.34389e-27	EGFR	1	1
1410	AZD9291	GDSC1	GRB2	PGAP3	-0.333847	0.0540491	2.42403e-10	401	6	0.0102341	0.0556167	0.854001	418	6	9.31314e-07	0.995702	EGFR	1	1
2297	SGX-523	GDSC2	GAB1	CAPZA2	-0.297775	0.0469986	6.16487e-11	334	6	-0.211502	0.053418	6.40771e-05	418	6	9.47417e-07	0.075749	MET	1	1
2297	SGX-523	GDSC2	MET	CAPZA2	-0.297775	0.0469986	6.16487e-11	334	6	-0.285214	0.0549011	1.27793e-07	418	6	9.47417e-07	0.00171106	MET	T	T
2103	Capmatinib	GDSC2	MET	CAPZA2	-0.307879	0.0499608	2.1886e-10	337	6	-0.285214	0.0549011	1.27793e-07	418	6	1.68172e-06	0.00171106	MET	T	T
2103	Capmatinib	GDSC2	FCHO2	CAPZA2	-0.307879	0.0499608	2.1886e-10	337	6	-0.20237	0.0550967	0.000212933	418	6	1.68172e-06	0.233739	MET	2	2
2103	Capmatinib	GDSC2	OCM	CAPZA2	-0.307879	0.0499608	2.1886e-10	337	6	-0.100037	0.0443006	0.0235078	418	6	1.68172e-06	0.727271	MET	No link; Gene not in network	-
2103	Capmatinib	GDSC2	CAV1	CAPZA2	-0.307879	0.0499608	2.1886e-10	337	6	-0.150285	0.0491046	0.00208496	418	6	1.68172e-06	0.541372	MET	2	2
2103	Capmatinib	GDSC2	CCIN	CAPZA2	-0.307879	0.0499608	2.1886e-10	337	6	-0.000867063	0.0547739	0.98737	418	6	1.68172e-06	0.998783	MET	No link; No connection	-
2103	Capmatinib	GDSC2	GAB1	CAPZA2	-0.307879	0.0499608	2.1886e-10	337	6	-0.211502	0.053418	6.40771e-05	418	6	1.68172e-06	0.075749	MET	1	1
1428	IAP_5620	GDSC2	MAP3K7	RIPK1	-0.35239	0.0564585	1.20091e-10	329	6	-0.278531	0.0578329	1.03409e-06	418	6	1.84557e-06	0.0141488	BIRC2;XIAP;BIRC3	1	1
1428	IAP_5620	GDSC2	BIRC2	RIPK1	-0.35239	0.0564585	1.20091e-10	329	6	-0.235157	0.0585836	5.04475e-05	418	6	1.84557e-06	0.139618	BIRC2;XIAP;BIRC3	T	T
1428	IAP_5620	GDSC2	RNF31	RIPK1	-0.35239	0.0564585	1.20091e-10	329	6	-0.231399	0.0574744	4.78279e-05	418	6	1.84557e-06	0.121289	BIRC2;XIAP;BIRC3	1	1
1428	IAP_5620	GDSC2	PDE10A	RIPK1	-0.35239	0.0564585	1.20091e-10	329	6	-0.0680418	0.048782	0.162582	418	6	1.84557e-06	0.859644	BIRC2;XIAP;BIRC3	4	4
1428	IAP_5620	GDSC2	SPDEF	RIPK1	-0.35239	0.0564585	1.20091e-10	329	6	-0.0618943	0.0478689	0.195565	418	6	1.84557e-06	0.999621	BIRC2;XIAP;BIRC3	3	3
1428	IAP_5620	GDSC2	TRAF2	RIPK1	-0.35239	0.0564585	1.20091e-10	329	6	-0.226725	0.0576237	7.13455e-05	418	6	1.84557e-06	0.295984	BIRC2;XIAP;BIRC3	1	1
2020	Poziotinib	GDSC2	HAP1	GRB7	-0.577259	0.0969655	9.36413e-10	336	6	0.0061196	0.0507502	0.904021	418	6	2.05583e-06	0.988304	EGFR;ERBB2	No link; Gene not in network	-
2020	Poziotinib	GDSC2	ERBB2	GRB7	-0.577259	0.0969655	9.36413e-10	336	6	-0.698603	0.101976	1.71832e-12	418	6	2.05583e-06	3.30089e-09	EGFR;ERBB2	T	T
2020	Poziotinib	GDSC2	EGFR	GRB7	-0.577259	0.0969655	9.36413e-10	336	6	-0.0467777	0.0895115	0.601201	418	6	2.05583e-06	0.984417	EGFR;ERBB2	T	T
2020	Poziotinib	GDSC2	SHC1	GRB7	-0.577259	0.0969655	9.36413e-10	336	6	-0.131342	0.086304	0.127517	418	6	2.05583e-06	0.905605	EGFR;ERBB2	1	1
2020	Poziotinib	GDSC2	MIEN1	GRB7	-0.577259	0.0969655	9.36413e-10	336	6	-0.311687	0.0886288	0.000395299	418	6	2.05583e-06	0.164188	EGFR;ERBB2	No link; Gene not in network	-
2020	Poziotinib	GDSC2	ERBB3	GRB7	-0.577259	0.0969655	9.36413e-10	336	6	-0.388993	0.0970124	5.14144e-05	418	6	2.05583e-06	0.0564383	EGFR;ERBB2	1	1
2020	Poziotinib	GDSC2	GRB2	GRB7	-0.577259	0.0969655	9.36413e-10	336	6	-0.147788	0.0942013	0.116144	418	6	2.05583e-06	0.987513	EGFR;ERBB2	1	1
2020	Poziotinib	GDSC2	PGAP3	GRB7	-0.577259	0.0969655	9.36413e-10	336	6	-0.00589847	0.050401	0.906835	418	6	2.05583e-06	0.990617	EGFR;ERBB2	No link; Gene not in network	-
1032	Afatinib	GDSC2	EGFR	MED1	-0.270283	0.045393	9.83524e-10	354	6	-0.00824857	0.0449988	0.854555	418	6	2.51913e-06	0.993582	EGFR;ERBB2	T	T
1032	Afatinib	GDSC2	MIEN1	MED1	-0.270283	0.045393	9.83524e-10	354	6	-0.268123	0.0503539	6.00862e-08	418	6	2.51913e-06	0.000115426	EGFR;ERBB2	No link; Gene not in network	-
1032	Afatinib	GDSC2	HAP1	MED1	-0.270283	0.045393	9.83524e-10	354	6	-0.156155	0.0478416	0.00101949	418	6	2.51913e-06	0.365548	EGFR;ERBB2	No link; Gene not in network	-
1032	Afatinib	GDSC2	GAB1	MED1	-0.270283	0.045393	9.83524e-10	354	6	-0.0927996	0.0483524	0.0544197	418	6	2.51913e-06	0.755484	EGFR;ERBB2	1	1
1032	Afatinib	GDSC2	SHC1	MED1	-0.270283	0.045393	9.83524e-10	354	6	-0.109816	0.0496333	0.0264815	418	6	2.51913e-06	0.848469	EGFR;ERBB2	1	1
1032	Afatinib	GDSC2	ERBB2	MED1	-0.270283	0.045393	9.83524e-10	354	6	-0.390402	0.049389	1.9248e-16	418	6	2.51913e-06	4.93006e-13	EGFR;ERBB2	T	T
1032	Afatinib	GDSC2	ERBB3	MED1	-0.270283	0.045393	9.83524e-10	354	6	-0.126554	0.048792	0.00920672	418	6	2.51913e-06	0.567797	EGFR;ERBB2	1	1
2021	EGF816	GDSC2	ERBB2	ERBB2	-0.376257	0.0608044	1.81679e-10	336	6	-0.856129	0.073371	1.04163e-37	418	6	2.79205e-06	8.00386e-34	EGFR	1	1
2021	EGF816	GDSC2	MIEN1	ERBB2	-0.376257	0.0608044	1.81679e-10	336	6	-0.50264	0.0694165	7.16218e-14	418	6	2.79205e-06	2.75171e-10	EGFR	No link; Gene not in network	-
2021	EGF816	GDSC2	SHC1	ERBB2	-0.376257	0.0608044	1.81679e-10	336	6	-0.158005	0.0680704	0.0198732	418	6	2.79205e-06	0.847777	EGFR	1	1
2021	EGF816	GDSC2	EGFR	ERBB2	-0.376257	0.0608044	1.81679e-10	336	6	0.0326527	0.0656103	0.61866	418	6	2.79205e-06	0.984882	EGFR	T	T
1799	Ibrutinib	GDSC2	ERBB2	ERBB2	-0.419654	0.0680027	2.00118e-10	330	6	-0.856129	0.073371	1.04163e-37	418	6	3.07541e-06	8.00386e-34	BTK	No link; Drug target(s) not in CRISPR screen	-
1799	Ibrutinib	GDSC2	EGFR	ERBB2	-0.419654	0.0680027	2.00118e-10	330	6	0.0326527	0.0656103	0.61866	418	6	3.07541e-06	0.984882	BTK	No link; Drug target(s) not in CRISPR screen	-
1799	Ibrutinib	GDSC2	GRB2	ERBB2	-0.419654	0.0680027	2.00118e-10	330	6	-0.0572318	0.0694208	0.409511	418	6	3.07541e-06	0.995702	BTK	No link; Drug target(s) not in CRISPR screen	-
1799	Ibrutinib	GDSC2	SHC1	ERBB2	-0.419654	0.0680027	2.00118e-10	330	6	-0.158005	0.0680704	0.0198732	418	6	3.07541e-06	0.847777	BTK	No link; Drug target(s) not in CRISPR screen	-
1799	Ibrutinib	GDSC2	HAP1	ERBB2	-0.419654	0.0680027	2.00118e-10	330	6	-0.0978364	0.0539684	0.0693053	418	6	3.07541e-06	0.661543	BTK	No link; Drug target(s) not in CRISPR screen	-
1799	Ibrutinib	GDSC2	ERBB3	ERBB2	-0.419654	0.0680027	2.00118e-10	330	6	-0.366567	0.0711249	1.61742e-07	418	6	3.07541e-06	0.0011434	BTK	No link; Drug target(s) not in CRISPR screen	-
2021	EGF816	GDSC2	ERBB2	MIEN1	-0.274957	0.0452956	4.17343e-10	336	6	-0.617188	0.0521756	6.12615e-39	418	6	3.20686e-06	9.41466e-35	EGFR	1	1
2021	EGF816	GDSC2	MIEN1	MIEN1	-0.274957	0.0452956	4.17343e-10	336	6	-0.412787	0.0525712	3.156e-16	418	6	3.20686e-06	4.85015e-12	EGFR	No link; Gene not in network	-
2021	EGF816	GDSC2	SHC1	MIEN1	-0.274957	0.0452956	4.17343e-10	336	6	-0.147249	0.0517608	0.00425372	418	6	3.20686e-06	0.818671	EGFR	1	1
2021	EGF816	GDSC2	EGFR	MIEN1	-0.274957	0.0452956	4.17343e-10	336	6	0.00600581	0.0474687	0.899318	418	6	3.20686e-06	0.993582	EGFR	T	T
1991	Ibrutinib	GDSC2	ERBB2	ERBB2	-0.396596	0.0644184	2.29002e-10	338	6	-0.856129	0.073371	1.04163e-37	418	6	3.5193e-06	8.00386e-34	BTK	No link; Drug target(s) not in CRISPR screen	-
1991	Ibrutinib	GDSC2	STXBP3	ERBB2	-0.396596	0.0644184	2.29002e-10	338	6	-0.260506	0.0682465	0.000117619	418	6	3.5193e-06	0.169547	BTK	No link; Drug target(s) not in CRISPR screen	-
1991	Ibrutinib	GDSC2	EGFR	ERBB2	-0.396596	0.0644184	2.29002e-10	338	6	0.0326527	0.0656103	0.61866	418	6	3.5193e-06	0.984882	BTK	No link; Drug target(s) not in CRISPR screen	-
1991	Ibrutinib	GDSC2	HAP1	ERBB2	-0.396596	0.0644184	2.29002e-10	338	6	-0.0978364	0.0539684	0.0693053	418	6	3.5193e-06	0.661543	BTK	No link; Drug target(s) not in CRISPR screen	-
1991	Ibrutinib	GDSC2	GRB2	ERBB2	-0.396596	0.0644184	2.29002e-10	338	6	-0.0572318	0.0694208	0.409511	418	6	3.5193e-06	0.995702	BTK	No link; Drug target(s) not in CRISPR screen	-
1991	Ibrutinib	GDSC2	SHC1	ERBB2	-0.396596	0.0644184	2.29002e-10	338	6	-0.158005	0.0680704	0.0198732	418	6	3.5193e-06	0.847777	BTK	No link; Drug target(s) not in CRISPR screen	-
1032	Afatinib	GDSC2	EGFR	TCAP	-0.285405	0.0487537	1.92937e-09	354	6	0.0497087	0.0478853	0.298922	418	6	4.2358e-06	0.969552	EGFR;ERBB2	T	T
1032	Afatinib	GDSC2	MIEN1	TCAP	-0.285405	0.0487537	1.92937e-09	354	6	-0.321858	0.0525936	3.75518e-10	418	6	4.2358e-06	1.15419e-06	EGFR;ERBB2	No link; Gene not in network	-
1032	Afatinib	GDSC2	HAP1	TCAP	-0.285405	0.0487537	1.92937e-09	354	6	-0.145022	0.0474316	0.00210638	418	6	4.2358e-06	0.372519	EGFR;ERBB2	No link; Gene not in network	-
1032	Afatinib	GDSC2	GAB1	TCAP	-0.285405	0.0487537	1.92937e-09	354	6	-0.0105187	0.050856	0.836137	418	6	4.2358e-06	0.991097	EGFR;ERBB2	1	1
1032	Afatinib	GDSC2	SHC1	TCAP	-0.285405	0.0487537	1.92937e-09	354	6	-0.120474	0.0517503	0.0195123	418	6	4.2358e-06	0.847777	EGFR;ERBB2	1	1
1032	Afatinib	GDSC2	ERBB2	TCAP	-0.285405	0.0487537	1.92937e-09	354	6	-0.507373	0.0528147	1.75878e-24	418	6	4.2358e-06	5.40579e-21	EGFR;ERBB2	T	T
1032	Afatinib	GDSC2	ERBB3	TCAP	-0.285405	0.0487537	1.92937e-09	354	6	-0.261043	0.0519183	3.28038e-07	418	6	4.2358e-06	0.00126032	EGFR;ERBB2	1	1
1403	AZD6094	GDSC1	CAV1	CAPZA2	-0.296619	0.0482443	2.9562e-10	401	6	-0.150285	0.0491046	0.00208496	418	6	4.54309e-06	0.541372	MET	2	2
1403	AZD6094	GDSC1	GAB1	CAPZA2	-0.296619	0.0482443	2.9562e-10	401	6	-0.211502	0.053418	6.40771e-05	418	6	4.54309e-06	0.075749	MET	1	1
1403	AZD6094	GDSC1	MET	CAPZA2	-0.296619	0.0482443	2.9562e-10	401	6	-0.285214	0.0549011	1.27793e-07	418	6	4.54309e-06	0.00171106	MET	T	T
1047	Nutlin-3a (-)	GDSC2	PPM1D	FDXR	-0.239957	0.0415114	3.05168e-09	344	6	-0.272896	0.0549639	4.63977e-07	418	6	4.68982e-06	0.000648218	MDM2	1	1
1047	Nutlin-3a (-)	GDSC2	MDM4	FDXR	-0.239957	0.0415114	3.05168e-09	344	6	-0.303859	0.054287	1.1523e-08	418	6	4.68982e-06	2.95142e-05	MDM2	1	1
1047	Nutlin-3a (-)	GDSC2	TP53BP1	FDXR	-0.239957	0.0415114	3.05168e-09	344	6	0.238632	0.0555195	1.38118e-05	418	6	4.68982e-06	0.0175191	MDM2	2	2
1047	Nutlin-3a (-)	GDSC2	UBE3B	FDXR	-0.239957	0.0415114	3.05168e-09	344	6	-0.072059	0.0484867	0.136717	418	6	4.68982e-06	0.888288	MDM2	2	2
1047	Nutlin-3a (-)	GDSC2	TP53	FDXR	-0.239957	0.0415114	3.05168e-09	344	6	0.404946	0.051573	3.15782e-16	418	6	4.68982e-06	1.21324e-12	MDM2	1	1
1047	Nutlin-3a (-)	GDSC2	LTA4H	FDXR	-0.239957	0.0415114	3.05168e-09	344	6	-0.0425505	0.0477544	0.372686	418	6	4.68982e-06	0.999992	MDM2	4	4
1047	Nutlin-3a (-)	GDSC2	USP28	FDXR	-0.239957	0.0415114	3.05168e-09	344	6	0.301477	0.056906	7.04067e-08	418	6	4.68982e-06	8.32316e-05	MDM2	3	3
1047	Nutlin-3a (-)	GDSC2	MDM2	FDXR	-0.239957	0.0415114	3.05168e-09	344	6	-0.393929	0.0540098	4.5848e-14	418	6	4.68982e-06	1.13701e-10	MDM2	T	T
2022	PF-06747775	GDSC2	EGFR	MED1	-0.276167	0.0473834	2.17288e-09	336	6	-0.00824857	0.0449988	0.854555	418	6	5.56548e-06	0.993582	EGFR	T	T
2022	PF-06747775	GDSC2	SHC1	MED1	-0.276167	0.0473834	2.17288e-09	336	6	-0.109816	0.0496333	0.0264815	418	6	5.56548e-06	0.848469	EGFR	1	1
2022	PF-06747775	GDSC2	ERBB2	MED1	-0.276167	0.0473834	2.17288e-09	336	6	-0.390402	0.049389	1.9248e-16	418	6	5.56548e-06	4.93006e-13	EGFR	1	1
2022	PF-06747775	GDSC2	GAB1	MED1	-0.276167	0.0473834	2.17288e-09	336	6	-0.0927996	0.0483524	0.0544197	418	6	5.56548e-06	0.755484	EGFR	1	1
2022	PF-06747775	GDSC2	TIPIN	MED1	-0.276167	0.0473834	2.17288e-09	336	6	-0.0623105	0.0487047	0.200332	418	6	5.56548e-06	0.779083	EGFR	3	3
2022	PF-06747775	GDSC2	GRB2	MED1	-0.276167	0.0473834	2.17288e-09	336	6	-0.0111401	0.0478576	0.81593	418	6	5.56548e-06	0.995702	EGFR	1	1
2022	PF-06747775	GDSC2	HAP1	MED1	-0.276167	0.0473834	2.17288e-09	336	6	-0.156155	0.0478416	0.00101949	418	6	5.56548e-06	0.365548	EGFR	No link; Gene not in network	-
2022	PF-06747775	GDSC2	CDC37	MED1	-0.276167	0.0473834	2.17288e-09	336	6	-0.0951701	0.0478543	0.0462093	418	6	5.56548e-06	0.713762	EGFR	1	1
2022	PF-06747775	GDSC2	MIEN1	MED1	-0.276167	0.0473834	2.17288e-09	336	6	-0.268123	0.0503539	6.00862e-08	418	6	5.56548e-06	0.000115426	EGFR	No link; Gene not in network	-
1799	Ibrutinib	GDSC2	ERBB2	MIEN1	-0.29489	0.0493557	7.91654e-10	330	6	-0.617188	0.0521756	6.12615e-39	418	6	6.08307e-06	9.41466e-35	BTK	No link; Drug target(s) not in CRISPR screen	-
1799	Ibrutinib	GDSC2	EGFR	MIEN1	-0.29489	0.0493557	7.91654e-10	330	6	0.00600581	0.0474687	0.899318	418	6	6.08307e-06	0.993582	BTK	No link; Drug target(s) not in CRISPR screen	-
1799	Ibrutinib	GDSC2	GRB2	MIEN1	-0.29489	0.0493557	7.91654e-10	330	6	-0.046129	0.0504497	0.360289	418	6	6.08307e-06	0.995702	BTK	No link; Drug target(s) not in CRISPR screen	-
1799	Ibrutinib	GDSC2	SHC1	MIEN1	-0.29489	0.0493557	7.91654e-10	330	6	-0.147249	0.0517608	0.00425372	418	6	6.08307e-06	0.818671	BTK	No link; Drug target(s) not in CRISPR screen	-
1799	Ibrutinib	GDSC2	HAP1	MIEN1	-0.29489	0.0493557	7.91654e-10	330	6	-0.141059	0.0478257	0.0030273	418	6	6.08307e-06	0.415389	BTK	No link; Drug target(s) not in CRISPR screen	-
1799	Ibrutinib	GDSC2	ERBB3	MIEN1	-0.29489	0.0493557	7.91654e-10	330	6	-0.223033	0.0514687	1.16914e-05	418	6	6.08307e-06	0.0224592	BTK	No link; Drug target(s) not in CRISPR screen	-
1991	Ibrutinib	GDSC2	ERBB2	MIEN1	-0.278878	0.0466892	8.23069e-10	338	6	-0.617188	0.0521756	6.12615e-39	418	6	6.32447e-06	9.41466e-35	BTK	No link; Drug target(s) not in CRISPR screen	-
1991	Ibrutinib	GDSC2	STXBP3	MIEN1	-0.278878	0.0466892	8.23069e-10	338	6	-0.119207	0.0486469	0.0139201	418	6	6.32447e-06	0.855699	BTK	No link; Drug target(s) not in CRISPR screen	-
1991	Ibrutinib	GDSC2	EGFR	MIEN1	-0.278878	0.0466892	8.23069e-10	338	6	0.00600581	0.0474687	0.899318	418	6	6.32447e-06	0.993582	BTK	No link; Drug target(s) not in CRISPR screen	-
1991	Ibrutinib	GDSC2	HAP1	MIEN1	-0.278878	0.0466892	8.23069e-10	338	6	-0.141059	0.0478257	0.0030273	418	6	6.32447e-06	0.415389	BTK	No link; Drug target(s) not in CRISPR screen	-
1991	Ibrutinib	GDSC2	GRB2	MIEN1	-0.278878	0.0466892	8.23069e-10	338	6	-0.046129	0.0504497	0.360289	418	6	6.32447e-06	0.995702	BTK	No link; Drug target(s) not in CRISPR screen	-
1991	Ibrutinib	GDSC2	SHC1	MIEN1	-0.278878	0.0466892	8.23069e-10	338	6	-0.147249	0.0517608	0.00425372	418	6	6.32447e-06	0.818671	BTK	No link; Drug target(s) not in CRISPR screen	-
1427	AZD5582	GDSC1	TRAF2	RIPK1	-0.343316	0.0566758	5.51068e-10	400	6	-0.226725	0.0576237	7.13455e-05	418	6	8.46882e-06	0.295984	BIRC2;XIAP;BIRC3	1	1
1427	AZD5582	GDSC1	RNF31	RIPK1	-0.343316	0.0566758	5.51068e-10	400	6	-0.231399	0.0574744	4.78279e-05	418	6	8.46882e-06	0.121289	BIRC2;XIAP;BIRC3	1	1
1427	AZD5582	GDSC1	MAP3K7	RIPK1	-0.343316	0.0566758	5.51068e-10	400	6	-0.278531	0.0578329	1.03409e-06	418	6	8.46882e-06	0.0141488	BIRC2;XIAP;BIRC3	1	1
1558	Lapatinib	GDSC2	EGFR	TCAP	-0.268071	0.0463077	2.86324e-09	341	6	0.0497087	0.0478853	0.298922	418	6	8.80047e-06	0.969552	EGFR;ERBB2	T	T
1558	Lapatinib	GDSC2	SHC1	TCAP	-0.268071	0.0463077	2.86324e-09	341	6	-0.120474	0.0517503	0.0195123	418	6	8.80047e-06	0.847777	EGFR;ERBB2	1	1
1558	Lapatinib	GDSC2	ERBB2	TCAP	-0.268071	0.0463077	2.86324e-09	341	6	-0.507373	0.0528147	1.75878e-24	418	6	8.80047e-06	5.40579e-21	EGFR;ERBB2	T	T
1617	AZD5582	GDSC2	RNF31	RIPK1	-0.339747	0.0565385	6.24886e-10	330	6	-0.231399	0.0574744	4.78279e-05	418	6	9.60325e-06	0.121289	BIRC2;XIAP;BIRC3	1	1
1617	AZD5582	GDSC2	ATG9A	RIPK1	-0.339747	0.0565385	6.24886e-10	330	6	-0.150711	0.0596405	0.0111898	418	6	9.60325e-06	0.839669	BIRC2;XIAP;BIRC3	3	3
1617	AZD5582	GDSC2	TRAF2	RIPK1	-0.339747	0.0565385	6.24886e-10	330	6	-0.226725	0.0576237	7.13455e-05	418	6	9.60325e-06	0.295984	BIRC2;XIAP;BIRC3	1	1
1617	AZD5582	GDSC2	MAP3K7	RIPK1	-0.339747	0.0565385	6.24886e-10	330	6	-0.278531	0.0578329	1.03409e-06	418	6	9.60325e-06	0.0141488	BIRC2;XIAP;BIRC3	1	1
2297	SGX-523	GDSC2	GAB1	PPP6R2	0.259713	0.0441618	1.51869e-09	334	6	0.31729	0.0481429	1.26864e-11	418	6	1.16696e-05	1.94964e-07	MET	1	1
2297	SGX-523	GDSC2	MET	PPP6R2	0.259713	0.0441618	1.51869e-09	334	6	-0.00828119	0.047279	0.860955	418	6	1.16696e-05	0.993669	MET	T	T
2271	CP-724714	GDSC2	MIEN1	ERBB2	-0.380816	0.0638551	8.65726e-10	334	6	-0.50264	0.0694165	7.16218e-14	418	6	1.23728e-05	2.75171e-10	ERBB2	No link; Gene not in network	-
2271	CP-724714	GDSC2	ERBB2	ERBB2	-0.380816	0.0638551	8.65726e-10	334	6	-0.856129	0.073371	1.04163e-37	418	6	1.23728e-05	8.00386e-34	ERBB2	T	T
2271	CP-724714	GDSC2	ERBB3	ERBB2	-0.380816	0.0638551	8.65726e-10	334	6	-0.366567	0.0711249	1.61742e-07	418	6	1.23728e-05	0.0011434	ERBB2	1	1
2271	CP-724714	GDSC2	MIEN1	MIEN1	-0.277484	0.0472535	1.6102e-09	334	6	-0.412787	0.0525712	3.156e-16	418	6	1.23728e-05	4.85015e-12	ERBB2	No link; Gene not in network	-
2271	CP-724714	GDSC2	ERBB2	MIEN1	-0.277484	0.0472535	1.6102e-09	334	6	-0.617188	0.0521756	6.12615e-39	418	6	1.23728e-05	9.41466e-35	ERBB2	T	T
2271	CP-724714	GDSC2	ERBB3	MIEN1	-0.277484	0.0472535	1.6102e-09	334	6	-0.223033	0.0514687	1.16914e-05	418	6	1.23728e-05	0.0224592	ERBB2	1	1
1549	Sapitinib	GDSC2	SHC1	ERBB2	-0.407751	0.06821	8.35281e-10	353	6	-0.158005	0.0680704	0.0198732	418	6	1.28366e-05	0.847777	ERBB3;EGFR;ERBB2	1	1
1549	Sapitinib	GDSC2	EGFR	ERBB2	-0.407751	0.06821	8.35281e-10	353	6	0.0326527	0.0656103	0.61866	418	6	1.28366e-05	0.984882	ERBB3;EGFR;ERBB2	T	T
1549	Sapitinib	GDSC2	ERBB2	ERBB2	-0.407751	0.06821	8.35281e-10	353	6	-0.856129	0.073371	1.04163e-37	418	6	1.28366e-05	8.00386e-34	ERBB3;EGFR;ERBB2	T	T
1549	Sapitinib	GDSC2	GAB1	ERBB2	-0.407751	0.06821	8.35281e-10	353	6	-0.186479	0.0680343	0.0058982	418	6	1.28366e-05	0.487992	ERBB3;EGFR;ERBB2	1	1
1549	Sapitinib	GDSC2	GRB2	ERBB2	-0.407751	0.06821	8.35281e-10	353	6	-0.0572318	0.0694208	0.409511	418	6	1.28366e-05	0.995702	ERBB3;EGFR;ERBB2	1	1
2021	EGF816	GDSC2	ERBB2	STARD3	-0.251553	0.0433426	2.55697e-09	336	6	-0.577318	0.0504211	4.36914e-36	418	6	1.30985e-05	2.23816e-32	EGFR	1	1
2021	EGF816	GDSC2	MIEN1	STARD3	-0.251553	0.0433426	2.55697e-09	336	6	-0.386749	0.0507312	2.56331e-15	418	6	1.30985e-05	1.96965e-11	EGFR	No link; Gene not in network	-
2021	EGF816	GDSC2	SHC1	STARD3	-0.251553	0.0433426	2.55697e-09	336	6	-0.0990429	0.0499647	0.0469292	418	6	1.30985e-05	0.875039	EGFR	1	1
2021	EGF816	GDSC2	EGFR	STARD3	-0.251553	0.0433426	2.55697e-09	336	6	0.00226021	0.045788	0.96063	418	6	1.30985e-05	0.997967	EGFR	T	T
1919	Osimertinib	GDSC2	SHC1	MIEN1	-0.291445	0.0490057	9.82461e-10	338	6	-0.147249	0.0517608	0.00425372	418	6	1.50985e-05	0.818671	EGFR	1	1
1919	Osimertinib	GDSC2	GRB2	MIEN1	-0.291445	0.0490057	9.82461e-10	338	6	-0.046129	0.0504497	0.360289	418	6	1.50985e-05	0.995702	EGFR	1	1
1919	Osimertinib	GDSC2	ERBB2	MIEN1	-0.291445	0.0490057	9.82461e-10	338	6	-0.617188	0.0521756	6.12615e-39	418	6	1.50985e-05	9.41466e-35	EGFR	1	1
1919	Osimertinib	GDSC2	EGFR	MIEN1	-0.291445	0.0490057	9.82461e-10	338	6	0.00600581	0.0474687	0.899318	418	6	1.50985e-05	0.993582	EGFR	T	T
1919	Osimertinib	GDSC2	GAB1	MIEN1	-0.291445	0.0490057	9.82461e-10	338	6	-0.0991373	0.050698	0.0500024	418	6	1.50985e-05	0.744184	EGFR	1	1
1558	Lapatinib	GDSC2	EGFR	MED1	-0.243188	0.0429308	6.42974e-09	341	6	-0.00824857	0.0449988	0.854555	418	6	1.64687e-05	0.993582	EGFR;ERBB2	T	T
1558	Lapatinib	GDSC2	SHC1	MED1	-0.243188	0.0429308	6.42974e-09	341	6	-0.109816	0.0496333	0.0264815	418	6	1.64687e-05	0.848469	EGFR;ERBB2	1	1
1558	Lapatinib	GDSC2	ERBB2	MED1	-0.243188	0.0429308	6.42974e-09	341	6	-0.390402	0.049389	1.9248e-16	418	6	1.64687e-05	4.93006e-13	EGFR;ERBB2	T	T
1047	Nutlin-3a (-)	GDSC1	MDM4	EDA2R	-0.342569	0.060102	5.37626e-09	360	6	-0.345744	0.0560961	2.77599e-10	418	6	1.65245e-05	1.42205e-06	MDM2	1	1
1047	Nutlin-3a (-)	GDSC1	PPM1D	EDA2R	-0.342569	0.060102	5.37626e-09	360	6	-0.329228	0.0567957	3.2478e-09	418	6	1.65245e-05	1.2478e-05	MDM2	1	1
1047	Nutlin-3a (-)	GDSC1	USP7	EDA2R	-0.342569	0.060102	5.37626e-09	360	6	-0.332327	0.0592166	1.05082e-08	418	6	1.65245e-05	0.000161491	MDM2	1	1
1047	Nutlin-3a (-)	GDSC1	TP53	EDA2R	-0.342569	0.060102	5.37626e-09	360	6	0.370171	0.0533808	8.83974e-13	418	6	1.65245e-05	1.69811e-09	MDM2	1	1
1047	Nutlin-3a (-)	GDSC1	USP28	EDA2R	-0.342569	0.060102	5.37626e-09	360	6	0.360498	0.0588077	3.49553e-10	418	6	1.65245e-05	1.34298e-06	MDM2	3	3
1047	Nutlin-3a (-)	GDSC1	MDM2	EDA2R	-0.342569	0.060102	5.37626e-09	360	6	-0.41455	0.0558937	1.59261e-14	418	6	1.65245e-05	8.15841e-11	MDM2	T	T
1047	Nutlin-3a (-)	GDSC1	TP53BP1	EDA2R	-0.342569	0.060102	5.37626e-09	360	6	0.277702	0.0573968	9.19386e-07	418	6	1.65245e-05	0.00169118	MDM2	2	2
1047	Nutlin-3a (-)	GDSC1	MDM4	RRM2B	-0.308182	0.0552744	1.18529e-08	360	6	-0.239758	0.0522157	3.29977e-06	418	6	3.03591e-05	0.00362221	MDM2	1	1
1047	Nutlin-3a (-)	GDSC1	PPM1D	RRM2B	-0.308182	0.0552744	1.18529e-08	360	6	-0.271661	0.0528642	1.76137e-07	418	6	3.03591e-05	0.000300763	MDM2	1	1
1047	Nutlin-3a (-)	GDSC1	USP7	RRM2B	-0.308182	0.0552744	1.18529e-08	360	6	-0.277496	0.0551179	3.16205e-07	418	6	3.03591e-05	0.00205925	MDM2	1	1
1047	Nutlin-3a (-)	GDSC1	TP53	RRM2B	-0.308182	0.0552744	1.18529e-08	360	6	0.33836	0.049775	2.5996e-12	418	6	3.03591e-05	4.43896e-09	MDM2	1	1
1047	Nutlin-3a (-)	GDSC1	USP28	RRM2B	-0.308182	0.0552744	1.18529e-08	360	6	0.326866	0.0547819	1.06106e-09	418	6	3.03591e-05	2.96465e-06	MDM2	3	3
1047	Nutlin-3a (-)	GDSC1	MDM2	RRM2B	-0.308182	0.0552744	1.18529e-08	360	6	-0.315065	0.0520459	5.90353e-10	418	6	3.03591e-05	9.07255e-07	MDM2	T	T
1047	Nutlin-3a (-)	GDSC1	TP53BP1	RRM2B	-0.308182	0.0552744	1.18529e-08	360	6	0.3076	0.0535725	4.62655e-09	418	6	3.03591e-05	1.81298e-05	MDM2	2	2
2021	EGF816	GDSC2	ERBB2	PGAP3	-0.280639	0.0499367	8.45388e-09	336	6	-0.618479	0.0582243	1.91148e-30	418	6	3.24798e-05	7.34389e-27	EGFR	1	1
2021	EGF816	GDSC2	MIEN1	PGAP3	-0.280639	0.0499367	8.45388e-09	336	6	-0.4171	0.0566567	2.55837e-14	418	6	3.24798e-05	1.31057e-10	EGFR	No link; Gene not in network	-
2021	EGF816	GDSC2	SHC1	PGAP3	-0.280639	0.0499367	8.45388e-09	336	6	-0.0866844	0.05566	0.118841	418	6	3.24798e-05	0.905605	EGFR	1	1
2021	EGF816	GDSC2	EGFR	PGAP3	-0.280639	0.0499367	8.45388e-09	336	6	0.0565592	0.0524599	0.280635	418	6	3.24798e-05	0.967104	EGFR	T	T
1011	Navitoclax	GDSC1	BCL2	MCL1	0.303148	0.0519576	2.23144e-09	360	6	0.114325	0.047062	0.0147738	418	6	3.42928e-05	0.575922	BCL2L1;BCL2L2;BCL2	T	T
1011	Navitoclax	GDSC2	BCL2	MCL1	0.292905	0.0503194	2.33727e-09	344	6	0.114325	0.047062	0.0147738	418	6	3.59192e-05	0.575922	BCL2L1;BCL2L2;BCL2	T	T
1011	Navitoclax	GDSC2	WSB2	MCL1	0.292905	0.0503194	2.33727e-09	344	6	0.106121	0.0508013	0.0362222	418	6	3.59192e-05	0.998186	BCL2L1;BCL2L2;BCL2	No link; Gene not in network	-
1011	Navitoclax	GDSC2	NRBP2	MCL1	0.292905	0.0503194	2.33727e-09	344	6	-0.0925073	0.0478806	0.0528217	418	6	3.59192e-05	0.518973	BCL2L1;BCL2L2;BCL2	No link; Gene not in network	-
1011	Navitoclax	GDSC2	BCL2L1	MCL1	0.292905	0.0503194	2.33727e-09	344	6	0.12873	0.0525844	0.014014	418	6	3.59192e-05	0.947831	BCL2L1;BCL2L2;BCL2	T	T
1011	Navitoclax	GDSC2	DYNC2H1	MCL1	0.292905	0.0503194	2.33727e-09	344	6	-0.0483671	0.0517755	0.349965	418	6	3.59192e-05	0.990546	BCL2L1;BCL2L2;BCL2	2	2
1011	Navitoclax	GDSC2	UBE2J2	MCL1	0.292905	0.0503194	2.33727e-09	344	6	-0.158556	0.0509683	0.00175339	418	6	3.59192e-05	0.205374	BCL2L1;BCL2L2;BCL2	3	3
1047	Nutlin-3a (-)	GDSC2	PPM1D	RPL22L1	-0.225608	0.0414601	2.6297e-08	344	6	-0.300298	0.0536254	1.13347e-08	418	6	3.67393e-05	2.90319e-05	MDM2	1	1
1047	Nutlin-3a (-)	GDSC2	MDM4	RPL22L1	-0.225608	0.0414601	2.6297e-08	344	6	-0.303822	0.0529886	4.87048e-09	418	6	3.67393e-05	1.49699e-05	MDM2	1	1
1047	Nutlin-3a (-)	GDSC2	TP53BP1	RPL22L1	-0.225608	0.0414601	2.6297e-08	344	6	0.10293	0.0547656	0.0596376	418	6	3.67393e-05	0.806597	MDM2	2	2
1047	Nutlin-3a (-)	GDSC2	UBE3B	RPL22L1	-0.225608	0.0414601	2.6297e-08	344	6	-0.0795604	0.0494575	0.107145	418	6	3.67393e-05	0.876492	MDM2	2	2
1047	Nutlin-3a (-)	GDSC2	TP53	RPL22L1	-0.225608	0.0414601	2.6297e-08	344	6	0.106411	0.0495715	0.0313533	418	6	3.67393e-05	0.998957	MDM2	1	1
1047	Nutlin-3a (-)	GDSC2	LTA4H	RPL22L1	-0.225608	0.0414601	2.6297e-08	344	6	-0.000651014	0.0487105	0.989337	418	6	3.67393e-05	0.999992	MDM2	4	4
1047	Nutlin-3a (-)	GDSC2	USP28	RPL22L1	-0.225608	0.0414601	2.6297e-08	344	6	0.17486	0.0557868	0.00161557	418	6	3.67393e-05	0.394097	MDM2	3	3
1047	Nutlin-3a (-)	GDSC2	MDM2	RPL22L1	-0.225608	0.0414601	2.6297e-08	344	6	-0.077448	0.0520652	0.136358	418	6	3.67393e-05	0.999805	MDM2	T	T
277	Linifanib	GDSC1	PTPRC	PRSS57	-0.307622	0.052812	2.62132e-09	402	6	0.0883695	0.0514511	0.0853261	418	6	4.02844e-05	0.855289	FLT3;FLT4;KDR;KIT;CSF1R;FLT1	3	3
277	Linifanib	GDSC1	WSB1	PRSS57	-0.307622	0.052812	2.62132e-09	402	6	-0.217838	0.0566494	0.000104438	418	6	4.02844e-05	0.13375	FLT3;FLT4;KDR;KIT;CSF1R;FLT1	3	3
277	Linifanib	GDSC1	PCDHB12	PRSS57	-0.307622	0.052812	2.62132e-09	402	6	-0.0821548	0.0535947	0.124771	418	6	4.02844e-05	0.863603	FLT3;FLT4;KDR;KIT;CSF1R;FLT1	No link; Gene not in network	-
277	Linifanib	GDSC1	FLT3	PRSS57	-0.307622	0.052812	2.62132e-09	402	6	-0.185826	0.0539787	0.000525593	418	6	4.02844e-05	0.182727	FLT3;FLT4;KDR;KIT;CSF1R;FLT1	T	T
277	Linifanib	GDSC1	GAB2	PRSS57	-0.307622	0.052812	2.62132e-09	402	6	-0.210928	0.0590015	0.000314868	418	6	4.02844e-05	0.16988	FLT3;FLT4;KDR;KIT;CSF1R;FLT1	2	2
277	Linifanib	GDSC1	SPTSSA	PRSS57	-0.307622	0.052812	2.62132e-09	402	6	-0.181487	0.0576128	0.00152937	418	6	4.02844e-05	0.522298	FLT3;FLT4;KDR;KIT;CSF1R;FLT1	5+	5+
277	Linifanib	GDSC1	MEF2D	PRSS57	-0.307622	0.052812	2.62132e-09	402	6	-0.0980122	0.0591448	0.0969372	418	6	4.02844e-05	0.975575	FLT3;FLT4;KDR;KIT;CSF1R;FLT1	3	3
277	Linifanib	GDSC1	STAT5B	PRSS57	-0.307622	0.052812	2.62132e-09	402	6	-0.199057	0.065099	0.00210454	418	6	4.02844e-05	0.333429	FLT3;FLT4;KDR;KIT;CSF1R;FLT1	1	1
277	Linifanib	GDSC1	SIK3	PRSS57	-0.307622	0.052812	2.62132e-09	402	6	-0.226248	0.0565505	5.34652e-05	418	6	4.02844e-05	0.142894	FLT3;FLT4;KDR;KIT;CSF1R;FLT1	3	3
277	Linifanib	GDSC1	CAMSAP1	PRSS57	-0.307622	0.052812	2.62132e-09	402	6	0.130718	0.052817	0.0129889	418	6	4.02844e-05	0.812174	FLT3;FLT4;KDR;KIT;CSF1R;FLT1	No link; Gene not in network	-
2020	Poziotinib	GDSC2	HAP1	WIPF2	-0.278394	0.050975	2.28666e-08	336	6	-0.113974	0.0480471	0.0173047	418	6	4.0896e-05	0.520636	EGFR;ERBB2	No link; Gene not in network	-
2020	Poziotinib	GDSC2	ERBB2	WIPF2	-0.278394	0.050975	2.28666e-08	336	6	-0.200312	0.0531545	0.000144057	418	6	4.0896e-05	0.0582597	EGFR;ERBB2	T	T
2020	Poziotinib	GDSC2	EGFR	WIPF2	-0.278394	0.050975	2.28666e-08	336	6	-0.0478509	0.0485068	0.323617	418	6	4.0896e-05	0.972613	EGFR;ERBB2	T	T
2020	Poziotinib	GDSC2	SHC1	WIPF2	-0.278394	0.050975	2.28666e-08	336	6	-0.128084	0.0531822	0.0156567	418	6	4.0896e-05	0.847777	EGFR;ERBB2	1	1
2020	Poziotinib	GDSC2	MIEN1	WIPF2	-0.278394	0.050975	2.28666e-08	336	6	-0.0880159	0.0540022	0.102584	418	6	4.0896e-05	0.914584	EGFR;ERBB2	No link; Gene not in network	-
2020	Poziotinib	GDSC2	ERBB3	WIPF2	-0.278394	0.050975	2.28666e-08	336	6	-0.0434846	0.0525959	0.408177	418	6	4.0896e-05	0.980441	EGFR;ERBB2	1	1
2020	Poziotinib	GDSC2	GRB2	WIPF2	-0.278394	0.050975	2.28666e-08	336	6	-0.00759444	0.0515889	0.882964	418	6	4.0896e-05	0.995702	EGFR;ERBB2	1	1
2020	Poziotinib	GDSC2	PGAP3	WIPF2	-0.278394	0.050975	2.28666e-08	336	6	-0.0635342	0.0477165	0.182562	418	6	4.0896e-05	0.847663	EGFR;ERBB2	No link; Gene not in network	-
2020	Poziotinib	GDSC2	HAP1	FBXL20	-0.291954	0.0535315	2.395e-08	336	6	-0.101388	0.0490246	0.0381337	418	6	4.0896e-05	0.592739	EGFR;ERBB2	No link; Gene not in network	-
2020	Poziotinib	GDSC2	ERBB2	FBXL20	-0.291954	0.0535315	2.395e-08	336	6	-0.319688	0.0569731	1.05633e-08	418	6	4.0896e-05	1.47579e-05	EGFR;ERBB2	T	T
2020	Poziotinib	GDSC2	EGFR	FBXL20	-0.291954	0.0535315	2.395e-08	336	6	-0.0494744	0.0512646	0.334236	418	6	4.0896e-05	0.972613	EGFR;ERBB2	T	T
2020	Poziotinib	GDSC2	SHC1	FBXL20	-0.291954	0.0535315	2.395e-08	336	6	-0.0324723	0.0543315	0.549975	418	6	4.0896e-05	0.970682	EGFR;ERBB2	1	1
2020	Poziotinib	GDSC2	MIEN1	FBXL20	-0.291954	0.0535315	2.395e-08	336	6	-0.183209	0.0552968	0.00085221	418	6	4.0896e-05	0.284712	EGFR;ERBB2	No link; Gene not in network	-
2020	Poziotinib	GDSC2	ERBB3	FBXL20	-0.291954	0.0535315	2.395e-08	336	6	-0.169402	0.0555776	0.00217543	418	6	4.0896e-05	0.351917	EGFR;ERBB2	1	1
2020	Poziotinib	GDSC2	GRB2	FBXL20	-0.291954	0.0535315	2.395e-08	336	6	-0.0747312	0.0543339	0.168523	418	6	4.0896e-05	0.987513	EGFR;ERBB2	1	1
2020	Poziotinib	GDSC2	PGAP3	FBXL20	-0.291954	0.0535315	2.395e-08	336	6	-0.180379	0.0486873	0.000187101	418	6	4.0896e-05	0.261397	EGFR;ERBB2	No link; Gene not in network	-
1991	Ibrutinib	GDSC2	ERBB2	STARD3	-0.250213	0.0445599	8.75527e-09	338	6	-0.577318	0.0504211	4.36914e-36	418	6	4.48503e-05	2.23816e-32	BTK	No link; Drug target(s) not in CRISPR screen	-
1991	Ibrutinib	GDSC2	STXBP3	STARD3	-0.250213	0.0445599	8.75527e-09	338	6	-0.102275	0.046995	0.0290737	418	6	4.48503e-05	0.913711	BTK	No link; Drug target(s) not in CRISPR screen	-
1991	Ibrutinib	GDSC2	EGFR	STARD3	-0.250213	0.0445599	8.75527e-09	338	6	0.00226021	0.045788	0.96063	418	6	4.48503e-05	0.997967	BTK	No link; Drug target(s) not in CRISPR screen	-
1991	Ibrutinib	GDSC2	HAP1	STARD3	-0.250213	0.0445599	8.75527e-09	338	6	-0.114264	0.0474474	0.0156642	418	6	4.48503e-05	0.520636	BTK	No link; Drug target(s) not in CRISPR screen	-
1991	Ibrutinib	GDSC2	GRB2	STARD3	-0.250213	0.0445599	8.75527e-09	338	6	-0.0730566	0.0486507	0.132662	418	6	4.48503e-05	0.987513	BTK	No link; Drug target(s) not in CRISPR screen	-
1991	Ibrutinib	GDSC2	SHC1	STARD3	-0.250213	0.0445599	8.75527e-09	338	6	-0.0990429	0.0499647	0.0469292	418	6	4.48503e-05	0.875039	BTK	No link; Drug target(s) not in CRISPR screen	-
1919	Osimertinib	GDSC2	SHC1	ERBB2	-0.371868	0.0655093	5.90832e-09	338	6	-0.158005	0.0680704	0.0198732	418	6	4.53996e-05	0.847777	EGFR	1	1
1919	Osimertinib	GDSC2	GRB2	ERBB2	-0.371868	0.0655093	5.90832e-09	338	6	-0.0572318	0.0694208	0.409511	418	6	4.53996e-05	0.995702	EGFR	1	1
1919	Osimertinib	GDSC2	ERBB2	ERBB2	-0.371868	0.0655093	5.90832e-09	338	6	-0.856129	0.073371	1.04163e-37	418	6	4.53996e-05	8.00386e-34	EGFR	1	1
1919	Osimertinib	GDSC2	EGFR	ERBB2	-0.371868	0.0655093	5.90832e-09	338	6	0.0326527	0.0656103	0.61866	418	6	4.53996e-05	0.984882	EGFR	T	T
1919	Osimertinib	GDSC2	GAB1	ERBB2	-0.371868	0.0655093	5.90832e-09	338	6	-0.186479	0.0680343	0.0058982	418	6	4.53996e-05	0.487992	EGFR	1	1
2075	EGFR_8897	GDSC2	MIEN1	MIEN1	-0.289529	0.050103	2.99295e-09	333	6	-0.412787	0.0525712	3.156e-16	418	6	4.59956e-05	4.85015e-12	EGFR	No link; Gene not in network	-
2075	EGFR_8897	GDSC2	ERBB3	MIEN1	-0.289529	0.050103	2.99295e-09	333	6	-0.223033	0.0514687	1.16914e-05	418	6	4.59956e-05	0.0224592	EGFR	1	1
2075	EGFR_8897	GDSC2	SHC1	MIEN1	-0.289529	0.050103	2.99295e-09	333	6	-0.147249	0.0517608	0.00425372	418	6	4.59956e-05	0.818671	EGFR	1	1
2075	EGFR_8897	GDSC2	GRB2	MIEN1	-0.289529	0.050103	2.99295e-09	333	6	-0.046129	0.0504497	0.360289	418	6	4.59956e-05	0.995702	EGFR	1	1
2075	EGFR_8897	GDSC2	EGFR	MIEN1	-0.289529	0.050103	2.99295e-09	333	6	0.00600581	0.0474687	0.899318	418	6	4.59956e-05	0.993582	EGFR	T	T
2075	EGFR_8897	GDSC2	ERCC8	MIEN1	-0.289529	0.050103	2.99295e-09	333	6	-0.0103329	0.0527475	0.844691	418	6	4.59956e-05	0.991393	EGFR	2	2
2075	EGFR_8897	GDSC2	ERBB2	MIEN1	-0.289529	0.050103	2.99295e-09	333	6	-0.617188	0.0521756	6.12615e-39	418	6	4.59956e-05	9.41466e-35	EGFR	1	1
1411	EGFRM_5104	GDSC1	ERBB2	CDK12	-0.257718	0.0465386	1.62651e-08	403	6	-0.393309	0.0505273	5.92974e-16	418	6	4.99924e-05	1.30183e-12	EGFR	1	1
1411	EGFRM_5104	GDSC1	MIEN1	CDK12	-0.257718	0.0465386	1.62651e-08	403	6	-0.264527	0.0507621	1.16524e-07	418	6	4.99924e-05	0.000179074	EGFR	No link; Gene not in network	-
1411	EGFRM_5104	GDSC1	RECK	CDK12	-0.257718	0.0465386	1.62651e-08	403	6	0.00749681	0.0464434	0.871762	418	6	4.99924e-05	0.997957	EGFR	3	3
1411	EGFRM_5104	GDSC1	EGFR	CDK12	-0.257718	0.0465386	1.62651e-08	403	6	-0.0313428	0.0458007	0.493646	418	6	4.99924e-05	0.976216	EGFR	T	T
1411	EGFRM_5104	GDSC1	SHC1	CDK12	-0.257718	0.0465386	1.62651e-08	403	6	-0.115933	0.0500042	0.0200206	418	6	4.99924e-05	0.847777	EGFR	1	1
1411	EGFRM_5104	GDSC1	CDC37	CDK12	-0.257718	0.0465386	1.62651e-08	403	6	-0.0915692	0.0485745	0.0588713	418	6	4.99924e-05	0.728707	EGFR	1	1
1411	EGFRM_5104	GDSC1	ERBB3	CDK12	-0.257718	0.0465386	1.62651e-08	403	6	-0.148825	0.0496589	0.00258486	418	6	4.99924e-05	0.369743	EGFR	1	1
1411	EGFRM_5104	GDSC1	GRB2	CDK12	-0.257718	0.0465386	1.62651e-08	403	6	-0.0333783	0.0486533	0.492564	418	6	4.99924e-05	0.995702	EGFR	1	1
1850	Tepotinib	GDSC2	GAB1	CAPZA2	-0.283777	0.0492327	3.33489e-09	337	6	-0.211502	0.053418	6.40771e-05	418	6	5.12506e-05	0.075749	MET	1	1
1850	Tepotinib	GDSC2	MET	CAPZA2	-0.283777	0.0492327	3.33489e-09	337	6	-0.285214	0.0549011	1.27793e-07	418	6	5.12506e-05	0.00171106	MET	T	T
1083	Crizotinib	GDSC2	MET	CAPZA2	-0.221955	0.0384864	3.41359e-09	353	6	-0.285214	0.0549011	1.27793e-07	418	6	5.246e-05	0.00171106	ALK;ROS1;MET	T	T
2075	EGFR_8897	GDSC2	MIEN1	PGAP3	-0.312684	0.0557903	9.24593e-09	333	6	-0.4171	0.0566567	2.55837e-14	418	6	5.58934e-05	1.31057e-10	EGFR	No link; Gene not in network	-
2075	EGFR_8897	GDSC2	ERBB3	PGAP3	-0.312684	0.0557903	9.24593e-09	333	6	-0.247307	0.0568742	1.08881e-05	418	6	5.58934e-05	0.0224592	EGFR	1	1
2075	EGFR_8897	GDSC2	SHC1	PGAP3	-0.312684	0.0557903	9.24593e-09	333	6	-0.0866844	0.05566	0.118841	418	6	5.58934e-05	0.905605	EGFR	1	1
2075	EGFR_8897	GDSC2	GRB2	PGAP3	-0.312684	0.0557903	9.24593e-09	333	6	0.0102341	0.0556167	0.854001	418	6	5.58934e-05	0.995702	EGFR	1	1
2075	EGFR_8897	GDSC2	EGFR	PGAP3	-0.312684	0.0557903	9.24593e-09	333	6	0.0565592	0.0524599	0.280635	418	6	5.58934e-05	0.967104	EGFR	T	T
2075	EGFR_8897	GDSC2	ERCC8	PGAP3	-0.312684	0.0557903	9.24593e-09	333	6	0.00815184	0.0565315	0.885341	418	6	5.58934e-05	0.997042	EGFR	2	2
2075	EGFR_8897	GDSC2	ERBB2	PGAP3	-0.312684	0.0557903	9.24593e-09	333	6	-0.618479	0.0582243	1.91148e-30	418	6	5.58934e-05	7.34389e-27	EGFR	1	1
2075	EGFR_8897	GDSC2	MIEN1	ERBB2	-0.379756	0.0680744	1.0911e-08	333	6	-0.50264	0.0694165	7.16218e-14	418	6	5.58934e-05	2.75171e-10	EGFR	No link; Gene not in network	-
2075	EGFR_8897	GDSC2	ERBB3	ERBB2	-0.379756	0.0680744	1.0911e-08	333	6	-0.366567	0.0711249	1.61742e-07	418	6	5.58934e-05	0.0011434	EGFR	1	1
2075	EGFR_8897	GDSC2	SHC1	ERBB2	-0.379756	0.0680744	1.0911e-08	333	6	-0.158005	0.0680704	0.0198732	418	6	5.58934e-05	0.847777	EGFR	1	1
2075	EGFR_8897	GDSC2	GRB2	ERBB2	-0.379756	0.0680744	1.0911e-08	333	6	-0.0572318	0.0694208	0.409511	418	6	5.58934e-05	0.995702	EGFR	1	1
2075	EGFR_8897	GDSC2	EGFR	ERBB2	-0.379756	0.0680744	1.0911e-08	333	6	0.0326527	0.0656103	0.61866	418	6	5.58934e-05	0.984882	EGFR	T	T
2075	EGFR_8897	GDSC2	ERCC8	ERBB2	-0.379756	0.0680744	1.0911e-08	333	6	-0.0225211	0.0689441	0.743912	418	6	5.58934e-05	0.985276	EGFR	2	2
2075	EGFR_8897	GDSC2	ERBB2	ERBB2	-0.379756	0.0680744	1.0911e-08	333	6	-0.856129	0.073371	1.04163e-37	418	6	5.58934e-05	8.00386e-34	EGFR	1	1
1047	Nutlin-3a (-)	GDSC1	MDM4	ZMAT3	-0.32296	0.059309	2.65462e-08	360	6	-0.232943	0.0551696	1.96873e-05	418	6	5.82802e-05	0.0159239	MDM2	1	1
1047	Nutlin-3a (-)	GDSC1	PPM1D	ZMAT3	-0.32296	0.059309	2.65462e-08	360	6	-0.301723	0.0558609	3.81261e-08	418	6	5.82802e-05	8.3703e-05	MDM2	1	1
1047	Nutlin-3a (-)	GDSC1	USP7	ZMAT3	-0.32296	0.059309	2.65462e-08	360	6	-0.222803	0.0582414	0.000113554	418	6	5.82802e-05	0.158108	MDM2	1	1
1047	Nutlin-3a (-)	GDSC1	TP53	ZMAT3	-0.32296	0.059309	2.65462e-08	360	6	0.396354	0.0526947	6.35039e-15	418	6	5.82802e-05	1.62655e-11	MDM2	1	1
1047	Nutlin-3a (-)	GDSC1	USP28	ZMAT3	-0.32296	0.059309	2.65462e-08	360	6	0.325227	0.0578067	9.62398e-09	418	6	5.82802e-05	1.52614e-05	MDM2	3	3
1047	Nutlin-3a (-)	GDSC1	MDM2	ZMAT3	-0.32296	0.059309	2.65462e-08	360	6	-0.309249	0.0550865	1.03897e-08	418	6	5.82802e-05	1.33058e-05	MDM2	T	T
1047	Nutlin-3a (-)	GDSC1	TP53BP1	ZMAT3	-0.32296	0.059309	2.65462e-08	360	6	0.25506	0.0563854	4.64109e-06	418	6	5.82802e-05	0.00713243	MDM2	2	2
1410	AZD9291	GDSC1	MIEN1	CDK12	-0.258505	0.0471925	2.34371e-08	401	6	-0.264527	0.0507621	1.16524e-07	418	6	7.20363e-05	0.000179074	EGFR	No link; Gene not in network	-
1410	AZD9291	GDSC1	EGFR	CDK12	-0.258505	0.0471925	2.34371e-08	401	6	-0.0313428	0.0458007	0.493646	418	6	7.20363e-05	0.976216	EGFR	T	T
1410	AZD9291	GDSC1	SHC1	CDK12	-0.258505	0.0471925	2.34371e-08	401	6	-0.115933	0.0500042	0.0200206	418	6	7.20363e-05	0.847777	EGFR	1	1
1410	AZD9291	GDSC1	CDC37	CDK12	-0.258505	0.0471925	2.34371e-08	401	6	-0.0915692	0.0485745	0.0588713	418	6	7.20363e-05	0.728707	EGFR	1	1
1410	AZD9291	GDSC1	ERBB2	CDK12	-0.258505	0.0471925	2.34371e-08	401	6	-0.393309	0.0505273	5.92974e-16	418	6	7.20363e-05	1.30183e-12	EGFR	1	1
1410	AZD9291	GDSC1	GRB2	CDK12	-0.258505	0.0471925	2.34371e-08	401	6	-0.0333783	0.0486533	0.492564	418	6	7.20363e-05	0.995702	EGFR	1	1
1799	Ibrutinib	GDSC2	ERBB2	STARD3	-0.261598	0.0473074	1.47273e-08	330	6	-0.577318	0.0504211	4.36914e-36	418	6	7.54431e-05	2.23816e-32	BTK	No link; Drug target(s) not in CRISPR screen	-
1799	Ibrutinib	GDSC2	EGFR	STARD3	-0.261598	0.0473074	1.47273e-08	330	6	0.00226021	0.045788	0.96063	418	6	7.54431e-05	0.997967	BTK	No link; Drug target(s) not in CRISPR screen	-
1799	Ibrutinib	GDSC2	GRB2	STARD3	-0.261598	0.0473074	1.47273e-08	330	6	-0.0730566	0.0486507	0.132662	418	6	7.54431e-05	0.987513	BTK	No link; Drug target(s) not in CRISPR screen	-
1799	Ibrutinib	GDSC2	SHC1	STARD3	-0.261598	0.0473074	1.47273e-08	330	6	-0.0990429	0.0499647	0.0469292	418	6	7.54431e-05	0.875039	BTK	No link; Drug target(s) not in CRISPR screen	-
1799	Ibrutinib	GDSC2	HAP1	STARD3	-0.261598	0.0473074	1.47273e-08	330	6	-0.114264	0.0474474	0.0156642	418	6	7.54431e-05	0.520636	BTK	No link; Drug target(s) not in CRISPR screen	-
1799	Ibrutinib	GDSC2	ERBB3	STARD3	-0.261598	0.0473074	1.47273e-08	330	6	-0.29521	0.0496456	1.21532e-09	418	6	7.54431e-05	1.8677e-05	BTK	No link; Drug target(s) not in CRISPR screen	-
2013	CDK12_8969	GDSC2	ISL1	RUNDC3B	0.279053	0.0498861	9.98115e-09	336	6	-0.0118143	0.0397051	0.766034	418	6	7.66951e-05	0.999777	CDK12	No link; Drug target(s) not in CRISPR screen	-
1047	Nutlin-3a (-)	GDSC1	MDM4	SESN1	-0.307269	0.0571764	4.09325e-08	360	6	-0.279198	0.0545339	1.96283e-07	418	6	7.86313e-05	0.00037706	MDM2	1	1
1047	Nutlin-3a (-)	GDSC1	PPM1D	SESN1	-0.307269	0.0571764	4.09325e-08	360	6	-0.292714	0.0552199	6.91488e-08	418	6	7.86313e-05	0.000132835	MDM2	1	1
1047	Nutlin-3a (-)	GDSC1	USP7	SESN1	-0.307269	0.0571764	4.09325e-08	360	6	-0.270238	0.0575726	1.95954e-06	418	6	7.86313e-05	0.00602285	MDM2	1	1
1047	Nutlin-3a (-)	GDSC1	TP53	SESN1	-0.307269	0.0571764	4.09325e-08	360	6	0.346515	0.0523907	1.06339e-11	418	6	7.86313e-05	1.56343e-08	MDM2	1	1
1047	Nutlin-3a (-)	GDSC1	USP28	SESN1	-0.307269	0.0571764	4.09325e-08	360	6	0.329926	0.0571255	3.72532e-09	418	6	7.86313e-05	7.15635e-06	MDM2	3	3
1047	Nutlin-3a (-)	GDSC1	MDM2	SESN1	-0.307269	0.0571764	4.09325e-08	360	6	-0.354816	0.0546508	2.63403e-11	418	6	7.86313e-05	5.05997e-08	MDM2	T	T
1047	Nutlin-3a (-)	GDSC1	TP53BP1	SESN1	-0.307269	0.0571764	4.09325e-08	360	6	0.27726	0.0557319	4.3953e-07	418	6	7.86313e-05	0.000964956	MDM2	2	2
2075	EGFR_8897	GDSC2	MIEN1	STARD3	-0.260732	0.0477917	2.35353e-08	333	6	-0.386749	0.0507312	2.56331e-15	418	6	9.04228e-05	1.96965e-11	EGFR	No link; Gene not in network	-
2075	EGFR_8897	GDSC2	ERBB3	STARD3	-0.260732	0.0477917	2.35353e-08	333	6	-0.29521	0.0496456	1.21532e-09	418	6	9.04228e-05	1.8677e-05	EGFR	1	1
2075	EGFR_8897	GDSC2	SHC1	STARD3	-0.260732	0.0477917	2.35353e-08	333	6	-0.0990429	0.0499647	0.0469292	418	6	9.04228e-05	0.875039	EGFR	1	1
2075	EGFR_8897	GDSC2	GRB2	STARD3	-0.260732	0.0477917	2.35353e-08	333	6	-0.0730566	0.0486507	0.132662	418	6	9.04228e-05	0.987513	EGFR	1	1
2075	EGFR_8897	GDSC2	EGFR	STARD3	-0.260732	0.0477917	2.35353e-08	333	6	0.00226021	0.045788	0.96063	418	6	9.04228e-05	0.997967	EGFR	T	T
2075	EGFR_8897	GDSC2	ERCC8	STARD3	-0.260732	0.0477917	2.35353e-08	333	6	-0.0621284	0.0509445	0.22223	418	6	9.04228e-05	0.875885	EGFR	2	2
2075	EGFR_8897	GDSC2	ERBB2	STARD3	-0.260732	0.0477917	2.35353e-08	333	6	-0.577318	0.0504211	4.36914e-36	418	6	9.04228e-05	2.23816e-32	EGFR	1	1
1013	Nilotinib	GDSC1	IGSF6	ZNF232	0.285065	0.050368	6.7425e-09	347	6	0.0510681	0.0466146	0.272936	418	6	0.000103619	0.962943	ABL1	No link; Drug target(s) not in CRISPR screen	-
1013	Nilotinib	GDSC1	STAT5B	ZNF232	0.285065	0.050368	6.7425e-09	347	6	0.284537	0.0505665	9.57194e-09	418	6	0.000103619	0.000147102	ABL1	No link; Drug target(s) not in CRISPR screen	-
1013	Nilotinib	GDSC1	TTC21A	ZNF232	0.285065	0.050368	6.7425e-09	347	6	0.0848615	0.0477547	0.0750104	418	6	0.000103619	0.966966	ABL1	No link; Drug target(s) not in CRISPR screen	-
1013	Nilotinib	GDSC1	SOS1	ZNF232	0.285065	0.050368	6.7425e-09	347	6	0.330192	0.0518663	6.61182e-11	418	6	0.000103619	1.0161e-06	ABL1	No link; Drug target(s) not in CRISPR screen	-
1013	Nilotinib	GDSC1	PLCG2	ZNF232	0.285065	0.050368	6.7425e-09	347	6	0.305904	0.048071	6.73866e-11	418	6	0.000103619	1.0356e-06	ABL1	No link; Drug target(s) not in CRISPR screen	-
1013	Nilotinib	GDSC1	PBX2	ZNF232	0.285065	0.050368	6.7425e-09	347	6	0.24959	0.0494666	2.97407e-07	418	6	0.000103619	0.00152738	ABL1	No link; Drug target(s) not in CRISPR screen	-
1013	Nilotinib	GDSC1	WT1	ZNF232	0.285065	0.050368	6.7425e-09	347	6	-0.0740267	0.049798	0.136617	418	6	0.000103619	0.846936	ABL1	No link; Drug target(s) not in CRISPR screen	-
1013	Nilotinib	GDSC1	GAB2	ZNF232	0.285065	0.050368	6.7425e-09	347	6	0.256964	0.0468639	2.3258e-08	418	6	0.000103619	0.00035743	ABL1	No link; Drug target(s) not in CRISPR screen	-
1013	Nilotinib	GDSC1	CMIP	ZNF232	0.285065	0.050368	6.7425e-09	347	6	0.123233	0.0463984	0.00764682	418	6	0.000103619	0.53955	ABL1	No link; Drug target(s) not in CRISPR screen	-
1013	Nilotinib	GDSC1	BCL11A	ZNF232	0.285065	0.050368	6.7425e-09	347	6	0.232849	0.0469484	4.77678e-07	418	6	0.000103619	0.00734096	ABL1	No link; Drug target(s) not in CRISPR screen	-
1013	Nilotinib	GDSC1	FLI1	ZNF232	0.285065	0.050368	6.7425e-09	347	6	0.0848912	0.0387263	0.0279192	418	6	0.000103619	0.999701	ABL1	No link; Drug target(s) not in CRISPR screen	-
194	Luminespib	GDSC1	HNF1A	UGT1A10	0.318259	0.0562008	7.11623e-09	380	6	-0.0317349	0.0549254	0.563333	418	6	0.000109362	0.992567	HSP90AB1;HSP90AA1	No link; Drug target(s) not in CRISPR screen	-
1047	Nutlin-3a (-)	GDSC1	MDM4	RPS27L	-0.353389	0.0668092	6.78138e-08	360	6	-0.387304	0.0627319	2.57995e-10	418	6	0.000113379	1.42205e-06	MDM2	1	1
1047	Nutlin-3a (-)	GDSC1	PPM1D	RPS27L	-0.353389	0.0668092	6.78138e-08	360	6	-0.362091	0.0635382	6.08504e-09	418	6	0.000113379	1.8703e-05	MDM2	1	1
1047	Nutlin-3a (-)	GDSC1	USP7	RPS27L	-0.353389	0.0668092	6.78138e-08	360	6	-0.312766	0.0662425	1.69824e-06	418	6	0.000113379	0.00602285	MDM2	1	1
1047	Nutlin-3a (-)	GDSC1	TP53	RPS27L	-0.353389	0.0668092	6.78138e-08	360	6	0.491846	0.0607465	3.05753e-17	418	6	0.000113379	1.56627e-13	MDM2	1	1
1047	Nutlin-3a (-)	GDSC1	USP28	RPS27L	-0.353389	0.0668092	6.78138e-08	360	6	0.362357	0.0655312	1.75205e-08	418	6	0.000113379	2.44778e-05	MDM2	3	3
1047	Nutlin-3a (-)	GDSC1	MDM2	RPS27L	-0.353389	0.0668092	6.78138e-08	360	6	-0.463617	0.0632939	3.51494e-14	418	6	0.000113379	1.08035e-10	MDM2	T	T
1047	Nutlin-3a (-)	GDSC1	TP53BP1	RPS27L	-0.353389	0.0668092	6.78138e-08	360	6	0.341358	0.0636452	4.77891e-08	418	6	0.000113379	0.000122404	MDM2	2	2
1047	Nutlin-3a (-)	GDSC1	MDM4	INPP5D	-0.368236	0.0698043	7.37762e-08	360	6	-0.28249	0.0657809	1.40583e-05	418	6	0.000113379	0.0120027	MDM2	1	1
1047	Nutlin-3a (-)	GDSC1	PPM1D	INPP5D	-0.368236	0.0698043	7.37762e-08	360	6	-0.218951	0.0665662	0.00093025	418	6	0.000113379	0.20423	MDM2	1	1
1047	Nutlin-3a (-)	GDSC1	USP7	INPP5D	-0.368236	0.0698043	7.37762e-08	360	6	-0.295435	0.0694094	1.68008e-05	418	6	0.000113379	0.0322743	MDM2	1	1
1047	Nutlin-3a (-)	GDSC1	TP53	INPP5D	-0.368236	0.0698043	7.37762e-08	360	6	0.304178	0.0610324	4.18379e-07	418	6	0.000113379	0.000306174	MDM2	1	1
1047	Nutlin-3a (-)	GDSC1	USP28	INPP5D	-0.368236	0.0698043	7.37762e-08	360	6	0.281351	0.069278	4.09368e-05	418	6	0.000113379	0.0285962	MDM2	3	3
1047	Nutlin-3a (-)	GDSC1	MDM2	INPP5D	-0.368236	0.0698043	7.37762e-08	360	6	-0.26547	0.0642782	3.0048e-05	418	6	0.000113379	0.0184711	MDM2	T	T
1047	Nutlin-3a (-)	GDSC1	TP53BP1	INPP5D	-0.368236	0.0698043	7.37762e-08	360	6	0.267246	0.067945	7.17474e-05	418	6	0.000113379	0.0612564	MDM2	2	2
2020	Poziotinib	GDSC2	HAP1	CASC3	-0.244109	0.0464475	7.93113e-08	336	6	-0.138107	0.0479109	0.00376669	418	6	0.000121886	0.450692	EGFR;ERBB2	No link; Gene not in network	-
2020	Poziotinib	GDSC2	ERBB2	CASC3	-0.244109	0.0464475	7.93113e-08	336	6	-0.164947	0.0492997	0.000755694	418	6	0.000121886	0.196839	EGFR;ERBB2	T	T
2020	Poziotinib	GDSC2	EGFR	CASC3	-0.244109	0.0464475	7.93113e-08	336	6	-0.0455159	0.0451814	0.313447	418	6	0.000121886	0.970487	EGFR;ERBB2	T	T
2020	Poziotinib	GDSC2	SHC1	CASC3	-0.244109	0.0464475	7.93113e-08	336	6	-0.0947421	0.0501862	0.0585103	418	6	0.000121886	0.898734	EGFR;ERBB2	1	1
2020	Poziotinib	GDSC2	MIEN1	CASC3	-0.244109	0.0464475	7.93113e-08	336	6	-0.0823984	0.0509037	0.104963	418	6	0.000121886	0.914584	EGFR;ERBB2	No link; Gene not in network	-
2020	Poziotinib	GDSC2	ERBB3	CASC3	-0.244109	0.0464475	7.93113e-08	336	6	-0.0134154	0.0489925	0.78421	418	6	0.000121886	0.998324	EGFR;ERBB2	1	1
2020	Poziotinib	GDSC2	GRB2	CASC3	-0.244109	0.0464475	7.93113e-08	336	6	0.0304451	0.0481059	0.526715	418	6	0.000121886	0.995702	EGFR;ERBB2	1	1
2020	Poziotinib	GDSC2	PGAP3	CASC3	-0.244109	0.0464475	7.93113e-08	336	6	-0.0897419	0.0475812	0.0587432	418	6	0.000121886	0.785408	EGFR;ERBB2	No link; Gene not in network	-
1558	Lapatinib	GDSC2	EGFR	CDK12	-0.236737	0.0445278	5.57203e-08	341	6	-0.0313428	0.0458007	0.493646	418	6	0.00012233	0.976216	EGFR;ERBB2	T	T
1558	Lapatinib	GDSC2	SHC1	CDK12	-0.236737	0.0445278	5.57203e-08	341	6	-0.115933	0.0500042	0.0200206	418	6	0.00012233	0.847777	EGFR;ERBB2	1	1
1558	Lapatinib	GDSC2	ERBB2	CDK12	-0.236737	0.0445278	5.57203e-08	341	6	-0.393309	0.0505273	5.92974e-16	418	6	0.00012233	1.30183e-12	EGFR;ERBB2	T	T
1403	AZD6094	GDSC1	CAV1	PPP6R2	0.266571	0.0481549	1.64162e-08	401	6	-0.0700581	0.0490409	0.152627	418	6	0.000126142	0.879808	MET	2	2
1403	AZD6094	GDSC1	GAB1	PPP6R2	0.266571	0.0481549	1.64162e-08	401	6	0.31729	0.0481429	1.26864e-11	418	6	0.000126142	1.94964e-07	MET	1	1
1403	AZD6094	GDSC1	MET	PPP6R2	0.266571	0.0481549	1.64162e-08	401	6	-0.00828119	0.047279	0.860955	418	6	0.000126142	0.993669	MET	T	T
1047	Nutlin-3a (-)	GDSC1	MDM4	BBC3	-0.357455	0.0683732	9.73878e-08	360	6	-0.299703	0.0648829	2.87202e-06	418	6	0.00013606	0.00339517	MDM2	1	1
1047	Nutlin-3a (-)	GDSC1	PPM1D	BBC3	-0.357455	0.0683732	9.73878e-08	360	6	-0.244674	0.0657287	0.000174106	418	6	0.00013606	0.0836144	MDM2	1	1
1047	Nutlin-3a (-)	GDSC1	USP7	BBC3	-0.357455	0.0683732	9.73878e-08	360	6	-0.189449	0.0685244	0.00547853	418	6	0.00013606	0.637834	MDM2	1	1
1047	Nutlin-3a (-)	GDSC1	TP53	BBC3	-0.357455	0.0683732	9.73878e-08	360	6	0.296371	0.0627093	1.65839e-06	418	6	0.00013606	0.000996999	MDM2	1	1
1047	Nutlin-3a (-)	GDSC1	USP28	BBC3	-0.357455	0.0683732	9.73878e-08	360	6	0.276117	0.0676142	3.70159e-05	418	6	0.00013606	0.0270886	MDM2	3	3
1047	Nutlin-3a (-)	GDSC1	MDM2	BBC3	-0.357455	0.0683732	9.73878e-08	360	6	-0.319474	0.0654612	7.34143e-07	418	6	0.00013606	0.000626795	MDM2	T	T
1047	Nutlin-3a (-)	GDSC1	TP53BP1	BBC3	-0.357455	0.0683732	9.73878e-08	360	6	0.182644	0.0653034	0.00495304	418	6	0.00013606	0.495735	MDM2	2	2
1429	IAP_7638	GDSC1	MAP3K7	RIPK1	-0.313979	0.0561303	1.13468e-08	396	6	-0.278531	0.0578329	1.03409e-06	418	6	0.000174378	0.0141488	BIRC2;XIAP;BIRC3	1	1
1429	IAP_7638	GDSC1	RNF31	RIPK1	-0.313979	0.0561303	1.13468e-08	396	6	-0.231399	0.0574744	4.78279e-05	418	6	0.000174378	0.121289	BIRC2;XIAP;BIRC3	1	1
1429	IAP_7638	GDSC1	BIRC2	RIPK1	-0.313979	0.0561303	1.13468e-08	396	6	-0.235157	0.0585836	5.04475e-05	418	6	0.000174378	0.139618	BIRC2;XIAP;BIRC3	T	T
1429	IAP_7638	GDSC1	TRAF2	RIPK1	-0.313979	0.0561303	1.13468e-08	396	6	-0.226725	0.0576237	7.13455e-05	418	6	0.000174378	0.295984	BIRC2;XIAP;BIRC3	1	1
1403	AZD6094	GDSC1	CAV1	NCK2	0.261961	0.0484919	3.7016e-08	401	6	0.0521315	0.0494883	0.291832	418	6	0.000189621	0.929301	MET	2	2
1403	AZD6094	GDSC1	GAB1	NCK2	0.261961	0.0484919	3.7016e-08	401	6	0.0668206	0.0525924	0.203457	418	6	0.000189621	0.883607	MET	1	1
1403	AZD6094	GDSC1	MET	NCK2	0.261961	0.0484919	3.7016e-08	401	6	0.143952	0.0552796	0.00892987	418	6	0.000189621	0.459322	MET	T	T
2022	PF-06747775	GDSC2	EGFR	CASC3	-0.250401	0.0477821	8.67119e-08	336	6	-0.0455159	0.0451814	0.313447	418	6	0.00019037	0.970487	EGFR	T	T
2022	PF-06747775	GDSC2	SHC1	CASC3	-0.250401	0.0477821	8.67119e-08	336	6	-0.0947421	0.0501862	0.0585103	418	6	0.00019037	0.898734	EGFR	1	1
2022	PF-06747775	GDSC2	ERBB2	CASC3	-0.250401	0.0477821	8.67119e-08	336	6	-0.164947	0.0492997	0.000755694	418	6	0.00019037	0.196839	EGFR	1	1
2022	PF-06747775	GDSC2	GAB1	CASC3	-0.250401	0.0477821	8.67119e-08	336	6	0.00565286	0.0488125	0.907804	418	6	0.00019037	0.995459	EGFR	1	1
2022	PF-06747775	GDSC2	TIPIN	CASC3	-0.250401	0.0477821	8.67119e-08	336	6	-0.021766	0.0487753	0.655378	418	6	0.00019037	0.94081	EGFR	3	3
2022	PF-06747775	GDSC2	GRB2	CASC3	-0.250401	0.0477821	8.67119e-08	336	6	0.0304451	0.0481059	0.526715	418	6	0.00019037	0.995702	EGFR	1	1
2022	PF-06747775	GDSC2	HAP1	CASC3	-0.250401	0.0477821	8.67119e-08	336	6	-0.138107	0.0479109	0.00376669	418	6	0.00019037	0.450692	EGFR	No link; Gene not in network	-
2022	PF-06747775	GDSC2	CDC37	CASC3	-0.250401	0.0477821	8.67119e-08	336	6	-0.0837473	0.0481687	0.0815469	418	6	0.00019037	0.765718	EGFR	1	1
2022	PF-06747775	GDSC2	MIEN1	CASC3	-0.250401	0.0477821	8.67119e-08	336	6	-0.0823984	0.0509037	0.104963	418	6	0.00019037	0.914584	EGFR	No link; Gene not in network	-
2021	EGF816	GDSC2	ERBB2	MED1	-0.223047	0.0421152	6.23407e-08	336	6	-0.390402	0.049389	1.9248e-16	418	6	0.00019161	4.93006e-13	EGFR	1	1
2021	EGF816	GDSC2	MIEN1	MED1	-0.223047	0.0421152	6.23407e-08	336	6	-0.268123	0.0503539	6.00862e-08	418	6	0.00019161	0.000115426	EGFR	No link; Gene not in network	-
2021	EGF816	GDSC2	SHC1	MED1	-0.223047	0.0421152	6.23407e-08	336	6	-0.109816	0.0496333	0.0264815	418	6	0.00019161	0.848469	EGFR	1	1
2021	EGF816	GDSC2	EGFR	MED1	-0.223047	0.0421152	6.23407e-08	336	6	-0.00824857	0.0449988	0.854555	418	6	0.00019161	0.993582	EGFR	T	T
1919	Osimertinib	GDSC2	SHC1	STARD3	-0.252016	0.0468344	3.75688e-08	338	6	-0.0990429	0.0499647	0.0469292	418	6	0.000192453	0.875039	EGFR	1	1
1919	Osimertinib	GDSC2	GRB2	STARD3	-0.252016	0.0468344	3.75688e-08	338	6	-0.0730566	0.0486507	0.132662	418	6	0.000192453	0.987513	EGFR	1	1
1919	Osimertinib	GDSC2	ERBB2	STARD3	-0.252016	0.0468344	3.75688e-08	338	6	-0.577318	0.0504211	4.36914e-36	418	6	0.000192453	2.23816e-32	EGFR	1	1
1919	Osimertinib	GDSC2	EGFR	STARD3	-0.252016	0.0468344	3.75688e-08	338	6	0.00226021	0.045788	0.96063	418	6	0.000192453	0.997967	EGFR	T	T
1919	Osimertinib	GDSC2	GAB1	STARD3	-0.252016	0.0468344	3.75688e-08	338	6	-0.116464	0.0488819	0.016816	418	6	0.000192453	0.597808	EGFR	1	1
1047	Nutlin-3a (-)	GDSC1	MDM4	PPM1D	-0.322818	0.062654	1.50965e-07	360	6	-0.293397	0.0596913	6.08261e-07	418	6	0.000193335	0.00103864	MDM2	1	1
1047	Nutlin-3a (-)	GDSC1	PPM1D	PPM1D	-0.322818	0.062654	1.50965e-07	360	6	-0.366347	0.0604076	5.47844e-10	418	6	0.000193335	8.41927e-06	MDM2	1	1
1047	Nutlin-3a (-)	GDSC1	USP7	PPM1D	-0.322818	0.062654	1.50965e-07	360	6	-0.116693	0.0629871	0.0633858	418	6	0.000193335	0.884598	MDM2	1	1
1047	Nutlin-3a (-)	GDSC1	TP53	PPM1D	-0.322818	0.062654	1.50965e-07	360	6	0.193179	0.0561369	0.000528334	418	6	0.000193335	0.198035	MDM2	1	1
1047	Nutlin-3a (-)	GDSC1	USP28	PPM1D	-0.322818	0.062654	1.50965e-07	360	6	0.197246	0.0628769	0.00160101	418	6	0.000193335	0.394097	MDM2	3	3
1047	Nutlin-3a (-)	GDSC1	MDM2	PPM1D	-0.322818	0.062654	1.50965e-07	360	6	-0.326963	0.0588283	1.47078e-08	418	6	0.000193335	1.73868e-05	MDM2	T	T
1047	Nutlin-3a (-)	GDSC1	TP53BP1	PPM1D	-0.322818	0.062654	1.50965e-07	360	6	0.201974	0.0618322	0.00101035	418	6	0.000193335	0.294814	MDM2	2	2
2297	SGX-523	GDSC2	GAB1	SBF1	0.241691	0.045095	4.24039e-08	334	6	0.281558	0.0501782	1.05674e-08	418	6	0.000217221	8.11999e-05	MET	1	1
2297	SGX-523	GDSC2	MET	SBF1	0.241691	0.045095	4.24039e-08	334	6	0.0210327	0.0506113	0.67769	418	6	0.000217221	0.983897	MET	T	T
1549	Sapitinib	GDSC2	SHC1	MIEN1	-0.262218	0.048531	3.38762e-08	353	6	-0.147249	0.0517608	0.00425372	418	6	0.000232278	0.818671	ERBB3;EGFR;ERBB2	1	1
1549	Sapitinib	GDSC2	EGFR	MIEN1	-0.262218	0.048531	3.38762e-08	353	6	0.00600581	0.0474687	0.899318	418	6	0.000232278	0.993582	ERBB3;EGFR;ERBB2	T	T
1549	Sapitinib	GDSC2	ERBB2	MIEN1	-0.262218	0.048531	3.38762e-08	353	6	-0.617188	0.0521756	6.12615e-39	418	6	0.000232278	9.41466e-35	ERBB3;EGFR;ERBB2	T	T
1549	Sapitinib	GDSC2	GAB1	MIEN1	-0.262218	0.048531	3.38762e-08	353	6	-0.0991373	0.050698	0.0500024	418	6	0.000232278	0.744184	ERBB3;EGFR;ERBB2	1	1
1549	Sapitinib	GDSC2	GRB2	MIEN1	-0.262218	0.048531	3.38762e-08	353	6	-0.046129	0.0504497	0.360289	418	6	0.000232278	0.995702	ERBB3;EGFR;ERBB2	1	1
1549	Sapitinib	GDSC2	SHC1	STARD3	-0.249767	0.046643	4.53432e-08	353	6	-0.0990429	0.0499647	0.0469292	418	6	0.000232278	0.875039	ERBB3;EGFR;ERBB2	1	1
1549	Sapitinib	GDSC2	EGFR	STARD3	-0.249767	0.046643	4.53432e-08	353	6	0.00226021	0.045788	0.96063	418	6	0.000232278	0.997967	ERBB3;EGFR;ERBB2	T	T
1549	Sapitinib	GDSC2	ERBB2	STARD3	-0.249767	0.046643	4.53432e-08	353	6	-0.577318	0.0504211	4.36914e-36	418	6	0.000232278	2.23816e-32	ERBB3;EGFR;ERBB2	T	T
1549	Sapitinib	GDSC2	GAB1	STARD3	-0.249767	0.046643	4.53432e-08	353	6	-0.116464	0.0488819	0.016816	418	6	0.000232278	0.597808	ERBB3;EGFR;ERBB2	1	1
1549	Sapitinib	GDSC2	GRB2	STARD3	-0.249767	0.046643	4.53432e-08	353	6	-0.0730566	0.0486507	0.132662	418	6	0.000232278	0.987513	ERBB3;EGFR;ERBB2	1	1
2323	A-1155463	GDSC2	BCL2L1	BCL2L1	-0.431312	0.0783423	1.73109e-08	334	6	-0.315426	0.0724473	1.06039e-05	418	6	0.000266035	0.143676	BCL2L1	T	T
2323	A-1155463	GDSC2	PARD3	BCL2L1	-0.431312	0.0783423	1.73109e-08	334	6	-0.114274	0.0735595	0.119771	418	6	0.000266035	0.961903	BCL2L1	3	3
1047	Nutlin-3a (-)	GDSC2	PPM1D	BAX	-0.224113	0.0440949	2.19503e-07	344	6	-0.332218	0.0563481	1.69905e-09	418	6	0.00028111	1.08427e-05	MDM2	1	1
1047	Nutlin-3a (-)	GDSC2	MDM4	BAX	-0.224113	0.0440949	2.19503e-07	344	6	-0.319467	0.0556469	4.64971e-09	418	6	0.00028111	1.49699e-05	MDM2	1	1
1047	Nutlin-3a (-)	GDSC2	TP53BP1	BAX	-0.224113	0.0440949	2.19503e-07	344	6	0.274286	0.0568554	9.90413e-07	418	6	0.00028111	0.00169118	MDM2	2	2
1047	Nutlin-3a (-)	GDSC2	UBE3B	BAX	-0.224113	0.0440949	2.19503e-07	344	6	-0.00338173	0.0495215	0.945556	418	6	0.00028111	0.99676	MDM2	2	2
1047	Nutlin-3a (-)	GDSC2	TP53	BAX	-0.224113	0.0440949	2.19503e-07	344	6	0.414269	0.0534838	8.44587e-16	418	6	0.00028111	2.59592e-12	MDM2	1	1
1047	Nutlin-3a (-)	GDSC2	LTA4H	BAX	-0.224113	0.0440949	2.19503e-07	344	6	-0.122301	0.0487735	0.0118349	418	6	0.00028111	0.999992	MDM2	4	4
1047	Nutlin-3a (-)	GDSC2	USP28	BAX	-0.224113	0.0440949	2.19503e-07	344	6	0.337119	0.0582813	3.51784e-09	418	6	0.00028111	7.15635e-06	MDM2	3	3
1047	Nutlin-3a (-)	GDSC2	MDM2	BAX	-0.224113	0.0440949	2.19503e-07	344	6	-0.410185	0.0557998	2.80906e-14	418	6	0.00028111	1.07924e-10	MDM2	T	T
1427	AZD5582	GDSC1	TRAF2	RIOK1	-0.310141	0.0579512	4.99572e-08	400	6	-0.134161	0.0579865	0.0202808	418	6	0.000294904	0.64906	BIRC2;XIAP;BIRC3	1	1
1427	AZD5582	GDSC1	RNF31	RIOK1	-0.310141	0.0579512	4.99572e-08	400	6	-0.188161	0.0579277	0.00107933	418	6	0.000294904	0.425311	BIRC2;XIAP;BIRC3	1	1
1427	AZD5582	GDSC1	MAP3K7	RIOK1	-0.310141	0.0579512	4.99572e-08	400	6	-0.222666	0.0581001	0.000110283	418	6	0.000294904	0.141236	BIRC2;XIAP;BIRC3	1	1
1427	AZD5582	GDSC1	TRAF2	SSR1	-0.282161	0.0530877	6.2112e-08	400	6	-0.189316	0.0540362	0.000416112	418	6	0.000294904	0.41278	BIRC2;XIAP;BIRC3	1	1
1427	AZD5582	GDSC1	RNF31	SSR1	-0.282161	0.0530877	6.2112e-08	400	6	-0.195914	0.0539391	0.000250947	418	6	0.000294904	0.241791	BIRC2;XIAP;BIRC3	1	1
1427	AZD5582	GDSC1	MAP3K7	SSR1	-0.282161	0.0530877	6.2112e-08	400	6	-0.192914	0.0542222	0.000336787	418	6	0.000294904	0.178474	BIRC2;XIAP;BIRC3	1	1
1427	AZD5582	GDSC1	TRAF2	MCUR1	-0.271495	0.0514292	7.67579e-08	400	6	-0.163359	0.0518662	0.00153205	418	6	0.000294904	0.454144	BIRC2;XIAP;BIRC3	1	1
1427	AZD5582	GDSC1	RNF31	MCUR1	-0.271495	0.0514292	7.67579e-08	400	6	-0.234204	0.0520394	5.20086e-06	418	6	0.000294904	0.034492	BIRC2;XIAP;BIRC3	1	1
1427	AZD5582	GDSC1	MAP3K7	MCUR1	-0.271495	0.0514292	7.67579e-08	400	6	-0.188113	0.0516282	0.000239677	418	6	0.000294904	0.178474	BIRC2;XIAP;BIRC3	1	1
2020	Poziotinib	GDSC2	HAP1	TCAP	-0.254352	0.0500974	2.23325e-07	336	6	-0.145022	0.0474316	0.00210638	418	6	0.000312006	0.372519	EGFR;ERBB2	No link; Gene not in network	-
2020	Poziotinib	GDSC2	ERBB2	TCAP	-0.254352	0.0500974	2.23325e-07	336	6	-0.507373	0.0528147	1.75878e-24	418	6	0.000312006	5.40579e-21	EGFR;ERBB2	T	T
2020	Poziotinib	GDSC2	EGFR	TCAP	-0.254352	0.0500974	2.23325e-07	336	6	0.0497087	0.0478853	0.298922	418	6	0.000312006	0.969552	EGFR;ERBB2	T	T
2020	Poziotinib	GDSC2	SHC1	TCAP	-0.254352	0.0500974	2.23325e-07	336	6	-0.120474	0.0517503	0.0195123	418	6	0.000312006	0.847777	EGFR;ERBB2	1	1
2020	Poziotinib	GDSC2	MIEN1	TCAP	-0.254352	0.0500974	2.23325e-07	336	6	-0.321858	0.0525936	3.75518e-10	418	6	0.000312006	1.15419e-06	EGFR;ERBB2	No link; Gene not in network	-
2020	Poziotinib	GDSC2	ERBB3	TCAP	-0.254352	0.0500974	2.23325e-07	336	6	-0.261043	0.0519183	3.28038e-07	418	6	0.000312006	0.00126032	EGFR;ERBB2	1	1
2020	Poziotinib	GDSC2	GRB2	TCAP	-0.254352	0.0500974	2.23325e-07	336	6	-0.0167159	0.0508469	0.742329	418	6	0.000312006	0.995702	EGFR;ERBB2	1	1
2020	Poziotinib	GDSC2	PGAP3	TCAP	-0.254352	0.0500974	2.23325e-07	336	6	-0.206074	0.0471052	9.59411e-06	418	6	0.000312006	0.038197	EGFR;ERBB2	No link; Gene not in network	-
2022	PF-06747775	GDSC2	EGFR	WIPF2	-0.266486	0.0519553	1.65853e-07	336	6	-0.0478509	0.0485068	0.323617	418	6	0.000318604	0.972613	EGFR	T	T
2022	PF-06747775	GDSC2	SHC1	WIPF2	-0.266486	0.0519553	1.65853e-07	336	6	-0.128084	0.0531822	0.0156567	418	6	0.000318604	0.847777	EGFR	1	1
2022	PF-06747775	GDSC2	ERBB2	WIPF2	-0.266486	0.0519553	1.65853e-07	336	6	-0.200312	0.0531545	0.000144057	418	6	0.000318604	0.0582597	EGFR	1	1
2022	PF-06747775	GDSC2	GAB1	WIPF2	-0.266486	0.0519553	1.65853e-07	336	6	-0.0689679	0.0520086	0.184349	418	6	0.000318604	0.870231	EGFR	1	1
2022	PF-06747775	GDSC2	TIPIN	WIPF2	-0.266486	0.0519553	1.65853e-07	336	6	-0.0898275	0.0489139	0.0657447	418	6	0.000318604	0.682432	EGFR	3	3
2022	PF-06747775	GDSC2	GRB2	WIPF2	-0.266486	0.0519553	1.65853e-07	336	6	-0.00759444	0.0515889	0.882964	418	6	0.000318604	0.995702	EGFR	1	1
2022	PF-06747775	GDSC2	HAP1	WIPF2	-0.266486	0.0519553	1.65853e-07	336	6	-0.113974	0.0480471	0.0173047	418	6	0.000318604	0.520636	EGFR	No link; Gene not in network	-
2022	PF-06747775	GDSC2	CDC37	WIPF2	-0.266486	0.0519553	1.65853e-07	336	6	-0.0649558	0.0515743	0.207432	418	6	0.000318604	0.860408	EGFR	1	1
2022	PF-06747775	GDSC2	MIEN1	WIPF2	-0.266486	0.0519553	1.65853e-07	336	6	-0.0880159	0.0540022	0.102584	418	6	0.000318604	0.914584	EGFR	No link; Gene not in network	-
1032	Afatinib	GDSC1	SHC1	CDK12	-0.258271	0.0470915	2.11335e-08	366	6	-0.115933	0.0500042	0.0200206	418	6	0.000324779	0.847777	EGFR;ERBB2	1	1
1032	Afatinib	GDSC1	GAB1	CDK12	-0.258271	0.0470915	2.11335e-08	366	6	-0.0936461	0.0488822	0.0548608	418	6	0.000324779	0.756895	EGFR;ERBB2	1	1
1032	Afatinib	GDSC1	GRB2	CDK12	-0.258271	0.0470915	2.11335e-08	366	6	-0.0333783	0.0486533	0.492564	418	6	0.000324779	0.995702	EGFR;ERBB2	1	1
1032	Afatinib	GDSC1	EGFR	CDK12	-0.258271	0.0470915	2.11335e-08	366	6	-0.0313428	0.0458007	0.493646	418	6	0.000324779	0.976216	EGFR;ERBB2	T	T
1032	Afatinib	GDSC1	ERBB2	CDK12	-0.258271	0.0470915	2.11335e-08	366	6	-0.393309	0.0505273	5.92974e-16	418	6	0.000324779	1.30183e-12	EGFR;ERBB2	T	T
1032	Afatinib	GDSC1	TP63	CDK12	-0.258271	0.0470915	2.11335e-08	366	6	-0.0201001	0.0422689	0.634364	418	6	0.000324779	0.998748	EGFR;ERBB2	2	2
1032	Afatinib	GDSC1	ITGA3	CDK12	-0.258271	0.0470915	2.11335e-08	366	6	0.00873914	0.0481067	0.855846	418	6	0.000324779	0.99964	EGFR;ERBB2	1	1
1032	Afatinib	GDSC1	CBLC	CDK12	-0.258271	0.0470915	2.11335e-08	366	6	0.0462834	0.0489567	0.344199	418	6	0.000324779	0.911533	EGFR;ERBB2	1	1
1032	Afatinib	GDSC1	PHLDA3	CDK12	-0.258271	0.0470915	2.11335e-08	366	6	0.0632613	0.0488233	0.194623	418	6	0.000324779	0.98085	EGFR;ERBB2	No link; Gene not in network	-
1032	Afatinib	GDSC1	MIEN1	CDK12	-0.258271	0.0470915	2.11335e-08	366	6	-0.264527	0.0507621	1.16524e-07	418	6	0.000324779	0.000179074	EGFR;ERBB2	No link; Gene not in network	-
2021	EGF816	GDSC2	ERBB2	GRB7	-0.419645	0.0812871	1.36781e-07	336	6	-0.698603	0.101976	1.71832e-12	418	6	0.000350342	3.30089e-09	EGFR	1	1
2021	EGF816	GDSC2	MIEN1	GRB7	-0.419645	0.0812871	1.36781e-07	336	6	-0.311687	0.0886288	0.000395299	418	6	0.000350342	0.164188	EGFR	No link; Gene not in network	-
2021	EGF816	GDSC2	SHC1	GRB7	-0.419645	0.0812871	1.36781e-07	336	6	-0.131342	0.086304	0.127517	418	6	0.000350342	0.905605	EGFR	1	1
2021	EGF816	GDSC2	EGFR	GRB7	-0.419645	0.0812871	1.36781e-07	336	6	-0.0467777	0.0895115	0.601201	418	6	0.000350342	0.984417	EGFR	T	T
2021	EGF816	GDSC2	ERBB2	TCAP	-0.230192	0.0450482	1.85219e-07	336	6	-0.507373	0.0528147	1.75878e-24	418	6	0.000361283	5.40579e-21	EGFR	1	1
2021	EGF816	GDSC2	MIEN1	TCAP	-0.230192	0.0450482	1.85219e-07	336	6	-0.321858	0.0525936	3.75518e-10	418	6	0.000361283	1.15419e-06	EGFR	No link; Gene not in network	-
2021	EGF816	GDSC2	SHC1	TCAP	-0.230192	0.0450482	1.85219e-07	336	6	-0.120474	0.0517503	0.0195123	418	6	0.000361283	0.847777	EGFR	1	1
2021	EGF816	GDSC2	EGFR	TCAP	-0.230192	0.0450482	1.85219e-07	336	6	0.0497087	0.0478853	0.298922	418	6	0.000361283	0.969552	EGFR	T	T
2021	EGF816	GDSC2	ERBB2	CDK12	-0.221284	0.0433275	1.8807e-07	336	6	-0.393309	0.0505273	5.92974e-16	418	6	0.000361283	1.30183e-12	EGFR	1	1
2021	EGF816	GDSC2	MIEN1	CDK12	-0.221284	0.0433275	1.8807e-07	336	6	-0.264527	0.0507621	1.16524e-07	418	6	0.000361283	0.000179074	EGFR	No link; Gene not in network	-
2021	EGF816	GDSC2	SHC1	CDK12	-0.221284	0.0433275	1.8807e-07	336	6	-0.115933	0.0500042	0.0200206	418	6	0.000361283	0.847777	EGFR	1	1
2021	EGF816	GDSC2	EGFR	CDK12	-0.221284	0.0433275	1.8807e-07	336	6	-0.0313428	0.0458007	0.493646	418	6	0.000361283	0.976216	EGFR	T	T
2354	MCL1_8070	GDSC2	MCL1	BCL2L1	0.339645	0.0623368	2.46365e-08	334	6	0.443444	0.0708347	1.40861e-10	418	6	0.000378613	2.16475e-06	MCL1	T	T
2354	MCL1_8070	GDSC2	MATN4	BCL2L1	0.339645	0.0623368	2.46365e-08	334	6	-0.0965395	0.0703236	0.169336	418	6	0.000378613	0.889692	MCL1	4	4
2354	MCL1_8070	GDSC2	MARCH5	BCL2L1	0.339645	0.0623368	2.46365e-08	334	6	0.240783	0.0720578	0.000767733	418	6	0.000378613	0.393284	MCL1	No link; Gene not in network	-
2020	Poziotinib	GDSC2	HAP1	ORMDL3	-0.255746	0.051003	3.18542e-07	336	6	-0.0635686	0.047891	0.183927	418	6	0.000407946	0.766871	EGFR;ERBB2	No link; Gene not in network	-
2020	Poziotinib	GDSC2	ERBB2	ORMDL3	-0.255746	0.051003	3.18542e-07	336	6	-0.180226	0.0529585	0.000610104	418	6	0.000407946	0.173631	EGFR;ERBB2	T	T
2020	Poziotinib	GDSC2	EGFR	ORMDL3	-0.255746	0.051003	3.18542e-07	336	6	-0.0678301	0.0479663	0.156829	418	6	0.000407946	0.934531	EGFR;ERBB2	T	T
2020	Poziotinib	GDSC2	SHC1	ORMDL3	-0.255746	0.051003	3.18542e-07	336	6	-0.0751888	0.0518617	0.146607	418	6	0.000407946	0.905605	EGFR;ERBB2	1	1
2020	Poziotinib	GDSC2	MIEN1	ORMDL3	-0.255746	0.051003	3.18542e-07	336	6	-0.170789	0.0526984	0.00110819	418	6	0.000407946	0.321334	EGFR;ERBB2	No link; Gene not in network	-
2020	Poziotinib	GDSC2	ERBB3	ORMDL3	-0.255746	0.051003	3.18542e-07	336	6	-0.0789906	0.0520058	0.128264	418	6	0.000407946	0.941484	EGFR;ERBB2	1	1
2020	Poziotinib	GDSC2	GRB2	ORMDL3	-0.255746	0.051003	3.18542e-07	336	6	-0.0456058	0.0509266	0.370279	418	6	0.000407946	0.995702	EGFR;ERBB2	1	1
2020	Poziotinib	GDSC2	PGAP3	ORMDL3	-0.255746	0.051003	3.18542e-07	336	6	-0.0352041	0.0475615	0.459043	418	6	0.000407946	0.925977	EGFR;ERBB2	No link; Gene not in network	-
1047	Nutlin-3a (-)	GDSC2	PPM1D	PHLDA3	-0.249291	0.0499891	3.75968e-07	344	6	-0.302084	0.0652059	2.67974e-06	418	6	0.000431893	0.00257389	MDM2	1	1
1047	Nutlin-3a (-)	GDSC2	MDM4	PHLDA3	-0.249291	0.0499891	3.75968e-07	344	6	-0.302792	0.0643812	1.8682e-06	418	6	0.000431893	0.00261004	MDM2	1	1
1047	Nutlin-3a (-)	GDSC2	TP53BP1	PHLDA3	-0.249291	0.0499891	3.75968e-07	344	6	0.279956	0.0653614	1.48196e-05	418	6	0.000431893	0.0175191	MDM2	2	2
1047	Nutlin-3a (-)	GDSC2	UBE3B	PHLDA3	-0.249291	0.0499891	3.75968e-07	344	6	-0.0545351	0.0525548	0.299107	418	6	0.000431893	0.935386	MDM2	2	2
1047	Nutlin-3a (-)	GDSC2	TP53	PHLDA3	-0.249291	0.0499891	3.75968e-07	344	6	0.321176	0.0621792	1.51491e-07	418	6	0.000431893	0.00012934	MDM2	1	1
1047	Nutlin-3a (-)	GDSC2	LTA4H	PHLDA3	-0.249291	0.0499891	3.75968e-07	344	6	-0.0321299	0.051761	0.53468	418	6	0.000431893	0.999992	MDM2	4	4
1047	Nutlin-3a (-)	GDSC2	USP28	PHLDA3	-0.249291	0.0499891	3.75968e-07	344	6	0.370256	0.0672775	2.05608e-08	418	6	0.000431893	2.63315e-05	MDM2	3	3
1047	Nutlin-3a (-)	GDSC2	MDM2	PHLDA3	-0.249291	0.0499891	3.75968e-07	344	6	-0.31919	0.064832	5.82127e-07	418	6	0.000431893	0.000526242	MDM2	T	T
1047	Nutlin-3a (-)	GDSC2	PPM1D	BTG2	-0.247206	0.0496523	3.93448e-07	344	6	-0.304181	0.0655849	2.60966e-06	418	6	0.000431893	0.00257389	MDM2	1	1
1047	Nutlin-3a (-)	GDSC2	MDM4	BTG2	-0.247206	0.0496523	3.93448e-07	344	6	-0.306495	0.0647473	1.59411e-06	418	6	0.000431893	0.00244983	MDM2	1	1
1047	Nutlin-3a (-)	GDSC2	TP53BP1	BTG2	-0.247206	0.0496523	3.93448e-07	344	6	0.277504	0.0654665	1.82318e-05	418	6	0.000431893	0.0200134	MDM2	2	2
1047	Nutlin-3a (-)	GDSC2	UBE3B	BTG2	-0.247206	0.0496523	3.93448e-07	344	6	-0.124477	0.050506	0.0133753	418	6	0.000431893	0.7676	MDM2	2	2
1047	Nutlin-3a (-)	GDSC2	TP53	BTG2	-0.247206	0.0496523	3.93448e-07	344	6	0.344021	0.0626508	2.21663e-08	418	6	0.000431893	2.12908e-05	MDM2	1	1
1047	Nutlin-3a (-)	GDSC2	LTA4H	BTG2	-0.247206	0.0496523	3.93448e-07	344	6	-0.0690614	0.0497432	0.16454	418	6	0.000431893	0.999992	MDM2	4	4
1047	Nutlin-3a (-)	GDSC2	USP28	BTG2	-0.247206	0.0496523	3.93448e-07	344	6	0.379785	0.0675641	9.93061e-09	418	6	0.000431893	1.52614e-05	MDM2	3	3
1047	Nutlin-3a (-)	GDSC2	MDM2	BTG2	-0.247206	0.0496523	3.93448e-07	344	6	-0.371834	0.0653276	6.3601e-09	418	6	0.000431893	8.88564e-06	MDM2	T	T
1032	Afatinib	GDSC2	EGFR	GRB7	-0.451555	0.0889887	2.33601e-07	354	6	-0.0467777	0.0895115	0.601201	418	6	0.000448747	0.984417	EGFR;ERBB2	T	T
1032	Afatinib	GDSC2	MIEN1	GRB7	-0.451555	0.0889887	2.33601e-07	354	6	-0.311687	0.0886288	0.000395299	418	6	0.000448747	0.164188	EGFR;ERBB2	No link; Gene not in network	-
1032	Afatinib	GDSC2	HAP1	GRB7	-0.451555	0.0889887	2.33601e-07	354	6	0.0061196	0.0507502	0.904021	418	6	0.000448747	0.988304	EGFR;ERBB2	No link; Gene not in network	-
1032	Afatinib	GDSC2	GAB1	GRB7	-0.451555	0.0889887	2.33601e-07	354	6	-0.153777	0.0891691	0.0840547	418	6	0.000448747	0.798273	EGFR;ERBB2	1	1
1032	Afatinib	GDSC2	SHC1	GRB7	-0.451555	0.0889887	2.33601e-07	354	6	-0.131342	0.086304	0.127517	418	6	0.000448747	0.905605	EGFR;ERBB2	1	1
1032	Afatinib	GDSC2	ERBB2	GRB7	-0.451555	0.0889887	2.33601e-07	354	6	-0.698603	0.101976	1.71832e-12	418	6	0.000448747	3.30089e-09	EGFR;ERBB2	T	T
1032	Afatinib	GDSC2	ERBB3	GRB7	-0.451555	0.0889887	2.33601e-07	354	6	-0.388993	0.0970124	5.14144e-05	418	6	0.000448747	0.0564383	EGFR;ERBB2	1	1
1047	Nutlin-3a (-)	GDSC1	MDM4	BAX	-0.295094	0.0594846	4.44321e-07	360	6	-0.319467	0.0556469	4.64971e-09	418	6	0.000525256	1.49699e-05	MDM2	1	1
1047	Nutlin-3a (-)	GDSC1	PPM1D	BAX	-0.295094	0.0594846	4.44321e-07	360	6	-0.332218	0.0563481	1.69905e-09	418	6	0.000525256	1.08427e-05	MDM2	1	1
1047	Nutlin-3a (-)	GDSC1	USP7	BAX	-0.295094	0.0594846	4.44321e-07	360	6	-0.211521	0.0587487	0.000284715	418	6	0.000525256	0.257382	MDM2	1	1
1047	Nutlin-3a (-)	GDSC1	TP53	BAX	-0.295094	0.0594846	4.44321e-07	360	6	0.414269	0.0534838	8.44587e-16	418	6	0.000525256	2.59592e-12	MDM2	1	1
1047	Nutlin-3a (-)	GDSC1	USP28	BAX	-0.295094	0.0594846	4.44321e-07	360	6	0.337119	0.0582813	3.51784e-09	418	6	0.000525256	7.15635e-06	MDM2	3	3
1047	Nutlin-3a (-)	GDSC1	MDM2	BAX	-0.295094	0.0594846	4.44321e-07	360	6	-0.410185	0.0557998	2.80906e-14	418	6	0.000525256	1.07924e-10	MDM2	T	T
1047	Nutlin-3a (-)	GDSC1	TP53BP1	BAX	-0.295094	0.0594846	4.44321e-07	360	6	0.274286	0.0568554	9.90413e-07	418	6	0.000525256	0.00169118	MDM2	2	2
1047	Nutlin-3a (-)	GDSC1	MDM4	BTG2	-0.331413	0.0670458	4.89977e-07	360	6	-0.306495	0.0647473	1.59411e-06	418	6	0.000537855	0.00244983	MDM2	1	1
1047	Nutlin-3a (-)	GDSC1	PPM1D	BTG2	-0.331413	0.0670458	4.89977e-07	360	6	-0.304181	0.0655849	2.60966e-06	418	6	0.000537855	0.00257389	MDM2	1	1
1047	Nutlin-3a (-)	GDSC1	USP7	BTG2	-0.331413	0.0670458	4.89977e-07	360	6	-0.248191	0.0683754	0.000253273	418	6	0.000537855	0.257382	MDM2	1	1
1047	Nutlin-3a (-)	GDSC1	TP53	BTG2	-0.331413	0.0670458	4.89977e-07	360	6	0.344021	0.0626508	2.21663e-08	418	6	0.000537855	2.12908e-05	MDM2	1	1
1047	Nutlin-3a (-)	GDSC1	USP28	BTG2	-0.331413	0.0670458	4.89977e-07	360	6	0.379785	0.0675641	9.93061e-09	418	6	0.000537855	1.52614e-05	MDM2	3	3
1047	Nutlin-3a (-)	GDSC1	MDM2	BTG2	-0.331413	0.0670458	4.89977e-07	360	6	-0.371834	0.0653276	6.3601e-09	418	6	0.000537855	8.88564e-06	MDM2	T	T
1047	Nutlin-3a (-)	GDSC1	TP53BP1	BTG2	-0.331413	0.0670458	4.89977e-07	360	6	0.277504	0.0654665	1.82318e-05	418	6	0.000537855	0.0200134	MDM2	2	2
1394	AZD6738	GDSC1	RAD9A	CUL5	0.249103	0.046037	3.52194e-08	403	6	0.113861	0.0420752	0.00656564	418	6	0.000541252	0.566889	ATR	1	1
1394	AZD6738	GDSC1	RAD17	CUL5	0.249103	0.046037	3.52194e-08	403	6	0.0775605	0.0515117	0.131622	418	6	0.000541252	0.903733	ATR	1	1
1394	AZD6738	GDSC1	RAD1	CUL5	0.249103	0.046037	3.52194e-08	403	6	0.188894	0.0482431	7.74676e-05	418	6	0.000541252	0.118639	ATR	1	1
1394	AZD6738	GDSC1	HUS1	CUL5	0.249103	0.046037	3.52194e-08	403	6	0.09561	0.048967	0.0503461	418	6	0.000541252	0.858395	ATR	1	1
1394	AZD6738	GDSC1	ATR	CUL5	0.249103	0.046037	3.52194e-08	403	6	0.0707248	0.0502478	0.158778	418	6	0.000541252	0.923729	ATR	T	T
1410	AZD9291	GDSC1	MIEN1	CDK13	-0.271062	0.0535455	2.65979e-07	401	6	-0.176661	0.0555626	0.0013792	418	6	0.000587286	0.348448	EGFR	No link; Gene not in network	-
1410	AZD9291	GDSC1	EGFR	CDK13	-0.271062	0.0535455	2.65979e-07	401	6	-0.121542	0.0518784	0.0187447	418	6	0.000587286	0.841929	EGFR	T	T
1410	AZD9291	GDSC1	SHC1	CDK13	-0.271062	0.0535455	2.65979e-07	401	6	-0.0560174	0.0545775	0.304406	418	6	0.000587286	0.930355	EGFR	1	1
1410	AZD9291	GDSC1	CDC37	CDK13	-0.271062	0.0535455	2.65979e-07	401	6	-0.179227	0.0545699	0.000946904	418	6	0.000587286	0.358153	EGFR	1	1
1410	AZD9291	GDSC1	ERBB2	CDK13	-0.271062	0.0535455	2.65979e-07	401	6	-0.168662	0.0579987	0.00346793	418	6	0.000587286	0.41314	EGFR	1	1
1410	AZD9291	GDSC1	GRB2	CDK13	-0.271062	0.0535455	2.65979e-07	401	6	-0.103082	0.0549213	0.0599899	418	6	0.000587286	0.987513	EGFR	1	1
1410	AZD9291	GDSC1	MIEN1	GRB7	-0.456854	0.0902649	2.67504e-07	401	6	-0.311687	0.0886288	0.000395299	418	6	0.000587286	0.164188	EGFR	No link; Gene not in network	-
1410	AZD9291	GDSC1	EGFR	GRB7	-0.456854	0.0902649	2.67504e-07	401	6	-0.0467777	0.0895115	0.601201	418	6	0.000587286	0.984417	EGFR	T	T
1410	AZD9291	GDSC1	SHC1	GRB7	-0.456854	0.0902649	2.67504e-07	401	6	-0.131342	0.086304	0.127517	418	6	0.000587286	0.905605	EGFR	1	1
1410	AZD9291	GDSC1	CDC37	GRB7	-0.456854	0.0902649	2.67504e-07	401	6	-0.0702662	0.0927581	0.448582	418	6	0.000587286	0.923321	EGFR	1	1
1410	AZD9291	GDSC1	ERBB2	GRB7	-0.456854	0.0902649	2.67504e-07	401	6	-0.698603	0.101976	1.71832e-12	418	6	0.000587286	3.30089e-09	EGFR	1	1
1410	AZD9291	GDSC1	GRB2	GRB7	-0.456854	0.0902649	2.67504e-07	401	6	-0.147788	0.0942013	0.116144	418	6	0.000587286	0.987513	EGFR	1	1
2022	PF-06747775	GDSC2	EGFR	TCAP	-0.253117	0.0507179	3.63636e-07	336	6	0.0497087	0.0478853	0.298922	418	6	0.000620929	0.969552	EGFR	T	T
2022	PF-06747775	GDSC2	SHC1	TCAP	-0.253117	0.0507179	3.63636e-07	336	6	-0.120474	0.0517503	0.0195123	418	6	0.000620929	0.847777	EGFR	1	1
2022	PF-06747775	GDSC2	ERBB2	TCAP	-0.253117	0.0507179	3.63636e-07	336	6	-0.507373	0.0528147	1.75878e-24	418	6	0.000620929	5.40579e-21	EGFR	1	1
2022	PF-06747775	GDSC2	GAB1	TCAP	-0.253117	0.0507179	3.63636e-07	336	6	-0.0105187	0.050856	0.836137	418	6	0.000620929	0.991097	EGFR	1	1
2022	PF-06747775	GDSC2	TIPIN	TCAP	-0.253117	0.0507179	3.63636e-07	336	6	-0.0528217	0.0482873	0.273654	418	6	0.000620929	0.821978	EGFR	3	3
2022	PF-06747775	GDSC2	GRB2	TCAP	-0.253117	0.0507179	3.63636e-07	336	6	-0.0167159	0.0508469	0.742329	418	6	0.000620929	0.995702	EGFR	1	1
2022	PF-06747775	GDSC2	HAP1	TCAP	-0.253117	0.0507179	3.63636e-07	336	6	-0.145022	0.0474316	0.00210638	418	6	0.000620929	0.372519	EGFR	No link; Gene not in network	-
2022	PF-06747775	GDSC2	CDC37	TCAP	-0.253117	0.0507179	3.63636e-07	336	6	-0.147482	0.0507232	0.00347281	418	6	0.000620929	0.476283	EGFR	1	1
2022	PF-06747775	GDSC2	MIEN1	TCAP	-0.253117	0.0507179	3.63636e-07	336	6	-0.321858	0.0525936	3.75518e-10	418	6	0.000620929	1.15419e-06	EGFR	No link; Gene not in network	-
1436	MCT1_6447	GDSC1	CARD9	SLC16A3	0.335483	0.0623614	4.20451e-08	396	6	-0.0707144	0.0474184	0.135365	418	6	0.00064615	0.806058	SLC16A1	4	4
1436	MCT1_6447	GDSC1	SLC16A1	SLC16A3	0.335483	0.0623614	4.20451e-08	396	6	0.367246	0.0628801	2.44421e-09	418	6	0.00064615	3.75625e-05	SLC16A1	T	T
1949	Venetoclax	GDSC2	BCL2	BCL2	-0.309792	0.0577715	4.20572e-08	338	6	-0.259332	0.0584788	7.18381e-06	418	6	0.000646335	0.0138001	BCL2	T	T
1054	Palbociclib	GDSC1	SKP2	CCNE1	0.298914	0.0569372	8.42012e-08	350	6	-0.315597	0.0566957	1.39472e-08	418	6	0.000692954	0.00021434	CDK6;CDK4	No link; Drug target(s) not in CRISPR screen	-
1054	Palbociclib	GDSC1	CCND1	CCNE1	0.298914	0.0569372	8.42012e-08	350	6	0.208536	0.0529998	7.13192e-05	418	6	0.000692954	0.0913361	CDK6;CDK4	No link; Drug target(s) not in CRISPR screen	-
1054	Palbociclib	GDSC1	CCNE1	CCNE1	0.298914	0.0569372	8.42012e-08	350	6	-0.416685	0.0540887	1.23949e-15	418	6	0.000692954	1.90485e-11	CDK6;CDK4	No link; Drug target(s) not in CRISPR screen	-
1054	Palbociclib	GDSC1	SKP2	RB1	-0.272457	0.0520135	9.01815e-08	350	6	0.247316	0.0498292	4.6839e-07	418	6	0.000692954	0.00359911	CDK6;CDK4	No link; Drug target(s) not in CRISPR screen	-
1054	Palbociclib	GDSC1	CCND1	RB1	-0.272457	0.0520135	9.01815e-08	350	6	-0.216483	0.0467576	2.7192e-06	418	6	0.000692954	0.00704381	CDK6;CDK4	No link; Drug target(s) not in CRISPR screen	-
1054	Palbociclib	GDSC1	CCNE1	RB1	-0.272457	0.0520135	9.01815e-08	350	6	0.147098	0.0470456	0.00165955	418	6	0.000692954	0.358372	CDK6;CDK4	No link; Drug target(s) not in CRISPR screen	-
1047	Nutlin-3a (-)	GDSC2	PPM1D	XPC	-0.201435	0.0414104	7.37272e-07	344	6	-0.182023	0.0524445	0.000471986	418	6	0.00075536	0.135874	MDM2	1	1
1047	Nutlin-3a (-)	GDSC2	MDM4	XPC	-0.201435	0.0414104	7.37272e-07	344	6	-0.206807	0.0518184	5.58189e-05	418	6	0.00075536	0.0371452	MDM2	1	1
1047	Nutlin-3a (-)	GDSC2	TP53BP1	XPC	-0.201435	0.0414104	7.37272e-07	344	6	0.185943	0.0535043	0.000463886	418	6	0.00075536	0.183796	MDM2	2	2
1047	Nutlin-3a (-)	GDSC2	UBE3B	XPC	-0.201435	0.0414104	7.37272e-07	344	6	-0.0753904	0.0489228	0.122782	418	6	0.00075536	0.884678	MDM2	2	2
1047	Nutlin-3a (-)	GDSC2	TP53	XPC	-0.201435	0.0414104	7.37272e-07	344	6	0.242749	0.0486559	4.06543e-07	418	6	0.00075536	0.000306174	MDM2	1	1
1047	Nutlin-3a (-)	GDSC2	LTA4H	XPC	-0.201435	0.0414104	7.37272e-07	344	6	-0.0335871	0.0481839	0.485638	418	6	0.00075536	0.999992	MDM2	4	4
1047	Nutlin-3a (-)	GDSC2	USP28	XPC	-0.201435	0.0414104	7.37272e-07	344	6	0.177466	0.0545258	0.00105431	418	6	0.00075536	0.311589	MDM2	3	3
1047	Nutlin-3a (-)	GDSC2	MDM2	XPC	-0.201435	0.0414104	7.37272e-07	344	6	-0.240464	0.0510536	1.80261e-06	418	6	0.00075536	0.00134774	MDM2	T	T
1047	Nutlin-3a (-)	GDSC2	PPM1D	SPATA18	-0.196715	0.0405768	8.05649e-07	344	6	-0.177485	0.0540479	0.000948654	418	6	0.000773826	0.205337	MDM2	1	1
1047	Nutlin-3a (-)	GDSC2	MDM4	SPATA18	-0.196715	0.0405768	8.05649e-07	344	6	-0.151961	0.0533785	0.00422555	418	6	0.000773826	0.487247	MDM2	1	1
1047	Nutlin-3a (-)	GDSC2	TP53BP1	SPATA18	-0.196715	0.0405768	8.05649e-07	344	6	0.242787	0.0545708	6.69736e-06	418	6	0.000773826	0.00935682	MDM2	2	2
1047	Nutlin-3a (-)	GDSC2	UBE3B	SPATA18	-0.196715	0.0405768	8.05649e-07	344	6	0.0170999	0.04901	0.72714	418	6	0.000773826	0.981997	MDM2	2	2
1047	Nutlin-3a (-)	GDSC2	TP53	SPATA18	-0.196715	0.0405768	8.05649e-07	344	6	0.281431	0.0509223	1.78286e-08	418	6	0.000773826	1.82659e-05	MDM2	1	1
1047	Nutlin-3a (-)	GDSC2	LTA4H	SPATA18	-0.196715	0.0405768	8.05649e-07	344	6	-0.0194443	0.0482697	0.687048	418	6	0.000773826	0.999992	MDM2	4	4
1047	Nutlin-3a (-)	GDSC2	USP28	SPATA18	-0.196715	0.0405768	8.05649e-07	344	6	0.254337	0.0559284	4.1178e-06	418	6	0.000773826	0.00372249	MDM2	3	3
1047	Nutlin-3a (-)	GDSC2	MDM2	SPATA18	-0.196715	0.0405768	8.05649e-07	344	6	-0.246142	0.0532973	2.88432e-06	418	6	0.000773826	0.00201483	MDM2	T	T
1617	AZD5582	GDSC2	RNF31	SSR1	-0.270309	0.0527729	1.70837e-07	330	6	-0.195914	0.0539391	0.000250947	418	6	0.000779508	0.241791	BIRC2;XIAP;BIRC3	1	1
1617	AZD5582	GDSC2	ATG9A	SSR1	-0.270309	0.0527729	1.70837e-07	330	6	-0.030069	0.0559238	0.590735	418	6	0.000779508	0.979875	BIRC2;XIAP;BIRC3	3	3
1617	AZD5582	GDSC2	TRAF2	SSR1	-0.270309	0.0527729	1.70837e-07	330	6	-0.189316	0.0540362	0.000416112	418	6	0.000779508	0.41278	BIRC2;XIAP;BIRC3	1	1
1617	AZD5582	GDSC2	MAP3K7	SSR1	-0.270309	0.0527729	1.70837e-07	330	6	-0.192914	0.0542222	0.000336787	418	6	0.000779508	0.178474	BIRC2;XIAP;BIRC3	1	1
1617	AZD5582	GDSC2	RNF31	TNF	-0.318655	0.0624976	1.95439e-07	330	6	-0.287313	0.0610136	1.81221e-06	418	6	0.000779508	0.0278501	BIRC2;XIAP;BIRC3	1	1
1617	AZD5582	GDSC2	ATG9A	TNF	-0.318655	0.0624976	1.95439e-07	330	6	-0.189257	0.0641348	0.00301243	418	6	0.000779508	0.815117	BIRC2;XIAP;BIRC3	3	3
1617	AZD5582	GDSC2	TRAF2	TNF	-0.318655	0.0624976	1.95439e-07	330	6	-0.125103	0.0618626	0.0426378	418	6	0.000779508	0.702563	BIRC2;XIAP;BIRC3	1	1
1617	AZD5582	GDSC2	MAP3K7	TNF	-0.318655	0.0624976	1.95439e-07	330	6	-0.297232	0.0631613	1.84134e-06	418	6	0.000779508	0.0141488	BIRC2;XIAP;BIRC3	1	1
1617	AZD5582	GDSC2	RNF31	WRNIP1	-0.257451	0.0505584	2.02891e-07	330	6	-0.145917	0.0520028	0.00481295	418	6	0.000779508	0.621441	BIRC2;XIAP;BIRC3	1	1
1617	AZD5582	GDSC2	ATG9A	WRNIP1	-0.257451	0.0505584	2.02891e-07	330	6	-0.0529875	0.0533879	0.320669	418	6	0.000779508	0.954756	BIRC2;XIAP;BIRC3	3	3
1617	AZD5582	GDSC2	TRAF2	WRNIP1	-0.257451	0.0505584	2.02891e-07	330	6	-0.135246	0.0516538	0.00855992	418	6	0.000779508	0.590814	BIRC2;XIAP;BIRC3	1	1
1617	AZD5582	GDSC2	MAP3K7	WRNIP1	-0.257451	0.0505584	2.02891e-07	330	6	-0.205192	0.0510864	4.98893e-05	418	6	0.000779508	0.125261	BIRC2;XIAP;BIRC3	1	1
1428	IAP_5620	GDSC1	RNF31	RIOK1	-0.30508	0.0585744	1.15422e-07	398	6	-0.188161	0.0579277	0.00107933	418	6	0.000787597	0.425311	BIRC2;XIAP;BIRC3	1	1
1428	IAP_5620	GDSC1	TRAF2	RIOK1	-0.30508	0.0585744	1.15422e-07	398	6	-0.134161	0.0579865	0.0202808	418	6	0.000787597	0.64906	BIRC2;XIAP;BIRC3	1	1
1428	IAP_5620	GDSC1	BIRC2	RIOK1	-0.30508	0.0585744	1.15422e-07	398	6	-0.13207	0.0589274	0.0245758	418	6	0.000787597	0.883206	BIRC2;XIAP;BIRC3	T	T
1428	IAP_5620	GDSC1	MAP3K7	RIOK1	-0.30508	0.0585744	1.15422e-07	398	6	-0.222666	0.0581001	0.000110283	418	6	0.000787597	0.141236	BIRC2;XIAP;BIRC3	1	1
1428	IAP_5620	GDSC1	RNF31	TMEM14B	-0.301044	0.0583586	1.53747e-07	398	6	-0.167789	0.0576985	0.00346785	418	6	0.000787597	0.555267	BIRC2;XIAP;BIRC3	1	1
1428	IAP_5620	GDSC1	TRAF2	TMEM14B	-0.301044	0.0583586	1.53747e-07	398	6	-0.0761875	0.0579672	0.188281	418	6	0.000787597	0.853807	BIRC2;XIAP;BIRC3	1	1
1428	IAP_5620	GDSC1	BIRC2	TMEM14B	-0.301044	0.0583586	1.53747e-07	398	6	-0.0453475	0.0589672	0.441715	418	6	0.000787597	0.982756	BIRC2;XIAP;BIRC3	T	T
1428	IAP_5620	GDSC1	MAP3K7	TMEM14B	-0.301044	0.0583586	1.53747e-07	398	6	-0.163208	0.0583055	0.00491679	418	6	0.000787597	0.521125	BIRC2;XIAP;BIRC3	1	1
277	Linifanib	GDSC1	PTPRC	RAB11FIP5	0.350591	0.0671637	1.08551e-07	402	6	-0.159201	0.0643857	0.0130748	418	6	0.000834104	0.677982	FLT3;FLT4;KDR;KIT;CSF1R;FLT1	3	3
277	Linifanib	GDSC1	WSB1	RAB11FIP5	0.350591	0.0671637	1.08551e-07	402	6	0.105849	0.0715325	0.138426	418	6	0.000834104	0.999226	FLT3;FLT4;KDR;KIT;CSF1R;FLT1	3	3
277	Linifanib	GDSC1	PCDHB12	RAB11FIP5	0.350591	0.0671637	1.08551e-07	402	6	0.111044	0.0654907	0.0894148	418	6	0.000834104	0.85562	FLT3;FLT4;KDR;KIT;CSF1R;FLT1	No link; Gene not in network	-
277	Linifanib	GDSC1	FLT3	RAB11FIP5	0.350591	0.0671637	1.08551e-07	402	6	0.159334	0.0678005	0.0183809	418	6	0.000834104	0.624866	FLT3;FLT4;KDR;KIT;CSF1R;FLT1	T	T
277	Linifanib	GDSC1	GAB2	RAB11FIP5	0.350591	0.0671637	1.08551e-07	402	6	0.245549	0.0751385	0.001005	418	6	0.000834104	0.286016	FLT3;FLT4;KDR;KIT;CSF1R;FLT1	2	2
277	Linifanib	GDSC1	SPTSSA	RAB11FIP5	0.350591	0.0671637	1.08551e-07	402	6	0.250443	0.0732969	0.000579458	418	6	0.000834104	0.398196	FLT3;FLT4;KDR;KIT;CSF1R;FLT1	5+	5+
277	Linifanib	GDSC1	MEF2D	RAB11FIP5	0.350591	0.0671637	1.08551e-07	402	6	0.162264	0.0760232	0.0323347	418	6	0.000834104	0.856318	FLT3;FLT4;KDR;KIT;CSF1R;FLT1	3	3
277	Linifanib	GDSC1	STAT5B	RAB11FIP5	0.350591	0.0671637	1.08551e-07	402	6	0.301412	0.0838358	0.000290599	418	6	0.000834104	0.171766	FLT3;FLT4;KDR;KIT;CSF1R;FLT1	1	1
277	Linifanib	GDSC1	SIK3	RAB11FIP5	0.350591	0.0671637	1.08551e-07	402	6	0.184938	0.0724627	0.0104007	418	6	0.000834104	0.697981	FLT3;FLT4;KDR;KIT;CSF1R;FLT1	3	3
277	Linifanib	GDSC1	CAMSAP1	RAB11FIP5	0.350591	0.0671637	1.08551e-07	402	6	-0.130429	0.0642458	0.0418313	418	6	0.000834104	0.847445	FLT3;FLT4;KDR;KIT;CSF1R;FLT1	No link; Gene not in network	-
1799	Ibrutinib	GDSC2	ERBB2	PGAP3	-0.280355	0.055201	2.18955e-07	330	6	-0.618479	0.0582243	1.91148e-30	418	6	0.000841226	7.34389e-27	BTK	No link; Drug target(s) not in CRISPR screen	-
1799	Ibrutinib	GDSC2	EGFR	PGAP3	-0.280355	0.055201	2.18955e-07	330	6	0.0565592	0.0524599	0.280635	418	6	0.000841226	0.967104	BTK	No link; Drug target(s) not in CRISPR screen	-
1799	Ibrutinib	GDSC2	GRB2	PGAP3	-0.280355	0.055201	2.18955e-07	330	6	0.0102341	0.0556167	0.854001	418	6	0.000841226	0.995702	BTK	No link; Drug target(s) not in CRISPR screen	-
1799	Ibrutinib	GDSC2	SHC1	PGAP3	-0.280355	0.055201	2.18955e-07	330	6	-0.0866844	0.05566	0.118841	418	6	0.000841226	0.905605	BTK	No link; Drug target(s) not in CRISPR screen	-
1799	Ibrutinib	GDSC2	HAP1	PGAP3	-0.280355	0.055201	2.18955e-07	330	6	-0.104568	0.0478742	0.0284882	418	6	0.000841226	0.548249	BTK	No link; Drug target(s) not in CRISPR screen	-
1799	Ibrutinib	GDSC2	ERBB3	PGAP3	-0.280355	0.055201	2.18955e-07	330	6	-0.247307	0.0568742	1.08881e-05	418	6	0.000841226	0.0224592	BTK	No link; Drug target(s) not in CRISPR screen	-
1047	Nutlin-3a (-)	GDSC2	PPM1D	AEN	-0.212687	0.0441345	9.41362e-07	344	6	-0.164321	0.057532	0.00410135	418	6	0.000850991	0.386684	MDM2	1	1
1047	Nutlin-3a (-)	GDSC2	MDM4	AEN	-0.212687	0.0441345	9.41362e-07	344	6	-0.204834	0.0568232	0.000279878	418	6	0.000850991	0.126505	MDM2	1	1
1047	Nutlin-3a (-)	GDSC2	TP53BP1	AEN	-0.212687	0.0441345	9.41362e-07	344	6	0.0704862	0.0581725	0.225229	418	6	0.000850991	0.925485	MDM2	2	2
1047	Nutlin-3a (-)	GDSC2	UBE3B	AEN	-0.212687	0.0441345	9.41362e-07	344	6	-0.00836344	0.0487379	0.863749	418	6	0.000850991	0.991005	MDM2	2	2
1047	Nutlin-3a (-)	GDSC2	TP53	AEN	-0.212687	0.0441345	9.41362e-07	344	6	0.249601	0.0542613	3.16423e-06	418	6	0.000850991	0.00173671	MDM2	1	1
1047	Nutlin-3a (-)	GDSC2	LTA4H	AEN	-0.212687	0.0441345	9.41362e-07	344	6	-0.0880146	0.0480017	0.0661693	418	6	0.000850991	0.999992	MDM2	4	4
1047	Nutlin-3a (-)	GDSC2	USP28	AEN	-0.212687	0.0441345	9.41362e-07	344	6	0.272297	0.0595773	3.67127e-06	418	6	0.000850991	0.00352625	MDM2	3	3
1047	Nutlin-3a (-)	GDSC2	MDM2	AEN	-0.212687	0.0441345	9.41362e-07	344	6	-0.219293	0.0567097	9.53152e-05	418	6	0.000850991	0.0488268	MDM2	T	T
1429	IAP_7638	GDSC1	MAP3K7	RIOK1	-0.296972	0.0569604	1.11686e-07	396	6	-0.222666	0.0581001	0.000110283	418	6	0.000858195	0.141236	BIRC2;XIAP;BIRC3	1	1
1429	IAP_7638	GDSC1	RNF31	RIOK1	-0.296972	0.0569604	1.11686e-07	396	6	-0.188161	0.0579277	0.00107933	418	6	0.000858195	0.425311	BIRC2;XIAP;BIRC3	1	1
1429	IAP_7638	GDSC1	BIRC2	RIOK1	-0.296972	0.0569604	1.11686e-07	396	6	-0.13207	0.0589274	0.0245758	418	6	0.000858195	0.883206	BIRC2;XIAP;BIRC3	T	T
1429	IAP_7638	GDSC1	TRAF2	RIOK1	-0.296972	0.0569604	1.11686e-07	396	6	-0.134161	0.0579865	0.0202808	418	6	0.000858195	0.64906	BIRC2;XIAP;BIRC3	1	1
1558	Lapatinib	GDSC2	EGFR	ORMDL3	-0.233124	0.0470494	4.47116e-07	341	6	-0.0678301	0.0479663	0.156829	418	6	0.00085891	0.934531	EGFR;ERBB2	T	T
1558	Lapatinib	GDSC2	SHC1	ORMDL3	-0.233124	0.0470494	4.47116e-07	341	6	-0.0751888	0.0518617	0.146607	418	6	0.00085891	0.905605	EGFR;ERBB2	1	1
1558	Lapatinib	GDSC2	ERBB2	ORMDL3	-0.233124	0.0470494	4.47116e-07	341	6	-0.180226	0.0529585	0.000610104	418	6	0.00085891	0.173631	EGFR;ERBB2	T	T
1411	EGFRM_5104	GDSC1	ERBB2	MED1	-0.229883	0.0458061	3.4003e-07	403	6	-0.390402	0.049389	1.9248e-16	418	6	0.00087093	4.93006e-13	EGFR	1	1
1411	EGFRM_5104	GDSC1	MIEN1	MED1	-0.229883	0.0458061	3.4003e-07	403	6	-0.268123	0.0503539	6.00862e-08	418	6	0.00087093	0.000115426	EGFR	No link; Gene not in network	-
1411	EGFRM_5104	GDSC1	RECK	MED1	-0.229883	0.0458061	3.4003e-07	403	6	0.0328031	0.0464685	0.480106	418	6	0.00087093	0.997769	EGFR	3	3
1411	EGFRM_5104	GDSC1	EGFR	MED1	-0.229883	0.0458061	3.4003e-07	403	6	-0.00824857	0.0449988	0.854555	418	6	0.00087093	0.993582	EGFR	T	T
1411	EGFRM_5104	GDSC1	SHC1	MED1	-0.229883	0.0458061	3.4003e-07	403	6	-0.109816	0.0496333	0.0264815	418	6	0.00087093	0.848469	EGFR	1	1
1411	EGFRM_5104	GDSC1	CDC37	MED1	-0.229883	0.0458061	3.4003e-07	403	6	-0.0951701	0.0478543	0.0462093	418	6	0.00087093	0.713762	EGFR	1	1
1411	EGFRM_5104	GDSC1	ERBB3	MED1	-0.229883	0.0458061	3.4003e-07	403	6	-0.126554	0.048792	0.00920672	418	6	0.00087093	0.567797	EGFR	1	1
1411	EGFRM_5104	GDSC1	GRB2	MED1	-0.229883	0.0458061	3.4003e-07	403	6	-0.0111401	0.0478576	0.81593	418	6	0.00087093	0.995702	EGFR	1	1
2103	Capmatinib	GDSC2	MET	SBF1	0.233688	0.0456278	1.73481e-07	337	6	0.0210327	0.0506113	0.67769	418	6	0.000888684	0.983897	MET	T	T
2103	Capmatinib	GDSC2	FCHO2	SBF1	0.233688	0.0456278	1.73481e-07	337	6	0.0476693	0.0513606	0.353092	418	6	0.000888684	0.918431	MET	2	2
2103	Capmatinib	GDSC2	OCM	SBF1	0.233688	0.0456278	1.73481e-07	337	6	0.126295	0.0443463	0.00421115	418	6	0.000888684	0.706194	MET	No link; Gene not in network	-
2103	Capmatinib	GDSC2	CAV1	SBF1	0.233688	0.0456278	1.73481e-07	337	6	-0.0692692	0.0491552	0.158282	418	6	0.000888684	0.881216	MET	2	2
2103	Capmatinib	GDSC2	CCIN	SBF1	0.233688	0.0456278	1.73481e-07	337	6	-0.0434961	0.0518593	0.40142	418	6	0.000888684	0.950333	MET	No link; No connection	-
2103	Capmatinib	GDSC2	GAB1	SBF1	0.233688	0.0456278	1.73481e-07	337	6	0.281558	0.0501782	1.05674e-08	418	6	0.000888684	8.11999e-05	MET	1	1
1032	Afatinib	GDSC1	SHC1	ERBB2	-0.355869	0.068805	1.35993e-07	366	6	-0.158005	0.0680704	0.0198732	418	6	0.000888891	0.847777	EGFR;ERBB2	1	1
1032	Afatinib	GDSC1	GAB1	ERBB2	-0.355869	0.068805	1.35993e-07	366	6	-0.186479	0.0680343	0.0058982	418	6	0.000888891	0.487992	EGFR;ERBB2	1	1
1032	Afatinib	GDSC1	GRB2	ERBB2	-0.355869	0.068805	1.35993e-07	366	6	-0.0572318	0.0694208	0.409511	418	6	0.000888891	0.995702	EGFR;ERBB2	1	1
1032	Afatinib	GDSC1	EGFR	ERBB2	-0.355869	0.068805	1.35993e-07	366	6	0.0326527	0.0656103	0.61866	418	6	0.000888891	0.984882	EGFR;ERBB2	T	T
1032	Afatinib	GDSC1	ERBB2	ERBB2	-0.355869	0.068805	1.35993e-07	366	6	-0.856129	0.073371	1.04163e-37	418	6	0.000888891	8.00386e-34	EGFR;ERBB2	T	T
1032	Afatinib	GDSC1	TP63	ERBB2	-0.355869	0.068805	1.35993e-07	366	6	-0.031197	0.0620107	0.614847	418	6	0.000888891	0.998748	EGFR;ERBB2	2	2
1032	Afatinib	GDSC1	ITGA3	ERBB2	-0.355869	0.068805	1.35993e-07	366	6	-0.0357012	0.0686887	0.603177	418	6	0.000888891	0.99964	EGFR;ERBB2	1	1
1032	Afatinib	GDSC1	CBLC	ERBB2	-0.355869	0.068805	1.35993e-07	366	6	0.0556196	0.0557877	0.318483	418	6	0.000888891	0.902471	EGFR;ERBB2	1	1
1032	Afatinib	GDSC1	PHLDA3	ERBB2	-0.355869	0.068805	1.35993e-07	366	6	0.178154	0.067237	0.00779399	418	6	0.000888891	0.782789	EGFR;ERBB2	No link; Gene not in network	-
1032	Afatinib	GDSC1	MIEN1	ERBB2	-0.355869	0.068805	1.35993e-07	366	6	-0.50264	0.0694165	7.16218e-14	418	6	0.000888891	2.75171e-10	EGFR;ERBB2	No link; Gene not in network	-
1032	Afatinib	GDSC1	SHC1	ITGB6	-0.449543	0.0876354	1.73521e-07	366	6	-0.237867	0.0805547	0.00299311	418	6	0.000888891	0.818671	EGFR;ERBB2	1	1
1032	Afatinib	GDSC1	GAB1	ITGB6	-0.449543	0.0876354	1.73521e-07	366	6	-0.301668	0.0826215	0.000232474	418	6	0.000888891	0.127236	EGFR;ERBB2	1	1
1032	Afatinib	GDSC1	GRB2	ITGB6	-0.449543	0.0876354	1.73521e-07	366	6	-0.265642	0.0867007	0.00206091	418	6	0.000888891	0.88868	EGFR;ERBB2	1	1
1032	Afatinib	GDSC1	EGFR	ITGB6	-0.449543	0.0876354	1.73521e-07	366	6	-0.144791	0.0823187	0.0780392	418	6	0.000888891	0.911646	EGFR;ERBB2	T	T
1032	Afatinib	GDSC1	ERBB2	ITGB6	-0.449543	0.0876354	1.73521e-07	366	6	-0.269776	0.0936452	0.0037882	418	6	0.000888891	0.424665	EGFR;ERBB2	T	T
1032	Afatinib	GDSC1	TP63	ITGB6	-0.449543	0.0876354	1.73521e-07	366	6	-0.0886201	0.0805999	0.2712	418	6	0.000888891	0.998748	EGFR;ERBB2	2	2
1032	Afatinib	GDSC1	ITGA3	ITGB6	-0.449543	0.0876354	1.73521e-07	366	6	-0.245879	0.085855	0.00400099	418	6	0.000888891	0.872515	EGFR;ERBB2	1	1
1032	Afatinib	GDSC1	CBLC	ITGB6	-0.449543	0.0876354	1.73521e-07	366	6	0.0970287	0.0522219	0.0626225	418	6	0.000888891	0.724472	EGFR;ERBB2	1	1
1032	Afatinib	GDSC1	PHLDA3	ITGB6	-0.449543	0.0876354	1.73521e-07	366	6	0.233372	0.080667	0.00364128	418	6	0.000888891	0.782789	EGFR;ERBB2	No link; Gene not in network	-
1032	Afatinib	GDSC1	MIEN1	ITGB6	-0.449543	0.0876354	1.73521e-07	366	6	-0.116803	0.0825952	0.156816	418	6	0.000888891	0.940039	EGFR;ERBB2	No link; Gene not in network	-
2291	MZ1	GDSC2	GET4	ABCB1	0.258176	0.0486554	5.84543e-08	334	6	-0.0913378	0.0564116	0.104872	418	6	0.000898325	0.722152	BRD4	No link; Drug target(s) not in CRISPR screen	-
1032	Afatinib	GDSC1	SHC1	MIEN1	-0.250234	0.0492988	2.35652e-07	366	6	-0.147249	0.0517608	0.00425372	418	6	0.000905375	0.818671	EGFR;ERBB2	1	1
1032	Afatinib	GDSC1	GAB1	MIEN1	-0.250234	0.0492988	2.35652e-07	366	6	-0.0991373	0.050698	0.0500024	418	6	0.000905375	0.744184	EGFR;ERBB2	1	1
1032	Afatinib	GDSC1	GRB2	MIEN1	-0.250234	0.0492988	2.35652e-07	366	6	-0.046129	0.0504497	0.360289	418	6	0.000905375	0.995702	EGFR;ERBB2	1	1
1032	Afatinib	GDSC1	EGFR	MIEN1	-0.250234	0.0492988	2.35652e-07	366	6	0.00600581	0.0474687	0.899318	418	6	0.000905375	0.993582	EGFR;ERBB2	T	T
1032	Afatinib	GDSC1	ERBB2	MIEN1	-0.250234	0.0492988	2.35652e-07	366	6	-0.617188	0.0521756	6.12615e-39	418	6	0.000905375	9.41466e-35	EGFR;ERBB2	T	T
1032	Afatinib	GDSC1	TP63	MIEN1	-0.250234	0.0492988	2.35652e-07	366	6	-0.0793622	0.043288	0.0662017	418	6	0.000905375	0.998748	EGFR;ERBB2	2	2
1032	Afatinib	GDSC1	ITGA3	MIEN1	-0.250234	0.0492988	2.35652e-07	366	6	-0.00411886	0.0498793	0.934188	418	6	0.000905375	0.99964	EGFR;ERBB2	1	1
1032	Afatinib	GDSC1	CBLC	MIEN1	-0.250234	0.0492988	2.35652e-07	366	6	0.0517569	0.049438	0.294826	418	6	0.000905375	0.890907	EGFR;ERBB2	1	1
1032	Afatinib	GDSC1	PHLDA3	MIEN1	-0.250234	0.0492988	2.35652e-07	366	6	0.0720601	0.0505977	0.153894	418	6	0.000905375	0.973534	EGFR;ERBB2	No link; Gene not in network	-
1032	Afatinib	GDSC1	MIEN1	MIEN1	-0.250234	0.0492988	2.35652e-07	366	6	-0.412787	0.0525712	3.156e-16	418	6	0.000905375	4.85015e-12	EGFR;ERBB2	No link; Gene not in network	-
1429	IAP_7638	GDSC1	MAP3K7	TMEM14B	-0.289781	0.0565176	1.83262e-07	396	6	-0.163208	0.0583055	0.00491679	418	6	0.000938788	0.521125	BIRC2;XIAP;BIRC3	1	1
1429	IAP_7638	GDSC1	RNF31	TMEM14B	-0.289781	0.0565176	1.83262e-07	396	6	-0.167789	0.0576985	0.00346785	418	6	0.000938788	0.555267	BIRC2;XIAP;BIRC3	1	1
1429	IAP_7638	GDSC1	BIRC2	TMEM14B	-0.289781	0.0565176	1.83262e-07	396	6	-0.0453475	0.0589672	0.441715	418	6	0.000938788	0.982756	BIRC2;XIAP;BIRC3	T	T
1429	IAP_7638	GDSC1	TRAF2	TMEM14B	-0.289781	0.0565176	1.83262e-07	396	6	-0.0761875	0.0579672	0.188281	418	6	0.000938788	0.853807	BIRC2;XIAP;BIRC3	1	1
1909	Venetoclax	GDSC2	TMEM189	ANKFY1	0.202165	0.0381684	6.25151e-08	339	6	-0.0214095	0.0440746	0.627092	418	6	0.000960732	0.9995	BCL2	3	3
1909	Venetoclax	GDSC2	IRF8	ANKFY1	0.202165	0.0381684	6.25151e-08	339	6	-0.0264855	0.0393649	0.500945	418	6	0.000960732	0.998915	BCL2	2	2
1909	Venetoclax	GDSC2	UROS	ANKFY1	0.202165	0.0381684	6.25151e-08	339	6	0.0223177	0.042115	0.596104	418	6	0.000960732	0.991986	BCL2	4	4
1909	Venetoclax	GDSC2	BCL2	ANKFY1	0.202165	0.0381684	6.25151e-08	339	6	0.136813	0.0416194	0.000937011	418	6	0.000960732	0.187013	BCL2	T	T
1909	Venetoclax	GDSC2	TMEM161B	ANKFY1	0.202165	0.0381684	6.25151e-08	339	6	-0.0691938	0.0497205	0.163538	418	6	0.000960732	0.915854	BCL2	No link; Gene not in network	-
1428	IAP_5620	GDSC2	MAP3K7	PRPF4B	-0.276089	0.0537579	1.57602e-07	329	6	-0.169955	0.0533811	0.00135832	418	6	0.000973235	0.318703	BIRC2;XIAP;BIRC3	1	1
1428	IAP_5620	GDSC2	BIRC2	PRPF4B	-0.276089	0.0537579	1.57602e-07	329	6	-0.103626	0.0545376	0.056883	418	6	0.000973235	0.941484	BIRC2;XIAP;BIRC3	T	T
1428	IAP_5620	GDSC2	RNF31	PRPF4B	-0.276089	0.0537579	1.57602e-07	329	6	-0.141842	0.0541005	0.00847093	418	6	0.000973235	0.701407	BIRC2;XIAP;BIRC3	1	1
1428	IAP_5620	GDSC2	PDE10A	PRPF4B	-0.276089	0.0537579	1.57602e-07	329	6	-0.0818086	0.051469	0.111411	418	6	0.000973235	0.856201	BIRC2;XIAP;BIRC3	4	4
1428	IAP_5620	GDSC2	SPDEF	PRPF4B	-0.276089	0.0537579	1.57602e-07	329	6	-0.0433966	0.0429421	0.31192	418	6	0.000973235	0.999621	BIRC2;XIAP;BIRC3	3	3
1428	IAP_5620	GDSC2	TRAF2	PRPF4B	-0.276089	0.0537579	1.57602e-07	329	6	-0.119963	0.0537836	0.0252761	418	6	0.000973235	0.654166	BIRC2;XIAP;BIRC3	1	1
1428	IAP_5620	GDSC2	MAP3K7	SSR1	-0.268868	0.0526851	1.89986e-07	329	6	-0.192914	0.0542222	0.000336787	418	6	0.000973235	0.178474	BIRC2;XIAP;BIRC3	1	1
1428	IAP_5620	GDSC2	BIRC2	SSR1	-0.268868	0.0526851	1.89986e-07	329	6	-0.0730068	0.0549292	0.183349	418	6	0.000973235	0.973027	BIRC2;XIAP;BIRC3	T	T
1428	IAP_5620	GDSC2	RNF31	SSR1	-0.268868	0.0526851	1.89986e-07	329	6	-0.195914	0.0539391	0.000250947	418	6	0.000973235	0.241791	BIRC2;XIAP;BIRC3	1	1
1428	IAP_5620	GDSC2	PDE10A	SSR1	-0.268868	0.0526851	1.89986e-07	329	6	-0.0919418	0.0483048	0.0564543	418	6	0.000973235	0.815591	BIRC2;XIAP;BIRC3	4	4
1428	IAP_5620	GDSC2	SPDEF	SSR1	-0.268868	0.0526851	1.89986e-07	329	6	-0.0234967	0.0449744	0.601301	418	6	0.000973235	0.999621	BIRC2;XIAP;BIRC3	3	3
1428	IAP_5620	GDSC2	TRAF2	SSR1	-0.268868	0.0526851	1.89986e-07	329	6	-0.189316	0.0540362	0.000416112	418	6	0.000973235	0.41278	BIRC2;XIAP;BIRC3	1	1
1403	AZD6094	GDSC1	CAV1	ST7	-0.250259	0.0493894	2.5895e-07	401	6	-0.161382	0.0503994	0.00127313	418	6	0.000994887	0.502411	MET	2	2
1403	AZD6094	GDSC1	GAB1	ST7	-0.250259	0.0493894	2.5895e-07	401	6	-0.152983	0.051588	0.00287072	418	6	0.000994887	0.385514	MET	1	1
1403	AZD6094	GDSC1	MET	ST7	-0.250259	0.0493894	2.5895e-07	401	6	-0.185602	0.0522908	0.000348081	418	6	0.000994887	0.15307	MET	T	T
1047	Nutlin-3a (-)	GDSC2	PPM1D	TRIM22	-0.257752	0.0540951	1.25757e-06	344	6	-0.3153	0.0715364	8.19244e-06	418	6	0.00107369	0.00699452	MDM2	1	1
1047	Nutlin-3a (-)	GDSC2	MDM4	TRIM22	-0.257752	0.0540951	1.25757e-06	344	6	-0.31773	0.070589	5.1852e-06	418	6	0.00107369	0.00531241	MDM2	1	1
1047	Nutlin-3a (-)	GDSC2	TP53BP1	TRIM22	-0.257752	0.0540951	1.25757e-06	344	6	0.128161	0.0704322	0.0682654	418	6	0.00107369	0.820923	MDM2	2	2
1047	Nutlin-3a (-)	GDSC2	UBE3B	TRIM22	-0.257752	0.0540951	1.25757e-06	344	6	-0.166956	0.0489856	0.000598482	418	6	0.00107369	0.541028	MDM2	2	2
1047	Nutlin-3a (-)	GDSC2	TP53	TRIM22	-0.257752	0.0540951	1.25757e-06	344	6	0.340337	0.0692142	6.01966e-07	418	6	0.00107369	0.000402218	MDM2	1	1
1047	Nutlin-3a (-)	GDSC2	LTA4H	TRIM22	-0.257752	0.0540951	1.25757e-06	344	6	-0.0200612	0.0482458	0.677515	418	6	0.00107369	0.999992	MDM2	4	4
1047	Nutlin-3a (-)	GDSC2	USP28	TRIM22	-0.257752	0.0540951	1.25757e-06	344	6	0.328121	0.0732941	5.84641e-06	418	6	0.00107369	0.00499153	MDM2	3	3
1047	Nutlin-3a (-)	GDSC2	MDM2	TRIM22	-0.257752	0.0540951	1.25757e-06	344	6	-0.293068	0.0720321	3.961e-05	418	6	0.00107369	0.0227953	MDM2	T	T
1549	Sapitinib	GDSC2	SHC1	CDK12	-0.235395	0.0467929	2.98457e-07	353	6	-0.115933	0.0500042	0.0200206	418	6	0.00108042	0.847777	ERBB3;EGFR;ERBB2	1	1
1549	Sapitinib	GDSC2	EGFR	CDK12	-0.235395	0.0467929	2.98457e-07	353	6	-0.0313428	0.0458007	0.493646	418	6	0.00108042	0.976216	ERBB3;EGFR;ERBB2	T	T
1549	Sapitinib	GDSC2	ERBB2	CDK12	-0.235395	0.0467929	2.98457e-07	353	6	-0.393309	0.0505273	5.92974e-16	418	6	0.00108042	1.30183e-12	ERBB3;EGFR;ERBB2	T	T
1549	Sapitinib	GDSC2	GAB1	CDK12	-0.235395	0.0467929	2.98457e-07	353	6	-0.0936461	0.0488822	0.0548608	418	6	0.00108042	0.756895	ERBB3;EGFR;ERBB2	1	1
1549	Sapitinib	GDSC2	GRB2	CDK12	-0.235395	0.0467929	2.98457e-07	353	6	-0.0333783	0.0486533	0.492564	418	6	0.00108042	0.995702	ERBB3;EGFR;ERBB2	1	1
1549	Sapitinib	GDSC2	SHC1	PGAP3	-0.273109	0.0546073	3.51516e-07	353	6	-0.0866844	0.05566	0.118841	418	6	0.00108042	0.905605	ERBB3;EGFR;ERBB2	1	1
1549	Sapitinib	GDSC2	EGFR	PGAP3	-0.273109	0.0546073	3.51516e-07	353	6	0.0565592	0.0524599	0.280635	418	6	0.00108042	0.967104	ERBB3;EGFR;ERBB2	T	T
1549	Sapitinib	GDSC2	ERBB2	PGAP3	-0.273109	0.0546073	3.51516e-07	353	6	-0.618479	0.0582243	1.91148e-30	418	6	0.00108042	7.34389e-27	ERBB3;EGFR;ERBB2	T	T
1549	Sapitinib	GDSC2	GAB1	PGAP3	-0.273109	0.0546073	3.51516e-07	353	6	-0.0811739	0.0551241	0.140352	418	6	0.00108042	0.854275	ERBB3;EGFR;ERBB2	1	1
1549	Sapitinib	GDSC2	GRB2	PGAP3	-0.273109	0.0546073	3.51516e-07	353	6	0.0102341	0.0556167	0.854001	418	6	0.00108042	0.995702	ERBB3;EGFR;ERBB2	1	1
1720	AZD5991	GDSC2	MARCH5	BCL2L1	0.32749	0.0622037	7.40524e-08	329	6	0.240783	0.0720578	0.000767733	418	6	0.00113804	0.393284	MCL1	No link; Gene not in network	-
1720	AZD5991	GDSC2	MCL1	BCL2L1	0.32749	0.0622037	7.40524e-08	329	6	0.443444	0.0708347	1.40861e-10	418	6	0.00113804	2.16475e-06	MCL1	T	T
1799	Ibrutinib	GDSC2	ERBB2	TCAP	-0.247559	0.0496603	3.71634e-07	330	6	-0.507373	0.0528147	1.75878e-24	418	6	0.00114225	5.40579e-21	BTK	No link; Drug target(s) not in CRISPR screen	-
1799	Ibrutinib	GDSC2	EGFR	TCAP	-0.247559	0.0496603	3.71634e-07	330	6	0.0497087	0.0478853	0.298922	418	6	0.00114225	0.969552	BTK	No link; Drug target(s) not in CRISPR screen	-
1799	Ibrutinib	GDSC2	GRB2	TCAP	-0.247559	0.0496603	3.71634e-07	330	6	-0.0167159	0.0508469	0.742329	418	6	0.00114225	0.995702	BTK	No link; Drug target(s) not in CRISPR screen	-
1799	Ibrutinib	GDSC2	SHC1	TCAP	-0.247559	0.0496603	3.71634e-07	330	6	-0.120474	0.0517503	0.0195123	418	6	0.00114225	0.847777	BTK	No link; Drug target(s) not in CRISPR screen	-
1799	Ibrutinib	GDSC2	HAP1	TCAP	-0.247559	0.0496603	3.71634e-07	330	6	-0.145022	0.0474316	0.00210638	418	6	0.00114225	0.372519	BTK	No link; Drug target(s) not in CRISPR screen	-
1799	Ibrutinib	GDSC2	ERBB3	TCAP	-0.247559	0.0496603	3.71634e-07	330	6	-0.261043	0.0519183	3.28038e-07	418	6	0.00114225	0.00126032	BTK	No link; Drug target(s) not in CRISPR screen	-
1427	AZD5582	GDSC1	TRAF2	BLOC1S5	-0.278839	0.0557783	3.7764e-07	400	6	-0.158569	0.056026	0.00445548	418	6	0.00116071	0.515638	BIRC2;XIAP;BIRC3	1	1
1427	AZD5582	GDSC1	RNF31	BLOC1S5	-0.278839	0.0557783	3.7764e-07	400	6	-0.215783	0.0561211	0.000104621	418	6	0.00116071	0.14088	BIRC2;XIAP;BIRC3	1	1
1427	AZD5582	GDSC1	MAP3K7	BLOC1S5	-0.278839	0.0557783	3.7764e-07	400	6	-0.190924	0.0558792	0.000579654	418	6	0.00116071	0.220697	BIRC2;XIAP;BIRC3	1	1
1427	AZD5582	GDSC1	TRAF2	SMIM13	-0.267137	0.0539819	4.98226e-07	400	6	-0.0837051	0.0546831	0.125305	418	6	0.00127612	0.814116	BIRC2;XIAP;BIRC3	1	1
1427	AZD5582	GDSC1	RNF31	SMIM13	-0.267137	0.0539819	4.98226e-07	400	6	-0.10066	0.0548761	0.0660582	418	6	0.00127612	0.90675	BIRC2;XIAP;BIRC3	1	1
1427	AZD5582	GDSC1	MAP3K7	SMIM13	-0.267137	0.0539819	4.98226e-07	400	6	-0.117639	0.0543911	0.030088	418	6	0.00127612	0.81515	BIRC2;XIAP;BIRC3	1	1
277	Linifanib	GDSC1	PTPRC	AZU1	-0.294529	0.058079	2.5332e-07	402	6	0.136989	0.0542073	0.0111847	418	6	0.00129767	0.672322	FLT3;FLT4;KDR;KIT;CSF1R;FLT1	3	3
277	Linifanib	GDSC1	WSB1	AZU1	-0.294529	0.058079	2.5332e-07	402	6	-0.168988	0.0614661	0.0057478	418	6	0.00129767	0.609188	FLT3;FLT4;KDR;KIT;CSF1R;FLT1	3	3
277	Linifanib	GDSC1	PCDHB12	AZU1	-0.294529	0.058079	2.5332e-07	402	6	-0.0566281	0.0546431	0.299738	418	6	0.00129767	0.927333	FLT3;FLT4;KDR;KIT;CSF1R;FLT1	No link; Gene not in network	-
277	Linifanib	GDSC1	FLT3	AZU1	-0.294529	0.058079	2.5332e-07	402	6	-0.241473	0.0574655	2.16205e-05	418	6	0.00129767	0.0221509	FLT3;FLT4;KDR;KIT;CSF1R;FLT1	T	T
277	Linifanib	GDSC1	GAB2	AZU1	-0.294529	0.058079	2.5332e-07	402	6	-0.157503	0.0660447	0.0167125	418	6	0.00129767	0.685913	FLT3;FLT4;KDR;KIT;CSF1R;FLT1	2	2
277	Linifanib	GDSC1	SPTSSA	AZU1	-0.294529	0.058079	2.5332e-07	402	6	-0.214402	0.0642837	0.000785764	418	6	0.00129767	0.402521	FLT3;FLT4;KDR;KIT;CSF1R;FLT1	5+	5+
277	Linifanib	GDSC1	MEF2D	AZU1	-0.294529	0.058079	2.5332e-07	402	6	-0.307822	0.0677786	4.24203e-06	418	6	0.00129767	0.0162979	FLT3;FLT4;KDR;KIT;CSF1R;FLT1	3	3
277	Linifanib	GDSC1	STAT5B	AZU1	-0.294529	0.058079	2.5332e-07	402	6	-0.133659	0.0748755	0.0736955	418	6	0.00129767	0.80039	FLT3;FLT4;KDR;KIT;CSF1R;FLT1	1	1
277	Linifanib	GDSC1	SIK3	AZU1	-0.294529	0.058079	2.5332e-07	402	6	-0.128007	0.0643704	0.0462252	418	6	0.00129767	0.814501	FLT3;FLT4;KDR;KIT;CSF1R;FLT1	3	3
277	Linifanib	GDSC1	CAMSAP1	AZU1	-0.294529	0.058079	2.5332e-07	402	6	0.0109968	0.0536666	0.837638	418	6	0.00129767	0.992005	FLT3;FLT4;KDR;KIT;CSF1R;FLT1	No link; Gene not in network	-
1410	AZD9291	GDSC1	MIEN1	MED1	-0.227517	0.0465136	6.80542e-07	401	6	-0.268123	0.0503539	6.00862e-08	418	6	0.00130732	0.000115426	EGFR	No link; Gene not in network	-
1410	AZD9291	GDSC1	EGFR	MED1	-0.227517	0.0465136	6.80542e-07	401	6	-0.00824857	0.0449988	0.854555	418	6	0.00130732	0.993582	EGFR	T	T
1410	AZD9291	GDSC1	SHC1	MED1	-0.227517	0.0465136	6.80542e-07	401	6	-0.109816	0.0496333	0.0264815	418	6	0.00130732	0.848469	EGFR	1	1
1410	AZD9291	GDSC1	CDC37	MED1	-0.227517	0.0465136	6.80542e-07	401	6	-0.0951701	0.0478543	0.0462093	418	6	0.00130732	0.713762	EGFR	1	1
1410	AZD9291	GDSC1	ERBB2	MED1	-0.227517	0.0465136	6.80542e-07	401	6	-0.390402	0.049389	1.9248e-16	418	6	0.00130732	4.93006e-13	EGFR	1	1
1410	AZD9291	GDSC1	GRB2	MED1	-0.227517	0.0465136	6.80542e-07	401	6	-0.0111401	0.0478576	0.81593	418	6	0.00130732	0.995702	EGFR	1	1
1617	AZD5582	GDSC2	RNF31	BLOC1S5	-0.275384	0.0556057	4.45623e-07	330	6	-0.215783	0.0561211	0.000104621	418	6	0.00136967	0.14088	BIRC2;XIAP;BIRC3	1	1
1617	AZD5582	GDSC2	ATG9A	BLOC1S5	-0.275384	0.0556057	4.45623e-07	330	6	-0.0694683	0.0579516	0.230232	418	6	0.00136967	0.945285	BIRC2;XIAP;BIRC3	3	3
1617	AZD5582	GDSC2	TRAF2	BLOC1S5	-0.275384	0.0556057	4.45623e-07	330	6	-0.158569	0.056026	0.00445548	418	6	0.00136967	0.515638	BIRC2;XIAP;BIRC3	1	1
1617	AZD5582	GDSC2	MAP3K7	BLOC1S5	-0.275384	0.0556057	4.45623e-07	330	6	-0.190924	0.0558792	0.000579654	418	6	0.00136967	0.220697	BIRC2;XIAP;BIRC3	1	1
1047	Nutlin-3a (-)	GDSC1	MDM4	GDF15	-0.327638	0.0689132	1.35418e-06	360	6	-0.255279	0.0669998	0.00012111	418	6	0.00138741	0.0641799	MDM2	1	1
1047	Nutlin-3a (-)	GDSC1	PPM1D	GDF15	-0.327638	0.0689132	1.35418e-06	360	6	-0.225005	0.0678724	0.000846181	418	6	0.00138741	0.191237	MDM2	1	1
1047	Nutlin-3a (-)	GDSC1	USP7	GDF15	-0.327638	0.0689132	1.35418e-06	360	6	-0.170313	0.0707593	0.0157205	418	6	0.00138741	0.766441	MDM2	1	1
1047	Nutlin-3a (-)	GDSC1	TP53	GDF15	-0.327638	0.0689132	1.35418e-06	360	6	0.355178	0.0649035	2.48373e-08	418	6	0.00138741	2.24529e-05	MDM2	1	1
1047	Nutlin-3a (-)	GDSC1	USP28	GDF15	-0.327638	0.0689132	1.35418e-06	360	6	0.306566	0.0698456	8.95093e-06	418	6	0.00138741	0.00723989	MDM2	3	3
1047	Nutlin-3a (-)	GDSC1	MDM2	GDF15	-0.327638	0.0689132	1.35418e-06	360	6	-0.318673	0.0676879	1.82174e-06	418	6	0.00138741	0.00134774	MDM2	T	T
1047	Nutlin-3a (-)	GDSC1	TP53BP1	GDF15	-0.327638	0.0689132	1.35418e-06	360	6	0.234445	0.0675521	0.000472311	418	6	0.00138741	0.183796	MDM2	2	2
2020	Poziotinib	GDSC2	HAP1	MSL1	-0.238127	0.0499168	1.20775e-06	336	6	-0.116882	0.0487791	0.0161975	418	6	0.00142775	0.520636	EGFR;ERBB2	No link; Gene not in network	-
2020	Poziotinib	GDSC2	ERBB2	MSL1	-0.238127	0.0499168	1.20775e-06	336	6	-0.163454	0.0528411	0.00186299	418	6	0.00142775	0.300962	EGFR;ERBB2	T	T
2020	Poziotinib	GDSC2	EGFR	MSL1	-0.238127	0.0499168	1.20775e-06	336	6	0.0268471	0.0481782	0.577288	418	6	0.00142775	0.980625	EGFR;ERBB2	T	T
2020	Poziotinib	GDSC2	SHC1	MSL1	-0.238127	0.0499168	1.20775e-06	336	6	-0.0216594	0.0526928	0.681006	418	6	0.00142775	0.983735	EGFR;ERBB2	1	1
2020	Poziotinib	GDSC2	MIEN1	MSL1	-0.238127	0.0499168	1.20775e-06	336	6	-0.0779143	0.0535139	0.144892	418	6	0.00142775	0.929583	EGFR;ERBB2	No link; Gene not in network	-
2020	Poziotinib	GDSC2	ERBB3	MSL1	-0.238127	0.0499168	1.20775e-06	336	6	-0.0835914	0.0522391	0.109017	418	6	0.00142775	0.935166	EGFR;ERBB2	1	1
2020	Poziotinib	GDSC2	GRB2	MSL1	-0.238127	0.0499168	1.20775e-06	336	6	0.0444268	0.0512274	0.385592	418	6	0.00142775	0.995702	EGFR;ERBB2	1	1
2020	Poziotinib	GDSC2	PGAP3	MSL1	-0.238127	0.0499168	1.20775e-06	336	6	-0.0525853	0.0484434	0.277362	418	6	0.00142775	0.879256	EGFR;ERBB2	No link; Gene not in network	-
1936	Savolitinib	GDSC2	GAB1	CAPZA2	-0.240727	0.0461169	9.82237e-08	338	6	-0.211502	0.053418	6.40771e-05	418	6	0.0015095	0.075749	MET	1	1
1936	Savolitinib	GDSC2	PTPN11	CAPZA2	-0.240727	0.0461169	9.82237e-08	338	6	-0.164051	0.0560289	0.00324884	418	6	0.0015095	0.748877	MET	1	1
1936	Savolitinib	GDSC2	TSHZ1	CAPZA2	-0.240727	0.0461169	9.82237e-08	338	6	-0.127774	0.0463775	0.00564507	418	6	0.0015095	0.355654	MET	No link; Gene not in network	-
1936	Savolitinib	GDSC2	MET	CAPZA2	-0.240727	0.0461169	9.82237e-08	338	6	-0.285214	0.0549011	1.27793e-07	418	6	0.0015095	0.00171106	MET	T	T
1936	Savolitinib	GDSC2	CAV1	CAPZA2	-0.240727	0.0461169	9.82237e-08	338	6	-0.150285	0.0491046	0.00208496	418	6	0.0015095	0.541372	MET	2	2
1917	AZD6738	GDSC2	RAD1	JOSD1	-0.200853	0.0385005	9.99882e-08	338	6	0.0569736	0.0489785	0.244352	418	6	0.00153662	0.924226	ATR	1	1
1917	AZD6738	GDSC2	ATRIP	JOSD1	-0.200853	0.0385005	9.99882e-08	338	6	-0.0996362	0.0515715	0.0528265	418	6	0.00153662	0.777249	ATR	1	1
1917	AZD6738	GDSC2	HUS1	JOSD1	-0.200853	0.0385005	9.99882e-08	338	6	0.0536941	0.0500527	0.283051	418	6	0.00153662	0.933103	ATR	1	1
1917	AZD6738	GDSC2	RAD9A	JOSD1	-0.200853	0.0385005	9.99882e-08	338	6	0.0283896	0.0430293	0.509289	418	6	0.00153662	0.945702	ATR	1	1
1917	AZD6738	GDSC2	RAD17	JOSD1	-0.200853	0.0385005	9.99882e-08	338	6	-0.0568196	0.0525949	0.279661	418	6	0.00153662	0.916605	ATR	1	1
1047	Nutlin-3a (-)	GDSC2	PPM1D	FAS	-0.206447	0.0442334	2.098e-06	344	6	-0.114158	0.0581953	0.0492787	418	6	0.00169695	0.834968	MDM2	1	1
1047	Nutlin-3a (-)	GDSC2	MDM4	FAS	-0.206447	0.0442334	2.098e-06	344	6	-0.133566	0.0574766	0.0197323	418	6	0.00169695	0.78251	MDM2	1	1
1047	Nutlin-3a (-)	GDSC2	TP53BP1	FAS	-0.206447	0.0442334	2.098e-06	344	6	0.144588	0.0586895	0.0134123	418	6	0.00169695	0.604007	MDM2	2	2
1047	Nutlin-3a (-)	GDSC2	UBE3B	FAS	-0.206447	0.0442334	2.098e-06	344	6	-0.0133515	0.0484692	0.782951	418	6	0.00169695	0.986117	MDM2	2	2
1047	Nutlin-3a (-)	GDSC2	TP53	FAS	-0.206447	0.0442334	2.098e-06	344	6	0.210741	0.0545904	9.80033e-05	418	6	0.00169695	0.0470661	MDM2	1	1
1047	Nutlin-3a (-)	GDSC2	LTA4H	FAS	-0.206447	0.0442334	2.098e-06	344	6	-0.0280266	0.0477371	0.557053	418	6	0.00169695	0.999992	MDM2	4	4
1047	Nutlin-3a (-)	GDSC2	USP28	FAS	-0.206447	0.0442334	2.098e-06	344	6	0.221668	0.0602224	0.000206291	418	6	0.00169695	0.102267	MDM2	3	3
1047	Nutlin-3a (-)	GDSC2	MDM2	FAS	-0.206447	0.0442334	2.098e-06	344	6	-0.126321	0.0571934	0.0267502	418	6	0.00169695	0.844957	MDM2	T	T
1428	IAP_5620	GDSC2	MAP3K7	SNRNP48	-0.255724	0.0518087	4.87494e-07	329	6	-0.119911	0.0520574	0.0208439	418	6	0.00187295	0.775351	BIRC2;XIAP;BIRC3	1	1
1428	IAP_5620	GDSC2	BIRC2	SNRNP48	-0.255724	0.0518087	4.87494e-07	329	6	-0.0774444	0.0532785	0.145553	418	6	0.00187295	0.963868	BIRC2;XIAP;BIRC3	T	T
1428	IAP_5620	GDSC2	RNF31	SNRNP48	-0.255724	0.0518087	4.87494e-07	329	6	-0.113027	0.0528757	0.032075	418	6	0.00187295	0.866663	BIRC2;XIAP;BIRC3	1	1
1428	IAP_5620	GDSC2	PDE10A	SNRNP48	-0.255724	0.0518087	4.87494e-07	329	6	-0.141872	0.0497265	0.00414275	418	6	0.00187295	0.645911	BIRC2;XIAP;BIRC3	4	4
1428	IAP_5620	GDSC2	SPDEF	SNRNP48	-0.255724	0.0518087	4.87494e-07	329	6	-0.0325375	0.0404959	0.42152	418	6	0.00187295	0.999621	BIRC2;XIAP;BIRC3	3	3
1428	IAP_5620	GDSC2	TRAF2	SNRNP48	-0.255724	0.0518087	4.87494e-07	329	6	-0.0668584	0.0525551	0.202879	418	6	0.00187295	0.862249	BIRC2;XIAP;BIRC3	1	1
1799	Ibrutinib	GDSC2	ERBB2	CDK12	-0.232171	0.0477516	7.31966e-07	330	6	-0.393309	0.0505273	5.92974e-16	418	6	0.00187481	1.30183e-12	BTK	No link; Drug target(s) not in CRISPR screen	-
1799	Ibrutinib	GDSC2	EGFR	CDK12	-0.232171	0.0477516	7.31966e-07	330	6	-0.0313428	0.0458007	0.493646	418	6	0.00187481	0.976216	BTK	No link; Drug target(s) not in CRISPR screen	-
1799	Ibrutinib	GDSC2	GRB2	CDK12	-0.232171	0.0477516	7.31966e-07	330	6	-0.0333783	0.0486533	0.492564	418	6	0.00187481	0.995702	BTK	No link; Drug target(s) not in CRISPR screen	-
1799	Ibrutinib	GDSC2	SHC1	CDK12	-0.232171	0.0477516	7.31966e-07	330	6	-0.115933	0.0500042	0.0200206	418	6	0.00187481	0.847777	BTK	No link; Drug target(s) not in CRISPR screen	-
1799	Ibrutinib	GDSC2	HAP1	CDK12	-0.232171	0.0477516	7.31966e-07	330	6	-0.126903	0.0473601	0.00712064	418	6	0.00187481	0.500236	BTK	No link; Drug target(s) not in CRISPR screen	-
1799	Ibrutinib	GDSC2	ERBB3	CDK12	-0.232171	0.0477516	7.31966e-07	330	6	-0.148825	0.0496589	0.00258486	418	6	0.00187481	0.369743	BTK	No link; Drug target(s) not in CRISPR screen	-
277	Linifanib	GDSC1	PTPRC	TLDC1	0.312937	0.0632175	4.95122e-07	402	6	-0.16563	0.0627082	0.00799218	418	6	0.00190226	0.583957	FLT3;FLT4;KDR;KIT;CSF1R;FLT1	3	3
277	Linifanib	GDSC1	WSB1	TLDC1	0.312937	0.0632175	4.95122e-07	402	6	0.00218461	0.0687801	0.974662	418	6	0.00190226	0.999226	FLT3;FLT4;KDR;KIT;CSF1R;FLT1	3	3
277	Linifanib	GDSC1	PCDHB12	TLDC1	0.312937	0.0632175	4.95122e-07	402	6	0.0518065	0.0640438	0.418377	418	6	0.00190226	0.947416	FLT3;FLT4;KDR;KIT;CSF1R;FLT1	No link; Gene not in network	-
277	Linifanib	GDSC1	FLT3	TLDC1	0.312937	0.0632175	4.95122e-07	402	6	0.00936755	0.0657558	0.886716	418	6	0.00190226	0.997993	FLT3;FLT4;KDR;KIT;CSF1R;FLT1	T	T
277	Linifanib	GDSC1	GAB2	TLDC1	0.312937	0.0632175	4.95122e-07	402	6	0.0454253	0.0711326	0.522981	418	6	0.00190226	0.981007	FLT3;FLT4;KDR;KIT;CSF1R;FLT1	2	2
277	Linifanib	GDSC1	SPTSSA	TLDC1	0.312937	0.0632175	4.95122e-07	402	6	0.101052	0.0695063	0.145476	418	6	0.00190226	0.87579	FLT3;FLT4;KDR;KIT;CSF1R;FLT1	5+	5+
277	Linifanib	GDSC1	MEF2D	TLDC1	0.312937	0.0632175	4.95122e-07	402	6	-0.020536	0.0710128	0.772427	418	6	0.00190226	0.999447	FLT3;FLT4;KDR;KIT;CSF1R;FLT1	3	3
277	Linifanib	GDSC1	STAT5B	TLDC1	0.312937	0.0632175	4.95122e-07	402	6	0.0444485	0.0781271	0.569332	418	6	0.00190226	0.980335	FLT3;FLT4;KDR;KIT;CSF1R;FLT1	1	1
277	Linifanib	GDSC1	SIK3	TLDC1	0.312937	0.0632175	4.95122e-07	402	6	0.0884424	0.0679641	0.192701	418	6	0.00190226	0.916362	FLT3;FLT4;KDR;KIT;CSF1R;FLT1	3	3
277	Linifanib	GDSC1	CAMSAP1	TLDC1	0.312937	0.0632175	4.95122e-07	402	6	-0.174465	0.0627096	0.00518797	418	6	0.00190226	0.812174	FLT3;FLT4;KDR;KIT;CSF1R;FLT1	No link; Gene not in network	-
1047	Nutlin-3a (-)	GDSC2	PPM1D	PPM1D	-0.201748	0.0435372	2.49198e-06	344	6	-0.366347	0.0604076	5.47844e-10	418	6	0.00191484	8.41927e-06	MDM2	1	1
1047	Nutlin-3a (-)	GDSC2	MDM4	PPM1D	-0.201748	0.0435372	2.49198e-06	344	6	-0.293397	0.0596913	6.08261e-07	418	6	0.00191484	0.00103864	MDM2	1	1
1047	Nutlin-3a (-)	GDSC2	TP53BP1	PPM1D	-0.201748	0.0435372	2.49198e-06	344	6	0.201974	0.0618322	0.00101035	418	6	0.00191484	0.294814	MDM2	2	2
1047	Nutlin-3a (-)	GDSC2	UBE3B	PPM1D	-0.201748	0.0435372	2.49198e-06	344	6	0.01459	0.050288	0.771706	418	6	0.00191484	0.985342	MDM2	2	2
1047	Nutlin-3a (-)	GDSC2	TP53	PPM1D	-0.201748	0.0435372	2.49198e-06	344	6	0.193179	0.0561369	0.000528334	418	6	0.00191484	0.198035	MDM2	1	1
1047	Nutlin-3a (-)	GDSC2	LTA4H	PPM1D	-0.201748	0.0435372	2.49198e-06	344	6	-0.11794	0.0495284	0.0168759	418	6	0.00191484	0.999992	MDM2	4	4
1047	Nutlin-3a (-)	GDSC2	USP28	PPM1D	-0.201748	0.0435372	2.49198e-06	344	6	0.197246	0.0628769	0.00160101	418	6	0.00191484	0.394097	MDM2	3	3
1047	Nutlin-3a (-)	GDSC2	MDM2	PPM1D	-0.201748	0.0435372	2.49198e-06	344	6	-0.326963	0.0588283	1.47078e-08	418	6	0.00191484	1.73868e-05	MDM2	T	T
1403	AZD6094	GDSC1	CAV1	SBF1	0.236038	0.0482305	6.71264e-07	401	6	-0.0692692	0.0491552	0.158282	418	6	0.0020632	0.881216	MET	2	2
1403	AZD6094	GDSC1	GAB1	SBF1	0.236038	0.0482305	6.71264e-07	401	6	0.281558	0.0501782	1.05674e-08	418	6	0.0020632	8.11999e-05	MET	1	1
1403	AZD6094	GDSC1	MET	SBF1	0.236038	0.0482305	6.71264e-07	401	6	0.0210327	0.0506113	0.67769	418	6	0.0020632	0.983897	MET	T	T
1411	EGFRM_5104	GDSC1	ERBB2	GRB7	-0.440792	0.0913577	9.73864e-07	403	6	-0.698603	0.101976	1.71832e-12	418	6	0.00213805	3.30089e-09	EGFR	1	1
1411	EGFRM_5104	GDSC1	MIEN1	GRB7	-0.440792	0.0913577	9.73864e-07	403	6	-0.311687	0.0886288	0.000395299	418	6	0.00213805	0.164188	EGFR	No link; Gene not in network	-
1411	EGFRM_5104	GDSC1	RECK	GRB7	-0.440792	0.0913577	9.73864e-07	403	6	0.0867848	0.064239	0.176233	418	6	0.00213805	0.997769	EGFR	3	3
1411	EGFRM_5104	GDSC1	EGFR	GRB7	-0.440792	0.0913577	9.73864e-07	403	6	-0.0467777	0.0895115	0.601201	418	6	0.00213805	0.984417	EGFR	T	T
1411	EGFRM_5104	GDSC1	SHC1	GRB7	-0.440792	0.0913577	9.73864e-07	403	6	-0.131342	0.086304	0.127517	418	6	0.00213805	0.905605	EGFR	1	1
1411	EGFRM_5104	GDSC1	CDC37	GRB7	-0.440792	0.0913577	9.73864e-07	403	6	-0.0702662	0.0927581	0.448582	418	6	0.00213805	0.923321	EGFR	1	1
1411	EGFRM_5104	GDSC1	ERBB3	GRB7	-0.440792	0.0913577	9.73864e-07	403	6	-0.388993	0.0970124	5.14144e-05	418	6	0.00213805	0.0564383	EGFR	1	1
1411	EGFRM_5104	GDSC1	GRB2	GRB7	-0.440792	0.0913577	9.73864e-07	403	6	-0.147788	0.0942013	0.116144	418	6	0.00213805	0.987513	EGFR	1	1
1032	Afatinib	GDSC1	SHC1	STARD3	-0.229775	0.0470895	6.98326e-07	366	6	-0.0990429	0.0499647	0.0469292	418	6	0.00214638	0.875039	EGFR;ERBB2	1	1
1032	Afatinib	GDSC1	GAB1	STARD3	-0.229775	0.0470895	6.98326e-07	366	6	-0.116464	0.0488819	0.016816	418	6	0.00214638	0.597808	EGFR;ERBB2	1	1
1032	Afatinib	GDSC1	GRB2	STARD3	-0.229775	0.0470895	6.98326e-07	366	6	-0.0730566	0.0486507	0.132662	418	6	0.00214638	0.987513	EGFR;ERBB2	1	1
1032	Afatinib	GDSC1	EGFR	STARD3	-0.229775	0.0470895	6.98326e-07	366	6	0.00226021	0.045788	0.96063	418	6	0.00214638	0.997967	EGFR;ERBB2	T	T
1032	Afatinib	GDSC1	ERBB2	STARD3	-0.229775	0.0470895	6.98326e-07	366	6	-0.577318	0.0504211	4.36914e-36	418	6	0.00214638	2.23816e-32	EGFR;ERBB2	T	T
1032	Afatinib	GDSC1	TP63	STARD3	-0.229775	0.0470895	6.98326e-07	366	6	-0.0948548	0.0419936	0.023468	418	6	0.00214638	0.998748	EGFR;ERBB2	2	2
1032	Afatinib	GDSC1	ITGA3	STARD3	-0.229775	0.0470895	6.98326e-07	366	6	0.0235699	0.0481025	0.624089	418	6	0.00214638	0.99964	EGFR;ERBB2	1	1
1032	Afatinib	GDSC1	CBLC	STARD3	-0.229775	0.0470895	6.98326e-07	366	6	0.0344456	0.0490469	0.482363	418	6	0.00214638	0.937177	EGFR;ERBB2	1	1
1032	Afatinib	GDSC1	PHLDA3	STARD3	-0.229775	0.0470895	6.98326e-07	366	6	0.072806	0.0488067	0.135251	418	6	0.00214638	0.961488	EGFR;ERBB2	No link; Gene not in network	-
1032	Afatinib	GDSC1	MIEN1	STARD3	-0.229775	0.0470895	6.98326e-07	366	6	-0.386749	0.0507312	2.56331e-15	418	6	0.00214638	1.96965e-11	EGFR;ERBB2	No link; Gene not in network	-
2021	EGF816	GDSC2	ERBB2	CASC3	-0.202315	0.0424799	1.25933e-06	336	6	-0.164947	0.0492997	0.000755694	418	6	0.00215037	0.196839	EGFR	1	1
2021	EGF816	GDSC2	MIEN1	CASC3	-0.202315	0.0424799	1.25933e-06	336	6	-0.0823984	0.0509037	0.104963	418	6	0.00215037	0.914584	EGFR	No link; Gene not in network	-
2021	EGF816	GDSC2	SHC1	CASC3	-0.202315	0.0424799	1.25933e-06	336	6	-0.0947421	0.0501862	0.0585103	418	6	0.00215037	0.898734	EGFR	1	1
2021	EGF816	GDSC2	EGFR	CASC3	-0.202315	0.0424799	1.25933e-06	336	6	-0.0455159	0.0451814	0.313447	418	6	0.00215037	0.970487	EGFR	T	T
2075	EGFR_8897	GDSC2	MIEN1	GRB7	-0.45721	0.0939313	7.13769e-07	333	6	-0.311687	0.0886288	0.000395299	418	6	0.00217344	0.164188	EGFR	No link; Gene not in network	-
2075	EGFR_8897	GDSC2	ERBB3	GRB7	-0.45721	0.0939313	7.13769e-07	333	6	-0.388993	0.0970124	5.14144e-05	418	6	0.00217344	0.0564383	EGFR	1	1
2075	EGFR_8897	GDSC2	SHC1	GRB7	-0.45721	0.0939313	7.13769e-07	333	6	-0.131342	0.086304	0.127517	418	6	0.00217344	0.905605	EGFR	1	1
2075	EGFR_8897	GDSC2	GRB2	GRB7	-0.45721	0.0939313	7.13769e-07	333	6	-0.147788	0.0942013	0.116144	418	6	0.00217344	0.987513	EGFR	1	1
2075	EGFR_8897	GDSC2	EGFR	GRB7	-0.45721	0.0939313	7.13769e-07	333	6	-0.0467777	0.0895115	0.601201	418	6	0.00217344	0.984417	EGFR	T	T
2075	EGFR_8897	GDSC2	ERCC8	GRB7	-0.45721	0.0939313	7.13769e-07	333	6	-0.104972	0.0864623	0.224308	418	6	0.00217344	0.87633	EGFR	2	2
2075	EGFR_8897	GDSC2	ERBB2	GRB7	-0.45721	0.0939313	7.13769e-07	333	6	-0.698603	0.101976	1.71832e-12	418	6	0.00217344	3.30089e-09	EGFR	1	1
2075	EGFR_8897	GDSC2	MIEN1	TCAP	-0.242385	0.0501254	8.48559e-07	333	6	-0.321858	0.0525936	3.75518e-10	418	6	0.00217344	1.15419e-06	EGFR	No link; Gene not in network	-
2075	EGFR_8897	GDSC2	ERBB3	TCAP	-0.242385	0.0501254	8.48559e-07	333	6	-0.261043	0.0519183	3.28038e-07	418	6	0.00217344	0.00126032	EGFR	1	1
2075	EGFR_8897	GDSC2	SHC1	TCAP	-0.242385	0.0501254	8.48559e-07	333	6	-0.120474	0.0517503	0.0195123	418	6	0.00217344	0.847777	EGFR	1	1
2075	EGFR_8897	GDSC2	GRB2	TCAP	-0.242385	0.0501254	8.48559e-07	333	6	-0.0167159	0.0508469	0.742329	418	6	0.00217344	0.995702	EGFR	1	1
2075	EGFR_8897	GDSC2	EGFR	TCAP	-0.242385	0.0501254	8.48559e-07	333	6	0.0497087	0.0478853	0.298922	418	6	0.00217344	0.969552	EGFR	T	T
2075	EGFR_8897	GDSC2	ERCC8	TCAP	-0.242385	0.0501254	8.48559e-07	333	6	-0.0282442	0.0526881	0.591851	418	6	0.00217344	0.961373	EGFR	2	2
2075	EGFR_8897	GDSC2	ERBB2	TCAP	-0.242385	0.0501254	8.48559e-07	333	6	-0.507373	0.0528147	1.75878e-24	418	6	0.00217344	5.40579e-21	EGFR	1	1
1394	AZD6738	GDSC1	RAD9A	CWF19L2	0.237801	0.0474568	3.54879e-07	403	6	0.106931	0.0434676	0.0135497	418	6	0.00240117	0.620691	ATR	1	1
1394	AZD6738	GDSC1	RAD17	CWF19L2	0.237801	0.0474568	3.54879e-07	403	6	0.0986836	0.0531037	0.0625784	418	6	0.00240117	0.896494	ATR	1	1
1394	AZD6738	GDSC1	RAD1	CWF19L2	0.237801	0.0474568	3.54879e-07	403	6	0.14008	0.0493901	0.00437209	418	6	0.00240117	0.520854	ATR	1	1
1394	AZD6738	GDSC1	HUS1	CWF19L2	0.237801	0.0474568	3.54879e-07	403	6	0.117069	0.0505628	0.0201904	418	6	0.00240117	0.740386	ATR	1	1
1394	AZD6738	GDSC1	ATR	CWF19L2	0.237801	0.0474568	3.54879e-07	403	6	0.0613873	0.0517245	0.234907	418	6	0.00240117	0.949168	ATR	T	T
1394	AZD6738	GDSC1	RAD9A	ZW10	0.238194	0.0480194	4.68734e-07	403	6	0.150716	0.0448131	0.000708391	418	6	0.00240117	0.497032	ATR	1	1
1394	AZD6738	GDSC1	RAD17	ZW10	0.238194	0.0480194	4.68734e-07	403	6	0.153449	0.0540656	0.00434426	418	6	0.00240117	0.761234	ATR	1	1
1394	AZD6738	GDSC1	RAD1	ZW10	0.238194	0.0480194	4.68734e-07	403	6	0.177973	0.0488923	0.000243069	418	6	0.00240117	0.196605	ATR	1	1
1394	AZD6738	GDSC1	HUS1	ZW10	0.238194	0.0480194	4.68734e-07	403	6	0.143055	0.0519586	0.00567754	418	6	0.00240117	0.640617	ATR	1	1
1394	AZD6738	GDSC1	ATR	ZW10	0.238194	0.0480194	4.68734e-07	403	6	0.0882887	0.0522879	0.0907607	418	6	0.00240117	0.911586	ATR	T	T
2127	Mcl1_6386	GDSC2	MCL1	BCL2L1	0.318842	0.0620436	1.56695e-07	336	6	0.443444	0.0708347	1.40861e-10	418	6	0.00240809	2.16475e-06	MCL1	T	T
2127	Mcl1_6386	GDSC2	MARCH5	BCL2L1	0.318842	0.0620436	1.56695e-07	336	6	0.240783	0.0720578	0.000767733	418	6	0.00240809	0.393284	MCL1	No link; Gene not in network	-
1428	IAP_5620	GDSC2	MAP3K7	TNF	-0.300603	0.0624837	9.637e-07	329	6	-0.297232	0.0631613	1.84134e-06	418	6	0.00243442	0.0141488	BIRC2;XIAP;BIRC3	1	1
1428	IAP_5620	GDSC2	BIRC2	TNF	-0.300603	0.0624837	9.637e-07	329	6	-0.120052	0.0631312	0.0566809	418	6	0.00243442	0.941484	BIRC2;XIAP;BIRC3	T	T
1428	IAP_5620	GDSC2	RNF31	TNF	-0.300603	0.0624837	9.637e-07	329	6	-0.287313	0.0610136	1.81221e-06	418	6	0.00243442	0.0278501	BIRC2;XIAP;BIRC3	1	1
1428	IAP_5620	GDSC2	PDE10A	TNF	-0.300603	0.0624837	9.637e-07	329	6	0.0164184	0.049974	0.742488	418	6	0.00243442	0.972767	BIRC2;XIAP;BIRC3	4	4
1428	IAP_5620	GDSC2	SPDEF	TNF	-0.300603	0.0624837	9.637e-07	329	6	0.0229426	0.0548974	0.675975	418	6	0.00243442	0.999621	BIRC2;XIAP;BIRC3	3	3
1428	IAP_5620	GDSC2	TRAF2	TNF	-0.300603	0.0624837	9.637e-07	329	6	-0.125103	0.0618626	0.0426378	418	6	0.00243442	0.702563	BIRC2;XIAP;BIRC3	1	1
1428	IAP_5620	GDSC2	MAP3K7	WRNIP1	-0.242757	0.0505205	9.94227e-07	329	6	-0.205192	0.0510864	4.98893e-05	418	6	0.00243442	0.125261	BIRC2;XIAP;BIRC3	1	1
1428	IAP_5620	GDSC2	BIRC2	WRNIP1	-0.242757	0.0505205	9.94227e-07	329	6	-0.115921	0.0523504	0.0263598	418	6	0.00243442	0.883206	BIRC2;XIAP;BIRC3	T	T
1428	IAP_5620	GDSC2	RNF31	WRNIP1	-0.242757	0.0505205	9.94227e-07	329	6	-0.145917	0.0520028	0.00481295	418	6	0.00243442	0.621441	BIRC2;XIAP;BIRC3	1	1
1428	IAP_5620	GDSC2	PDE10A	WRNIP1	-0.242757	0.0505205	9.94227e-07	329	6	-0.0100181	0.0488687	0.837569	418	6	0.00243442	0.981534	BIRC2;XIAP;BIRC3	4	4
1428	IAP_5620	GDSC2	SPDEF	WRNIP1	-0.242757	0.0505205	9.94227e-07	329	6	0.00199043	0.0392427	0.959548	418	6	0.00243442	0.999621	BIRC2;XIAP;BIRC3	3	3
1428	IAP_5620	GDSC2	TRAF2	WRNIP1	-0.242757	0.0505205	9.94227e-07	329	6	-0.135246	0.0516538	0.00855992	418	6	0.00243442	0.590814	BIRC2;XIAP;BIRC3	1	1
1428	IAP_5620	GDSC2	MAP3K7	FBXO9	-0.235528	0.0492248	1.10886e-06	329	6	-0.128979	0.0494347	0.0087983	418	6	0.00243442	0.653199	BIRC2;XIAP;BIRC3	1	1
1428	IAP_5620	GDSC2	BIRC2	FBXO9	-0.235528	0.0492248	1.10886e-06	329	6	-0.0736598	0.0507055	0.145797	418	6	0.00243442	0.963868	BIRC2;XIAP;BIRC3	T	T
1428	IAP_5620	GDSC2	RNF31	FBXO9	-0.235528	0.0492248	1.10886e-06	329	6	-0.1196	0.0504668	0.0174116	418	6	0.00243442	0.79909	BIRC2;XIAP;BIRC3	1	1
1428	IAP_5620	GDSC2	PDE10A	FBXO9	-0.235528	0.0492248	1.10886e-06	329	6	-0.0469327	0.0486912	0.334835	418	6	0.00243442	0.903103	BIRC2;XIAP;BIRC3	4	4
1428	IAP_5620	GDSC2	SPDEF	FBXO9	-0.235528	0.0492248	1.10886e-06	329	6	-0.0661006	0.0385617	0.0859473	418	6	0.00243442	0.999621	BIRC2;XIAP;BIRC3	3	3
1428	IAP_5620	GDSC2	TRAF2	FBXO9	-0.235528	0.0492248	1.10886e-06	329	6	-0.0757595	0.0500512	0.12959	418	6	0.00243442	0.819475	BIRC2;XIAP;BIRC3	1	1
2075	EGFR_8897	GDSC2	MIEN1	CDK12	-0.232286	0.0485726	1.1299e-06	333	6	-0.264527	0.0507621	1.16524e-07	418	6	0.00248062	0.000179074	EGFR	No link; Gene not in network	-
2075	EGFR_8897	GDSC2	ERBB3	CDK12	-0.232286	0.0485726	1.1299e-06	333	6	-0.148825	0.0496589	0.00258486	418	6	0.00248062	0.369743	EGFR	1	1
2075	EGFR_8897	GDSC2	SHC1	CDK12	-0.232286	0.0485726	1.1299e-06	333	6	-0.115933	0.0500042	0.0200206	418	6	0.00248062	0.847777	EGFR	1	1
2075	EGFR_8897	GDSC2	GRB2	CDK12	-0.232286	0.0485726	1.1299e-06	333	6	-0.0333783	0.0486533	0.492564	418	6	0.00248062	0.995702	EGFR	1	1
2075	EGFR_8897	GDSC2	EGFR	CDK12	-0.232286	0.0485726	1.1299e-06	333	6	-0.0313428	0.0458007	0.493646	418	6	0.00248062	0.976216	EGFR	T	T
2075	EGFR_8897	GDSC2	ERCC8	CDK12	-0.232286	0.0485726	1.1299e-06	333	6	0.0184529	0.050999	0.717459	418	6	0.00248062	0.980621	EGFR	2	2
2075	EGFR_8897	GDSC2	ERBB2	CDK12	-0.232286	0.0485726	1.1299e-06	333	6	-0.393309	0.0505273	5.92974e-16	418	6	0.00248062	1.30183e-12	EGFR	1	1
1799	Ibrutinib	GDSC2	ERBB2	GRB7	-0.444637	0.0932035	1.19731e-06	330	6	-0.698603	0.101976	1.71832e-12	418	6	0.00262861	3.30089e-09	BTK	No link; Drug target(s) not in CRISPR screen	-
1799	Ibrutinib	GDSC2	EGFR	GRB7	-0.444637	0.0932035	1.19731e-06	330	6	-0.0467777	0.0895115	0.601201	418	6	0.00262861	0.984417	BTK	No link; Drug target(s) not in CRISPR screen	-
1799	Ibrutinib	GDSC2	GRB2	GRB7	-0.444637	0.0932035	1.19731e-06	330	6	-0.147788	0.0942013	0.116144	418	6	0.00262861	0.987513	BTK	No link; Drug target(s) not in CRISPR screen	-
1799	Ibrutinib	GDSC2	SHC1	GRB7	-0.444637	0.0932035	1.19731e-06	330	6	-0.131342	0.086304	0.127517	418	6	0.00262861	0.905605	BTK	No link; Drug target(s) not in CRISPR screen	-
1799	Ibrutinib	GDSC2	HAP1	GRB7	-0.444637	0.0932035	1.19731e-06	330	6	0.0061196	0.0507502	0.904021	418	6	0.00262861	0.988304	BTK	No link; Drug target(s) not in CRISPR screen	-
1799	Ibrutinib	GDSC2	ERBB3	GRB7	-0.444637	0.0932035	1.19731e-06	330	6	-0.388993	0.0970124	5.14144e-05	418	6	0.00262861	0.0564383	BTK	No link; Drug target(s) not in CRISPR screen	-
1032	Afatinib	GDSC2	EGFR	WIPF2	-0.234286	0.0495593	1.55013e-06	354	6	-0.0478509	0.0485068	0.323617	418	6	0.00264693	0.972613	EGFR;ERBB2	T	T
1032	Afatinib	GDSC2	MIEN1	WIPF2	-0.234286	0.0495593	1.55013e-06	354	6	-0.0880159	0.0540022	0.102584	418	6	0.00264693	0.914584	EGFR;ERBB2	No link; Gene not in network	-
1032	Afatinib	GDSC2	HAP1	WIPF2	-0.234286	0.0495593	1.55013e-06	354	6	-0.113974	0.0480471	0.0173047	418	6	0.00264693	0.520636	EGFR;ERBB2	No link; Gene not in network	-
1032	Afatinib	GDSC2	GAB1	WIPF2	-0.234286	0.0495593	1.55013e-06	354	6	-0.0689679	0.0520086	0.184349	418	6	0.00264693	0.870231	EGFR;ERBB2	1	1
1032	Afatinib	GDSC2	SHC1	WIPF2	-0.234286	0.0495593	1.55013e-06	354	6	-0.128084	0.0531822	0.0156567	418	6	0.00264693	0.847777	EGFR;ERBB2	1	1
1032	Afatinib	GDSC2	ERBB2	WIPF2	-0.234286	0.0495593	1.55013e-06	354	6	-0.200312	0.0531545	0.000144057	418	6	0.00264693	0.0582597	EGFR;ERBB2	T	T
1032	Afatinib	GDSC2	ERBB3	WIPF2	-0.234286	0.0495593	1.55013e-06	354	6	-0.0434846	0.0525959	0.408177	418	6	0.00264693	0.980441	EGFR;ERBB2	1	1
1991	Ibrutinib	GDSC2	ERBB2	TCAP	-0.227691	0.0467322	7.00542e-07	338	6	-0.507373	0.0528147	1.75878e-24	418	6	0.00269148	5.40579e-21	BTK	No link; Drug target(s) not in CRISPR screen	-
1991	Ibrutinib	GDSC2	STXBP3	TCAP	-0.227691	0.0467322	7.00542e-07	338	6	-0.116428	0.0492204	0.0176243	418	6	0.00269148	0.875167	BTK	No link; Drug target(s) not in CRISPR screen	-
1991	Ibrutinib	GDSC2	EGFR	TCAP	-0.227691	0.0467322	7.00542e-07	338	6	0.0497087	0.0478853	0.298922	418	6	0.00269148	0.969552	BTK	No link; Drug target(s) not in CRISPR screen	-
1991	Ibrutinib	GDSC2	HAP1	TCAP	-0.227691	0.0467322	7.00542e-07	338	6	-0.145022	0.0474316	0.00210638	418	6	0.00269148	0.372519	BTK	No link; Drug target(s) not in CRISPR screen	-
1991	Ibrutinib	GDSC2	GRB2	TCAP	-0.227691	0.0467322	7.00542e-07	338	6	-0.0167159	0.0508469	0.742329	418	6	0.00269148	0.995702	BTK	No link; Drug target(s) not in CRISPR screen	-
1991	Ibrutinib	GDSC2	SHC1	TCAP	-0.227691	0.0467322	7.00542e-07	338	6	-0.120474	0.0517503	0.0195123	418	6	0.00269148	0.847777	BTK	No link; Drug target(s) not in CRISPR screen	-
1712	Eg5_9814	GDSC2	TUBGCP3	ZNF322	-0.193392	0.0383102	2.60293e-07	329	6	0.00113843	0.0545494	0.98335	418	6	0.00279412	0.998607	KIF11	No link; Drug target(s) not in CRISPR screen	-
1712	Eg5_9814	GDSC2	TUBGCP3	CSTF1	0.189143	0.0379146	3.63629e-07	329	6	0.118221	0.0523036	0.0233756	418	6	0.00279412	0.638076	KIF11	No link; Drug target(s) not in CRISPR screen	-
1427	AZD5582	GDSC1	TRAF2	WRNIP1	-0.238724	0.0501654	1.37739e-06	400	6	-0.135246	0.0516538	0.00855992	418	6	0.00302396	0.590814	BIRC2;XIAP;BIRC3	1	1
1427	AZD5582	GDSC1	RNF31	WRNIP1	-0.238724	0.0501654	1.37739e-06	400	6	-0.145917	0.0520028	0.00481295	418	6	0.00302396	0.621441	BIRC2;XIAP;BIRC3	1	1
1427	AZD5582	GDSC1	MAP3K7	WRNIP1	-0.238724	0.0501654	1.37739e-06	400	6	-0.205192	0.0510864	4.98893e-05	418	6	0.00302396	0.125261	BIRC2;XIAP;BIRC3	1	1
1047	Nutlin-3a (-)	GDSC1	MDM4	DDB2	-0.253759	0.0553351	3.2391e-06	360	6	-0.282629	0.0517078	2.58394e-08	418	6	0.00311115	5.67285e-05	MDM2	1	1
1047	Nutlin-3a (-)	GDSC1	PPM1D	DDB2	-0.253759	0.0553351	3.2391e-06	360	6	-0.263742	0.0523359	3.0784e-07	418	6	0.00311115	0.000473088	MDM2	1	1
1047	Nutlin-3a (-)	GDSC1	USP7	DDB2	-0.253759	0.0553351	3.2391e-06	360	6	-0.175834	0.0545695	0.00118495	418	6	0.00311115	0.41363	MDM2	1	1
1047	Nutlin-3a (-)	GDSC1	TP53	DDB2	-0.253759	0.0553351	3.2391e-06	360	6	0.321978	0.0487309	1.11906e-11	418	6	0.00311115	1.56343e-08	MDM2	1	1
1047	Nutlin-3a (-)	GDSC1	USP28	DDB2	-0.253759	0.0553351	3.2391e-06	360	6	0.323795	0.0543859	1.15746e-09	418	6	0.00311115	2.96465e-06	MDM2	3	3
1047	Nutlin-3a (-)	GDSC1	MDM2	DDB2	-0.253759	0.0553351	3.2391e-06	360	6	-0.399321	0.0510884	4.40121e-16	418	6	0.00311115	6.76379e-12	MDM2	T	T
1047	Nutlin-3a (-)	GDSC1	TP53BP1	DDB2	-0.253759	0.0553351	3.2391e-06	360	6	0.338072	0.0533679	8.29017e-11	418	6	0.00311115	1.27403e-06	MDM2	2	2
1427	AZD5582	GDSC1	TRAF2	EEF1E1	-0.259097	0.0549856	1.75714e-06	400	6	-0.1438	0.0554651	0.00923735	418	6	0.00337548	0.594199	BIRC2;XIAP;BIRC3	1	1
1427	AZD5582	GDSC1	RNF31	EEF1E1	-0.259097	0.0549856	1.75714e-06	400	6	-0.213643	0.055325	9.7507e-05	418	6	0.00337548	0.14088	BIRC2;XIAP;BIRC3	1	1
1427	AZD5582	GDSC1	MAP3K7	EEF1E1	-0.259097	0.0549856	1.75714e-06	400	6	-0.190003	0.0556771	0.000588795	418	6	0.00337548	0.220697	BIRC2;XIAP;BIRC3	1	1
2324	CCT244747	GDSC2	RAD1	NFRKB	0.246161	0.0484641	2.19932e-07	334	6	0.137936	0.0507258	0.0063068	418	6	0.00337992	0.532544	CHEK1	1	1
2324	CCT244747	GDSC2	RAD17	NFRKB	0.246161	0.0484641	2.19932e-07	334	6	0.157856	0.055085	0.00397791	418	6	0.00337992	0.761234	CHEK1	1	1
2324	CCT244747	GDSC2	RAD9A	NFRKB	0.246161	0.0484641	2.19932e-07	334	6	0.0841237	0.0452867	0.0626832	418	6	0.00337992	0.760868	CHEK1	1	1
2324	CCT244747	GDSC2	HUS1	NFRKB	0.246161	0.0484641	2.19932e-07	334	6	0.106813	0.0526112	0.0418238	418	6	0.00337992	0.843443	CHEK1	1	1
2324	CCT244747	GDSC2	CHEK1	NFRKB	0.246161	0.0484641	2.19932e-07	334	6	0.180294	0.0528206	0.000587184	418	6	0.00337992	0.260908	CHEK1	T	T
2324	CCT244747	GDSC2	ATR	NFRKB	0.246161	0.0484641	2.19932e-07	334	6	0.0810555	0.0535488	0.129581	418	6	0.00337992	0.916076	CHEK1	1	1
2021	EGF816	GDSC2	ERBB2	WIPF2	-0.214875	0.0461634	2.2184e-06	336	6	-0.200312	0.0531545	0.000144057	418	6	0.00340923	0.0582597	EGFR	1	1
2021	EGF816	GDSC2	MIEN1	WIPF2	-0.214875	0.0461634	2.2184e-06	336	6	-0.0880159	0.0540022	0.102584	418	6	0.00340923	0.914584	EGFR	No link; Gene not in network	-
2021	EGF816	GDSC2	SHC1	WIPF2	-0.214875	0.0461634	2.2184e-06	336	6	-0.128084	0.0531822	0.0156567	418	6	0.00340923	0.847777	EGFR	1	1
2021	EGF816	GDSC2	EGFR	WIPF2	-0.214875	0.0461634	2.2184e-06	336	6	-0.0478509	0.0485068	0.323617	418	6	0.00340923	0.972613	EGFR	T	T
1558	Lapatinib	GDSC2	EGFR	GRB7	-0.414167	0.0886261	2.0268e-06	341	6	-0.0467777	0.0895115	0.601201	418	6	0.00346088	0.984417	EGFR;ERBB2	T	T
1558	Lapatinib	GDSC2	SHC1	GRB7	-0.414167	0.0886261	2.0268e-06	341	6	-0.131342	0.086304	0.127517	418	6	0.00346088	0.905605	EGFR;ERBB2	1	1
1558	Lapatinib	GDSC2	ERBB2	GRB7	-0.414167	0.0886261	2.0268e-06	341	6	-0.698603	0.101976	1.71832e-12	418	6	0.00346088	3.30089e-09	EGFR;ERBB2	T	T
1410	AZD9291	GDSC1	MIEN1	TCAP	-0.229697	0.0490537	2.049e-06	401	6	-0.321858	0.0525936	3.75518e-10	418	6	0.00349878	1.15419e-06	EGFR	No link; Gene not in network	-
1410	AZD9291	GDSC1	EGFR	TCAP	-0.229697	0.0490537	2.049e-06	401	6	0.0497087	0.0478853	0.298922	418	6	0.00349878	0.969552	EGFR	T	T
1410	AZD9291	GDSC1	SHC1	TCAP	-0.229697	0.0490537	2.049e-06	401	6	-0.120474	0.0517503	0.0195123	418	6	0.00349878	0.847777	EGFR	1	1
1410	AZD9291	GDSC1	CDC37	TCAP	-0.229697	0.0490537	2.049e-06	401	6	-0.147482	0.0507232	0.00347281	418	6	0.00349878	0.476283	EGFR	1	1
1410	AZD9291	GDSC1	ERBB2	TCAP	-0.229697	0.0490537	2.049e-06	401	6	-0.507373	0.0528147	1.75878e-24	418	6	0.00349878	5.40579e-21	EGFR	1	1
1410	AZD9291	GDSC1	GRB2	TCAP	-0.229697	0.0490537	2.049e-06	401	6	-0.0167159	0.0508469	0.742329	418	6	0.00349878	0.995702	EGFR	1	1
1373	Dabrafenib	GDSC2	GTPBP4	WNT9A	0.294876	0.0581137	2.28722e-07	340	6	0.0299451	0.0640239	0.639943	418	6	0.00351499	0.974466	BRAF	3	3
1373	Dabrafenib	GDSC2	SYNGR2	WNT9A	0.294876	0.0581137	2.28722e-07	340	6	0.0632738	0.0596098	0.288153	418	6	0.00351499	0.896797	BRAF	No link; Gene not in network	-
1373	Dabrafenib	GDSC2	BRAF	WNT9A	0.294876	0.0581137	2.28722e-07	340	6	0.131229	0.0631932	0.0373414	418	6	0.00351499	0.888662	BRAF	T	T
1373	Dabrafenib	GDSC2	TIPRL	WNT9A	0.294876	0.0581137	2.28722e-07	340	6	0.103222	0.0643068	0.107915	418	6	0.00351499	0.98159	BRAF	2	2
1373	Dabrafenib	GDSC2	MAPK1	WNT9A	0.294876	0.0581137	2.28722e-07	340	6	0.0011085	0.0653226	0.986461	418	6	0.00351499	0.999716	BRAF	1	1
1373	Dabrafenib	GDSC2	NFATC2	WNT9A	0.294876	0.0581137	2.28722e-07	340	6	0.0259227	0.0655892	0.692648	418	6	0.00351499	0.999922	BRAF	2	2
1712	Eg5_9814	GDSC2	TUBGCP3	CPNE1	0.186229	0.0383912	7.76906e-07	329	6	0.0766206	0.0502637	0.126886	418	6	0.00351722	0.849945	KIF11	No link; Drug target(s) not in CRISPR screen	-
1712	Eg5_9814	GDSC2	TUBGCP3	ZNF2	-0.183256	0.0381146	9.78813e-07	329	6	-0.0869314	0.0545028	0.110171	418	6	0.00351722	0.84109	KIF11	No link; Drug target(s) not in CRISPR screen	-
1712	Eg5_9814	GDSC2	TUBGCP3	TTI1	0.180874	0.038107	1.35924e-06	329	6	0.0709761	0.0520701	0.172378	418	6	0.00351722	0.880392	KIF11	No link; Drug target(s) not in CRISPR screen	-
1712	Eg5_9814	GDSC2	TUBGCP3	STAU1	0.200065	0.0421673	1.3732e-06	329	6	0.125844	0.0578362	0.0291044	418	6	0.00351722	0.678477	KIF11	No link; Drug target(s) not in CRISPR screen	-
1428	IAP_5620	GDSC1	RNF31	MCUR1	-0.255168	0.0528277	9.4228e-07	398	6	-0.234204	0.0520394	5.20086e-06	418	6	0.00362024	0.034492	BIRC2;XIAP;BIRC3	1	1
1428	IAP_5620	GDSC1	TRAF2	MCUR1	-0.255168	0.0528277	9.4228e-07	398	6	-0.163359	0.0518662	0.00153205	418	6	0.00362024	0.454144	BIRC2;XIAP;BIRC3	1	1
1428	IAP_5620	GDSC1	BIRC2	MCUR1	-0.255168	0.0528277	9.4228e-07	398	6	-0.122902	0.0526324	0.0191408	418	6	0.00362024	0.883206	BIRC2;XIAP;BIRC3	T	T
1428	IAP_5620	GDSC1	MAP3K7	MCUR1	-0.255168	0.0528277	9.4228e-07	398	6	-0.188113	0.0516282	0.000239677	418	6	0.00362024	0.178474	BIRC2;XIAP;BIRC3	1	1
1047	Nutlin-3a (-)	GDSC2	PPM1D	TP53INP1	-0.190284	0.0423023	4.9586e-06	344	6	-0.149946	0.0548893	0.0060675	418	6	0.00362875	0.450461	MDM2	1	1
1047	Nutlin-3a (-)	GDSC2	MDM4	TP53INP1	-0.190284	0.0423023	4.9586e-06	344	6	-0.173524	0.0542018	0.00127598	418	6	0.00362875	0.273875	MDM2	1	1
1047	Nutlin-3a (-)	GDSC2	TP53BP1	TP53INP1	-0.190284	0.0423023	4.9586e-06	344	6	0.199582	0.0552864	0.000274146	418	6	0.00362875	0.140436	MDM2	2	2
1047	Nutlin-3a (-)	GDSC2	UBE3B	TP53INP1	-0.190284	0.0423023	4.9586e-06	344	6	-0.114767	0.0491843	0.019229	418	6	0.00362875	0.802426	MDM2	2	2
1047	Nutlin-3a (-)	GDSC2	TP53	TP53INP1	-0.190284	0.0423023	4.9586e-06	344	6	0.306089	0.0522834	2.23053e-09	418	6	0.00362875	2.63683e-06	MDM2	1	1
1047	Nutlin-3a (-)	GDSC2	LTA4H	TP53INP1	-0.190284	0.0423023	4.9586e-06	344	6	0.0387047	0.0484414	0.424113	418	6	0.00362875	0.999992	MDM2	4	4
1047	Nutlin-3a (-)	GDSC2	USP28	TP53INP1	-0.190284	0.0423023	4.9586e-06	344	6	0.226694	0.0567259	5.45357e-05	418	6	0.00362875	0.0335242	MDM2	3	3
1047	Nutlin-3a (-)	GDSC2	MDM2	TP53INP1	-0.190284	0.0423023	4.9586e-06	344	6	-0.2708	0.0544993	4.54262e-07	418	6	0.00362875	0.000465406	MDM2	T	T
2235	AZD5991	GDSC2	MARCH5	BCL2L1	0.315914	0.0624735	2.51147e-07	337	6	0.240783	0.0720578	0.000767733	418	6	0.00385963	0.393284	MCL1	No link; Gene not in network	-
2235	AZD5991	GDSC2	MCL1	BCL2L1	0.315914	0.0624735	2.51147e-07	337	6	0.443444	0.0708347	1.40861e-10	418	6	0.00385963	2.16475e-06	MCL1	T	T
1617	AZD5582	GDSC2	RNF31	LYRM4	-0.254796	0.0539028	1.50892e-06	330	6	-0.159168	0.0550307	0.00364927	418	6	0.00386486	0.555267	BIRC2;XIAP;BIRC3	1	1
1617	AZD5582	GDSC2	ATG9A	LYRM4	-0.254796	0.0539028	1.50892e-06	330	6	-0.0102535	0.0567083	0.856512	418	6	0.00386486	0.998114	BIRC2;XIAP;BIRC3	3	3
1617	AZD5582	GDSC2	TRAF2	LYRM4	-0.254796	0.0539028	1.50892e-06	330	6	-0.0930877	0.0548393	0.089056	418	6	0.00386486	0.774286	BIRC2;XIAP;BIRC3	1	1
1617	AZD5582	GDSC2	MAP3K7	LYRM4	-0.254796	0.0539028	1.50892e-06	330	6	-0.194798	0.0545251	0.000317784	418	6	0.00386486	0.178474	BIRC2;XIAP;BIRC3	1	1
1428	IAP_5620	GDSC1	RNF31	WRNIP1	-0.249356	0.052315	1.32054e-06	398	6	-0.145917	0.0520028	0.00481295	418	6	0.00395364	0.621441	BIRC2;XIAP;BIRC3	1	1
1428	IAP_5620	GDSC1	TRAF2	WRNIP1	-0.249356	0.052315	1.32054e-06	398	6	-0.135246	0.0516538	0.00855992	418	6	0.00395364	0.590814	BIRC2;XIAP;BIRC3	1	1
1428	IAP_5620	GDSC1	BIRC2	WRNIP1	-0.249356	0.052315	1.32054e-06	398	6	-0.115921	0.0523504	0.0263598	418	6	0.00395364	0.883206	BIRC2;XIAP;BIRC3	T	T
1428	IAP_5620	GDSC1	MAP3K7	WRNIP1	-0.249356	0.052315	1.32054e-06	398	6	-0.205192	0.0510864	4.98893e-05	418	6	0.00395364	0.125261	BIRC2;XIAP;BIRC3	1	1
1428	IAP_5620	GDSC1	RNF31	TNF	-0.294469	0.0622021	1.56442e-06	398	6	-0.287313	0.0610136	1.81221e-06	418	6	0.00395364	0.0278501	BIRC2;XIAP;BIRC3	1	1
1428	IAP_5620	GDSC1	TRAF2	TNF	-0.294469	0.0622021	1.56442e-06	398	6	-0.125103	0.0618626	0.0426378	418	6	0.00395364	0.702563	BIRC2;XIAP;BIRC3	1	1
1428	IAP_5620	GDSC1	BIRC2	TNF	-0.294469	0.0622021	1.56442e-06	398	6	-0.120052	0.0631312	0.0566809	418	6	0.00395364	0.941484	BIRC2;XIAP;BIRC3	T	T
1428	IAP_5620	GDSC1	MAP3K7	TNF	-0.294469	0.0622021	1.56442e-06	398	6	-0.297232	0.0631613	1.84134e-06	418	6	0.00395364	0.0141488	BIRC2;XIAP;BIRC3	1	1
1428	IAP_5620	GDSC1	RNF31	TMEM14C	-0.278703	0.0594282	1.96936e-06	398	6	-0.163568	0.0588762	0.00525268	418	6	0.00395364	0.621441	BIRC2;XIAP;BIRC3	1	1
1428	IAP_5620	GDSC1	TRAF2	TMEM14C	-0.278703	0.0594282	1.96936e-06	398	6	-0.091247	0.0591003	0.12207	418	6	0.00395364	0.814116	BIRC2;XIAP;BIRC3	1	1
1428	IAP_5620	GDSC1	BIRC2	TMEM14C	-0.278703	0.0594282	1.96936e-06	398	6	-0.0445163	0.0601077	0.458783	418	6	0.00395364	0.982756	BIRC2;XIAP;BIRC3	T	T
1428	IAP_5620	GDSC1	MAP3K7	TMEM14C	-0.278703	0.0594282	1.96936e-06	398	6	-0.122569	0.0594116	0.0386094	418	6	0.00395364	0.842048	BIRC2;XIAP;BIRC3	1	1
1428	IAP_5620	GDSC1	RNF31	BLOC1S5	-0.267432	0.0572898	2.20231e-06	398	6	-0.215783	0.0561211	0.000104621	418	6	0.00395364	0.14088	BIRC2;XIAP;BIRC3	1	1
1428	IAP_5620	GDSC1	TRAF2	BLOC1S5	-0.267432	0.0572898	2.20231e-06	398	6	-0.158569	0.056026	0.00445548	418	6	0.00395364	0.515638	BIRC2;XIAP;BIRC3	1	1
1428	IAP_5620	GDSC1	BIRC2	BLOC1S5	-0.267432	0.0572898	2.20231e-06	398	6	-0.120817	0.0568812	0.0331897	418	6	0.00395364	0.90392	BIRC2;XIAP;BIRC3	T	T
1428	IAP_5620	GDSC1	MAP3K7	BLOC1S5	-0.267432	0.0572898	2.20231e-06	398	6	-0.190924	0.0558792	0.000579654	418	6	0.00395364	0.220697	BIRC2;XIAP;BIRC3	1	1
1428	IAP_5620	GDSC1	RNF31	SSR1	-0.251454	0.0539798	2.31538e-06	398	6	-0.195914	0.0539391	0.000250947	418	6	0.00395364	0.241791	BIRC2;XIAP;BIRC3	1	1
1428	IAP_5620	GDSC1	TRAF2	SSR1	-0.251454	0.0539798	2.31538e-06	398	6	-0.189316	0.0540362	0.000416112	418	6	0.00395364	0.41278	BIRC2;XIAP;BIRC3	1	1
1428	IAP_5620	GDSC1	BIRC2	SSR1	-0.251454	0.0539798	2.31538e-06	398	6	-0.0730068	0.0549292	0.183349	418	6	0.00395364	0.973027	BIRC2;XIAP;BIRC3	T	T
1428	IAP_5620	GDSC1	MAP3K7	SSR1	-0.251454	0.0539798	2.31538e-06	398	6	-0.192914	0.0542222	0.000336787	418	6	0.00395364	0.178474	BIRC2;XIAP;BIRC3	1	1
1032	Afatinib	GDSC2	EGFR	CASC3	-0.211361	0.0456806	2.61088e-06	354	6	-0.0455159	0.0451814	0.313447	418	6	0.0040124	0.970487	EGFR;ERBB2	T	T
1032	Afatinib	GDSC2	MIEN1	CASC3	-0.211361	0.0456806	2.61088e-06	354	6	-0.0823984	0.0509037	0.104963	418	6	0.0040124	0.914584	EGFR;ERBB2	No link; Gene not in network	-
1032	Afatinib	GDSC2	HAP1	CASC3	-0.211361	0.0456806	2.61088e-06	354	6	-0.138107	0.0479109	0.00376669	418	6	0.0040124	0.450692	EGFR;ERBB2	No link; Gene not in network	-
1032	Afatinib	GDSC2	GAB1	CASC3	-0.211361	0.0456806	2.61088e-06	354	6	0.00565286	0.0488125	0.907804	418	6	0.0040124	0.995459	EGFR;ERBB2	1	1
1032	Afatinib	GDSC2	SHC1	CASC3	-0.211361	0.0456806	2.61088e-06	354	6	-0.0947421	0.0501862	0.0585103	418	6	0.0040124	0.898734	EGFR;ERBB2	1	1
1032	Afatinib	GDSC2	ERBB2	CASC3	-0.211361	0.0456806	2.61088e-06	354	6	-0.164947	0.0492997	0.000755694	418	6	0.0040124	0.196839	EGFR;ERBB2	T	T
1032	Afatinib	GDSC2	ERBB3	CASC3	-0.211361	0.0456806	2.61088e-06	354	6	-0.0134154	0.0489925	0.78421	418	6	0.0040124	0.998324	EGFR;ERBB2	1	1
1427	AZD5582	GDSC1	TRAF2	TAF11	-0.276231	0.0594046	2.42024e-06	400	6	-0.213603	0.0593642	0.00028727	418	6	0.0041327	0.41278	BIRC2;XIAP;BIRC3	1	1
1427	AZD5582	GDSC1	RNF31	TAF11	-0.276231	0.0594046	2.42024e-06	400	6	-0.158763	0.0591119	0.00698622	418	6	0.0041327	0.673772	BIRC2;XIAP;BIRC3	1	1
1427	AZD5582	GDSC1	MAP3K7	TAF11	-0.276231	0.0594046	2.42024e-06	400	6	-0.151502	0.059573	0.0106786	418	6	0.0041327	0.667108	BIRC2;XIAP;BIRC3	1	1
277	Linifanib	GDSC1	PTPRC	PRTN3	-0.246718	0.0518448	1.37962e-06	402	6	0.108414	0.0499176	0.0294042	418	6	0.0042404	0.747796	FLT3;FLT4;KDR;KIT;CSF1R;FLT1	3	3
277	Linifanib	GDSC1	WSB1	PRTN3	-0.246718	0.0518448	1.37962e-06	402	6	-0.115936	0.0554718	0.036128	418	6	0.0042404	0.885259	FLT3;FLT4;KDR;KIT;CSF1R;FLT1	3	3
277	Linifanib	GDSC1	PCDHB12	PRTN3	-0.246718	0.0518448	1.37962e-06	402	6	-0.0490257	0.0515084	0.340937	418	6	0.0042404	0.934284	FLT3;FLT4;KDR;KIT;CSF1R;FLT1	No link; Gene not in network	-
277	Linifanib	GDSC1	FLT3	PRTN3	-0.246718	0.0518448	1.37962e-06	402	6	-0.20459	0.0525356	8.48233e-05	418	6	0.0042404	0.0612723	FLT3;FLT4;KDR;KIT;CSF1R;FLT1	T	T
277	Linifanib	GDSC1	GAB2	PRTN3	-0.246718	0.0518448	1.37962e-06	402	6	-0.118464	0.0584262	0.042093	418	6	0.0042404	0.776187	FLT3;FLT4;KDR;KIT;CSF1R;FLT1	2	2
277	Linifanib	GDSC1	SPTSSA	PRTN3	-0.246718	0.0518448	1.37962e-06	402	6	-0.17163	0.0569804	0.00245671	418	6	0.0042404	0.560978	FLT3;FLT4;KDR;KIT;CSF1R;FLT1	5+	5+
277	Linifanib	GDSC1	MEF2D	PRTN3	-0.246718	0.0518448	1.37962e-06	402	6	-0.215596	0.0591532	0.000238616	418	6	0.0042404	0.146682	FLT3;FLT4;KDR;KIT;CSF1R;FLT1	3	3
277	Linifanib	GDSC1	STAT5B	PRTN3	-0.246718	0.0518448	1.37962e-06	402	6	-0.0818537	0.0652208	0.20904	418	6	0.0042404	0.914687	FLT3;FLT4;KDR;KIT;CSF1R;FLT1	1	1
277	Linifanib	GDSC1	SIK3	PRTN3	-0.246718	0.0518448	1.37962e-06	402	6	-0.166833	0.0563871	0.00293593	418	6	0.0042404	0.610417	FLT3;FLT4;KDR;KIT;CSF1R;FLT1	3	3
277	Linifanib	GDSC1	CAMSAP1	PRTN3	-0.246718	0.0518448	1.37962e-06	402	6	0.0355734	0.0507131	0.482885	418	6	0.0042404	0.968769	FLT3;FLT4;KDR;KIT;CSF1R;FLT1	No link; Gene not in network	-
1083	Crizotinib	GDSC2	MET	IFRD1	-0.17776	0.036152	5.60118e-07	353	6	-0.0818134	0.0512266	0.109702	418	6	0.00430394	0.853298	ALK;ROS1;MET	T	T
1909	Venetoclax	GDSC2	TMEM189	KDM6A	0.188217	0.0389604	8.77081e-07	339	6	0.0388377	0.0431722	0.368101	418	6	0.00457448	0.998504	BCL2	3	3
1909	Venetoclax	GDSC2	IRF8	KDM6A	0.188217	0.0389604	8.77081e-07	339	6	0.0605154	0.0381599	0.112234	418	6	0.00457448	0.991568	BCL2	2	2
1909	Venetoclax	GDSC2	UROS	KDM6A	0.188217	0.0389604	8.77081e-07	339	6	0.0622751	0.0411927	0.130058	418	6	0.00457448	0.923003	BCL2	4	4
1909	Venetoclax	GDSC2	BCL2	KDM6A	0.188217	0.0389604	8.77081e-07	339	6	0.067469	0.0407674	0.0973793	418	6	0.00457448	0.896567	BCL2	T	T
1909	Venetoclax	GDSC2	TMEM161B	KDM6A	0.188217	0.0389604	8.77081e-07	339	6	-0.055017	0.0485859	0.257115	418	6	0.00457448	0.949616	BCL2	No link; Gene not in network	-
1909	Venetoclax	GDSC2	TMEM189	TPM4	0.244777	0.0508213	9.48566e-07	339	6	0.0472246	0.0563371	0.401692	418	6	0.00457448	0.998504	BCL2	3	3
1909	Venetoclax	GDSC2	IRF8	TPM4	0.244777	0.0508213	9.48566e-07	339	6	0.149565	0.0556629	0.00696113	418	6	0.00457448	0.497668	BCL2	2	2
1909	Venetoclax	GDSC2	UROS	TPM4	0.244777	0.0508213	9.48566e-07	339	6	-0.0896858	0.0573481	0.117307	418	6	0.00457448	0.923003	BCL2	4	4
1909	Venetoclax	GDSC2	BCL2	TPM4	0.244777	0.0508213	9.48566e-07	339	6	0.232162	0.0555711	2.41742e-05	418	6	0.00457448	0.0239324	BCL2	T	T
1909	Venetoclax	GDSC2	TMEM161B	TPM4	0.244777	0.0508213	9.48566e-07	339	6	-0.0538006	0.0582012	0.355038	418	6	0.00457448	0.963501	BCL2	No link; Gene not in network	-
1909	Venetoclax	GDSC2	TMEM189	BCL2	-0.252083	0.0528045	1.19065e-06	339	6	-0.0503427	0.0598618	0.400159	418	6	0.00457448	0.998504	BCL2	3	3
1909	Venetoclax	GDSC2	IRF8	BCL2	-0.252083	0.0528045	1.19065e-06	339	6	-0.098171	0.0579531	0.0897176	418	6	0.00457448	0.978375	BCL2	2	2
1909	Venetoclax	GDSC2	UROS	BCL2	-0.252083	0.0528045	1.19065e-06	339	6	-0.010582	0.060092	0.860216	418	6	0.00457448	0.9983	BCL2	4	4
1909	Venetoclax	GDSC2	BCL2	BCL2	-0.252083	0.0528045	1.19065e-06	339	6	-0.259332	0.0584788	7.18381e-06	418	6	0.00457448	0.0138001	BCL2	T	T
1909	Venetoclax	GDSC2	TMEM161B	BCL2	-0.252083	0.0528045	1.19065e-06	339	6	0.124987	0.0631923	0.0474194	418	6	0.00457448	0.860233	BCL2	No link; Gene not in network	-
2324	CCT244747	GDSC2	RAD1	IPO7	0.23331	0.0476967	6.26959e-07	334	6	0.0576551	0.0493214	0.242032	418	6	0.00481755	0.924226	CHEK1	1	1
2324	CCT244747	GDSC2	RAD17	IPO7	0.23331	0.0476967	6.26959e-07	334	6	0.10437	0.0540074	0.0527635	418	6	0.00481755	0.889308	CHEK1	1	1
2324	CCT244747	GDSC2	RAD9A	IPO7	0.23331	0.0476967	6.26959e-07	334	6	0.0145022	0.0445465	0.744748	418	6	0.00481755	0.980314	CHEK1	1	1
2324	CCT244747	GDSC2	HUS1	IPO7	0.23331	0.0476967	6.26959e-07	334	6	0.05772	0.0517141	0.264007	418	6	0.00481755	0.930565	CHEK1	1	1
2324	CCT244747	GDSC2	CHEK1	IPO7	0.23331	0.0476967	6.26959e-07	334	6	0.101985	0.0515537	0.0473795	418	6	0.00481755	0.864627	CHEK1	T	T
2324	CCT244747	GDSC2	ATR	IPO7	0.23331	0.0476967	6.26959e-07	334	6	0.0892812	0.0523782	0.0877251	418	6	0.00481755	0.910932	CHEK1	1	1
1047	Nutlin-3a (-)	GDSC2	PPM1D	BBC3	-0.228926	0.0516687	6.92825e-06	344	6	-0.244674	0.0657287	0.000174106	418	6	0.0048397	0.0836144	MDM2	1	1
1047	Nutlin-3a (-)	GDSC2	MDM4	BBC3	-0.228926	0.0516687	6.92825e-06	344	6	-0.299703	0.0648829	2.87202e-06	418	6	0.0048397	0.00339517	MDM2	1	1
1047	Nutlin-3a (-)	GDSC2	TP53BP1	BBC3	-0.228926	0.0516687	6.92825e-06	344	6	0.182644	0.0653034	0.00495304	418	6	0.0048397	0.495735	MDM2	2	2
1047	Nutlin-3a (-)	GDSC2	UBE3B	BBC3	-0.228926	0.0516687	6.92825e-06	344	6	-0.123475	0.0494428	0.012186	418	6	0.0048397	0.743435	MDM2	2	2
1047	Nutlin-3a (-)	GDSC2	TP53	BBC3	-0.228926	0.0516687	6.92825e-06	344	6	0.296371	0.0627093	1.65839e-06	418	6	0.0048397	0.000996999	MDM2	1	1
1047	Nutlin-3a (-)	GDSC2	LTA4H	BBC3	-0.228926	0.0516687	6.92825e-06	344	6	-0.076733	0.048696	0.114542	418	6	0.0048397	0.999992	MDM2	4	4
1047	Nutlin-3a (-)	GDSC2	USP28	BBC3	-0.228926	0.0516687	6.92825e-06	344	6	0.276117	0.0676142	3.70159e-05	418	6	0.0048397	0.0270886	MDM2	3	3
1047	Nutlin-3a (-)	GDSC2	MDM2	BBC3	-0.228926	0.0516687	6.92825e-06	344	6	-0.319474	0.0654612	7.34143e-07	418	6	0.0048397	0.000626795	MDM2	T	T
2324	CCT244747	GDSC2	RAD1	PAFAH1B2	0.230068	0.0479762	1.05418e-06	334	6	0.148814	0.0494197	0.00246379	418	6	0.00485739	0.468805	CHEK1	1	1
2324	CCT244747	GDSC2	RAD17	PAFAH1B2	0.230068	0.0479762	1.05418e-06	334	6	0.209183	0.0537075	8.46284e-05	418	6	0.00485739	0.344539	CHEK1	1	1
2324	CCT244747	GDSC2	RAD9A	PAFAH1B2	0.230068	0.0479762	1.05418e-06	334	6	0.124124	0.0442322	0.00480917	418	6	0.00485739	0.56439	CHEK1	1	1
2324	CCT244747	GDSC2	HUS1	PAFAH1B2	0.230068	0.0479762	1.05418e-06	334	6	0.128846	0.0513616	0.0117979	418	6	0.00485739	0.699121	CHEK1	1	1
2324	CCT244747	GDSC2	CHEK1	PAFAH1B2	0.230068	0.0479762	1.05418e-06	334	6	0.196445	0.0514146	0.00011582	418	6	0.00485739	0.187191	CHEK1	T	T
2324	CCT244747	GDSC2	ATR	PAFAH1B2	0.230068	0.0479762	1.05418e-06	334	6	0.0419211	0.0521602	0.421392	418	6	0.00485739	0.964102	CHEK1	1	1
2324	CCT244747	GDSC2	RAD1	DDX10	0.227594	0.0478	1.26429e-06	334	6	0.129228	0.049386	0.00860131	418	6	0.00485739	0.593695	CHEK1	1	1
2324	CCT244747	GDSC2	RAD17	DDX10	0.227594	0.0478	1.26429e-06	334	6	0.0706002	0.0542063	0.192316	418	6	0.00485739	0.910294	CHEK1	1	1
2324	CCT244747	GDSC2	RAD9A	DDX10	0.227594	0.0478	1.26429e-06	334	6	0.0911988	0.044673	0.0406984	418	6	0.00485739	0.732055	CHEK1	1	1
2324	CCT244747	GDSC2	HUS1	DDX10	0.227594	0.0478	1.26429e-06	334	6	0.0687481	0.0518806	0.184669	418	6	0.00485739	0.903312	CHEK1	1	1
2324	CCT244747	GDSC2	CHEK1	DDX10	0.227594	0.0478	1.26429e-06	334	6	0.104722	0.0517076	0.0423299	418	6	0.00485739	0.863788	CHEK1	T	T
2324	CCT244747	GDSC2	ATR	DDX10	0.227594	0.0478	1.26429e-06	334	6	0.0254267	0.0525604	0.628507	418	6	0.00485739	0.978461	CHEK1	1	1
1712	Eg5_9814	GDSC2	TUBGCP3	YWHAB	0.181478	0.0390223	2.24616e-06	329	6	0.104191	0.0576565	0.0701959	418	6	0.00493128	0.789152	KIF11	No link; Drug target(s) not in CRISPR screen	-
1411	EGFRM_5104	GDSC1	ERBB2	TCAP	-0.226204	0.0487678	2.57435e-06	403	6	-0.507373	0.0528147	1.75878e-24	418	6	0.00494532	5.40579e-21	EGFR	1	1
1411	EGFRM_5104	GDSC1	MIEN1	TCAP	-0.226204	0.0487678	2.57435e-06	403	6	-0.321858	0.0525936	3.75518e-10	418	6	0.00494532	1.15419e-06	EGFR	No link; Gene not in network	-
1411	EGFRM_5104	GDSC1	RECK	TCAP	-0.226204	0.0487678	2.57435e-06	403	6	-0.0437163	0.04713	0.353384	418	6	0.00494532	0.997769	EGFR	3	3
1411	EGFRM_5104	GDSC1	EGFR	TCAP	-0.226204	0.0487678	2.57435e-06	403	6	0.0497087	0.0478853	0.298922	418	6	0.00494532	0.969552	EGFR	T	T
1411	EGFRM_5104	GDSC1	SHC1	TCAP	-0.226204	0.0487678	2.57435e-06	403	6	-0.120474	0.0517503	0.0195123	418	6	0.00494532	0.847777	EGFR	1	1
1411	EGFRM_5104	GDSC1	CDC37	TCAP	-0.226204	0.0487678	2.57435e-06	403	6	-0.147482	0.0507232	0.00347281	418	6	0.00494532	0.476283	EGFR	1	1
1411	EGFRM_5104	GDSC1	ERBB3	TCAP	-0.226204	0.0487678	2.57435e-06	403	6	-0.261043	0.0519183	3.28038e-07	418	6	0.00494532	0.00126032	EGFR	1	1
1411	EGFRM_5104	GDSC1	GRB2	TCAP	-0.226204	0.0487678	2.57435e-06	403	6	-0.0167159	0.0508469	0.742329	418	6	0.00494532	0.995702	EGFR	1	1
1047	Nutlin-3a (-)	GDSC1	MDM4	TRIAP1	-0.261177	0.0582932	5.49837e-06	360	6	-0.14519	0.0560326	0.00927717	418	6	0.00497053	0.616597	MDM2	1	1
1047	Nutlin-3a (-)	GDSC1	PPM1D	TRIAP1	-0.261177	0.0582932	5.49837e-06	360	6	-0.149601	0.0567241	0.00808709	418	6	0.00497053	0.499259	MDM2	1	1
1047	Nutlin-3a (-)	GDSC1	USP7	TRIAP1	-0.261177	0.0582932	5.49837e-06	360	6	-0.066704	0.0591431	0.259025	418	6	0.00497053	0.967186	MDM2	1	1
1047	Nutlin-3a (-)	GDSC1	TP53	TRIAP1	-0.261177	0.0582932	5.49837e-06	360	6	0.251793	0.053314	1.68675e-06	418	6	0.00497053	0.000996999	MDM2	1	1
1047	Nutlin-3a (-)	GDSC1	USP28	TRIAP1	-0.261177	0.0582932	5.49837e-06	360	6	0.235713	0.0588232	5.20011e-05	418	6	0.00497053	0.0332981	MDM2	3	3
1047	Nutlin-3a (-)	GDSC1	MDM2	TRIAP1	-0.261177	0.0582932	5.49837e-06	360	6	-0.202009	0.0557364	0.000258852	418	6	0.00497053	0.120546	MDM2	T	T
1047	Nutlin-3a (-)	GDSC1	TP53BP1	TRIAP1	-0.261177	0.0582932	5.49837e-06	360	6	0.186743	0.0575422	0.00109059	418	6	0.00497053	0.294814	MDM2	2	2
1047	Nutlin-3a (-)	GDSC2	PPM1D	POLH	-0.189996	0.0430367	7.48984e-06	344	6	-0.237377	0.0579267	3.47374e-05	418	6	0.00500451	0.0242656	MDM2	1	1
1047	Nutlin-3a (-)	GDSC2	MDM4	POLH	-0.189996	0.0430367	7.48984e-06	344	6	-0.21527	0.0572269	0.000148163	418	6	0.00500451	0.075899	MDM2	1	1
1047	Nutlin-3a (-)	GDSC2	TP53BP1	POLH	-0.189996	0.0430367	7.48984e-06	344	6	0.219089	0.0588913	0.000175715	418	6	0.00500451	0.109892	MDM2	2	2
1047	Nutlin-3a (-)	GDSC2	UBE3B	POLH	-0.189996	0.0430367	7.48984e-06	344	6	0.0114214	0.0502056	0.820036	418	6	0.00500451	0.988395	MDM2	2	2
1047	Nutlin-3a (-)	GDSC2	TP53	POLH	-0.189996	0.0430367	7.48984e-06	344	6	0.266676	0.0540704	5.55358e-07	418	6	0.00500451	0.000387943	MDM2	1	1
1047	Nutlin-3a (-)	GDSC2	LTA4H	POLH	-0.189996	0.0430367	7.48984e-06	344	6	-0.0612871	0.0494473	0.214759	418	6	0.00500451	0.999992	MDM2	4	4
1047	Nutlin-3a (-)	GDSC2	USP28	POLH	-0.189996	0.0430367	7.48984e-06	344	6	0.172738	0.0601345	0.00389104	418	6	0.00500451	0.606919	MDM2	3	3
1047	Nutlin-3a (-)	GDSC2	MDM2	POLH	-0.189996	0.0430367	7.48984e-06	344	6	-0.237699	0.0566489	2.22309e-05	418	6	0.00500451	0.0142352	MDM2	T	T
185	Linsitinib	GDSC1	HSP90B1	IGF1R	-0.293726	0.0585007	3.27587e-07	382	6	-0.150447	0.0586561	0.0100219	418	6	0.00503436	0.993456	IGF1R;INSR	3	3
185	Linsitinib	GDSC1	IRS2	IGF1R	-0.293726	0.0585007	3.27587e-07	382	6	-0.277131	0.0529265	1.00842e-07	418	6	0.00503436	0.000774873	IGF1R;INSR	1	1
185	Linsitinib	GDSC1	FURIN	IGF1R	-0.293726	0.0585007	3.27587e-07	382	6	-0.262583	0.0541406	8.63619e-07	418	6	0.00503436	0.00663605	IGF1R;INSR	3	3
185	Linsitinib	GDSC1	STT3A	IGF1R	-0.293726	0.0585007	3.27587e-07	382	6	-0.205541	0.0555784	0.000192235	418	6	0.00503436	0.546194	IGF1R;INSR	4	4
185	Linsitinib	GDSC1	CPD	IGF1R	-0.293726	0.0585007	3.27587e-07	382	6	-0.170591	0.0560385	0.00220417	418	6	0.00503436	0.705702	IGF1R;INSR	3	3
185	Linsitinib	GDSC1	CNPY2	IGF1R	-0.293726	0.0585007	3.27587e-07	382	6	-0.213481	0.0579378	0.000203118	418	6	0.00503436	0.346835	IGF1R;INSR	No link; Gene not in network	-
185	Linsitinib	GDSC1	IGF1R	IGF1R	-0.293726	0.0585007	3.27587e-07	382	6	-0.354343	0.0535873	1.07621e-11	418	6	0.00503436	1.65393e-07	IGF1R;INSR	T	T
2271	CP-724714	GDSC2	MIEN1	STARD3	-0.216778	0.045092	9.88557e-07	334	6	-0.386749	0.0507312	2.56331e-15	418	6	0.00506405	1.96965e-11	ERBB2	No link; Gene not in network	-
2271	CP-724714	GDSC2	ERBB2	STARD3	-0.216778	0.045092	9.88557e-07	334	6	-0.577318	0.0504211	4.36914e-36	418	6	0.00506405	2.23816e-32	ERBB2	T	T
2271	CP-724714	GDSC2	ERBB3	STARD3	-0.216778	0.045092	9.88557e-07	334	6	-0.29521	0.0496456	1.21532e-09	418	6	0.00506405	1.8677e-05	ERBB2	1	1
2013	CDK12_8969	GDSC2	ISL1	ABCB4	0.236577	0.0492264	9.99675e-07	336	6	-0.0461784	0.0408804	0.258282	418	6	0.005121	0.999777	CDK12	No link; Drug target(s) not in CRISPR screen	-
277	Linifanib	GDSC1	PTPRC	LGALSL	0.261215	0.0557279	2.00086e-06	402	6	-0.0711041	0.0544978	0.191537	418	6	0.00512486	0.901452	FLT3;FLT4;KDR;KIT;CSF1R;FLT1	3	3
277	Linifanib	GDSC1	WSB1	LGALSL	0.261215	0.0557279	2.00086e-06	402	6	0.119823	0.0593278	0.042905	418	6	0.00512486	0.908514	FLT3;FLT4;KDR;KIT;CSF1R;FLT1	3	3
277	Linifanib	GDSC1	PCDHB12	LGALSL	0.261215	0.0557279	2.00086e-06	402	6	0.166011	0.0570067	0.00342171	418	6	0.00512486	0.705245	FLT3;FLT4;KDR;KIT;CSF1R;FLT1	No link; Gene not in network	-
277	Linifanib	GDSC1	FLT3	LGALSL	0.261215	0.0557279	2.00086e-06	402	6	0.224684	0.0569531	6.81787e-05	418	6	0.00512486	0.0551458	FLT3;FLT4;KDR;KIT;CSF1R;FLT1	T	T
277	Linifanib	GDSC1	GAB2	LGALSL	0.261215	0.0557279	2.00086e-06	402	6	0.141033	0.0611105	0.0205995	418	6	0.00512486	0.712819	FLT3;FLT4;KDR;KIT;CSF1R;FLT1	2	2
277	Linifanib	GDSC1	SPTSSA	LGALSL	0.261215	0.0557279	2.00086e-06	402	6	0.123363	0.0597342	0.0384054	418	6	0.00512486	0.755718	FLT3;FLT4;KDR;KIT;CSF1R;FLT1	5+	5+
277	Linifanib	GDSC1	MEF2D	LGALSL	0.261215	0.0557279	2.00086e-06	402	6	0.121865	0.0608405	0.0446591	418	6	0.00512486	0.906681	FLT3;FLT4;KDR;KIT;CSF1R;FLT1	3	3
277	Linifanib	GDSC1	STAT5B	LGALSL	0.261215	0.0557279	2.00086e-06	402	6	0.196751	0.0669009	0.0031134	418	6	0.00512486	0.386524	FLT3;FLT4;KDR;KIT;CSF1R;FLT1	1	1
277	Linifanib	GDSC1	SIK3	LGALSL	0.261215	0.0557279	2.00086e-06	402	6	0.200141	0.0582789	0.000542617	418	6	0.00512486	0.490526	FLT3;FLT4;KDR;KIT;CSF1R;FLT1	3	3
277	Linifanib	GDSC1	CAMSAP1	LGALSL	0.261215	0.0557279	2.00086e-06	402	6	-0.0886785	0.0560993	0.113396	418	6	0.00512486	0.894891	FLT3;FLT4;KDR;KIT;CSF1R;FLT1	No link; Gene not in network	-
1047	Nutlin-3a (-)	GDSC2	PPM1D	CYFIP2	-0.242294	0.0550767	8.08055e-06	344	6	-0.251516	0.071923	0.000426678	418	6	0.00517424	0.135874	MDM2	1	1
1047	Nutlin-3a (-)	GDSC2	MDM4	CYFIP2	-0.242294	0.0550767	8.08055e-06	344	6	-0.297541	0.0709572	2.25144e-05	418	6	0.00517424	0.0173001	MDM2	1	1
1047	Nutlin-3a (-)	GDSC2	TP53BP1	CYFIP2	-0.242294	0.0550767	8.08055e-06	344	6	0.251106	0.0705795	0.000336877	418	6	0.00517424	0.161785	MDM2	2	2
1047	Nutlin-3a (-)	GDSC2	UBE3B	CYFIP2	-0.242294	0.0550767	8.08055e-06	344	6	-0.026005	0.0505442	0.606845	418	6	0.00517424	0.968478	MDM2	2	2
1047	Nutlin-3a (-)	GDSC2	TP53	CYFIP2	-0.242294	0.0550767	8.08055e-06	344	6	0.334899	0.0702743	1.34963e-06	418	6	0.00517424	0.000864216	MDM2	1	1
1047	Nutlin-3a (-)	GDSC2	LTA4H	CYFIP2	-0.242294	0.0550767	8.08055e-06	344	6	-0.0236516	0.0497808	0.63466	418	6	0.00517424	0.999992	MDM2	4	4
1047	Nutlin-3a (-)	GDSC2	USP28	CYFIP2	-0.242294	0.0550767	8.08055e-06	344	6	0.224813	0.0735587	0.00211553	418	6	0.00517424	0.482361	MDM2	3	3
1047	Nutlin-3a (-)	GDSC2	MDM2	CYFIP2	-0.242294	0.0550767	8.08055e-06	344	6	-0.241077	0.0729503	0.000879201	418	6	0.00517424	0.281491	MDM2	T	T
2020	Poziotinib	GDSC2	HAP1	RPL19	-0.228686	0.0507468	4.72075e-06	336	6	-0.0508955	0.0489642	0.298286	418	6	0.00518204	0.824413	EGFR;ERBB2	No link; Gene not in network	-
2020	Poziotinib	GDSC2	ERBB2	RPL19	-0.228686	0.0507468	4.72075e-06	336	6	-0.290223	0.0545139	6.042e-08	418	6	0.00518204	7.14258e-05	EGFR;ERBB2	T	T
2020	Poziotinib	GDSC2	EGFR	RPL19	-0.228686	0.0507468	4.72075e-06	336	6	-0.0448	0.0492715	0.362982	418	6	0.00518204	0.97354	EGFR;ERBB2	T	T
2020	Poziotinib	GDSC2	SHC1	RPL19	-0.228686	0.0507468	4.72075e-06	336	6	-0.0451565	0.0531962	0.395752	418	6	0.00518204	0.948523	EGFR;ERBB2	1	1
2020	Poziotinib	GDSC2	MIEN1	RPL19	-0.228686	0.0507468	4.72075e-06	336	6	-0.169492	0.0540569	0.00160992	418	6	0.00518204	0.35156	EGFR;ERBB2	No link; Gene not in network	-
2020	Poziotinib	GDSC2	ERBB3	RPL19	-0.228686	0.0507468	4.72075e-06	336	6	-0.148037	0.0534201	0.00536868	418	6	0.00518204	0.456971	EGFR;ERBB2	1	1
2020	Poziotinib	GDSC2	GRB2	RPL19	-0.228686	0.0507468	4.72075e-06	336	6	-0.00612403	0.0522957	0.906777	418	6	0.00518204	0.99605	EGFR;ERBB2	1	1
2020	Poziotinib	GDSC2	PGAP3	RPL19	-0.228686	0.0507468	4.72075e-06	336	6	-0.103973	0.0486273	0.0320299	418	6	0.00518204	0.701737	EGFR;ERBB2	No link; Gene not in network	-
1428	IAP_5620	GDSC1	RNF31	TAF11	-0.274358	0.0598624	3.39392e-06	398	6	-0.158763	0.0591119	0.00698622	418	6	0.00521577	0.673772	BIRC2;XIAP;BIRC3	1	1
1428	IAP_5620	GDSC1	TRAF2	TAF11	-0.274358	0.0598624	3.39392e-06	398	6	-0.213603	0.0593642	0.00028727	418	6	0.00521577	0.41278	BIRC2;XIAP;BIRC3	1	1
1428	IAP_5620	GDSC1	BIRC2	TAF11	-0.274358	0.0598624	3.39392e-06	398	6	-0.160852	0.0603695	0.00745332	418	6	0.00521577	0.883206	BIRC2;XIAP;BIRC3	T	T
1428	IAP_5620	GDSC1	MAP3K7	TAF11	-0.274358	0.0598624	3.39392e-06	398	6	-0.151502	0.059573	0.0106786	418	6	0.00521577	0.667108	BIRC2;XIAP;BIRC3	1	1
1411	EGFRM_5104	GDSC1	ERBB2	CDK13	-0.246008	0.0534271	3.05763e-06	403	6	-0.168662	0.0579987	0.00346793	418	6	0.00522108	0.41314	EGFR	1	1
1411	EGFRM_5104	GDSC1	MIEN1	CDK13	-0.246008	0.0534271	3.05763e-06	403	6	-0.176661	0.0555626	0.0013792	418	6	0.00522108	0.348448	EGFR	No link; Gene not in network	-
1411	EGFRM_5104	GDSC1	RECK	CDK13	-0.246008	0.0534271	3.05763e-06	403	6	0.0393101	0.048868	0.420978	418	6	0.00522108	0.997769	EGFR	3	3
1411	EGFRM_5104	GDSC1	EGFR	CDK13	-0.246008	0.0534271	3.05763e-06	403	6	-0.121542	0.0518784	0.0187447	418	6	0.00522108	0.841929	EGFR	T	T
1411	EGFRM_5104	GDSC1	SHC1	CDK13	-0.246008	0.0534271	3.05763e-06	403	6	-0.0560174	0.0545775	0.304406	418	6	0.00522108	0.930355	EGFR	1	1
1411	EGFRM_5104	GDSC1	CDC37	CDK13	-0.246008	0.0534271	3.05763e-06	403	6	-0.179227	0.0545699	0.000946904	418	6	0.00522108	0.358153	EGFR	1	1
1411	EGFRM_5104	GDSC1	ERBB3	CDK13	-0.246008	0.0534271	3.05763e-06	403	6	-0.0263669	0.05624	0.639148	418	6	0.00522108	0.998324	EGFR	1	1
1411	EGFRM_5104	GDSC1	GRB2	CDK13	-0.246008	0.0534271	3.05763e-06	403	6	-0.103082	0.0549213	0.0599899	418	6	0.00522108	0.987513	EGFR	1	1
1057	Dactolisib	GDSC2	MTOR	PROSC	-0.214279	0.0428835	3.52557e-07	338	6	-0.0489185	0.0507088	0.334429	418	6	0.0054181	0.947014	PIK3CA;MTOR;PIK3CB;PIK3CD;PIK3CG	T	T
1057	Dactolisib	GDSC2	RPTOR	PROSC	-0.214279	0.0428835	3.52557e-07	338	6	-0.182326	0.0530621	0.000538699	418	6	0.0054181	0.672384	PIK3CA;MTOR;PIK3CB;PIK3CD;PIK3CG	1	1
1057	Dactolisib	GDSC2	RHEB	PROSC	-0.214279	0.0428835	3.52557e-07	338	6	-0.107543	0.0488812	0.0273487	418	6	0.0054181	0.708829	PIK3CA;MTOR;PIK3CB;PIK3CD;PIK3CG	1	1
1429	IAP_7638	GDSC1	MAP3K7	SMIM13	-0.256881	0.0540739	1.4326e-06	396	6	-0.117639	0.0543911	0.030088	418	6	0.00550404	0.81515	BIRC2;XIAP;BIRC3	1	1
1429	IAP_7638	GDSC1	RNF31	SMIM13	-0.256881	0.0540739	1.4326e-06	396	6	-0.10066	0.0548761	0.0660582	418	6	0.00550404	0.90675	BIRC2;XIAP;BIRC3	1	1
1429	IAP_7638	GDSC1	BIRC2	SMIM13	-0.256881	0.0540739	1.4326e-06	396	6	-0.0633051	0.0554839	0.253515	418	6	0.00550404	0.977289	BIRC2;XIAP;BIRC3	T	T
1429	IAP_7638	GDSC1	TRAF2	SMIM13	-0.256881	0.0540739	1.4326e-06	396	6	-0.0837051	0.0546831	0.125305	418	6	0.00550404	0.814116	BIRC2;XIAP;BIRC3	1	1
1427	AZD5582	GDSC1	TRAF2	TMEM14B	-0.26435	0.0578613	3.65601e-06	400	6	-0.0761875	0.0579672	0.188281	418	6	0.00561856	0.853807	BIRC2;XIAP;BIRC3	1	1
1427	AZD5582	GDSC1	RNF31	TMEM14B	-0.26435	0.0578613	3.65601e-06	400	6	-0.167789	0.0576985	0.00346785	418	6	0.00561856	0.555267	BIRC2;XIAP;BIRC3	1	1
1427	AZD5582	GDSC1	MAP3K7	TMEM14B	-0.26435	0.0578613	3.65601e-06	400	6	-0.163208	0.0583055	0.00491679	418	6	0.00561856	0.521125	BIRC2;XIAP;BIRC3	1	1
1427	AZD5582	GDSC1	TRAF2	PRPF4B	-0.241093	0.0529961	4.03047e-06	400	6	-0.119963	0.0537836	0.0252761	418	6	0.00563094	0.654166	BIRC2;XIAP;BIRC3	1	1
1427	AZD5582	GDSC1	RNF31	PRPF4B	-0.241093	0.0529961	4.03047e-06	400	6	-0.141842	0.0541005	0.00847093	418	6	0.00563094	0.701407	BIRC2;XIAP;BIRC3	1	1
1427	AZD5582	GDSC1	MAP3K7	PRPF4B	-0.241093	0.0529961	4.03047e-06	400	6	-0.169955	0.0533811	0.00135832	418	6	0.00563094	0.318703	BIRC2;XIAP;BIRC3	1	1
277	Linifanib	GDSC1	PTPRC	CD2AP	0.276834	0.0596994	2.58873e-06	402	6	-0.0233169	0.0586141	0.690747	418	6	0.00568338	0.983839	FLT3;FLT4;KDR;KIT;CSF1R;FLT1	3	3
277	Linifanib	GDSC1	WSB1	CD2AP	0.276834	0.0596994	2.58873e-06	402	6	0.173649	0.064237	0.00662404	418	6	0.00568338	0.631713	FLT3;FLT4;KDR;KIT;CSF1R;FLT1	3	3
277	Linifanib	GDSC1	PCDHB12	CD2AP	0.276834	0.0596994	2.58873e-06	402	6	0.117201	0.0602901	0.0513714	418	6	0.00568338	0.816478	FLT3;FLT4;KDR;KIT;CSF1R;FLT1	No link; Gene not in network	-
277	Linifanib	GDSC1	FLT3	CD2AP	0.276834	0.0596994	2.58873e-06	402	6	0.241173	0.0614361	7.41634e-05	418	6	0.00568338	0.0569871	FLT3;FLT4;KDR;KIT;CSF1R;FLT1	T	T
277	Linifanib	GDSC1	GAB2	CD2AP	0.276834	0.0596994	2.58873e-06	402	6	0.213846	0.0662899	0.00116925	418	6	0.00568338	0.30456	FLT3;FLT4;KDR;KIT;CSF1R;FLT1	2	2
277	Linifanib	GDSC1	SPTSSA	CD2AP	0.276834	0.0596994	2.58873e-06	402	6	0.130095	0.0648016	0.0441723	418	6	0.00568338	0.766247	FLT3;FLT4;KDR;KIT;CSF1R;FLT1	5+	5+
277	Linifanib	GDSC1	MEF2D	CD2AP	0.276834	0.0596994	2.58873e-06	402	6	0.191872	0.0658024	0.00338016	418	6	0.00568338	0.473737	FLT3;FLT4;KDR;KIT;CSF1R;FLT1	3	3
277	Linifanib	GDSC1	STAT5B	CD2AP	0.276834	0.0596994	2.58873e-06	402	6	0.232152	0.072288	0.00123115	418	6	0.00568338	0.302238	FLT3;FLT4;KDR;KIT;CSF1R;FLT1	1	1
277	Linifanib	GDSC1	SIK3	CD2AP	0.276834	0.0596994	2.58873e-06	402	6	0.162315	0.0631172	0.00982588	418	6	0.00568338	0.683276	FLT3;FLT4;KDR;KIT;CSF1R;FLT1	3	3
277	Linifanib	GDSC1	CAMSAP1	CD2AP	0.276834	0.0596994	2.58873e-06	402	6	-0.0665417	0.0591392	0.260155	418	6	0.00568338	0.928009	FLT3;FLT4;KDR;KIT;CSF1R;FLT1	No link; Gene not in network	-
1047	Nutlin-3a (-)	GDSC2	PPM1D	GDF15	-0.231116	0.0528783	9.28055e-06	344	6	-0.225005	0.0678724	0.000846181	418	6	0.00570494	0.191237	MDM2	1	1
1047	Nutlin-3a (-)	GDSC2	MDM4	GDF15	-0.231116	0.0528783	9.28055e-06	344	6	-0.255279	0.0669998	0.00012111	418	6	0.00570494	0.0641799	MDM2	1	1
1047	Nutlin-3a (-)	GDSC2	TP53BP1	GDF15	-0.231116	0.0528783	9.28055e-06	344	6	0.234445	0.0675521	0.000472311	418	6	0.00570494	0.183796	MDM2	2	2
1047	Nutlin-3a (-)	GDSC2	UBE3B	GDF15	-0.231116	0.0528783	9.28055e-06	344	6	-0.0944332	0.0514719	0.0660088	418	6	0.00570494	0.84402	MDM2	2	2
1047	Nutlin-3a (-)	GDSC2	TP53	GDF15	-0.231116	0.0528783	9.28055e-06	344	6	0.355178	0.0649035	2.48373e-08	418	6	0.00570494	2.24529e-05	MDM2	1	1
1047	Nutlin-3a (-)	GDSC2	LTA4H	GDF15	-0.231116	0.0528783	9.28055e-06	344	6	-0.0281615	0.0506945	0.578473	418	6	0.00570494	0.999992	MDM2	4	4
1047	Nutlin-3a (-)	GDSC2	USP28	GDF15	-0.231116	0.0528783	9.28055e-06	344	6	0.306566	0.0698456	8.95093e-06	418	6	0.00570494	0.00723989	MDM2	3	3
1047	Nutlin-3a (-)	GDSC2	MDM2	GDF15	-0.231116	0.0528783	9.28055e-06	344	6	-0.318673	0.0676879	1.82174e-06	418	6	0.00570494	0.00134774	MDM2	T	T
1909	Venetoclax	GDSC2	TMEM189	UBE2G1	0.189745	0.0404804	1.87842e-06	339	6	0.00238357	0.046218	0.958869	418	6	0.00577352	0.999903	BCL2	3	3
1909	Venetoclax	GDSC2	IRF8	UBE2G1	0.189745	0.0404804	1.87842e-06	339	6	-0.00550476	0.0426736	0.897359	418	6	0.00577352	0.998915	BCL2	2	2
1909	Venetoclax	GDSC2	UROS	UBE2G1	0.189745	0.0404804	1.87842e-06	339	6	-0.0392995	0.0451333	0.383679	418	6	0.00577352	0.972853	BCL2	4	4
1909	Venetoclax	GDSC2	BCL2	UBE2G1	0.189745	0.0404804	1.87842e-06	339	6	0.128752	0.0443087	0.00349326	418	6	0.00577352	0.346351	BCL2	T	T
1909	Venetoclax	GDSC2	TMEM161B	UBE2G1	0.189745	0.0404804	1.87842e-06	339	6	-0.0443672	0.0506577	0.380907	418	6	0.00577352	0.964936	BCL2	No link; Gene not in network	-
1047	Nutlin-3a (-)	GDSC2	PPM1D	ACTA2	-0.1795	0.0411775	9.81284e-06	344	6	-0.155654	0.0552079	0.00461197	418	6	0.00580014	0.407824	MDM2	1	1
1047	Nutlin-3a (-)	GDSC2	MDM4	ACTA2	-0.1795	0.0411775	9.81284e-06	344	6	-0.169051	0.0545591	0.0018301	418	6	0.00580014	0.337342	MDM2	1	1
1047	Nutlin-3a (-)	GDSC2	TP53BP1	ACTA2	-0.1795	0.0411775	9.81284e-06	344	6	0.159335	0.0566148	0.00468642	418	6	0.00580014	0.495735	MDM2	2	2
1047	Nutlin-3a (-)	GDSC2	UBE3B	ACTA2	-0.1795	0.0411775	9.81284e-06	344	6	-0.0419978	0.0490891	0.392044	418	6	0.00580014	0.946058	MDM2	2	2
1047	Nutlin-3a (-)	GDSC2	TP53	ACTA2	-0.1795	0.0411775	9.81284e-06	344	6	0.169991	0.0508593	0.000765303	418	6	0.00580014	0.247016	MDM2	1	1
1047	Nutlin-3a (-)	GDSC2	LTA4H	ACTA2	-0.1795	0.0411775	9.81284e-06	344	6	-0.0379408	0.0483476	0.432431	418	6	0.00580014	0.999992	MDM2	4	4
1047	Nutlin-3a (-)	GDSC2	USP28	ACTA2	-0.1795	0.0411775	9.81284e-06	344	6	0.217739	0.0575205	0.00013428	418	6	0.00580014	0.0737007	MDM2	3	3
1047	Nutlin-3a (-)	GDSC2	MDM2	ACTA2	-0.1795	0.0411775	9.81284e-06	344	6	-0.104892	0.0534644	0.0492481	418	6	0.00580014	0.937941	MDM2	T	T
1712	Eg5_9814	GDSC2	TUBGCP3	ZNF184	-0.191942	0.0418723	3.16454e-06	329	6	-0.0531997	0.0609382	0.38244	418	6	0.00607907	0.956363	KIF11	No link; Drug target(s) not in CRISPR screen	-
1617	AZD5582	GDSC2	RNF31	MCUR1	-0.232069	0.0508487	3.50929e-06	330	6	-0.234204	0.0520394	5.20086e-06	418	6	0.00620019	0.034492	BIRC2;XIAP;BIRC3	1	1
1617	AZD5582	GDSC2	ATG9A	MCUR1	-0.232069	0.0508487	3.50929e-06	330	6	-0.0903936	0.0536371	0.0913818	418	6	0.00620019	0.911209	BIRC2;XIAP;BIRC3	3	3
1617	AZD5582	GDSC2	TRAF2	MCUR1	-0.232069	0.0508487	3.50929e-06	330	6	-0.163359	0.0518662	0.00153205	418	6	0.00620019	0.454144	BIRC2;XIAP;BIRC3	1	1
1617	AZD5582	GDSC2	MAP3K7	MCUR1	-0.232069	0.0508487	3.50929e-06	330	6	-0.188113	0.0516282	0.000239677	418	6	0.00620019	0.178474	BIRC2;XIAP;BIRC3	1	1
1617	AZD5582	GDSC2	RNF31	BRD2	-0.247489	0.0542293	3.51232e-06	330	6	-0.176501	0.0552146	0.00129793	418	6	0.00620019	0.453332	BIRC2;XIAP;BIRC3	1	1
1617	AZD5582	GDSC2	ATG9A	BRD2	-0.247489	0.0542293	3.51232e-06	330	6	-0.130692	0.0569355	0.0212941	418	6	0.00620019	0.839669	BIRC2;XIAP;BIRC3	3	3
1617	AZD5582	GDSC2	TRAF2	BRD2	-0.247489	0.0542293	3.51232e-06	330	6	-0.193523	0.0550504	0.00039743	418	6	0.00620019	0.41278	BIRC2;XIAP;BIRC3	1	1
1617	AZD5582	GDSC2	MAP3K7	BRD2	-0.247489	0.0542293	3.51232e-06	330	6	-0.187591	0.0548858	0.000577235	418	6	0.00620019	0.220697	BIRC2;XIAP;BIRC3	1	1
1617	AZD5582	GDSC2	RNF31	PRPF4B	-0.245834	0.053944	3.63103e-06	330	6	-0.141842	0.0541005	0.00847093	418	6	0.00620019	0.701407	BIRC2;XIAP;BIRC3	1	1
1617	AZD5582	GDSC2	ATG9A	PRPF4B	-0.245834	0.053944	3.63103e-06	330	6	-0.0424608	0.0556013	0.444908	418	6	0.00620019	0.959862	BIRC2;XIAP;BIRC3	3	3
1617	AZD5582	GDSC2	TRAF2	PRPF4B	-0.245834	0.053944	3.63103e-06	330	6	-0.119963	0.0537836	0.0252761	418	6	0.00620019	0.654166	BIRC2;XIAP;BIRC3	1	1
1617	AZD5582	GDSC2	MAP3K7	PRPF4B	-0.245834	0.053944	3.63103e-06	330	6	-0.169955	0.0533811	0.00135832	418	6	0.00620019	0.318703	BIRC2;XIAP;BIRC3	1	1
2125	Mcl1_7350	GDSC2	MARCH5	BCL2L1	0.288597	0.0580561	4.07024e-07	338	6	0.240783	0.0720578	0.000767733	418	6	0.00625514	0.393284	MCL1	No link; Gene not in network	-
2125	Mcl1_7350	GDSC2	MCL1	BCL2L1	0.288597	0.0580561	4.07024e-07	338	6	0.443444	0.0708347	1.40861e-10	418	6	0.00625514	2.16475e-06	MCL1	T	T
1047	Nutlin-3a (-)	GDSC2	PPM1D	BLOC1S2	-0.17444	0.0403866	1.18899e-05	344	6	-0.179607	0.0532654	0.000685795	418	6	0.00676755	0.169989	MDM2	1	1
1047	Nutlin-3a (-)	GDSC2	MDM4	BLOC1S2	-0.17444	0.0403866	1.18899e-05	344	6	-0.161482	0.0525996	0.00201818	418	6	0.00676755	0.349735	MDM2	1	1
1047	Nutlin-3a (-)	GDSC2	TP53BP1	BLOC1S2	-0.17444	0.0403866	1.18899e-05	344	6	0.217212	0.0536967	4.39585e-05	418	6	0.00676755	0.0422222	MDM2	2	2
1047	Nutlin-3a (-)	GDSC2	UBE3B	BLOC1S2	-0.17444	0.0403866	1.18899e-05	344	6	-0.00718691	0.0486496	0.882556	418	6	0.00676755	0.994283	MDM2	2	2
1047	Nutlin-3a (-)	GDSC2	TP53	BLOC1S2	-0.17444	0.0403866	1.18899e-05	344	6	0.256615	0.0506587	2.66079e-07	418	6	0.00676755	0.000215216	MDM2	1	1
1047	Nutlin-3a (-)	GDSC2	LTA4H	BLOC1S2	-0.17444	0.0403866	1.18899e-05	344	6	0.011576	0.0479148	0.809086	418	6	0.00676755	0.999992	MDM2	4	4
1047	Nutlin-3a (-)	GDSC2	USP28	BLOC1S2	-0.17444	0.0403866	1.18899e-05	344	6	0.216741	0.0550641	7.08562e-05	418	6	0.00676755	0.0403303	MDM2	3	3
1047	Nutlin-3a (-)	GDSC2	MDM2	BLOC1S2	-0.17444	0.0403866	1.18899e-05	344	6	-0.248629	0.0528336	1.84166e-06	418	6	0.00676755	0.00134774	MDM2	T	T
1617	AZD5582	GDSC2	RNF31	C6orf62	-0.249336	0.0552057	4.45958e-06	330	6	-0.211263	0.0551043	0.000109623	418	6	0.00685348	0.14088	BIRC2;XIAP;BIRC3	1	1
1617	AZD5582	GDSC2	ATG9A	C6orf62	-0.249336	0.0552057	4.45958e-06	330	6	-0.115723	0.0570406	0.0419717	418	6	0.00685348	0.869206	BIRC2;XIAP;BIRC3	3	3
1617	AZD5582	GDSC2	TRAF2	C6orf62	-0.249336	0.0552057	4.45958e-06	330	6	-0.136822	0.0551311	0.0127392	418	6	0.00685348	0.605185	BIRC2;XIAP;BIRC3	1	1
1617	AZD5582	GDSC2	MAP3K7	C6orf62	-0.249336	0.0552057	4.45958e-06	330	6	-0.147	0.0550905	0.00736646	418	6	0.00685348	0.607824	BIRC2;XIAP;BIRC3	1	1
1184	AZ20	GDSC1	HUS1	NPAT	0.243686	0.0491391	4.67447e-07	394	6	0.0983781	0.0522283	0.0590753	418	6	0.00718373	0.860828	ATR	1	1
1083	Crizotinib	GDSC2	MET	AMTN	0.191641	0.0404168	1.43663e-06	353	6	-0.0429852	0.060922	0.48032	418	6	0.00735937	0.975262	ALK;ROS1;MET	T	T
1549	Sapitinib	GDSC2	SHC1	MED1	-0.208125	0.0451738	2.8852e-06	353	6	-0.109816	0.0496333	0.0264815	418	6	0.00738996	0.848469	ERBB3;EGFR;ERBB2	1	1
1549	Sapitinib	GDSC2	EGFR	MED1	-0.208125	0.0451738	2.8852e-06	353	6	-0.00824857	0.0449988	0.854555	418	6	0.00738996	0.993582	ERBB3;EGFR;ERBB2	T	T
1549	Sapitinib	GDSC2	ERBB2	MED1	-0.208125	0.0451738	2.8852e-06	353	6	-0.390402	0.049389	1.9248e-16	418	6	0.00738996	4.93006e-13	ERBB3;EGFR;ERBB2	T	T
1549	Sapitinib	GDSC2	GAB1	MED1	-0.208125	0.0451738	2.8852e-06	353	6	-0.0927996	0.0483524	0.0544197	418	6	0.00738996	0.755484	ERBB3;EGFR;ERBB2	1	1
1549	Sapitinib	GDSC2	GRB2	MED1	-0.208125	0.0451738	2.8852e-06	353	6	-0.0111401	0.0478576	0.81593	418	6	0.00738996	0.995702	ERBB3;EGFR;ERBB2	1	1
277	Linifanib	GDSC1	PTPRC	OTX1	0.219295	0.0481052	3.85069e-06	402	6	-0.109405	0.049079	0.0253635	418	6	0.00739718	0.738737	FLT3;FLT4;KDR;KIT;CSF1R;FLT1	3	3
277	Linifanib	GDSC1	WSB1	OTX1	0.219295	0.0481052	3.85069e-06	402	6	0.0583205	0.0524555	0.265866	418	6	0.00739718	0.999226	FLT3;FLT4;KDR;KIT;CSF1R;FLT1	3	3
277	Linifanib	GDSC1	PCDHB12	OTX1	0.219295	0.0481052	3.85069e-06	402	6	0.0519907	0.0524479	0.321263	418	6	0.00739718	0.931577	FLT3;FLT4;KDR;KIT;CSF1R;FLT1	No link; Gene not in network	-
277	Linifanib	GDSC1	FLT3	OTX1	0.219295	0.0481052	3.85069e-06	402	6	0.224864	0.0509668	8.01883e-06	418	6	0.00739718	0.00947949	FLT3;FLT4;KDR;KIT;CSF1R;FLT1	T	T
277	Linifanib	GDSC1	GAB2	OTX1	0.219295	0.0481052	3.85069e-06	402	6	0.140949	0.0528115	0.00735362	418	6	0.00739718	0.521616	FLT3;FLT4;KDR;KIT;CSF1R;FLT1	2	2
277	Linifanib	GDSC1	SPTSSA	OTX1	0.219295	0.0481052	3.85069e-06	402	6	0.0724668	0.0517568	0.160979	418	6	0.00739718	0.881637	FLT3;FLT4;KDR;KIT;CSF1R;FLT1	5+	5+
277	Linifanib	GDSC1	MEF2D	OTX1	0.219295	0.0481052	3.85069e-06	402	6	-0.0032968	0.0514439	0.948902	418	6	0.00739718	0.999447	FLT3;FLT4;KDR;KIT;CSF1R;FLT1	3	3
277	Linifanib	GDSC1	STAT5B	OTX1	0.219295	0.0481052	3.85069e-06	402	6	0.0215513	0.0563435	0.702067	418	6	0.00739718	0.989941	FLT3;FLT4;KDR;KIT;CSF1R;FLT1	1	1
277	Linifanib	GDSC1	SIK3	OTX1	0.219295	0.0481052	3.85069e-06	402	6	0.0690708	0.0496163	0.163404	418	6	0.00739718	0.908489	FLT3;FLT4;KDR;KIT;CSF1R;FLT1	3	3
277	Linifanib	GDSC1	CAMSAP1	OTX1	0.219295	0.0481052	3.85069e-06	402	6	-0.0106644	0.0517532	0.836738	418	6	0.00739718	0.992005	FLT3;FLT4;KDR;KIT;CSF1R;FLT1	No link; Gene not in network	-
1917	AZD6738	GDSC2	RAD1	HINFP	0.19388	0.0406318	1.20351e-06	338	6	0.100602	0.0522989	0.0538717	418	6	0.00743193	0.77625	ATR	1	1
1917	AZD6738	GDSC2	ATRIP	HINFP	0.19388	0.0406318	1.20351e-06	338	6	0.103851	0.0567362	0.0666399	418	6	0.00743193	0.777423	ATR	1	1
1917	AZD6738	GDSC2	HUS1	HINFP	0.19388	0.0406318	1.20351e-06	338	6	0.0993225	0.0556806	0.0739053	418	6	0.00743193	0.860828	ATR	1	1
1917	AZD6738	GDSC2	RAD9A	HINFP	0.19388	0.0406318	1.20351e-06	338	6	0.118591	0.0480443	0.0132334	418	6	0.00743193	0.6202	ATR	1	1
1917	AZD6738	GDSC2	RAD17	HINFP	0.19388	0.0406318	1.20351e-06	338	6	0.179611	0.057895	0.00180577	418	6	0.00743193	0.664228	ATR	1	1
1917	AZD6738	GDSC2	RAD1	DLAT	0.184262	0.0389038	1.45079e-06	338	6	0.11637	0.0499801	0.0194947	418	6	0.00743193	0.667249	ATR	1	1
1917	AZD6738	GDSC2	ATRIP	DLAT	0.184262	0.0389038	1.45079e-06	338	6	0.00855089	0.0534512	0.872898	418	6	0.00743193	0.991033	ATR	1	1
1917	AZD6738	GDSC2	HUS1	DLAT	0.184262	0.0389038	1.45079e-06	338	6	0.0953357	0.0521036	0.0667411	418	6	0.00743193	0.860828	ATR	1	1
1917	AZD6738	GDSC2	RAD9A	DLAT	0.184262	0.0389038	1.45079e-06	338	6	0.092923	0.0448537	0.0377981	418	6	0.00743193	0.727922	ATR	1	1
1917	AZD6738	GDSC2	RAD17	DLAT	0.184262	0.0389038	1.45079e-06	338	6	0.127946	0.0545248	0.0185549	418	6	0.00743193	0.853489	ATR	1	1
1936	Savolitinib	GDSC2	GAB1	PPP6R2	0.222279	0.046274	1.01504e-06	338	6	0.31729	0.0481429	1.26864e-11	418	6	0.00779956	1.94964e-07	MET	1	1
1936	Savolitinib	GDSC2	PTPN11	PPP6R2	0.222279	0.046274	1.01504e-06	338	6	0.0557766	0.0470265	0.235201	418	6	0.00779956	0.969632	MET	1	1
1936	Savolitinib	GDSC2	TSHZ1	PPP6R2	0.222279	0.046274	1.01504e-06	338	6	0.140525	0.0463174	0.00228183	418	6	0.00779956	0.318854	MET	No link; Gene not in network	-
1936	Savolitinib	GDSC2	MET	PPP6R2	0.222279	0.046274	1.01504e-06	338	6	-0.00828119	0.047279	0.860955	418	6	0.00779956	0.993669	MET	T	T
1936	Savolitinib	GDSC2	CAV1	PPP6R2	0.222279	0.046274	1.01504e-06	338	6	-0.0700581	0.0490409	0.152627	418	6	0.00779956	0.879808	MET	2	2
1029	Motesanib	GDSC1	STAT5B	ZNF232	0.245226	0.049709	5.172e-07	360	6	0.284537	0.0505665	9.57194e-09	418	6	0.00794833	0.000147102	RET;PDGFRA;FLT1;KIT;PDGFRB	No link; Drug target(s) not in CRISPR screen	-
1029	Motesanib	GDSC1	GAB2	ZNF232	0.245226	0.049709	5.172e-07	360	6	0.256964	0.0468639	2.3258e-08	418	6	0.00794833	0.00035743	RET;PDGFRA;FLT1;KIT;PDGFRB	No link; Drug target(s) not in CRISPR screen	-
1029	Motesanib	GDSC1	SOS1	ZNF232	0.245226	0.049709	5.172e-07	360	6	0.330192	0.0518663	6.61182e-11	418	6	0.00794833	1.0161e-06	RET;PDGFRA;FLT1;KIT;PDGFRB	No link; Drug target(s) not in CRISPR screen	-
1029	Motesanib	GDSC1	COQ7	ZNF232	0.245226	0.049709	5.172e-07	360	6	0.0439561	0.0481468	0.361023	418	6	0.00794833	0.999955	RET;PDGFRA;FLT1;KIT;PDGFRB	No link; Drug target(s) not in CRISPR screen	-
1029	Motesanib	GDSC1	LZTR1	ZNF232	0.245226	0.049709	5.172e-07	360	6	-0.223955	0.0504724	7.09508e-06	418	6	0.00794833	0.109037	RET;PDGFRA;FLT1;KIT;PDGFRB	No link; Drug target(s) not in CRISPR screen	-
1029	Motesanib	GDSC1	BCL11A	ZNF232	0.245226	0.049709	5.172e-07	360	6	0.232849	0.0469484	4.77678e-07	418	6	0.00794833	0.00734096	RET;PDGFRA;FLT1;KIT;PDGFRB	No link; Drug target(s) not in CRISPR screen	-
1029	Motesanib	GDSC1	RCOR1	ZNF232	0.245226	0.049709	5.172e-07	360	6	0.195037	0.0474653	3.30338e-05	418	6	0.00794833	0.117901	RET;PDGFRA;FLT1;KIT;PDGFRB	No link; Drug target(s) not in CRISPR screen	-
1029	Motesanib	GDSC1	PLCG2	ZNF232	0.245226	0.049709	5.172e-07	360	6	0.305904	0.048071	6.73866e-11	418	6	0.00794833	1.0356e-06	RET;PDGFRA;FLT1;KIT;PDGFRB	No link; Drug target(s) not in CRISPR screen	-
2020	Poziotinib	GDSC2	HAP1	PSMD3	-0.207076	0.0470322	7.87968e-06	336	6	-0.0691033	0.0474113	0.144459	418	6	0.008073	0.735846	EGFR;ERBB2	No link; Gene not in network	-
2020	Poziotinib	GDSC2	ERBB2	PSMD3	-0.207076	0.0470322	7.87968e-06	336	6	-0.215881	0.0495194	1.03209e-05	418	6	0.008073	0.0066088	EGFR;ERBB2	T	T
2020	Poziotinib	GDSC2	EGFR	PSMD3	-0.207076	0.0470322	7.87968e-06	336	6	-0.0030964	0.0450977	0.94526	418	6	0.008073	0.996164	EGFR;ERBB2	T	T
2020	Poziotinib	GDSC2	SHC1	PSMD3	-0.207076	0.0470322	7.87968e-06	336	6	-0.0518238	0.0494364	0.294187	418	6	0.008073	0.930355	EGFR;ERBB2	1	1
2020	Poziotinib	GDSC2	MIEN1	PSMD3	-0.207076	0.0470322	7.87968e-06	336	6	-0.196127	0.0501832	7.99145e-05	418	6	0.008073	0.049125	EGFR;ERBB2	No link; Gene not in network	-
2020	Poziotinib	GDSC2	ERBB3	PSMD3	-0.207076	0.0470322	7.87968e-06	336	6	-0.139518	0.0488985	0.00414051	418	6	0.008073	0.419057	EGFR;ERBB2	1	1
2020	Poziotinib	GDSC2	GRB2	PSMD3	-0.207076	0.0470322	7.87968e-06	336	6	-0.0166782	0.0479461	0.727932	418	6	0.008073	0.995702	EGFR;ERBB2	1	1
2020	Poziotinib	GDSC2	PGAP3	PSMD3	-0.207076	0.0470322	7.87968e-06	336	6	-0.0709888	0.047085	0.131113	418	6	0.008073	0.821224	EGFR;ERBB2	No link; Gene not in network	-
2026	KIT_7208	GDSC2	GAB2	ZNF232	0.189683	0.0385259	5.27638e-07	336	6	0.256964	0.0468639	2.3258e-08	418	6	0.00810874	0.00035743	KIT	No link; Drug target(s) not in CRISPR screen	-
2026	KIT_7208	GDSC2	ZNF253	ZNF232	0.189683	0.0385259	5.27638e-07	336	6	0.0502232	0.0319832	0.115806	418	6	0.00810874	0.887973	KIT	No link; Drug target(s) not in CRISPR screen	-
2026	KIT_7208	GDSC2	SOS1	ZNF232	0.189683	0.0385259	5.27638e-07	336	6	0.330192	0.0518663	6.61182e-11	418	6	0.00810874	1.0161e-06	KIT	No link; Drug target(s) not in CRISPR screen	-
2026	KIT_7208	GDSC2	C15orf41	ZNF232	0.189683	0.0385259	5.27638e-07	336	6	-0.108122	0.0432745	0.0121446	418	6	0.00810874	0.79795	KIT	No link; Drug target(s) not in CRISPR screen	-
2026	KIT_7208	GDSC2	STAT5B	ZNF232	0.189683	0.0385259	5.27638e-07	336	6	0.284537	0.0505665	9.57194e-09	418	6	0.00810874	0.000147102	KIT	No link; Drug target(s) not in CRISPR screen	-
2026	KIT_7208	GDSC2	PLCG2	ZNF232	0.189683	0.0385259	5.27638e-07	336	6	0.305904	0.048071	6.73866e-11	418	6	0.00810874	1.0356e-06	KIT	No link; Drug target(s) not in CRISPR screen	-
1991	Ibrutinib	GDSC2	ERBB2	PGAP3	-0.240934	0.0521438	2.65117e-06	338	6	-0.618479	0.0582243	1.91148e-30	418	6	0.00814862	7.34389e-27	BTK	No link; Drug target(s) not in CRISPR screen	-
1991	Ibrutinib	GDSC2	STXBP3	PGAP3	-0.240934	0.0521438	2.65117e-06	338	6	-0.175445	0.0542131	0.00112687	418	6	0.00814862	0.618493	BTK	No link; Drug target(s) not in CRISPR screen	-
1991	Ibrutinib	GDSC2	EGFR	PGAP3	-0.240934	0.0521438	2.65117e-06	338	6	0.0565592	0.0524599	0.280635	418	6	0.00814862	0.967104	BTK	No link; Drug target(s) not in CRISPR screen	-
1991	Ibrutinib	GDSC2	HAP1	PGAP3	-0.240934	0.0521438	2.65117e-06	338	6	-0.104568	0.0478742	0.0284882	418	6	0.00814862	0.548249	BTK	No link; Drug target(s) not in CRISPR screen	-
1991	Ibrutinib	GDSC2	GRB2	PGAP3	-0.240934	0.0521438	2.65117e-06	338	6	0.0102341	0.0556167	0.854001	418	6	0.00814862	0.995702	BTK	No link; Drug target(s) not in CRISPR screen	-
1991	Ibrutinib	GDSC2	SHC1	PGAP3	-0.240934	0.0521438	2.65117e-06	338	6	-0.0866844	0.05566	0.118841	418	6	0.00814862	0.905605	BTK	No link; Drug target(s) not in CRISPR screen	-
1917	AZD6738	GDSC2	RAD1	AASDHPPT	0.181603	0.0390057	2.21056e-06	338	6	0.115359	0.0498158	0.0201686	418	6	0.00819073	0.676299	ATR	1	1
1917	AZD6738	GDSC2	ATRIP	AASDHPPT	0.181603	0.0390057	2.21056e-06	338	6	0.0764191	0.053264	0.150862	418	6	0.00819073	0.851643	ATR	1	1
1917	AZD6738	GDSC2	HUS1	AASDHPPT	0.181603	0.0390057	2.21056e-06	338	6	0.0583155	0.0518786	0.26062	418	6	0.00819073	0.929368	ATR	1	1
1917	AZD6738	GDSC2	RAD9A	AASDHPPT	0.181603	0.0390057	2.21056e-06	338	6	0.138669	0.044641	0.00178125	418	6	0.00819073	0.511476	ATR	1	1
1917	AZD6738	GDSC2	RAD17	AASDHPPT	0.181603	0.0390057	2.21056e-06	338	6	0.069948	0.0543323	0.197506	418	6	0.00819073	0.912862	ATR	1	1
1917	AZD6738	GDSC2	RAD1	NFRKB	0.181414	0.0392708	2.66487e-06	338	6	0.137936	0.0507258	0.0063068	418	6	0.00819073	0.532544	ATR	1	1
1917	AZD6738	GDSC2	ATRIP	NFRKB	0.181414	0.0392708	2.66487e-06	338	6	0.0972164	0.0540028	0.071276	418	6	0.00819073	0.777423	ATR	1	1
1917	AZD6738	GDSC2	HUS1	NFRKB	0.181414	0.0392708	2.66487e-06	338	6	0.106813	0.0526112	0.0418238	418	6	0.00819073	0.843443	ATR	1	1
1917	AZD6738	GDSC2	RAD9A	NFRKB	0.181414	0.0392708	2.66487e-06	338	6	0.0841237	0.0452867	0.0626832	418	6	0.00819073	0.760868	ATR	1	1
1917	AZD6738	GDSC2	RAD17	NFRKB	0.181414	0.0392708	2.66487e-06	338	6	0.157856	0.055085	0.00397791	418	6	0.00819073	0.761234	ATR	1	1
277	Linifanib	GDSC1	PTPRC	SGPP1	0.215553	0.0478089	4.94161e-06	402	6	-0.130501	0.0475362	0.00581942	418	6	0.00843808	0.535526	FLT3;FLT4;KDR;KIT;CSF1R;FLT1	3	3
277	Linifanib	GDSC1	WSB1	SGPP1	0.215553	0.0478089	4.94161e-06	402	6	0.101228	0.0515006	0.0488219	418	6	0.00843808	0.92105	FLT3;FLT4;KDR;KIT;CSF1R;FLT1	3	3
277	Linifanib	GDSC1	PCDHB12	SGPP1	0.215553	0.0478089	4.94161e-06	402	6	0.0848325	0.0508155	0.0944823	418	6	0.00843808	0.855906	FLT3;FLT4;KDR;KIT;CSF1R;FLT1	No link; Gene not in network	-
277	Linifanib	GDSC1	FLT3	SGPP1	0.215553	0.0478089	4.94161e-06	402	6	0.118937	0.0495526	0.0160157	418	6	0.00843808	0.594293	FLT3;FLT4;KDR;KIT;CSF1R;FLT1	T	T
277	Linifanib	GDSC1	GAB2	SGPP1	0.215553	0.0478089	4.94161e-06	402	6	0.252727	0.0530232	1.3443e-06	418	6	0.00843808	0.00688638	FLT3;FLT4;KDR;KIT;CSF1R;FLT1	2	2
277	Linifanib	GDSC1	SPTSSA	SGPP1	0.215553	0.0478089	4.94161e-06	402	6	0.19078	0.0518261	0.000206016	418	6	0.00843808	0.398196	FLT3;FLT4;KDR;KIT;CSF1R;FLT1	5+	5+
277	Linifanib	GDSC1	MEF2D	SGPP1	0.215553	0.0478089	4.94161e-06	402	6	0.158126	0.0528317	0.00261904	418	6	0.00843808	0.447216	FLT3;FLT4;KDR;KIT;CSF1R;FLT1	3	3
277	Linifanib	GDSC1	STAT5B	SGPP1	0.215553	0.0478089	4.94161e-06	402	6	0.282587	0.0581043	8.03862e-07	418	6	0.00843808	0.00411792	FLT3;FLT4;KDR;KIT;CSF1R;FLT1	1	1
277	Linifanib	GDSC1	SIK3	SGPP1	0.215553	0.0478089	4.94161e-06	402	6	0.148422	0.0505927	0.00318873	418	6	0.00843808	0.632388	FLT3;FLT4;KDR;KIT;CSF1R;FLT1	3	3
277	Linifanib	GDSC1	CAMSAP1	SGPP1	0.215553	0.0478089	4.94161e-06	402	6	-0.0942948	0.0502362	0.0599719	418	6	0.00843808	0.86049	FLT3;FLT4;KDR;KIT;CSF1R;FLT1	No link; Gene not in network	-
1924	Ipatasertib	GDSC2	MAPKAP1	FOXK2	0.261569	0.0532151	5.53647e-07	338	6	0.0724273	0.0510974	0.155858	418	6	0.00850845	0.806087	AKT1;AKT3	1	1
1924	Ipatasertib	GDSC2	HIST2H2BF	FOXK2	0.261569	0.0532151	5.53647e-07	338	6	0.0772847	0.0560911	0.167768	418	6	0.00850845	0.946688	AKT1;AKT3	2	2
1924	Ipatasertib	GDSC2	RICTOR	FOXK2	0.261569	0.0532151	5.53647e-07	338	6	0.224357	0.0591777	0.000131062	418	6	0.00850845	0.165101	AKT1;AKT3	1	1
1924	Ipatasertib	GDSC2	HSP90B1	FOXK2	0.261569	0.0532151	5.53647e-07	338	6	-0.016843	0.0624325	0.787321	418	6	0.00850845	0.999458	AKT1;AKT3	1	1
1924	Ipatasertib	GDSC2	MLST8	FOXK2	0.261569	0.0532151	5.53647e-07	338	6	0.117508	0.0612014	0.0543202	418	6	0.00850845	0.809748	AKT1;AKT3	1	1
1924	Ipatasertib	GDSC2	AKT1	FOXK2	0.261569	0.0532151	5.53647e-07	338	6	0.172343	0.0597734	0.00375828	418	6	0.00850845	0.683462	AKT1;AKT3	T	T
1394	AZD6738	GDSC1	RAD9A	ATM	0.255303	0.0547701	2.28882e-06	403	6	0.146468	0.0516504	0.00437831	418	6	0.00879365	0.540355	ATR	1	1
1394	AZD6738	GDSC1	RAD17	ATM	0.255303	0.0547701	2.28882e-06	403	6	0.114323	0.0619497	0.0644294	418	6	0.00879365	0.896494	ATR	1	1
1394	AZD6738	GDSC1	RAD1	ATM	0.255303	0.0547701	2.28882e-06	403	6	0.187568	0.0546302	0.000544209	418	6	0.00879365	0.331934	ATR	1	1
1394	AZD6738	GDSC1	HUS1	ATM	0.255303	0.0547701	2.28882e-06	403	6	0.15587	0.0598037	0.00886932	418	6	0.00879365	0.663774	ATR	1	1
1394	AZD6738	GDSC1	ATR	ATM	0.255303	0.0547701	2.28882e-06	403	6	0.0759159	0.0596608	0.202772	418	6	0.00879365	0.941002	ATR	T	T
2297	SGX-523	GDSC2	GAB1	SLC25A15	0.224447	0.0482991	2.30233e-06	334	6	0.151745	0.0555632	0.00608176	418	6	0.00884555	0.491919	MET	1	1
2297	SGX-523	GDSC2	MET	SLC25A15	0.224447	0.0482991	2.30233e-06	334	6	0.199892	0.0576218	0.000475118	418	6	0.00884555	0.169805	MET	T	T
277	Linifanib	GDSC1	PTPRC	PROSER1	0.21987	0.0491374	5.8463e-06	402	6	-0.0325803	0.0503669	0.517618	418	6	0.0089846	0.965919	FLT3;FLT4;KDR;KIT;CSF1R;FLT1	3	3
277	Linifanib	GDSC1	WSB1	PROSER1	0.21987	0.0491374	5.8463e-06	402	6	0.106008	0.0537565	0.0480855	418	6	0.0089846	0.92052	FLT3;FLT4;KDR;KIT;CSF1R;FLT1	3	3
277	Linifanib	GDSC1	PCDHB12	PROSER1	0.21987	0.0491374	5.8463e-06	402	6	0.0195434	0.0540894	0.717841	418	6	0.0089846	0.975423	FLT3;FLT4;KDR;KIT;CSF1R;FLT1	No link; Gene not in network	-
277	Linifanib	GDSC1	FLT3	PROSER1	0.21987	0.0491374	5.8463e-06	402	6	0.295407	0.0522575	8.13316e-09	418	6	0.0089846	0.000101924	FLT3;FLT4;KDR;KIT;CSF1R;FLT1	T	T
277	Linifanib	GDSC1	GAB2	PROSER1	0.21987	0.0491374	5.8463e-06	402	6	0.204427	0.0542301	0.000143375	418	6	0.0089846	0.110169	FLT3;FLT4;KDR;KIT;CSF1R;FLT1	2	2
277	Linifanib	GDSC1	SPTSSA	PROSER1	0.21987	0.0491374	5.8463e-06	402	6	0.0419178	0.0531282	0.429945	418	6	0.0089846	0.961856	FLT3;FLT4;KDR;KIT;CSF1R;FLT1	5+	5+
277	Linifanib	GDSC1	MEF2D	PROSER1	0.21987	0.0491374	5.8463e-06	402	6	0.174077	0.0530118	0.000949009	418	6	0.0089846	0.313645	FLT3;FLT4;KDR;KIT;CSF1R;FLT1	3	3
277	Linifanib	GDSC1	STAT5B	PROSER1	0.21987	0.0491374	5.8463e-06	402	6	0.19365	0.0581007	0.000792311	418	6	0.0089846	0.283168	FLT3;FLT4;KDR;KIT;CSF1R;FLT1	1	1
277	Linifanib	GDSC1	SIK3	PROSER1	0.21987	0.0491374	5.8463e-06	402	6	0.266592	0.0510688	1.1054e-07	418	6	0.0089846	0.00169879	FLT3;FLT4;KDR;KIT;CSF1R;FLT1	3	3
277	Linifanib	GDSC1	CAMSAP1	PROSER1	0.21987	0.0491374	5.8463e-06	402	6	0.0803948	0.0533976	0.131648	418	6	0.0089846	0.904174	FLT3;FLT4;KDR;KIT;CSF1R;FLT1	No link; Gene not in network	-
1712	Eg5_9814	GDSC2	TUBGCP3	DPM1	0.170299	0.0383314	6.43063e-06	329	6	0.179435	0.054748	0.000970916	418	6	0.00912852	0.144864	KIF11	No link; Drug target(s) not in CRISPR screen	-
1712	Eg5_9814	GDSC2	TUBGCP3	RALY	0.171519	0.0386111	6.44992e-06	329	6	0.107524	0.0515037	0.0363349	418	6	0.00912852	0.709524	KIF11	No link; Drug target(s) not in CRISPR screen	-
1712	Eg5_9814	GDSC2	TUBGCP3	RBL1	0.170759	0.0384629	6.53394e-06	329	6	0.139103	0.0572725	0.0147921	418	6	0.00912852	0.571881	KIF11	No link; Drug target(s) not in CRISPR screen	-
1047	Nutlin-3a (-)	GDSC2	PPM1D	ZNF195	-0.191833	0.0451624	1.67017e-05	344	6	-0.0875766	0.0597292	0.142072	418	6	0.00916687	0.927908	MDM2	1	1
1047	Nutlin-3a (-)	GDSC2	MDM4	ZNF195	-0.191833	0.0451624	1.67017e-05	344	6	-0.114595	0.0589884	0.0515245	418	6	0.00916687	0.861995	MDM2	1	1
1047	Nutlin-3a (-)	GDSC2	TP53BP1	ZNF195	-0.191833	0.0451624	1.67017e-05	344	6	0.090418	0.0602898	0.133163	418	6	0.00916687	0.864779	MDM2	2	2
1047	Nutlin-3a (-)	GDSC2	UBE3B	ZNF195	-0.191833	0.0451624	1.67017e-05	344	6	-0.0485046	0.0501737	0.333406	418	6	0.00916687	0.937187	MDM2	2	2
1047	Nutlin-3a (-)	GDSC2	TP53	ZNF195	-0.191833	0.0451624	1.67017e-05	344	6	0.155335	0.0564453	0.00570035	418	6	0.00916687	0.684399	MDM2	1	1
1047	Nutlin-3a (-)	GDSC2	LTA4H	ZNF195	-0.191833	0.0451624	1.67017e-05	344	6	-0.0183822	0.0494158	0.709877	418	6	0.00916687	0.999992	MDM2	4	4
1047	Nutlin-3a (-)	GDSC2	USP28	ZNF195	-0.191833	0.0451624	1.67017e-05	344	6	0.159851	0.0617988	0.00940223	418	6	0.00916687	0.702704	MDM2	3	3
1047	Nutlin-3a (-)	GDSC2	MDM2	ZNF195	-0.191833	0.0451624	1.67017e-05	344	6	-0.132867	0.0589871	0.023861	418	6	0.00916687	0.83059	MDM2	T	T
1617	AZD5582	GDSC2	RNF31	EXOC2	-0.222695	0.0501876	6.61661e-06	330	6	-0.148401	0.0519622	0.0041043	418	6	0.00924401	0.600713	BIRC2;XIAP;BIRC3	1	1
1617	AZD5582	GDSC2	ATG9A	EXOC2	-0.222695	0.0501876	6.61661e-06	330	6	-0.065702	0.0533307	0.217541	418	6	0.00924401	0.939307	BIRC2;XIAP;BIRC3	3	3
1617	AZD5582	GDSC2	TRAF2	EXOC2	-0.222695	0.0501876	6.61661e-06	330	6	-0.094063	0.0515985	0.0677573	418	6	0.00924401	0.762203	BIRC2;XIAP;BIRC3	1	1
1617	AZD5582	GDSC2	MAP3K7	EXOC2	-0.222695	0.0501876	6.61661e-06	330	6	-0.144766	0.0510663	0.00439088	418	6	0.00924401	0.514595	BIRC2;XIAP;BIRC3	1	1
1083	Crizotinib	GDSC2	MET	MET	-0.25436	0.0548126	2.43198e-06	353	6	-0.300369	0.0782715	0.000107955	418	6	0.00934365	0.110603	ALK;ROS1;MET	T	T
1047	Nutlin-3a (-)	GDSC1	MDM4	PHLDA3	-0.290437	0.0669337	1.09464e-05	360	6	-0.302792	0.0643812	1.8682e-06	418	6	0.00934579	0.00261004	MDM2	1	1
1047	Nutlin-3a (-)	GDSC1	PPM1D	PHLDA3	-0.290437	0.0669337	1.09464e-05	360	6	-0.302084	0.0652059	2.67974e-06	418	6	0.00934579	0.00257389	MDM2	1	1
1047	Nutlin-3a (-)	GDSC1	USP7	PHLDA3	-0.290437	0.0669337	1.09464e-05	360	6	-0.224397	0.0679817	0.000891629	418	6	0.00934579	0.399298	MDM2	1	1
1047	Nutlin-3a (-)	GDSC1	TP53	PHLDA3	-0.290437	0.0669337	1.09464e-05	360	6	0.321176	0.0621792	1.51491e-07	418	6	0.00934579	0.00012934	MDM2	1	1
1047	Nutlin-3a (-)	GDSC1	USP28	PHLDA3	-0.290437	0.0669337	1.09464e-05	360	6	0.370256	0.0672775	2.05608e-08	418	6	0.00934579	2.63315e-05	MDM2	3	3
1047	Nutlin-3a (-)	GDSC1	MDM2	PHLDA3	-0.290437	0.0669337	1.09464e-05	360	6	-0.31919	0.064832	5.82127e-07	418	6	0.00934579	0.000526242	MDM2	T	T
1047	Nutlin-3a (-)	GDSC1	TP53BP1	PHLDA3	-0.290437	0.0669337	1.09464e-05	360	6	0.279956	0.0653614	1.48196e-05	418	6	0.00934579	0.0175191	MDM2	2	2
2103	Capmatinib	GDSC2	MET	TMLHE	0.205156	0.0446636	3.04427e-06	337	6	0.119663	0.047941	0.0122305	418	6	0.00936496	0.499582	MET	T	T
2103	Capmatinib	GDSC2	FCHO2	TMLHE	0.205156	0.0446636	3.04427e-06	337	6	0.0686257	0.0490287	0.16111	418	6	0.00936496	0.848354	MET	2	2
2103	Capmatinib	GDSC2	OCM	TMLHE	0.205156	0.0446636	3.04427e-06	337	6	0.107272	0.0436425	0.0136277	418	6	0.00936496	0.713693	MET	No link; Gene not in network	-
2103	Capmatinib	GDSC2	CAV1	TMLHE	0.205156	0.0446636	3.04427e-06	337	6	0.191618	0.0483751	6.36038e-05	418	6	0.00936496	0.179149	MET	2	2
2103	Capmatinib	GDSC2	CCIN	TMLHE	0.205156	0.0446636	3.04427e-06	337	6	0.0558122	0.0498286	0.262319	418	6	0.00936496	0.923768	MET	No link; No connection	-
2103	Capmatinib	GDSC2	GAB1	TMLHE	0.205156	0.0446636	3.04427e-06	337	6	0.127005	0.0480671	0.00796912	418	6	0.00936496	0.517561	MET	1	1
2103	Capmatinib	GDSC2	MET	TMEM237	0.260143	0.0571216	3.7154e-06	337	6	0.190095	0.0642597	0.00294052	418	6	0.00936496	0.316013	MET	T	T
2103	Capmatinib	GDSC2	FCHO2	TMEM237	0.260143	0.0571216	3.7154e-06	337	6	0.0539065	0.0637273	0.397411	418	6	0.00936496	0.929268	MET	2	2
2103	Capmatinib	GDSC2	OCM	TMEM237	0.260143	0.0571216	3.7154e-06	337	6	0.0849803	0.0459688	0.063962	418	6	0.00936496	0.800689	MET	No link; Gene not in network	-
2103	Capmatinib	GDSC2	CAV1	TMEM237	0.260143	0.0571216	3.7154e-06	337	6	0.0891076	0.0509537	0.0797728	418	6	0.00936496	0.842576	MET	2	2
2103	Capmatinib	GDSC2	CCIN	TMEM237	0.260143	0.0571216	3.7154e-06	337	6	0.0482294	0.0624565	0.439829	418	6	0.00936496	0.950822	MET	No link; No connection	-
2103	Capmatinib	GDSC2	GAB1	TMEM237	0.260143	0.0571216	3.7154e-06	337	6	0.0692829	0.0613356	0.258293	418	6	0.00936496	0.901658	MET	1	1
2103	Capmatinib	GDSC2	MET	IL17RA	0.218796	0.0482154	4.03427e-06	337	6	0.0700938	0.0529631	0.185226	418	6	0.00936496	0.910896	MET	T	T
2103	Capmatinib	GDSC2	FCHO2	IL17RA	0.218796	0.0482154	4.03427e-06	337	6	0.0407284	0.0535908	0.447104	418	6	0.00936496	0.937341	MET	2	2
2103	Capmatinib	GDSC2	OCM	IL17RA	0.218796	0.0482154	4.03427e-06	337	6	0.102357	0.0436567	0.0186554	418	6	0.00936496	0.713693	MET	No link; Gene not in network	-
2103	Capmatinib	GDSC2	CAV1	IL17RA	0.218796	0.0482154	4.03427e-06	337	6	0.0655068	0.0483909	0.175357	418	6	0.00936496	0.889125	MET	2	2
2103	Capmatinib	GDSC2	CCIN	IL17RA	0.218796	0.0482154	4.03427e-06	337	6	-0.0913521	0.0536671	0.0881647	418	6	0.00936496	0.838447	MET	No link; No connection	-
2103	Capmatinib	GDSC2	GAB1	IL17RA	0.218796	0.0482154	4.03427e-06	337	6	0.217652	0.0521674	2.47984e-05	418	6	0.00936496	0.0496465	MET	1	1
2103	Capmatinib	GDSC2	MET	SPRY3	0.198586	0.0438689	4.26566e-06	337	6	0.091615	0.0480124	0.0558343	418	6	0.00936496	0.754338	MET	T	T
2103	Capmatinib	GDSC2	FCHO2	SPRY3	0.198586	0.0438689	4.26566e-06	337	6	0.073451	0.049398	0.136515	418	6	0.00936496	0.824898	MET	2	2
2103	Capmatinib	GDSC2	OCM	SPRY3	0.198586	0.0438689	4.26566e-06	337	6	0.0825066	0.043783	0.0589637	418	6	0.00936496	0.789392	MET	No link; Gene not in network	-
2103	Capmatinib	GDSC2	CAV1	SPRY3	0.198586	0.0438689	4.26566e-06	337	6	0.0753486	0.0485309	0.119985	418	6	0.00936496	0.871741	MET	2	2
2103	Capmatinib	GDSC2	CCIN	SPRY3	0.198586	0.0438689	4.26566e-06	337	6	0.153929	0.050457	0.00215583	418	6	0.00936496	0.735484	MET	No link; No connection	-
2103	Capmatinib	GDSC2	GAB1	SPRY3	0.198586	0.0438689	4.26566e-06	337	6	0.0685755	0.04857	0.157486	418	6	0.00936496	0.864749	MET	1	1
1403	AZD6094	GDSC1	CAV1	SMURF1	-0.221492	0.0486609	3.98339e-06	401	6	-0.127154	0.049587	0.0100404	418	6	0.00939174	0.658202	MET	2	2
1403	AZD6094	GDSC1	GAB1	SMURF1	-0.221492	0.0486609	3.98339e-06	401	6	-0.24203	0.0530511	3.82669e-06	418	6	0.00939174	0.0147022	MET	1	1
1403	AZD6094	GDSC1	MET	SMURF1	-0.221492	0.0486609	3.98339e-06	401	6	-0.197	0.0543848	0.000260969	418	6	0.00939174	0.147546	MET	T	T
1403	AZD6094	GDSC1	CAV1	ZXDB	0.214549	0.0472837	4.27786e-06	401	6	0.0825705	0.0482223	0.0862899	418	6	0.00939174	0.846191	MET	2	2
1403	AZD6094	GDSC1	GAB1	ZXDB	0.214549	0.0472837	4.27786e-06	401	6	0.0657537	0.0471821	0.162944	418	6	0.00939174	0.864749	MET	1	1
1403	AZD6094	GDSC1	MET	ZXDB	0.214549	0.0472837	4.27786e-06	401	6	0.0599383	0.0471236	0.202957	418	6	0.00939174	0.922854	MET	T	T
1428	IAP_5620	GDSC2	MAP3K7	TAF11	-0.267519	0.0594812	4.89904e-06	329	6	-0.151502	0.059573	0.0106786	418	6	0.00941105	0.667108	BIRC2;XIAP;BIRC3	1	1
1428	IAP_5620	GDSC2	BIRC2	TAF11	-0.267519	0.0594812	4.89904e-06	329	6	-0.160852	0.0603695	0.00745332	418	6	0.00941105	0.883206	BIRC2;XIAP;BIRC3	T	T
1428	IAP_5620	GDSC2	RNF31	TAF11	-0.267519	0.0594812	4.89904e-06	329	6	-0.158763	0.0591119	0.00698622	418	6	0.00941105	0.673772	BIRC2;XIAP;BIRC3	1	1
1428	IAP_5620	GDSC2	PDE10A	TAF11	-0.267519	0.0594812	4.89904e-06	329	6	0.00888535	0.0497325	0.8582	418	6	0.00941105	0.985327	BIRC2;XIAP;BIRC3	4	4
1428	IAP_5620	GDSC2	SPDEF	TAF11	-0.267519	0.0594812	4.89904e-06	329	6	0.0522459	0.047425	0.270264	418	6	0.00941105	0.999621	BIRC2;XIAP;BIRC3	3	3
1428	IAP_5620	GDSC2	TRAF2	TAF11	-0.267519	0.0594812	4.89904e-06	329	6	-0.213603	0.0593642	0.00028727	418	6	0.00941105	0.41278	BIRC2;XIAP;BIRC3	1	1
1394	AZD6738	GDSC1	RAD9A	C11orf57	0.226857	0.0493239	3.13965e-06	403	6	0.115252	0.0450332	0.0101879	418	6	0.00965004	0.595141	ATR	1	1
1394	AZD6738	GDSC1	RAD17	C11orf57	0.226857	0.0493239	3.13965e-06	403	6	0.110549	0.0551317	0.0444285	418	6	0.00965004	0.887583	ATR	1	1
1394	AZD6738	GDSC1	RAD1	C11orf57	0.226857	0.0493239	3.13965e-06	403	6	0.135522	0.0513594	0.00805431	418	6	0.00965004	0.583862	ATR	1	1
1394	AZD6738	GDSC1	HUS1	C11orf57	0.226857	0.0493239	3.13965e-06	403	6	0.141019	0.0524104	0.00688326	418	6	0.00965004	0.663774	ATR	1	1
1394	AZD6738	GDSC1	ATR	C11orf57	0.226857	0.0493239	3.13965e-06	403	6	0.00885346	0.0537628	0.869197	418	6	0.00965004	0.991856	ATR	T	T
2103	Capmatinib	GDSC2	MET	SHC4	-0.24686	0.0549409	5.04834e-06	337	6	-0.139921	0.0619322	0.023439	418	6	0.00969787	0.617857	MET	T	T
2103	Capmatinib	GDSC2	FCHO2	SHC4	-0.24686	0.0549409	5.04834e-06	337	6	-0.199425	0.0609769	0.000995764	418	6	0.00969787	0.297776	MET	2	2
2103	Capmatinib	GDSC2	OCM	SHC4	-0.24686	0.0549409	5.04834e-06	337	6	-0.0162639	0.0438682	0.710806	418	6	0.00969787	0.968675	MET	No link; Gene not in network	-
2103	Capmatinib	GDSC2	CAV1	SHC4	-0.24686	0.0549409	5.04834e-06	337	6	-0.0770845	0.0486253	0.112362	418	6	0.00969787	0.870414	MET	2	2
2103	Capmatinib	GDSC2	CCIN	SHC4	-0.24686	0.0549409	5.04834e-06	337	6	0.0618798	0.0592481	0.295977	418	6	0.00969787	0.932402	MET	No link; No connection	-
2103	Capmatinib	GDSC2	GAB1	SHC4	-0.24686	0.0549409	5.04834e-06	337	6	-0.162341	0.0584204	0.00524158	418	6	0.00969787	0.483101	MET	1	1
1956	MCL1_1284	GDSC2	MARCH5	BCL2L1	0.304494	0.0623086	6.46921e-07	338	6	0.240783	0.0720578	0.000767733	418	6	0.00994187	0.393284	MCL1	No link; Gene not in network	-
1956	MCL1_1284	GDSC2	MCL1	BCL2L1	0.304494	0.0623086	6.46921e-07	338	6	0.443444	0.0708347	1.40861e-10	418	6	0.00994187	2.16475e-06	MCL1	T	T
1558	Lapatinib	GDSC2	EGFR	PSMD3	-0.193425	0.0435297	6.48473e-06	341	6	-0.0030964	0.0450977	0.94526	418	6	0.00996573	0.996164	EGFR;ERBB2	T	T
1558	Lapatinib	GDSC2	SHC1	PSMD3	-0.193425	0.0435297	6.48473e-06	341	6	-0.0518238	0.0494364	0.294187	418	6	0.00996573	0.930355	EGFR;ERBB2	1	1
1558	Lapatinib	GDSC2	ERBB2	PSMD3	-0.193425	0.0435297	6.48473e-06	341	6	-0.215881	0.0495194	1.03209e-05	418	6	0.00996573	0.0066088	EGFR;ERBB2	T	T
1394	AZD6738	GDSC1	RAD9A	TIMM8B	0.22955	0.050642	4.38552e-06	403	6	0.126694	0.047116	0.00691882	418	6	0.0101124	0.566889	ATR	1	1
1394	AZD6738	GDSC1	RAD17	TIMM8B	0.22955	0.050642	4.38552e-06	403	6	0.0514972	0.0566799	0.363344	418	6	0.0101124	0.941801	ATR	1	1
1394	AZD6738	GDSC1	RAD1	TIMM8B	0.22955	0.050642	4.38552e-06	403	6	0.130242	0.0504659	0.00956508	418	6	0.0101124	0.596537	ATR	1	1
1394	AZD6738	GDSC1	HUS1	TIMM8B	0.22955	0.050642	4.38552e-06	403	6	0.0895278	0.0545914	0.100464	418	6	0.0101124	0.860828	ATR	1	1
1394	AZD6738	GDSC1	ATR	TIMM8B	0.22955	0.050642	4.38552e-06	403	6	0.0552427	0.0546886	0.312137	418	6	0.0101124	0.95471	ATR	T	T
1394	AZD6738	GDSC1	RAD9A	DDX10	0.217658	0.048123	4.6061e-06	403	6	0.0911988	0.044673	0.0406984	418	6	0.0101124	0.732055	ATR	1	1
1394	AZD6738	GDSC1	RAD17	DDX10	0.217658	0.048123	4.6061e-06	403	6	0.0706002	0.0542063	0.192316	418	6	0.0101124	0.910294	ATR	1	1
1394	AZD6738	GDSC1	RAD1	DDX10	0.217658	0.048123	4.6061e-06	403	6	0.129228	0.049386	0.00860131	418	6	0.0101124	0.593695	ATR	1	1
1394	AZD6738	GDSC1	HUS1	DDX10	0.217658	0.048123	4.6061e-06	403	6	0.0687481	0.0518806	0.184669	418	6	0.0101124	0.903312	ATR	1	1
1394	AZD6738	GDSC1	ATR	DDX10	0.217658	0.048123	4.6061e-06	403	6	0.0254267	0.0525604	0.628507	418	6	0.0101124	0.978461	ATR	T	T
1445	AZD8835	GDSC1	RICTOR	IFRD1	0.238031	0.0486505	6.75274e-07	400	6	0.168522	0.0510404	0.000888738	418	6	0.0103776	0.303675	PIK3CD;PIK3CA	1	1
1445	AZD8835	GDSC1	PIK3CA	IFRD1	0.238031	0.0486505	6.75274e-07	400	6	0.0458929	0.0499992	0.358443	418	6	0.0103776	0.955708	PIK3CD;PIK3CA	T	T
2024	KIT_5808	GDSC2	CDKN2C	PRTN3	-0.222575	0.0456315	6.78301e-07	336	6	0.0931729	0.0538831	0.0832251	418	6	0.0104241	0.986622	KIT	No link; Drug target(s) not in CRISPR screen	-
2024	KIT_5808	GDSC2	STAT5B	PRTN3	-0.222575	0.0456315	6.78301e-07	336	6	-0.0818537	0.0652208	0.20904	418	6	0.0104241	0.914687	KIT	No link; Drug target(s) not in CRISPR screen	-
2024	KIT_5808	GDSC2	BCL11A	PRTN3	-0.222575	0.0456315	6.78301e-07	336	6	-0.116149	0.0578243	0.0440597	418	6	0.0104241	0.920234	KIT	No link; Drug target(s) not in CRISPR screen	-
2024	KIT_5808	GDSC2	MEF2D	PRTN3	-0.222575	0.0456315	6.78301e-07	336	6	-0.215596	0.0591532	0.000238616	418	6	0.0104241	0.146682	KIT	No link; Drug target(s) not in CRISPR screen	-
2024	KIT_5808	GDSC2	FGFR2	PRTN3	-0.222575	0.0456315	6.78301e-07	336	6	-0.020578	0.0653929	0.752989	418	6	0.0104241	0.998798	KIT	No link; Drug target(s) not in CRISPR screen	-
2024	KIT_5808	GDSC2	SIK3	PRTN3	-0.222575	0.0456315	6.78301e-07	336	6	-0.166833	0.0563871	0.00293593	418	6	0.0104241	0.610417	KIT	No link; Drug target(s) not in CRISPR screen	-
2024	KIT_5808	GDSC2	PLCG2	PRTN3	-0.222575	0.0456315	6.78301e-07	336	6	-0.0317752	0.0487803	0.514685	418	6	0.0104241	0.99922	KIT	No link; Drug target(s) not in CRISPR screen	-
2024	KIT_5808	GDSC2	ZNF253	PRTN3	-0.222575	0.0456315	6.78301e-07	336	6	-0.0651719	0.0355643	0.0663276	418	6	0.0104241	0.855386	KIT	No link; Drug target(s) not in CRISPR screen	-
2024	KIT_5808	GDSC2	GAB2	PRTN3	-0.222575	0.0456315	6.78301e-07	336	6	-0.118464	0.0584262	0.042093	418	6	0.0104241	0.776187	KIT	No link; Drug target(s) not in CRISPR screen	-
2022	PF-06747775	GDSC2	EGFR	PSMD3	-0.21199	0.0479195	7.10836e-06	336	6	-0.0030964	0.0450977	0.94526	418	6	0.010482	0.996164	EGFR	T	T
2022	PF-06747775	GDSC2	SHC1	PSMD3	-0.21199	0.0479195	7.10836e-06	336	6	-0.0518238	0.0494364	0.294187	418	6	0.010482	0.930355	EGFR	1	1
2022	PF-06747775	GDSC2	ERBB2	PSMD3	-0.21199	0.0479195	7.10836e-06	336	6	-0.215881	0.0495194	1.03209e-05	418	6	0.010482	0.0066088	EGFR	1	1
2022	PF-06747775	GDSC2	GAB1	PSMD3	-0.21199	0.0479195	7.10836e-06	336	6	-0.0780477	0.0482995	0.105567	418	6	0.010482	0.82546	EGFR	1	1
2022	PF-06747775	GDSC2	TIPIN	PSMD3	-0.21199	0.0479195	7.10836e-06	336	6	-0.062808	0.0482666	0.192714	418	6	0.010482	0.775907	EGFR	3	3
2022	PF-06747775	GDSC2	GRB2	PSMD3	-0.21199	0.0479195	7.10836e-06	336	6	-0.0166782	0.0479461	0.727932	418	6	0.010482	0.995702	EGFR	1	1
2022	PF-06747775	GDSC2	HAP1	PSMD3	-0.21199	0.0479195	7.10836e-06	336	6	-0.0691033	0.0474113	0.144459	418	6	0.010482	0.735846	EGFR	No link; Gene not in network	-
2022	PF-06747775	GDSC2	CDC37	PSMD3	-0.21199	0.0479195	7.10836e-06	336	6	-0.0687869	0.0479141	0.150603	418	6	0.010482	0.832388	EGFR	1	1
2022	PF-06747775	GDSC2	MIEN1	PSMD3	-0.21199	0.0479195	7.10836e-06	336	6	-0.196127	0.0501832	7.99145e-05	418	6	0.010482	0.049125	EGFR	No link; Gene not in network	-
2022	PF-06747775	GDSC2	EGFR	ORMDL3	-0.226372	0.0513753	7.75037e-06	336	6	-0.0678301	0.0479663	0.156829	418	6	0.010482	0.934531	EGFR	T	T
2022	PF-06747775	GDSC2	SHC1	ORMDL3	-0.226372	0.0513753	7.75037e-06	336	6	-0.0751888	0.0518617	0.146607	418	6	0.010482	0.905605	EGFR	1	1
2022	PF-06747775	GDSC2	ERBB2	ORMDL3	-0.226372	0.0513753	7.75037e-06	336	6	-0.180226	0.0529585	0.000610104	418	6	0.010482	0.173631	EGFR	1	1
2022	PF-06747775	GDSC2	GAB1	ORMDL3	-0.226372	0.0513753	7.75037e-06	336	6	-0.0735658	0.0509347	0.148143	418	6	0.010482	0.86294	EGFR	1	1
2022	PF-06747775	GDSC2	TIPIN	ORMDL3	-0.226372	0.0513753	7.75037e-06	336	6	-0.13232	0.048755	0.00640967	418	6	0.010482	0.48524	EGFR	3	3
2022	PF-06747775	GDSC2	GRB2	ORMDL3	-0.226372	0.0513753	7.75037e-06	336	6	-0.0456058	0.0509266	0.370279	418	6	0.010482	0.995702	EGFR	1	1
2022	PF-06747775	GDSC2	HAP1	ORMDL3	-0.226372	0.0513753	7.75037e-06	336	6	-0.0635686	0.047891	0.183927	418	6	0.010482	0.766871	EGFR	No link; Gene not in network	-
2022	PF-06747775	GDSC2	CDC37	ORMDL3	-0.226372	0.0513753	7.75037e-06	336	6	-0.023874	0.0507974	0.638321	418	6	0.010482	0.961643	EGFR	1	1
2022	PF-06747775	GDSC2	MIEN1	ORMDL3	-0.226372	0.0513753	7.75037e-06	336	6	-0.170789	0.0526984	0.00110819	418	6	0.010482	0.321334	EGFR	No link; Gene not in network	-
2022	PF-06747775	GDSC2	EGFR	MSL1	-0.22368	0.0508934	8.1848e-06	336	6	0.0268471	0.0481782	0.577288	418	6	0.010482	0.980625	EGFR	T	T
2022	PF-06747775	GDSC2	SHC1	MSL1	-0.22368	0.0508934	8.1848e-06	336	6	-0.0216594	0.0526928	0.681006	418	6	0.010482	0.983735	EGFR	1	1
2022	PF-06747775	GDSC2	ERBB2	MSL1	-0.22368	0.0508934	8.1848e-06	336	6	-0.163454	0.0528411	0.00186299	418	6	0.010482	0.300962	EGFR	1	1
2022	PF-06747775	GDSC2	GAB1	MSL1	-0.22368	0.0508934	8.1848e-06	336	6	-0.0326928	0.0515768	0.526068	418	6	0.010482	0.955353	EGFR	1	1
2022	PF-06747775	GDSC2	TIPIN	MSL1	-0.22368	0.0508934	8.1848e-06	336	6	-0.0776891	0.0496591	0.117174	418	6	0.010482	0.725056	EGFR	3	3
2022	PF-06747775	GDSC2	GRB2	MSL1	-0.22368	0.0508934	8.1848e-06	336	6	0.0444268	0.0512274	0.385592	418	6	0.010482	0.995702	EGFR	1	1
2022	PF-06747775	GDSC2	HAP1	MSL1	-0.22368	0.0508934	8.1848e-06	336	6	-0.116882	0.0487791	0.0161975	418	6	0.010482	0.520636	EGFR	No link; Gene not in network	-
2022	PF-06747775	GDSC2	CDC37	MSL1	-0.22368	0.0508934	8.1848e-06	336	6	-0.0838226	0.0511959	0.101021	418	6	0.010482	0.777797	EGFR	1	1
2022	PF-06747775	GDSC2	MIEN1	MSL1	-0.22368	0.0508934	8.1848e-06	336	6	-0.0779143	0.0535139	0.144892	418	6	0.010482	0.929583	EGFR	No link; Gene not in network	-
1083	Crizotinib	GDSC2	MET	VPS18	0.160403	0.0350918	3.46962e-06	353	6	0.0621076	0.0501786	0.215395	418	6	0.0106642	0.92734	ALK;ROS1;MET	T	T
2324	CCT244747	GDSC2	RAD1	CWF19L2	0.218509	0.0478461	3.47168e-06	334	6	0.14008	0.0493901	0.00437209	418	6	0.0106706	0.520854	CHEK1	1	1
2324	CCT244747	GDSC2	RAD17	CWF19L2	0.218509	0.0478461	3.47168e-06	334	6	0.0986836	0.0531037	0.0625784	418	6	0.0106706	0.896494	CHEK1	1	1
2324	CCT244747	GDSC2	RAD9A	CWF19L2	0.218509	0.0478461	3.47168e-06	334	6	0.106931	0.0434676	0.0135497	418	6	0.0106706	0.620691	CHEK1	1	1
2324	CCT244747	GDSC2	HUS1	CWF19L2	0.218509	0.0478461	3.47168e-06	334	6	0.117069	0.0505628	0.0201904	418	6	0.0106706	0.740386	CHEK1	1	1
2324	CCT244747	GDSC2	CHEK1	CWF19L2	0.218509	0.0478461	3.47168e-06	334	6	0.0840453	0.0511076	0.0995277	418	6	0.0106706	0.913636	CHEK1	T	T
2324	CCT244747	GDSC2	ATR	CWF19L2	0.218509	0.0478461	3.47168e-06	334	6	0.0613873	0.0517245	0.234907	418	6	0.0106706	0.949168	CHEK1	1	1
1403	AZD6094	GDSC1	CAV1	SETD4	0.212681	0.0476094	6.05852e-06	401	6	0.0553849	0.0485243	0.25334	418	6	0.0106758	0.920426	MET	2	2
1403	AZD6094	GDSC1	GAB1	SETD4	0.212681	0.0476094	6.05852e-06	401	6	0.100448	0.0489171	0.0395289	418	6	0.0106758	0.731716	MET	1	1
1403	AZD6094	GDSC1	MET	SETD4	0.212681	0.0476094	6.05852e-06	401	6	0.0815521	0.049449	0.0985535	418	6	0.0106758	0.835395	MET	T	T
1403	AZD6094	GDSC1	CAV1	SMIM8	0.217931	0.0488547	6.25212e-06	401	6	-0.027419	0.0498367	0.582129	418	6	0.0106758	0.969296	MET	2	2
1403	AZD6094	GDSC1	GAB1	SMIM8	0.217931	0.0488547	6.25212e-06	401	6	0.0857181	0.0517132	0.0968538	418	6	0.0106758	0.812135	MET	1	1
1403	AZD6094	GDSC1	MET	SMIM8	0.217931	0.0488547	6.25212e-06	401	6	0.158482	0.0515116	0.00197303	418	6	0.0106758	0.280755	MET	T	T
1991	Ibrutinib	GDSC2	ERBB2	GRB7	-0.402906	0.0889177	4.17655e-06	338	6	-0.698603	0.101976	1.71832e-12	418	6	0.0106975	3.30089e-09	BTK	No link; Drug target(s) not in CRISPR screen	-
1991	Ibrutinib	GDSC2	STXBP3	GRB7	-0.402906	0.0889177	4.17655e-06	338	6	-0.165248	0.0946323	0.0802196	418	6	0.0106975	0.921559	BTK	No link; Drug target(s) not in CRISPR screen	-
1991	Ibrutinib	GDSC2	EGFR	GRB7	-0.402906	0.0889177	4.17655e-06	338	6	-0.0467777	0.0895115	0.601201	418	6	0.0106975	0.984417	BTK	No link; Drug target(s) not in CRISPR screen	-
1991	Ibrutinib	GDSC2	HAP1	GRB7	-0.402906	0.0889177	4.17655e-06	338	6	0.0061196	0.0507502	0.904021	418	6	0.0106975	0.988304	BTK	No link; Drug target(s) not in CRISPR screen	-
1991	Ibrutinib	GDSC2	GRB2	GRB7	-0.402906	0.0889177	4.17655e-06	338	6	-0.147788	0.0942013	0.116144	418	6	0.0106975	0.987513	BTK	No link; Drug target(s) not in CRISPR screen	-
1991	Ibrutinib	GDSC2	SHC1	GRB7	-0.402906	0.0889177	4.17655e-06	338	6	-0.131342	0.086304	0.127517	418	6	0.0106975	0.905605	BTK	No link; Drug target(s) not in CRISPR screen	-
1946	MIK-665 / S-64315	GDSC2	MCL1	BCL2L1	0.30467	0.0625265	6.99028e-07	338	6	0.443444	0.0708347	1.40861e-10	418	6	0.0107427	2.16475e-06	MCL1	T	T
1946	MIK-665 / S-64315	GDSC2	MARCH5	BCL2L1	0.30467	0.0625265	6.99028e-07	338	6	0.240783	0.0720578	0.000767733	418	6	0.0107427	0.393284	MCL1	No link; Gene not in network	-
2075	EGFR_8897	GDSC2	MIEN1	FBXL20	-0.238315	0.0532993	5.60844e-06	333	6	-0.183209	0.0552968	0.00085221	418	6	0.0107738	0.284712	EGFR	No link; Gene not in network	-
2075	EGFR_8897	GDSC2	ERBB3	FBXL20	-0.238315	0.0532993	5.60844e-06	333	6	-0.169402	0.0555776	0.00217543	418	6	0.0107738	0.351917	EGFR	1	1
2075	EGFR_8897	GDSC2	SHC1	FBXL20	-0.238315	0.0532993	5.60844e-06	333	6	-0.0324723	0.0543315	0.549975	418	6	0.0107738	0.970682	EGFR	1	1
2075	EGFR_8897	GDSC2	GRB2	FBXL20	-0.238315	0.0532993	5.60844e-06	333	6	-0.0747312	0.0543339	0.168523	418	6	0.0107738	0.987513	EGFR	1	1
2075	EGFR_8897	GDSC2	EGFR	FBXL20	-0.238315	0.0532993	5.60844e-06	333	6	-0.0494744	0.0512646	0.334236	418	6	0.0107738	0.972613	EGFR	T	T
2075	EGFR_8897	GDSC2	ERCC8	FBXL20	-0.238315	0.0532993	5.60844e-06	333	6	0.00580058	0.0551993	0.916308	418	6	0.0107738	0.998149	EGFR	2	2
2075	EGFR_8897	GDSC2	ERBB2	FBXL20	-0.238315	0.0532993	5.60844e-06	333	6	-0.319688	0.0569731	1.05633e-08	418	6	0.0107738	1.47579e-05	EGFR	1	1
1991	Ibrutinib	GDSC2	ERBB2	CDK12	-0.202757	0.0452	5.24388e-06	338	6	-0.393309	0.0505273	5.92974e-16	418	6	0.0108457	1.30183e-12	BTK	No link; Drug target(s) not in CRISPR screen	-
1991	Ibrutinib	GDSC2	STXBP3	CDK12	-0.202757	0.0452	5.24388e-06	338	6	-0.142438	0.0470771	0.00234706	418	6	0.0108457	0.659358	BTK	No link; Drug target(s) not in CRISPR screen	-
1991	Ibrutinib	GDSC2	EGFR	CDK12	-0.202757	0.0452	5.24388e-06	338	6	-0.0313428	0.0458007	0.493646	418	6	0.0108457	0.976216	BTK	No link; Drug target(s) not in CRISPR screen	-
1991	Ibrutinib	GDSC2	HAP1	CDK12	-0.202757	0.0452	5.24388e-06	338	6	-0.126903	0.0473601	0.00712064	418	6	0.0108457	0.500236	BTK	No link; Drug target(s) not in CRISPR screen	-
1991	Ibrutinib	GDSC2	GRB2	CDK12	-0.202757	0.0452	5.24388e-06	338	6	-0.0333783	0.0486533	0.492564	418	6	0.0108457	0.995702	BTK	No link; Drug target(s) not in CRISPR screen	-
1991	Ibrutinib	GDSC2	SHC1	CDK12	-0.202757	0.0452	5.24388e-06	338	6	-0.115933	0.0500042	0.0200206	418	6	0.0108457	0.847777	BTK	No link; Drug target(s) not in CRISPR screen	-
1991	Ibrutinib	GDSC2	ERBB2	TMEM99	-0.207157	0.0463342	5.64587e-06	338	6	-0.0434051	0.0511577	0.39598	418	6	0.0108457	0.966943	BTK	No link; Drug target(s) not in CRISPR screen	-
1991	Ibrutinib	GDSC2	STXBP3	TMEM99	-0.207157	0.0463342	5.64587e-06	338	6	-0.00300829	0.04773	0.949745	418	6	0.0108457	0.996304	BTK	No link; Drug target(s) not in CRISPR screen	-
1991	Ibrutinib	GDSC2	EGFR	TMEM99	-0.207157	0.0463342	5.64587e-06	338	6	-0.0185145	0.0467473	0.692037	418	6	0.0108457	0.9881	BTK	No link; Drug target(s) not in CRISPR screen	-
1991	Ibrutinib	GDSC2	HAP1	TMEM99	-0.207157	0.0463342	5.64587e-06	338	6	-0.182929	0.048854	0.000159116	418	6	0.0108457	0.332673	BTK	No link; Drug target(s) not in CRISPR screen	-
1991	Ibrutinib	GDSC2	GRB2	TMEM99	-0.207157	0.0463342	5.64587e-06	338	6	0.00878956	0.0497313	0.859709	418	6	0.0108457	0.995702	BTK	No link; Drug target(s) not in CRISPR screen	-
1991	Ibrutinib	GDSC2	SHC1	TMEM99	-0.207157	0.0463342	5.64587e-06	338	6	-0.0370372	0.0514244	0.471248	418	6	0.0108457	0.958031	BTK	No link; Drug target(s) not in CRISPR screen	-
1049	PD173074	GDSC2	EXT1	NEURL1	-0.235251	0.0483037	7.12191e-07	342	6	-0.100317	0.0545489	0.0653639	418	6	0.0109449	0.980782	FGFR1;FGFR3	2	2
1049	PD173074	GDSC2	FGFR2	NEURL1	-0.235251	0.0483037	7.12191e-07	342	6	-0.154112	0.0564837	0.00613073	418	6	0.0109449	0.625462	FGFR1;FGFR3	2	2
1049	PD173074	GDSC2	B4GALT7	NEURL1	-0.235251	0.0483037	7.12191e-07	342	6	-0.0730375	0.0491216	0.136529	418	6	0.0109449	0.839262	FGFR1;FGFR3	2	2
1049	PD173074	GDSC2	EXT2	NEURL1	-0.235251	0.0483037	7.12191e-07	342	6	-0.138064	0.0562495	0.0137621	418	6	0.0109449	0.877688	FGFR1;FGFR3	2	2
1049	PD173074	GDSC2	ATOH1	NEURL1	-0.235251	0.0483037	7.12191e-07	342	6	-0.0344091	0.0583969	0.555627	418	6	0.0109449	0.998871	FGFR1;FGFR3	3	3
1049	PD173074	GDSC2	EXTL3	NEURL1	-0.235251	0.0483037	7.12191e-07	342	6	-0.15461	0.0546009	0.00443615	418	6	0.0109449	0.925504	FGFR1;FGFR3	No link; No connection	-
1049	PD173074	GDSC2	RNH1	NEURL1	-0.235251	0.0483037	7.12191e-07	342	6	-0.0936329	0.0569761	0.0997562	418	6	0.0109449	0.897003	FGFR1;FGFR3	No link; No connection	-
1049	PD173074	GDSC2	FGFR1	NEURL1	-0.235251	0.0483037	7.12191e-07	342	6	-0.0133347	0.0566736	0.813978	418	6	0.0109449	0.999788	FGFR1;FGFR3	T	T
2103	Capmatinib	GDSC2	MET	PLXNB2	0.236778	0.0533013	6.50004e-06	337	6	-0.0484065	0.0575541	0.400115	418	6	0.0110992	0.970786	MET	T	T
2103	Capmatinib	GDSC2	FCHO2	PLXNB2	0.236778	0.0533013	6.50004e-06	337	6	0.0721861	0.0576998	0.210484	418	6	0.0110992	0.877721	MET	2	2
2103	Capmatinib	GDSC2	OCM	PLXNB2	0.236778	0.0533013	6.50004e-06	337	6	0.0723265	0.0463304	0.117962	418	6	0.0110992	0.848115	MET	No link; Gene not in network	-
2103	Capmatinib	GDSC2	CAV1	PLXNB2	0.236778	0.0533013	6.50004e-06	337	6	-0.103467	0.0513545	0.0434164	418	6	0.0110992	0.761091	MET	2	2
2103	Capmatinib	GDSC2	CCIN	PLXNB2	0.236778	0.0533013	6.50004e-06	337	6	0.0119516	0.0573539	0.834925	418	6	0.0110992	0.9892	MET	No link; No connection	-
2103	Capmatinib	GDSC2	GAB1	PLXNB2	0.236778	0.0533013	6.50004e-06	337	6	0.106121	0.0559269	0.0572225	418	6	0.0110992	0.764542	MET	1	1
1712	Eg5_9814	GDSC2	TUBGCP3	RGP1	-0.168405	0.0385319	9.1629e-06	329	6	-0.0810468	0.0510306	0.111699	418	6	0.0112281	0.842438	KIF11	No link; Drug target(s) not in CRISPR screen	-
1712	Eg5_9814	GDSC2	TUBGCP3	RPRD1B	0.16645	0.0381492	9.49804e-06	329	6	0.175373	0.0545029	0.00120425	418	6	0.0112281	0.166729	KIF11	No link; Drug target(s) not in CRISPR screen	-
1936	Savolitinib	GDSC2	GAB1	HNRNPA1L2	0.222614	0.047804	2.19896e-06	338	6	0.123651	0.0547831	0.0235721	418	6	0.0112645	0.649599	MET	1	1
1936	Savolitinib	GDSC2	PTPN11	HNRNPA1L2	0.222614	0.047804	2.19896e-06	338	6	0.104725	0.0584761	0.0727563	418	6	0.0112645	0.948904	MET	1	1
1936	Savolitinib	GDSC2	TSHZ1	HNRNPA1L2	0.222614	0.047804	2.19896e-06	338	6	0.0265555	0.0481136	0.580925	418	6	0.0112645	0.903518	MET	No link; Gene not in network	-
1936	Savolitinib	GDSC2	MET	HNRNPA1L2	0.222614	0.047804	2.19896e-06	338	6	0.191495	0.0568555	0.000695642	418	6	0.0112645	0.192032	MET	T	T
1936	Savolitinib	GDSC2	CAV1	HNRNPA1L2	0.222614	0.047804	2.19896e-06	338	6	0.0687385	0.0509428	0.176759	418	6	0.0112645	0.889125	MET	2	2
1428	IAP_5620	GDSC2	MAP3K7	RIOK1	-0.253093	0.0572791	7.24587e-06	329	6	-0.222666	0.0581001	0.000110283	418	6	0.0112821	0.141236	BIRC2;XIAP;BIRC3	1	1
1428	IAP_5620	GDSC2	BIRC2	RIOK1	-0.253093	0.0572791	7.24587e-06	329	6	-0.13207	0.0589274	0.0245758	418	6	0.0112821	0.883206	BIRC2;XIAP;BIRC3	T	T
1428	IAP_5620	GDSC2	RNF31	RIOK1	-0.253093	0.0572791	7.24587e-06	329	6	-0.188161	0.0579277	0.00107933	418	6	0.0112821	0.425311	BIRC2;XIAP;BIRC3	1	1
1428	IAP_5620	GDSC2	PDE10A	RIOK1	-0.253093	0.0572791	7.24587e-06	329	6	-0.0240948	0.0520473	0.643365	418	6	0.0112821	0.957786	BIRC2;XIAP;BIRC3	4	4
1428	IAP_5620	GDSC2	SPDEF	RIOK1	-0.253093	0.0572791	7.24587e-06	329	6	0.00485153	0.0479658	0.919434	418	6	0.0112821	0.999621	BIRC2;XIAP;BIRC3	3	3
1428	IAP_5620	GDSC2	TRAF2	RIOK1	-0.253093	0.0572791	7.24587e-06	329	6	-0.134161	0.0579865	0.0202808	418	6	0.0112821	0.64906	BIRC2;XIAP;BIRC3	1	1
1428	IAP_5620	GDSC2	MAP3K7	BLOC1S5	-0.244839	0.0554445	7.3413e-06	329	6	-0.190924	0.0558792	0.000579654	418	6	0.0112821	0.220697	BIRC2;XIAP;BIRC3	1	1
1428	IAP_5620	GDSC2	BIRC2	BLOC1S5	-0.244839	0.0554445	7.3413e-06	329	6	-0.120817	0.0568812	0.0331897	418	6	0.0112821	0.90392	BIRC2;XIAP;BIRC3	T	T
1428	IAP_5620	GDSC2	RNF31	BLOC1S5	-0.244839	0.0554445	7.3413e-06	329	6	-0.215783	0.0561211	0.000104621	418	6	0.0112821	0.14088	BIRC2;XIAP;BIRC3	1	1
1428	IAP_5620	GDSC2	PDE10A	BLOC1S5	-0.244839	0.0554445	7.3413e-06	329	6	-0.0571	0.0513743	0.266021	418	6	0.0112821	0.88742	BIRC2;XIAP;BIRC3	4	4
1428	IAP_5620	GDSC2	SPDEF	BLOC1S5	-0.244839	0.0554445	7.3413e-06	329	6	0.0184528	0.0447686	0.680176	418	6	0.0112821	0.999621	BIRC2;XIAP;BIRC3	3	3
1428	IAP_5620	GDSC2	TRAF2	BLOC1S5	-0.244839	0.0554445	7.3413e-06	329	6	-0.158569	0.056026	0.00445548	418	6	0.0112821	0.515638	BIRC2;XIAP;BIRC3	1	1
2022	PF-06747775	GDSC2	EGFR	KRR1	0.22877	0.0524597	9.66467e-06	336	6	0.0968775	0.0494318	0.0494902	418	6	0.0114251	0.894503	EGFR	T	T
2022	PF-06747775	GDSC2	SHC1	KRR1	0.22877	0.0524597	9.66467e-06	336	6	0.122521	0.052701	0.0196795	418	6	0.0114251	0.847777	EGFR	1	1
2022	PF-06747775	GDSC2	ERBB2	KRR1	0.22877	0.0524597	9.66467e-06	336	6	0.111467	0.054813	0.0414851	418	6	0.0114251	0.77666	EGFR	1	1
2022	PF-06747775	GDSC2	GAB1	KRR1	0.22877	0.0524597	9.66467e-06	336	6	-0.0235167	0.0520703	0.651494	418	6	0.0114251	0.978323	EGFR	1	1
2022	PF-06747775	GDSC2	TIPIN	KRR1	0.22877	0.0524597	9.66467e-06	336	6	0.0346245	0.048223	0.472615	418	6	0.0114251	0.899915	EGFR	3	3
2022	PF-06747775	GDSC2	GRB2	KRR1	0.22877	0.0524597	9.66467e-06	336	6	0.0467463	0.0524221	0.37231	418	6	0.0114251	0.995702	EGFR	1	1
2022	PF-06747775	GDSC2	HAP1	KRR1	0.22877	0.0524597	9.66467e-06	336	6	0.0805605	0.0473685	0.0884419	418	6	0.0114251	0.674322	EGFR	No link; Gene not in network	-
2022	PF-06747775	GDSC2	CDC37	KRR1	0.22877	0.0524597	9.66467e-06	336	6	0.0652853	0.0522026	0.210648	418	6	0.0114251	0.860408	EGFR	1	1
2022	PF-06747775	GDSC2	MIEN1	KRR1	0.22877	0.0524597	9.66467e-06	336	6	0.057722	0.0536168	0.28134	418	6	0.0114251	0.96632	EGFR	No link; Gene not in network	-
1427	AZD5582	GDSC1	TRAF2	TNF	-0.27759	0.0634425	9.45757e-06	400	6	-0.125103	0.0618626	0.0426378	418	6	0.0115731	0.702563	BIRC2;XIAP;BIRC3	1	1
1427	AZD5582	GDSC1	RNF31	TNF	-0.27759	0.0634425	9.45757e-06	400	6	-0.287313	0.0610136	1.81221e-06	418	6	0.0115731	0.0278501	BIRC2;XIAP;BIRC3	1	1
1427	AZD5582	GDSC1	MAP3K7	TNF	-0.27759	0.0634425	9.45757e-06	400	6	-0.297232	0.0631613	1.84134e-06	418	6	0.0115731	0.0141488	BIRC2;XIAP;BIRC3	1	1
1427	AZD5582	GDSC1	TRAF2	C6orf62	-0.23891	0.0548432	1.03718e-05	400	6	-0.136822	0.0551311	0.0127392	418	6	0.0115731	0.605185	BIRC2;XIAP;BIRC3	1	1
1427	AZD5582	GDSC1	RNF31	C6orf62	-0.23891	0.0548432	1.03718e-05	400	6	-0.211263	0.0551043	0.000109623	418	6	0.0115731	0.14088	BIRC2;XIAP;BIRC3	1	1
1427	AZD5582	GDSC1	MAP3K7	C6orf62	-0.23891	0.0548432	1.03718e-05	400	6	-0.147	0.0550905	0.00736646	418	6	0.0115731	0.607824	BIRC2;XIAP;BIRC3	1	1
1427	AZD5582	GDSC1	TRAF2	TAF13	-0.25933	0.0595776	1.05429e-05	400	6	-0.0889541	0.0601225	0.138476	418	6	0.0115731	0.821885	BIRC2;XIAP;BIRC3	1	1
1427	AZD5582	GDSC1	RNF31	TAF13	-0.25933	0.0595776	1.05429e-05	400	6	-0.0794776	0.0598954	0.184066	418	6	0.0115731	0.958758	BIRC2;XIAP;BIRC3	1	1
1427	AZD5582	GDSC1	MAP3K7	TAF13	-0.25933	0.0595776	1.05429e-05	400	6	-0.101455	0.0604035	0.0924801	418	6	0.0115731	0.944688	BIRC2;XIAP;BIRC3	1	1
1427	AZD5582	GDSC1	TRAF2	DEK	-0.248654	0.0574713	1.19488e-05	400	6	-0.0671126	0.0566817	0.236009	418	6	0.0116591	0.876855	BIRC2;XIAP;BIRC3	1	1
1427	AZD5582	GDSC1	RNF31	DEK	-0.248654	0.0574713	1.19488e-05	400	6	-0.197867	0.0560993	0.000379767	418	6	0.0116591	0.243178	BIRC2;XIAP;BIRC3	1	1
1427	AZD5582	GDSC1	MAP3K7	DEK	-0.248654	0.0574713	1.19488e-05	400	6	-0.192791	0.0576016	0.000752418	418	6	0.0116591	0.244179	BIRC2;XIAP;BIRC3	1	1
1427	AZD5582	GDSC1	TRAF2	GATB	0.229445	0.0532097	1.27992e-05	400	6	0.118345	0.0541918	0.0285179	418	6	0.0116591	0.66468	BIRC2;XIAP;BIRC3	1	1
1427	AZD5582	GDSC1	RNF31	GATB	0.229445	0.0532097	1.27992e-05	400	6	0.150509	0.0544081	0.00545108	418	6	0.0116591	0.621441	BIRC2;XIAP;BIRC3	1	1
1427	AZD5582	GDSC1	MAP3K7	GATB	0.229445	0.0532097	1.27992e-05	400	6	0.126235	0.0538131	0.0185936	418	6	0.0116591	0.761564	BIRC2;XIAP;BIRC3	1	1
1427	AZD5582	GDSC1	TRAF2	EXOC2	-0.218108	0.0505994	1.28972e-05	400	6	-0.094063	0.0515985	0.0677573	418	6	0.0116591	0.762203	BIRC2;XIAP;BIRC3	1	1
1427	AZD5582	GDSC1	RNF31	EXOC2	-0.218108	0.0505994	1.28972e-05	400	6	-0.148401	0.0519622	0.0041043	418	6	0.0116591	0.600713	BIRC2;XIAP;BIRC3	1	1
1427	AZD5582	GDSC1	MAP3K7	EXOC2	-0.218108	0.0505994	1.28972e-05	400	6	-0.144766	0.0510663	0.00439088	418	6	0.0116591	0.514595	BIRC2;XIAP;BIRC3	1	1
2075	EGFR_8897	GDSC2	MIEN1	MED1	-0.209635	0.0473248	6.88732e-06	333	6	-0.268123	0.0503539	6.00862e-08	418	6	0.0117605	0.000115426	EGFR	No link; Gene not in network	-
2075	EGFR_8897	GDSC2	ERBB3	MED1	-0.209635	0.0473248	6.88732e-06	333	6	-0.126554	0.048792	0.00920672	418	6	0.0117605	0.567797	EGFR	1	1
2075	EGFR_8897	GDSC2	SHC1	MED1	-0.209635	0.0473248	6.88732e-06	333	6	-0.109816	0.0496333	0.0264815	418	6	0.0117605	0.848469	EGFR	1	1
2075	EGFR_8897	GDSC2	GRB2	MED1	-0.209635	0.0473248	6.88732e-06	333	6	-0.0111401	0.0478576	0.81593	418	6	0.0117605	0.995702	EGFR	1	1
2075	EGFR_8897	GDSC2	EGFR	MED1	-0.209635	0.0473248	6.88732e-06	333	6	-0.00824857	0.0449988	0.854555	418	6	0.0117605	0.993582	EGFR	T	T
2075	EGFR_8897	GDSC2	ERCC8	MED1	-0.209635	0.0473248	6.88732e-06	333	6	0.0231954	0.0506661	0.647048	418	6	0.0117605	0.969238	EGFR	2	2
2075	EGFR_8897	GDSC2	ERBB2	MED1	-0.209635	0.0473248	6.88732e-06	333	6	-0.390402	0.049389	1.9248e-16	418	6	0.0117605	4.93006e-13	EGFR	1	1
1917	AZD6738	GDSC2	RAD1	DDX6	0.178351	0.0395284	4.60061e-06	338	6	0.0395825	0.0498314	0.426829	418	6	0.0117837	0.95371	ATR	1	1
1917	AZD6738	GDSC2	ATRIP	DDX6	0.178351	0.0395284	4.60061e-06	338	6	0.0745268	0.0522331	0.153132	418	6	0.0117837	0.851878	ATR	1	1
1917	AZD6738	GDSC2	HUS1	DDX6	0.178351	0.0395284	4.60061e-06	338	6	0.0878033	0.050638	0.0823748	418	6	0.0117837	0.860828	ATR	1	1
1917	AZD6738	GDSC2	RAD9A	DDX6	0.178351	0.0395284	4.60061e-06	338	6	0.101756	0.0435144	0.0189687	418	6	0.0117837	0.658877	ATR	1	1
1917	AZD6738	GDSC2	RAD17	DDX6	0.178351	0.0395284	4.60061e-06	338	6	0.0951347	0.0532668	0.0735465	418	6	0.0117837	0.896494	ATR	1	1
2296	GDC-0879	GDSC2	NFATC2	RNASE1	-0.259311	0.053434	7.73621e-07	334	6	-0.221133	0.0626751	0.000378047	418	6	0.011889	0.234566	BRAF	2	2
2296	GDC-0879	GDSC2	BRAF	RNASE1	-0.259311	0.053434	7.73621e-07	334	6	-0.0603935	0.0606419	0.319009	418	6	0.011889	0.997793	BRAF	T	T
2022	PF-06747775	GDSC2	EGFR	GRB7	-0.398258	0.091886	1.09885e-05	336	6	-0.0467777	0.0895115	0.601201	418	6	0.0120622	0.984417	EGFR	T	T
2022	PF-06747775	GDSC2	SHC1	GRB7	-0.398258	0.091886	1.09885e-05	336	6	-0.131342	0.086304	0.127517	418	6	0.0120622	0.905605	EGFR	1	1
2022	PF-06747775	GDSC2	ERBB2	GRB7	-0.398258	0.091886	1.09885e-05	336	6	-0.698603	0.101976	1.71832e-12	418	6	0.0120622	3.30089e-09	EGFR	1	1
2022	PF-06747775	GDSC2	GAB1	GRB7	-0.398258	0.091886	1.09885e-05	336	6	-0.153777	0.0891691	0.0840547	418	6	0.0120622	0.798273	EGFR	1	1
2022	PF-06747775	GDSC2	TIPIN	GRB7	-0.398258	0.091886	1.09885e-05	336	6	-0.0983803	0.0516658	0.0563502	418	6	0.0120622	0.67611	EGFR	3	3
2022	PF-06747775	GDSC2	GRB2	GRB7	-0.398258	0.091886	1.09885e-05	336	6	-0.147788	0.0942013	0.116144	418	6	0.0120622	0.987513	EGFR	1	1
2022	PF-06747775	GDSC2	HAP1	GRB7	-0.398258	0.091886	1.09885e-05	336	6	0.0061196	0.0507502	0.904021	418	6	0.0120622	0.988304	EGFR	No link; Gene not in network	-
2022	PF-06747775	GDSC2	CDC37	GRB7	-0.398258	0.091886	1.09885e-05	336	6	-0.0702662	0.0927581	0.448582	418	6	0.0120622	0.923321	EGFR	1	1
2022	PF-06747775	GDSC2	MIEN1	GRB7	-0.398258	0.091886	1.09885e-05	336	6	-0.311687	0.0886288	0.000395299	418	6	0.0120622	0.164188	EGFR	No link; Gene not in network	-
1032	Afatinib	GDSC1	SHC1	CDK13	-0.241731	0.0535806	4.73432e-06	366	6	-0.0560174	0.0545775	0.304406	418	6	0.0121262	0.930355	EGFR;ERBB2	1	1
1032	Afatinib	GDSC1	GAB1	CDK13	-0.241731	0.0535806	4.73432e-06	366	6	-0.0849267	0.0541392	0.116185	418	6	0.0121262	0.839856	EGFR;ERBB2	1	1
1032	Afatinib	GDSC1	GRB2	CDK13	-0.241731	0.0535806	4.73432e-06	366	6	-0.103082	0.0549213	0.0599899	418	6	0.0121262	0.987513	EGFR;ERBB2	1	1
1032	Afatinib	GDSC1	EGFR	CDK13	-0.241731	0.0535806	4.73432e-06	366	6	-0.121542	0.0518784	0.0187447	418	6	0.0121262	0.841929	EGFR;ERBB2	T	T
1032	Afatinib	GDSC1	ERBB2	CDK13	-0.241731	0.0535806	4.73432e-06	366	6	-0.168662	0.0579987	0.00346793	418	6	0.0121262	0.41314	EGFR;ERBB2	T	T
1032	Afatinib	GDSC1	TP63	CDK13	-0.241731	0.0535806	4.73432e-06	366	6	-0.00454119	0.0492159	0.926483	418	6	0.0121262	0.998748	EGFR;ERBB2	2	2
1032	Afatinib	GDSC1	ITGA3	CDK13	-0.241731	0.0535806	4.73432e-06	366	6	-0.0880998	0.0543363	0.104389	418	6	0.0121262	0.99964	EGFR;ERBB2	1	1
1032	Afatinib	GDSC1	CBLC	CDK13	-0.241731	0.0535806	4.73432e-06	366	6	0.0373194	0.0510377	0.464507	418	6	0.0121262	0.934218	EGFR;ERBB2	1	1
1032	Afatinib	GDSC1	PHLDA3	CDK13	-0.241731	0.0535806	4.73432e-06	366	6	0.0276287	0.053685	0.606745	418	6	0.0121262	0.992716	EGFR;ERBB2	No link; Gene not in network	-
1032	Afatinib	GDSC1	MIEN1	CDK13	-0.241731	0.0535806	4.73432e-06	366	6	-0.176661	0.0555626	0.0013792	418	6	0.0121262	0.348448	EGFR;ERBB2	No link; Gene not in network	-
1919	Osimertinib	GDSC2	SHC1	MED1	-0.211013	0.0463177	3.6897e-06	338	6	-0.109816	0.0496333	0.0264815	418	6	0.0121264	0.848469	EGFR	1	1
1919	Osimertinib	GDSC2	GRB2	MED1	-0.211013	0.0463177	3.6897e-06	338	6	-0.0111401	0.0478576	0.81593	418	6	0.0121264	0.995702	EGFR	1	1
1919	Osimertinib	GDSC2	ERBB2	MED1	-0.211013	0.0463177	3.6897e-06	338	6	-0.390402	0.049389	1.9248e-16	418	6	0.0121264	4.93006e-13	EGFR	1	1
1919	Osimertinib	GDSC2	EGFR	MED1	-0.211013	0.0463177	3.6897e-06	338	6	-0.00824857	0.0449988	0.854555	418	6	0.0121264	0.993582	EGFR	T	T
1919	Osimertinib	GDSC2	GAB1	MED1	-0.211013	0.0463177	3.6897e-06	338	6	-0.0927996	0.0483524	0.0544197	418	6	0.0121264	0.755484	EGFR	1	1
1919	Osimertinib	GDSC2	SHC1	PGAP3	-0.24416	0.0537498	3.94535e-06	338	6	-0.0866844	0.05566	0.118841	418	6	0.0121264	0.905605	EGFR	1	1
1919	Osimertinib	GDSC2	GRB2	PGAP3	-0.24416	0.0537498	3.94535e-06	338	6	0.0102341	0.0556167	0.854001	418	6	0.0121264	0.995702	EGFR	1	1
1919	Osimertinib	GDSC2	ERBB2	PGAP3	-0.24416	0.0537498	3.94535e-06	338	6	-0.618479	0.0582243	1.91148e-30	418	6	0.0121264	7.34389e-27	EGFR	1	1
1919	Osimertinib	GDSC2	EGFR	PGAP3	-0.24416	0.0537498	3.94535e-06	338	6	0.0565592	0.0524599	0.280635	418	6	0.0121264	0.967104	EGFR	T	T
1919	Osimertinib	GDSC2	GAB1	PGAP3	-0.24416	0.0537498	3.94535e-06	338	6	-0.0811739	0.0551241	0.140352	418	6	0.0121264	0.854275	EGFR	1	1
2046	MK-8776	GDSC2	PKMYT1	ALKBH8	0.19857	0.0413281	1.00594e-06	336	6	0.0513957	0.0520576	0.323221	418	6	0.0122339	0.981601	CDK2;CHEK2;CHEK1	2	2
2046	MK-8776	GDSC2	ATR	ALKBH8	0.19857	0.0413281	1.00594e-06	336	6	0.0931373	0.052121	0.0733942	418	6	0.0122339	0.891989	CDK2;CHEK2;CHEK1	1	1
2046	MK-8776	GDSC2	RAD17	ALKBH8	0.19857	0.0413281	1.00594e-06	336	6	0.108586	0.0536992	0.0426526	418	6	0.0122339	0.883345	CDK2;CHEK2;CHEK1	1	1
2046	MK-8776	GDSC2	SACM1L	ALKBH8	0.19857	0.0413281	1.00594e-06	336	6	-0.0423533	0.0515769	0.411362	418	6	0.0122339	0.999763	CDK2;CHEK2;CHEK1	3	3
2046	MK-8776	GDSC2	HUS1	ALKBH8	0.19857	0.0413281	1.00594e-06	336	6	0.0867228	0.0513312	0.0905755	418	6	0.0122339	0.860828	CDK2;CHEK2;CHEK1	1	1
2046	MK-8776	GDSC2	RAD1	ALKBH8	0.19857	0.0413281	1.00594e-06	336	6	0.117447	0.0491038	0.0163928	418	6	0.0122339	0.647622	CDK2;CHEK2;CHEK1	1	1
2046	MK-8776	GDSC2	PKMYT1	AP1M2	0.209917	0.0444907	1.59213e-06	336	6	0.13552	0.0820987	0.0982498	418	6	0.0122339	0.945454	CDK2;CHEK2;CHEK1	2	2
2046	MK-8776	GDSC2	ATR	AP1M2	0.209917	0.0444907	1.59213e-06	336	6	0.0401832	0.0778406	0.60564	418	6	0.0122339	0.977977	CDK2;CHEK2;CHEK1	1	1
2046	MK-8776	GDSC2	RAD17	AP1M2	0.209917	0.0444907	1.59213e-06	336	6	0.0363585	0.0817337	0.656397	418	6	0.0122339	0.976693	CDK2;CHEK2;CHEK1	1	1
2046	MK-8776	GDSC2	SACM1L	AP1M2	0.209917	0.0444907	1.59213e-06	336	6	-0.0572185	0.0772748	0.458877	418	6	0.0122339	0.999763	CDK2;CHEK2;CHEK1	3	3
2046	MK-8776	GDSC2	HUS1	AP1M2	0.209917	0.0444907	1.59213e-06	336	6	0.00501202	0.0796095	0.9498	418	6	0.0122339	0.997857	CDK2;CHEK2;CHEK1	1	1
2046	MK-8776	GDSC2	RAD1	AP1M2	0.209917	0.0444907	1.59213e-06	336	6	0.0301067	0.0659284	0.647877	418	6	0.0122339	0.979958	CDK2;CHEK2;CHEK1	1	1
1047	Nutlin-3a (-)	GDSC1	MDM4	ELOA	0.243437	0.0570282	1.53045e-05	360	6	0.185329	0.0546559	0.000638974	418	6	0.0123789	0.20685	MDM2	1	1
1047	Nutlin-3a (-)	GDSC1	PPM1D	ELOA	0.243437	0.0570282	1.53045e-05	360	6	0.168428	0.0553508	0.0022136	418	6	0.0123789	0.310997	MDM2	1	1
1047	Nutlin-3a (-)	GDSC1	USP7	ELOA	0.243437	0.0570282	1.53045e-05	360	6	0.142816	0.0577079	0.0129938	418	6	0.0123789	0.745853	MDM2	1	1
1047	Nutlin-3a (-)	GDSC1	TP53	ELOA	0.243437	0.0570282	1.53045e-05	360	6	-0.125921	0.0527071	0.0165165	418	6	0.0123789	0.932599	MDM2	1	1
1047	Nutlin-3a (-)	GDSC1	USP28	ELOA	0.243437	0.0570282	1.53045e-05	360	6	-0.204546	0.0571777	0.000311879	418	6	0.0123789	0.127699	MDM2	3	3
1047	Nutlin-3a (-)	GDSC1	MDM2	ELOA	0.243437	0.0570282	1.53045e-05	360	6	0.131054	0.0549605	0.0167257	418	6	0.0123789	0.81922	MDM2	T	T
1047	Nutlin-3a (-)	GDSC1	TP53BP1	ELOA	0.243437	0.0570282	1.53045e-05	360	6	-0.101048	0.0556731	0.0689698	418	6	0.0123789	0.822376	MDM2	2	2
1919	Osimertinib	GDSC2	SHC1	CDK12	-0.212717	0.0472732	4.89134e-06	338	6	-0.115933	0.0500042	0.0200206	418	6	0.0125283	0.847777	EGFR	1	1
1919	Osimertinib	GDSC2	GRB2	CDK12	-0.212717	0.0472732	4.89134e-06	338	6	-0.0333783	0.0486533	0.492564	418	6	0.0125283	0.995702	EGFR	1	1
1919	Osimertinib	GDSC2	ERBB2	CDK12	-0.212717	0.0472732	4.89134e-06	338	6	-0.393309	0.0505273	5.92974e-16	418	6	0.0125283	1.30183e-12	EGFR	1	1
1919	Osimertinib	GDSC2	EGFR	CDK12	-0.212717	0.0472732	4.89134e-06	338	6	-0.0313428	0.0458007	0.493646	418	6	0.0125283	0.976216	EGFR	T	T
1919	Osimertinib	GDSC2	GAB1	CDK12	-0.212717	0.0472732	4.89134e-06	338	6	-0.0936461	0.0488822	0.0548608	418	6	0.0125283	0.756895	EGFR	1	1
1394	AZD6738	GDSC1	RAD9A	AASDHPPT	0.215334	0.0483751	6.55751e-06	403	6	0.138669	0.044641	0.00178125	418	6	0.012597	0.511476	ATR	1	1
1394	AZD6738	GDSC1	RAD17	AASDHPPT	0.215334	0.0483751	6.55751e-06	403	6	0.069948	0.0543323	0.197506	418	6	0.012597	0.912862	ATR	1	1
1394	AZD6738	GDSC1	RAD1	AASDHPPT	0.215334	0.0483751	6.55751e-06	403	6	0.115359	0.0498158	0.0201686	418	6	0.012597	0.676299	ATR	1	1
1394	AZD6738	GDSC1	HUS1	AASDHPPT	0.215334	0.0483751	6.55751e-06	403	6	0.0583155	0.0518786	0.26062	418	6	0.012597	0.929368	ATR	1	1
1394	AZD6738	GDSC1	ATR	AASDHPPT	0.215334	0.0483751	6.55751e-06	403	6	0.0395796	0.0527898	0.453248	418	6	0.012597	0.968459	ATR	T	T
2020	Poziotinib	GDSC2	HAP1	SMARCE1	-0.209929	0.0488882	1.3319e-05	336	6	-0.158417	0.0475058	0.000787412	418	6	0.0127929	0.365548	EGFR;ERBB2	No link; Gene not in network	-
2020	Poziotinib	GDSC2	ERBB2	SMARCE1	-0.209929	0.0488882	1.3319e-05	336	6	-0.120216	0.0522799	0.021066	418	6	0.0127929	0.684984	EGFR;ERBB2	T	T
2020	Poziotinib	GDSC2	EGFR	SMARCE1	-0.209929	0.0488882	1.3319e-05	336	6	-0.0651713	0.0474652	0.169259	418	6	0.0127929	0.939337	EGFR;ERBB2	T	T
2020	Poziotinib	GDSC2	SHC1	SMARCE1	-0.209929	0.0488882	1.3319e-05	336	6	-0.0849298	0.0514899	0.0985063	418	6	0.0127929	0.899569	EGFR;ERBB2	1	1
2020	Poziotinib	GDSC2	MIEN1	SMARCE1	-0.209929	0.0488882	1.3319e-05	336	6	-0.0209859	0.0523121	0.688269	418	6	0.0127929	0.986474	EGFR;ERBB2	No link; Gene not in network	-
2020	Poziotinib	GDSC2	ERBB3	SMARCE1	-0.209929	0.0488882	1.3319e-05	336	6	-0.0726458	0.0514635	0.157572	418	6	0.0127929	0.947054	EGFR;ERBB2	1	1
2020	Poziotinib	GDSC2	GRB2	SMARCE1	-0.209929	0.0488882	1.3319e-05	336	6	-0.0591798	0.0504178	0.240091	418	6	0.0127929	0.99299	EGFR;ERBB2	1	1
2020	Poziotinib	GDSC2	PGAP3	SMARCE1	-0.209929	0.0488882	1.3319e-05	336	6	-0.0945524	0.0471789	0.044541	418	6	0.0127929	0.74442	EGFR;ERBB2	No link; Gene not in network	-
1403	AZD6094	GDSC1	CAV1	TMTC4	0.211206	0.0479895	8.36324e-06	401	6	-0.0148471	0.0489358	0.761572	418	6	0.0128526	0.981795	MET	2	2
1403	AZD6094	GDSC1	GAB1	TMTC4	0.211206	0.0479895	8.36324e-06	401	6	0.126595	0.0530753	0.0166945	418	6	0.0128526	0.59527	MET	1	1
1403	AZD6094	GDSC1	MET	TMTC4	0.211206	0.0479895	8.36324e-06	401	6	0.166751	0.0543979	0.00205043	418	6	0.0128526	0.284197	MET	T	T
2324	CCT244747	GDSC2	RAD1	FOXRED1	0.209353	0.0465938	5.03405e-06	334	6	0.118059	0.0497283	0.0172123	418	6	0.0128939	0.66441	CHEK1	1	1
2324	CCT244747	GDSC2	RAD17	FOXRED1	0.209353	0.0465938	5.03405e-06	334	6	0.163186	0.0537074	0.00224752	418	6	0.0128939	0.664228	CHEK1	1	1
2324	CCT244747	GDSC2	RAD9A	FOXRED1	0.209353	0.0465938	5.03405e-06	334	6	0.146082	0.0439912	0.000829019	418	6	0.0128939	0.497032	CHEK1	1	1
2324	CCT244747	GDSC2	HUS1	FOXRED1	0.209353	0.0465938	5.03405e-06	334	6	0.124475	0.0511673	0.0146311	418	6	0.0128939	0.720673	CHEK1	1	1
2324	CCT244747	GDSC2	CHEK1	FOXRED1	0.209353	0.0465938	5.03405e-06	334	6	0.168173	0.0516081	0.0010394	418	6	0.0128939	0.306014	CHEK1	T	T
2324	CCT244747	GDSC2	ATR	FOXRED1	0.209353	0.0465938	5.03405e-06	334	6	0.0680094	0.0522747	0.192808	418	6	0.0128939	0.938357	CHEK1	1	1
1733	ULK1_4989	GDSC2	CCDC67	ABCB1	0.253052	0.0523584	8.55179e-07	329	6	0.0573713	0.0484341	0.235812	418	6	0.0131424	0.756997	ULK1	No link; Drug target(s) not in CRISPR screen	-
1733	ULK1_4989	GDSC2	TOLLIP	ABCB1	0.253052	0.0523584	8.55179e-07	329	6	0.026334	0.0490599	0.591361	418	6	0.0131424	0.928196	ULK1	No link; Drug target(s) not in CRISPR screen	-
1733	ULK1_4989	GDSC2	KAT5	ABCB1	0.253052	0.0523584	8.55179e-07	329	6	-0.0222361	0.0516663	0.666885	418	6	0.0131424	0.990987	ULK1	No link; Drug target(s) not in CRISPR screen	-
2103	Capmatinib	GDSC2	MET	PNPLA8	-0.218245	0.0499395	9.24681e-06	337	6	-0.163919	0.0550776	0.00277074	418	6	0.0132685	0.312011	MET	T	T
2103	Capmatinib	GDSC2	FCHO2	PNPLA8	-0.218245	0.0499395	9.24681e-06	337	6	-0.171484	0.0543272	0.00149545	418	6	0.0132685	0.340891	MET	2	2
2103	Capmatinib	GDSC2	OCM	PNPLA8	-0.218245	0.0499395	9.24681e-06	337	6	-0.0827014	0.0440564	0.0599522	418	6	0.0132685	0.794263	MET	No link; Gene not in network	-
2103	Capmatinib	GDSC2	CAV1	PNPLA8	-0.218245	0.0499395	9.24681e-06	337	6	-0.0780181	0.0488339	0.109583	418	6	0.0132685	0.870414	MET	2	2
2103	Capmatinib	GDSC2	CCIN	PNPLA8	-0.218245	0.0499395	9.24681e-06	337	6	-0.0516819	0.0534449	0.333267	418	6	0.0132685	0.943007	MET	No link; No connection	-
2103	Capmatinib	GDSC2	GAB1	PNPLA8	-0.218245	0.0499395	9.24681e-06	337	6	-0.098367	0.0523232	0.0595677	418	6	0.0132685	0.766291	MET	1	1
2103	Capmatinib	GDSC2	MET	RINT1	-0.203478	0.0466474	9.61871e-06	337	6	-0.174866	0.0508174	0.000528611	418	6	0.0132685	0.176602	MET	T	T
2103	Capmatinib	GDSC2	FCHO2	RINT1	-0.203478	0.0466474	9.61871e-06	337	6	-0.112495	0.0512574	0.0277313	418	6	0.0132685	0.659511	MET	2	2
2103	Capmatinib	GDSC2	OCM	RINT1	-0.203478	0.0466474	9.61871e-06	337	6	-0.0847993	0.0436439	0.0514876	418	6	0.0132685	0.775182	MET	No link; Gene not in network	-
2103	Capmatinib	GDSC2	CAV1	RINT1	-0.203478	0.0466474	9.61871e-06	337	6	-0.0217541	0.0483766	0.652901	418	6	0.0132685	0.976014	MET	2	2
2103	Capmatinib	GDSC2	CCIN	RINT1	-0.203478	0.0466474	9.61871e-06	337	6	-0.0331672	0.0514945	0.519412	418	6	0.0132685	0.961556	MET	No link; No connection	-
2103	Capmatinib	GDSC2	GAB1	RINT1	-0.203478	0.0466474	9.61871e-06	337	6	-0.132376	0.0499381	0.0077667	418	6	0.0132685	0.517561	MET	1	1
2103	Capmatinib	GDSC2	MET	ANKIB1	-0.197859	0.0455199	1.03606e-05	337	6	-0.201734	0.0503028	5.12613e-05	418	6	0.0132685	0.0700952	MET	T	T
2103	Capmatinib	GDSC2	FCHO2	ANKIB1	-0.197859	0.0455199	1.03606e-05	337	6	-0.0953607	0.0511577	0.0617697	418	6	0.0132685	0.728697	MET	2	2
2103	Capmatinib	GDSC2	OCM	ANKIB1	-0.197859	0.0455199	1.03606e-05	337	6	-0.11461	0.0442895	0.00937126	418	6	0.0132685	0.713693	MET	No link; Gene not in network	-
2103	Capmatinib	GDSC2	CAV1	ANKIB1	-0.197859	0.0455199	1.03606e-05	337	6	-0.100711	0.0490923	0.0397186	418	6	0.0132685	0.755757	MET	2	2
2103	Capmatinib	GDSC2	CCIN	ANKIB1	-0.197859	0.0455199	1.03606e-05	337	6	-0.0685779	0.0517458	0.184615	418	6	0.0132685	0.88773	MET	No link; No connection	-
2103	Capmatinib	GDSC2	GAB1	ANKIB1	-0.197859	0.0455199	1.03606e-05	337	6	-0.203249	0.0500338	4.07473e-05	418	6	0.0132685	0.0626204	MET	1	1
1403	AZD6094	GDSC1	CAV1	UTP14C	0.210239	0.0480786	9.58497e-06	401	6	0.026327	0.0490053	0.591046	418	6	0.0133911	0.969296	MET	2	2
1403	AZD6094	GDSC1	GAB1	UTP14C	0.210239	0.0480786	9.58497e-06	401	6	0.128354	0.0516041	0.0125406	418	6	0.0133911	0.570205	MET	1	1
1403	AZD6094	GDSC1	MET	UTP14C	0.210239	0.0480786	9.58497e-06	401	6	0.176556	0.0527093	0.000745099	418	6	0.0133911	0.192032	MET	T	T
2024	KIT_5808	GDSC2	CDKN2C	ZNF232	0.17364	0.036954	1.7627e-06	336	6	0.015324	0.0470467	0.744622	418	6	0.0135446	0.996546	KIT	No link; Drug target(s) not in CRISPR screen	-
2024	KIT_5808	GDSC2	STAT5B	ZNF232	0.17364	0.036954	1.7627e-06	336	6	0.284537	0.0505665	9.57194e-09	418	6	0.0135446	0.000147102	KIT	No link; Drug target(s) not in CRISPR screen	-
2024	KIT_5808	GDSC2	BCL11A	ZNF232	0.17364	0.036954	1.7627e-06	336	6	0.232849	0.0469484	4.77678e-07	418	6	0.0135446	0.00734096	KIT	No link; Drug target(s) not in CRISPR screen	-
2024	KIT_5808	GDSC2	MEF2D	ZNF232	0.17364	0.036954	1.7627e-06	336	6	0.215663	0.0460638	2.08486e-06	418	6	0.0135446	0.01068	KIT	No link; Drug target(s) not in CRISPR screen	-
2024	KIT_5808	GDSC2	FGFR2	ZNF232	0.17364	0.036954	1.7627e-06	336	6	-0.0328071	0.0488668	0.501877	418	6	0.0135446	0.993786	KIT	No link; Drug target(s) not in CRISPR screen	-
2024	KIT_5808	GDSC2	SIK3	ZNF232	0.17364	0.036954	1.7627e-06	336	6	0.13872	0.044272	0.00162156	418	6	0.0135446	0.584447	KIT	No link; Drug target(s) not in CRISPR screen	-
2024	KIT_5808	GDSC2	PLCG2	ZNF232	0.17364	0.036954	1.7627e-06	336	6	0.305904	0.048071	6.73866e-11	418	6	0.0135446	1.0356e-06	KIT	No link; Drug target(s) not in CRISPR screen	-
2024	KIT_5808	GDSC2	ZNF253	ZNF232	0.17364	0.036954	1.7627e-06	336	6	0.0502232	0.0319832	0.115806	418	6	0.0135446	0.887973	KIT	No link; Drug target(s) not in CRISPR screen	-
2024	KIT_5808	GDSC2	GAB2	ZNF232	0.17364	0.036954	1.7627e-06	336	6	0.256964	0.0468639	2.3258e-08	418	6	0.0135446	0.00035743	KIT	No link; Drug target(s) not in CRISPR screen	-
1047	Nutlin-3a (-)	GDSC2	PPM1D	INPP5D	-0.202412	0.048725	2.57943e-05	344	6	-0.218951	0.0665662	0.00093025	418	6	0.0136692	0.20423	MDM2	1	1
1047	Nutlin-3a (-)	GDSC2	MDM4	INPP5D	-0.202412	0.048725	2.57943e-05	344	6	-0.28249	0.0657809	1.40583e-05	418	6	0.0136692	0.0120027	MDM2	1	1
1047	Nutlin-3a (-)	GDSC2	TP53BP1	INPP5D	-0.202412	0.048725	2.57943e-05	344	6	0.267246	0.067945	7.17474e-05	418	6	0.0136692	0.0612564	MDM2	2	2
1047	Nutlin-3a (-)	GDSC2	UBE3B	INPP5D	-0.202412	0.048725	2.57943e-05	344	6	-0.0714795	0.0556389	0.198452	418	6	0.0136692	0.91236	MDM2	2	2
1047	Nutlin-3a (-)	GDSC2	TP53	INPP5D	-0.202412	0.048725	2.57943e-05	344	6	0.304178	0.0610324	4.18379e-07	418	6	0.0136692	0.000306174	MDM2	1	1
1047	Nutlin-3a (-)	GDSC2	LTA4H	INPP5D	-0.202412	0.048725	2.57943e-05	344	6	-0.0487522	0.0547985	0.37342	418	6	0.0136692	0.999992	MDM2	4	4
1047	Nutlin-3a (-)	GDSC2	USP28	INPP5D	-0.202412	0.048725	2.57943e-05	344	6	0.281351	0.069278	4.09368e-05	418	6	0.0136692	0.0285962	MDM2	3	3
1047	Nutlin-3a (-)	GDSC2	MDM2	INPP5D	-0.202412	0.048725	2.57943e-05	344	6	-0.26547	0.0642782	3.0048e-05	418	6	0.0136692	0.0184711	MDM2	T	T
2046	MK-8776	GDSC2	PKMYT1	MSC	-0.194278	0.0420683	2.67796e-06	336	6	-0.11416	0.0658715	0.0825292	418	6	0.0137183	0.945454	CDK2;CHEK2;CHEK1	2	2
2046	MK-8776	GDSC2	ATR	MSC	-0.194278	0.0420683	2.67796e-06	336	6	-0.162547	0.0627565	0.00930577	418	6	0.0137183	0.828686	CDK2;CHEK2;CHEK1	1	1
2046	MK-8776	GDSC2	RAD17	MSC	-0.194278	0.0420683	2.67796e-06	336	6	-0.114632	0.0655711	0.0798746	418	6	0.0137183	0.896494	CDK2;CHEK2;CHEK1	1	1
2046	MK-8776	GDSC2	SACM1L	MSC	-0.194278	0.0420683	2.67796e-06	336	6	-0.0398415	0.06224	0.521989	418	6	0.0137183	0.999763	CDK2;CHEK2;CHEK1	3	3
2046	MK-8776	GDSC2	HUS1	MSC	-0.194278	0.0420683	2.67796e-06	336	6	-0.0297474	0.0637302	0.64062	418	6	0.0137183	0.986047	CDK2;CHEK2;CHEK1	1	1
2046	MK-8776	GDSC2	RAD1	MSC	-0.194278	0.0420683	2.67796e-06	336	6	-0.0353964	0.0556541	0.524671	418	6	0.0137183	0.965459	CDK2;CHEK2;CHEK1	1	1
1394	AZD6738	GDSC1	RAD9A	PPP2R1B	0.216978	0.0492061	8.03667e-06	403	6	0.154177	0.0456848	0.000678489	418	6	0.0137231	0.497032	ATR	1	1
1394	AZD6738	GDSC1	RAD17	PPP2R1B	0.216978	0.0492061	8.03667e-06	403	6	0.136201	0.0552219	0.0133056	418	6	0.0137231	0.844958	ATR	1	1
1394	AZD6738	GDSC1	RAD1	PPP2R1B	0.216978	0.0492061	8.03667e-06	403	6	0.138114	0.0502645	0.00577535	418	6	0.0137231	0.529415	ATR	1	1
1394	AZD6738	GDSC1	HUS1	PPP2R1B	0.216978	0.0492061	8.03667e-06	403	6	0.168273	0.0529896	0.00139835	418	6	0.0137231	0.433485	ATR	1	1
1394	AZD6738	GDSC1	ATR	PPP2R1B	0.216978	0.0492061	8.03667e-06	403	6	0.0847633	0.0534867	0.11248	418	6	0.0137231	0.913333	ATR	T	T
1909	Venetoclax	GDSC2	TMEM189	SPSB1	0.231303	0.0516316	5.40546e-06	339	6	-0.00555217	0.0550378	0.919646	418	6	0.0138452	0.999903	BCL2	3	3
1909	Venetoclax	GDSC2	IRF8	SPSB1	0.231303	0.0516316	5.40546e-06	339	6	0.0878801	0.0526044	0.0942519	418	6	0.0138452	0.981284	BCL2	2	2
1909	Venetoclax	GDSC2	UROS	SPSB1	0.231303	0.0516316	5.40546e-06	339	6	-0.071468	0.0547576	0.191381	418	6	0.0138452	0.936529	BCL2	4	4
1909	Venetoclax	GDSC2	BCL2	SPSB1	0.231303	0.0516316	5.40546e-06	339	6	0.071485	0.0533997	0.180208	418	6	0.0138452	0.954901	BCL2	T	T
1909	Venetoclax	GDSC2	TMEM161B	SPSB1	0.231303	0.0516316	5.40546e-06	339	6	-0.0733222	0.0592186	0.215235	418	6	0.0138452	0.92869	BCL2	No link; Gene not in network	-
1618	GSK2606414	GDSC2	PRR18	PRTN3	-0.188711	0.0391475	9.16528e-07	330	6	0.0854138	0.048811	0.0795839	418	6	0.0140852	0.588837	EIF2AK3	No link; Drug target(s) not in CRISPR screen	-
1618	GSK2606414	GDSC2	SMARCD2	PRTN3	-0.188711	0.0391475	9.16528e-07	330	6	-0.0740303	0.0486003	0.127168	418	6	0.0140852	0.871246	EIF2AK3	No link; Drug target(s) not in CRISPR screen	-
1618	GSK2606414	GDSC2	CD86	PRTN3	-0.188711	0.0391475	9.16528e-07	330	6	-0.0274454	0.0467538	0.557109	418	6	0.0140852	0.908829	EIF2AK3	No link; Drug target(s) not in CRISPR screen	-
1618	GSK2606414	GDSC2	SOS1	PRTN3	-0.188711	0.0391475	9.16528e-07	330	6	-0.0874416	0.0637575	0.169747	418	6	0.0140852	0.995987	EIF2AK3	No link; Drug target(s) not in CRISPR screen	-
1618	GSK2606414	GDSC2	C15orf41	PRTN3	-0.188711	0.0391475	9.16528e-07	330	6	0.133041	0.0531836	0.0120394	418	6	0.0140852	0.79795	EIF2AK3	No link; Drug target(s) not in CRISPR screen	-
1850	Tepotinib	GDSC2	GAB1	ANKIB1	-0.212458	0.0452865	1.83444e-06	337	6	-0.203249	0.0500338	4.07473e-05	418	6	0.0140958	0.0626204	MET	1	1
1850	Tepotinib	GDSC2	MET	ANKIB1	-0.212458	0.0452865	1.83444e-06	337	6	-0.201734	0.0503028	5.12613e-05	418	6	0.0140958	0.0700952	MET	T	T
1429	IAP_7638	GDSC1	MAP3K7	EXOC2	-0.231926	0.0513421	4.71392e-06	396	6	-0.144766	0.0510663	0.00439088	418	6	0.0144887	0.514595	BIRC2;XIAP;BIRC3	1	1
1429	IAP_7638	GDSC1	RNF31	EXOC2	-0.231926	0.0513421	4.71392e-06	396	6	-0.148401	0.0519622	0.0041043	418	6	0.0144887	0.600713	BIRC2;XIAP;BIRC3	1	1
1429	IAP_7638	GDSC1	BIRC2	EXOC2	-0.231926	0.0513421	4.71392e-06	396	6	-0.053669	0.0522951	0.304459	418	6	0.0144887	0.981312	BIRC2;XIAP;BIRC3	T	T
1429	IAP_7638	GDSC1	TRAF2	EXOC2	-0.231926	0.0513421	4.71392e-06	396	6	-0.094063	0.0515985	0.0677573	418	6	0.0144887	0.762203	BIRC2;XIAP;BIRC3	1	1
2046	MK-8776	GDSC2	PKMYT1	MRM1	0.188235	0.0416263	4.36534e-06	336	6	0.0831124	0.0531848	0.117583	418	6	0.0146358	0.958864	CDK2;CHEK2;CHEK1	2	2
2046	MK-8776	GDSC2	ATR	MRM1	0.188235	0.0416263	4.36534e-06	336	6	0.0038052	0.0527541	0.942498	418	6	0.0146358	0.996083	CDK2;CHEK2;CHEK1	1	1
2046	MK-8776	GDSC2	RAD17	MRM1	0.188235	0.0416263	4.36534e-06	336	6	0.0737776	0.05438	0.1744	418	6	0.0146358	0.907467	CDK2;CHEK2;CHEK1	1	1
2046	MK-8776	GDSC2	SACM1L	MRM1	0.188235	0.0416263	4.36534e-06	336	6	-0.0833364	0.0522039	0.109864	418	6	0.0146358	0.999763	CDK2;CHEK2;CHEK1	3	3
2046	MK-8776	GDSC2	HUS1	MRM1	0.188235	0.0416263	4.36534e-06	336	6	0.0428767	0.0521122	0.410446	418	6	0.0146358	0.957005	CDK2;CHEK2;CHEK1	1	1
2046	MK-8776	GDSC2	RAD1	MRM1	0.188235	0.0416263	4.36534e-06	336	6	0.0756111	0.0498515	0.128808	418	6	0.0146358	0.870574	CDK2;CHEK2;CHEK1	1	1
2046	MK-8776	GDSC2	PKMYT1	PGAP2	0.184907	0.0410476	4.76176e-06	336	6	0.0672854	0.0575065	0.241595	418	6	0.0146358	0.981513	CDK2;CHEK2;CHEK1	2	2
2046	MK-8776	GDSC2	ATR	PGAP2	0.184907	0.0410476	4.76176e-06	336	6	0.0782981	0.0574674	0.172569	418	6	0.0146358	0.9283	CDK2;CHEK2;CHEK1	1	1
2046	MK-8776	GDSC2	RAD17	PGAP2	0.184907	0.0410476	4.76176e-06	336	6	0.143294	0.0592642	0.0152495	418	6	0.0146358	0.851186	CDK2;CHEK2;CHEK1	1	1
2046	MK-8776	GDSC2	SACM1L	PGAP2	0.184907	0.0410476	4.76176e-06	336	6	-0.0578898	0.0568795	0.308491	418	6	0.0146358	0.999763	CDK2;CHEK2;CHEK1	3	3
2046	MK-8776	GDSC2	HUS1	PGAP2	0.184907	0.0410476	4.76176e-06	336	6	0.0655176	0.0566752	0.247295	418	6	0.0146358	0.926172	CDK2;CHEK2;CHEK1	1	1
2046	MK-8776	GDSC2	RAD1	PGAP2	0.184907	0.0410476	4.76176e-06	336	6	0.0832202	0.0531286	0.116719	418	6	0.0146358	0.857281	CDK2;CHEK2;CHEK1	1	1
277	Linifanib	GDSC1	PTPRC	RNASE2	-0.27412	0.0629902	1.06082e-05	402	6	0.127972	0.0578954	0.0266297	418	6	0.0148206	0.740047	FLT3;FLT4;KDR;KIT;CSF1R;FLT1	3	3
277	Linifanib	GDSC1	WSB1	RNASE2	-0.27412	0.0629902	1.06082e-05	402	6	-0.178661	0.06636	0.00684934	418	6	0.0148206	0.631713	FLT3;FLT4;KDR;KIT;CSF1R;FLT1	3	3
277	Linifanib	GDSC1	PCDHB12	RNASE2	-0.27412	0.0629902	1.06082e-05	402	6	-0.0804702	0.0573199	0.159861	418	6	0.0148206	0.882479	FLT3;FLT4;KDR;KIT;CSF1R;FLT1	No link; Gene not in network	-
277	Linifanib	GDSC1	FLT3	RNASE2	-0.27412	0.0629902	1.06082e-05	402	6	-0.227342	0.0616409	0.000200244	418	6	0.0148206	0.0949713	FLT3;FLT4;KDR;KIT;CSF1R;FLT1	T	T
277	Linifanib	GDSC1	GAB2	RNASE2	-0.27412	0.0629902	1.06082e-05	402	6	-0.185128	0.0717786	0.00961147	418	6	0.0148206	0.589039	FLT3;FLT4;KDR;KIT;CSF1R;FLT1	2	2
277	Linifanib	GDSC1	SPTSSA	RNASE2	-0.27412	0.0629902	1.06082e-05	402	6	-0.179532	0.0698341	0.00984899	418	6	0.0148206	0.679011	FLT3;FLT4;KDR;KIT;CSF1R;FLT1	5+	5+
277	Linifanib	GDSC1	MEF2D	RNASE2	-0.27412	0.0629902	1.06082e-05	402	6	-0.325205	0.0737365	8.08147e-06	418	6	0.0148206	0.0206993	FLT3;FLT4;KDR;KIT;CSF1R;FLT1	3	3
277	Linifanib	GDSC1	STAT5B	RNASE2	-0.27412	0.0629902	1.06082e-05	402	6	-0.113617	0.0814335	0.162463	418	6	0.0148206	0.881258	FLT3;FLT4;KDR;KIT;CSF1R;FLT1	1	1
277	Linifanib	GDSC1	SIK3	RNASE2	-0.27412	0.0629902	1.06082e-05	402	6	-0.191232	0.0700408	0.00609581	418	6	0.0148206	0.66846	FLT3;FLT4;KDR;KIT;CSF1R;FLT1	3	3
277	Linifanib	GDSC1	CAMSAP1	RNASE2	-0.27412	0.0629902	1.06082e-05	402	6	0.108178	0.0561611	0.0535436	418	6	0.0148206	0.852464	FLT3;FLT4;KDR;KIT;CSF1R;FLT1	No link; Gene not in network	-
1617	AZD5582	GDSC2	RNF31	EEF1E1	-0.234487	0.0542517	1.15813e-05	330	6	-0.213643	0.055325	9.7507e-05	418	6	0.0148318	0.14088	BIRC2;XIAP;BIRC3	1	1
1617	AZD5582	GDSC2	ATG9A	EEF1E1	-0.234487	0.0542517	1.15813e-05	330	6	-0.0390221	0.0574068	0.496546	418	6	0.0148318	0.97052	BIRC2;XIAP;BIRC3	3	3
1617	AZD5582	GDSC2	TRAF2	EEF1E1	-0.234487	0.0542517	1.15813e-05	330	6	-0.1438	0.0554651	0.00923735	418	6	0.0148318	0.594199	BIRC2;XIAP;BIRC3	1	1
1617	AZD5582	GDSC2	MAP3K7	EEF1E1	-0.234487	0.0542517	1.15813e-05	330	6	-0.190003	0.0556771	0.000588795	418	6	0.0148318	0.220697	BIRC2;XIAP;BIRC3	1	1
277	Linifanib	GDSC1	PTPRC	GNAQ	-0.278504	0.0643054	1.17165e-05	402	6	0.0304517	0.0609296	0.617173	418	6	0.015005	0.976703	FLT3;FLT4;KDR;KIT;CSF1R;FLT1	3	3
277	Linifanib	GDSC1	WSB1	GNAQ	-0.278504	0.0643054	1.17165e-05	402	6	-0.251588	0.0684888	0.000212569	418	6	0.015005	0.192162	FLT3;FLT4;KDR;KIT;CSF1R;FLT1	3	3
277	Linifanib	GDSC1	PCDHB12	GNAQ	-0.278504	0.0643054	1.17165e-05	402	6	0.0263696	0.0614707	0.667905	418	6	0.015005	0.972089	FLT3;FLT4;KDR;KIT;CSF1R;FLT1	No link; Gene not in network	-
277	Linifanib	GDSC1	FLT3	GNAQ	-0.278504	0.0643054	1.17165e-05	402	6	-0.151893	0.0644227	0.0179988	418	6	0.015005	0.618803	FLT3;FLT4;KDR;KIT;CSF1R;FLT1	T	T
277	Linifanib	GDSC1	GAB2	GNAQ	-0.278504	0.0643054	1.17165e-05	402	6	-0.0122934	0.0727485	0.865807	418	6	0.015005	0.995689	FLT3;FLT4;KDR;KIT;CSF1R;FLT1	2	2
277	Linifanib	GDSC1	SPTSSA	GNAQ	-0.278504	0.0643054	1.17165e-05	402	6	-0.183607	0.0708934	0.00931209	418	6	0.015005	0.676894	FLT3;FLT4;KDR;KIT;CSF1R;FLT1	5+	5+
277	Linifanib	GDSC1	MEF2D	GNAQ	-0.278504	0.0643054	1.17165e-05	402	6	-0.147805	0.0740586	0.0454391	418	6	0.015005	0.906681	FLT3;FLT4;KDR;KIT;CSF1R;FLT1	3	3
277	Linifanib	GDSC1	STAT5B	GNAQ	-0.278504	0.0643054	1.17165e-05	402	6	-0.146189	0.0817277	0.0731052	418	6	0.015005	0.8002	FLT3;FLT4;KDR;KIT;CSF1R;FLT1	1	1
277	Linifanib	GDSC1	SIK3	GNAQ	-0.278504	0.0643054	1.17165e-05	402	6	-0.13729	0.0704841	0.0509078	418	6	0.015005	0.82726	FLT3;FLT4;KDR;KIT;CSF1R;FLT1	3	3
277	Linifanib	GDSC1	CAMSAP1	GNAQ	-0.278504	0.0643054	1.17165e-05	402	6	0.112885	0.0603089	0.0606927	418	6	0.015005	0.86049	FLT3;FLT4;KDR;KIT;CSF1R;FLT1	No link; Gene not in network	-
1047	Nutlin-3a (-)	GDSC2	PPM1D	TNFRSF10B	-0.196783	0.0476917	2.93287e-05	344	6	-0.178033	0.0581052	0.00206034	418	6	0.0150241	0.30676	MDM2	1	1
1047	Nutlin-3a (-)	GDSC2	MDM4	TNFRSF10B	-0.196783	0.0476917	2.93287e-05	344	6	-0.204147	0.0573886	0.000337536	418	6	0.0150241	0.132285	MDM2	1	1
1047	Nutlin-3a (-)	GDSC2	TP53BP1	TNFRSF10B	-0.196783	0.0476917	2.93287e-05	344	6	0.178943	0.0586775	0.00216379	418	6	0.0150241	0.403123	MDM2	2	2
1047	Nutlin-3a (-)	GDSC2	UBE3B	TNFRSF10B	-0.196783	0.0476917	2.93287e-05	344	6	-0.116753	0.0489622	0.0167242	418	6	0.0150241	0.787394	MDM2	2	2
1047	Nutlin-3a (-)	GDSC2	TP53	TNFRSF10B	-0.196783	0.0476917	2.93287e-05	344	6	0.256091	0.0547446	2.12726e-06	418	6	0.0150241	0.00121081	MDM2	1	1
1047	Nutlin-3a (-)	GDSC2	LTA4H	TNFRSF10B	-0.196783	0.0476917	2.93287e-05	344	6	-0.0101662	0.0482227	0.833025	418	6	0.0150241	0.999992	MDM2	4	4
1047	Nutlin-3a (-)	GDSC2	USP28	TNFRSF10B	-0.196783	0.0476917	2.93287e-05	344	6	0.149863	0.0601515	0.0123933	418	6	0.0150241	0.754936	MDM2	3	3
1047	Nutlin-3a (-)	GDSC2	MDM2	TNFRSF10B	-0.196783	0.0476917	2.93287e-05	344	6	-0.206834	0.0572268	0.000269465	418	6	0.0150241	0.121164	MDM2	T	T
277	Linifanib	GDSC1	PTPRC	ARHGAP5	0.264237	0.0612769	1.28097e-05	402	6	-0.00265433	0.0572904	0.963046	418	6	0.015143	0.996133	FLT3;FLT4;KDR;KIT;CSF1R;FLT1	3	3
277	Linifanib	GDSC1	WSB1	ARHGAP5	0.264237	0.0612769	1.28097e-05	402	6	0.274441	0.0648347	1.87408e-05	418	6	0.015143	0.0576016	FLT3;FLT4;KDR;KIT;CSF1R;FLT1	3	3
277	Linifanib	GDSC1	PCDHB12	ARHGAP5	0.264237	0.0612769	1.28097e-05	402	6	0.0885206	0.0579161	0.125876	418	6	0.015143	0.864331	FLT3;FLT4;KDR;KIT;CSF1R;FLT1	No link; Gene not in network	-
277	Linifanib	GDSC1	FLT3	ARHGAP5	0.264237	0.0612769	1.28097e-05	402	6	0.265227	0.0606824	9.78116e-06	418	6	0.015143	0.0107369	FLT3;FLT4;KDR;KIT;CSF1R;FLT1	T	T
277	Linifanib	GDSC1	GAB2	ARHGAP5	0.264237	0.0612769	1.28097e-05	402	6	0.178569	0.0696427	0.0100462	418	6	0.015143	0.590619	FLT3;FLT4;KDR;KIT;CSF1R;FLT1	2	2
277	Linifanib	GDSC1	SPTSSA	ARHGAP5	0.264237	0.0612769	1.28097e-05	402	6	0.20366	0.0677811	0.00251871	418	6	0.015143	0.560978	FLT3;FLT4;KDR;KIT;CSF1R;FLT1	5+	5+
277	Linifanib	GDSC1	MEF2D	ARHGAP5	0.264237	0.0612769	1.28097e-05	402	6	0.306956	0.0715745	1.44472e-05	418	6	0.015143	0.0277531	FLT3;FLT4;KDR;KIT;CSF1R;FLT1	3	3
277	Linifanib	GDSC1	STAT5B	ARHGAP5	0.264237	0.0612769	1.28097e-05	402	6	0.189358	0.079102	0.016301	418	6	0.015143	0.653614	FLT3;FLT4;KDR;KIT;CSF1R;FLT1	1	1
277	Linifanib	GDSC1	SIK3	ARHGAP5	0.264237	0.0612769	1.28097e-05	402	6	0.23673	0.0679339	0.000447377	418	6	0.015143	0.490526	FLT3;FLT4;KDR;KIT;CSF1R;FLT1	3	3
277	Linifanib	GDSC1	CAMSAP1	ARHGAP5	0.264237	0.0612769	1.28097e-05	402	6	-0.0879209	0.0568891	0.121696	418	6	0.015143	0.898877	FLT3;FLT4;KDR;KIT;CSF1R;FLT1	No link; Gene not in network	-
1001	AICA Ribonucleotide	GDSC1	HOXD8	AP3M1	-0.213913	0.0456916	1.98486e-06	362	6	-0.0246348	0.0483708	0.610494	418	6	0.0152517	0.994535	PRKAA2	No link; Drug target(s) not in CRISPR screen	-
1617	AZD5582	GDSC2	RNF31	RIOK1	-0.245894	0.0574057	1.39368e-05	330	6	-0.188161	0.0579277	0.00107933	418	6	0.0154092	0.425311	BIRC2;XIAP;BIRC3	1	1
1617	AZD5582	GDSC2	ATG9A	RIOK1	-0.245894	0.0574057	1.39368e-05	330	6	-0.0743041	0.0600044	0.215179	418	6	0.0154092	0.937991	BIRC2;XIAP;BIRC3	3	3
1617	AZD5582	GDSC2	TRAF2	RIOK1	-0.245894	0.0574057	1.39368e-05	330	6	-0.134161	0.0579865	0.0202808	418	6	0.0154092	0.64906	BIRC2;XIAP;BIRC3	1	1
1617	AZD5582	GDSC2	MAP3K7	RIOK1	-0.245894	0.0574057	1.39368e-05	330	6	-0.222666	0.0581001	0.000110283	418	6	0.0154092	0.141236	BIRC2;XIAP;BIRC3	1	1
1617	AZD5582	GDSC2	RNF31	TMEM14B	-0.247856	0.0578841	1.40376e-05	330	6	-0.167789	0.0576985	0.00346785	418	6	0.0154092	0.555267	BIRC2;XIAP;BIRC3	1	1
1617	AZD5582	GDSC2	ATG9A	TMEM14B	-0.247856	0.0578841	1.40376e-05	330	6	-0.121532	0.0600119	0.042343	418	6	0.0154092	0.869206	BIRC2;XIAP;BIRC3	3	3
1617	AZD5582	GDSC2	TRAF2	TMEM14B	-0.247856	0.0578841	1.40376e-05	330	6	-0.0761875	0.0579672	0.188281	418	6	0.0154092	0.853807	BIRC2;XIAP;BIRC3	1	1
1617	AZD5582	GDSC2	MAP3K7	TMEM14B	-0.247856	0.0578841	1.40376e-05	330	6	-0.163208	0.0583055	0.00491679	418	6	0.0154092	0.521125	BIRC2;XIAP;BIRC3	1	1
1047	Nutlin-3a (-)	GDSC2	PPM1D	TRIAP1	-0.178054	0.0432866	3.10882e-05	344	6	-0.149601	0.0567241	0.00808709	418	6	0.0154117	0.499259	MDM2	1	1
1047	Nutlin-3a (-)	GDSC2	MDM4	TRIAP1	-0.178054	0.0432866	3.10882e-05	344	6	-0.14519	0.0560326	0.00927717	418	6	0.0154117	0.616597	MDM2	1	1
1047	Nutlin-3a (-)	GDSC2	TP53BP1	TRIAP1	-0.178054	0.0432866	3.10882e-05	344	6	0.186743	0.0575422	0.00109059	418	6	0.0154117	0.294814	MDM2	2	2
1047	Nutlin-3a (-)	GDSC2	UBE3B	TRIAP1	-0.178054	0.0432866	3.10882e-05	344	6	-0.0116223	0.0493024	0.813633	418	6	0.0154117	0.9874	MDM2	2	2
1047	Nutlin-3a (-)	GDSC2	TP53	TRIAP1	-0.178054	0.0432866	3.10882e-05	344	6	0.251793	0.053314	1.68675e-06	418	6	0.0154117	0.000996999	MDM2	1	1
1047	Nutlin-3a (-)	GDSC2	LTA4H	TRIAP1	-0.178054	0.0432866	3.10882e-05	344	6	0.0129292	0.0485577	0.790027	418	6	0.0154117	0.999992	MDM2	4	4
1047	Nutlin-3a (-)	GDSC2	USP28	TRIAP1	-0.178054	0.0432866	3.10882e-05	344	6	0.235713	0.0588232	5.20011e-05	418	6	0.0154117	0.0332981	MDM2	3	3
1047	Nutlin-3a (-)	GDSC2	MDM2	TRIAP1	-0.178054	0.0432866	3.10882e-05	344	6	-0.202009	0.0557364	0.000258852	418	6	0.0154117	0.120546	MDM2	T	T
1945	Taselisib	GDSC2	PNKD	ERBB2	-0.310023	0.0645334	1.01212e-06	338	6	-0.109199	0.0518699	0.0347848	418	6	0.0155543	0.697142	PIK3CD;PIK3CA;PIK3CG	No link; Gene not in network	-
1945	Taselisib	GDSC2	PIK3CA	ERBB2	-0.310023	0.0645334	1.01212e-06	338	6	-0.316849	0.0697845	4.26713e-06	418	6	0.0155543	0.0163943	PIK3CD;PIK3CA;PIK3CG	T	T
1945	Taselisib	GDSC2	MAPKAP1	ERBB2	-0.310023	0.0645334	1.01212e-06	338	6	-0.134253	0.0557077	0.0155896	418	6	0.0155543	0.573058	PIK3CD;PIK3CA;PIK3CG	2	2
1945	Taselisib	GDSC2	RICTOR	ERBB2	-0.310023	0.0645334	1.01212e-06	338	6	-0.106034	0.0706753	0.133012	418	6	0.0155543	0.901201	PIK3CD;PIK3CA;PIK3CG	1	1
1047	Nutlin-3a (-)	GDSC2	PPM1D	ELOA	0.176146	0.0429219	3.24587e-05	344	6	0.168428	0.0553508	0.0022136	418	6	0.0155883	0.310997	MDM2	1	1
1047	Nutlin-3a (-)	GDSC2	MDM4	ELOA	0.176146	0.0429219	3.24587e-05	344	6	0.185329	0.0546559	0.000638974	418	6	0.0155883	0.20685	MDM2	1	1
1047	Nutlin-3a (-)	GDSC2	TP53BP1	ELOA	0.176146	0.0429219	3.24587e-05	344	6	-0.101048	0.0556731	0.0689698	418	6	0.0155883	0.822376	MDM2	2	2
1047	Nutlin-3a (-)	GDSC2	UBE3B	ELOA	0.176146	0.0429219	3.24587e-05	344	6	0.0228683	0.0489671	0.640446	418	6	0.0155883	0.972757	MDM2	2	2
1047	Nutlin-3a (-)	GDSC2	TP53	ELOA	0.176146	0.0429219	3.24587e-05	344	6	-0.125921	0.0527071	0.0165165	418	6	0.0155883	0.932599	MDM2	1	1
1047	Nutlin-3a (-)	GDSC2	LTA4H	ELOA	0.176146	0.0429219	3.24587e-05	344	6	0.0642089	0.0482275	0.1826	418	6	0.0155883	0.999992	MDM2	4	4
[truncated: 8,309 more rows]
